# Supplementary material for: Transcriptomic profiling of different developmental stages reveals parasitic strategies of Wohlfahrtia magnifica, a myiasis-causing flesh fly
Source: BMC Genomics. 2024 Jan 25;25:111. doi: 10.1186/s12864-023-09949-3 (PMC10829477; doi:10.1186/s12864-023-09949-3)
Supplement: Supplementary file 4 — Supplementary Material 4: Supplementary Table S1. GO annotation results for excretory/secretory (ES) proteins in W. magnifica [file 12864_2023_9949_MOESM4_ESM.xlsx]

## Sheet: Biological Process
GO ID	Description	Gene numbers	Genes
GO:0040003	chitin-based cuticle development	134	Woma_00000245-RA;Woma_00000246-RA;Woma_00000345-RA;Woma_00000346-RA;Woma_00000347-RA;Woma_00000350-RA;Woma_00000400-RA;Woma_00000560-RA;Woma_00000562-RA;Woma_00000563-RA;Woma_00000751-RA;Woma_00001035-RA;Woma_00001332-RA;Woma_00001681-RA;Woma_00002313-RA;Woma_00003010-RA;Woma_00003188-RA;Woma_00003223-RA;Woma_00003224-RA;Woma_00003225-RA;Woma_00003236-RA;Woma_00003641-RA;Woma_00003642-RA;Woma_000…
GO:0042335	cuticle development	147	Woma_00000245-RA;Woma_00000246-RA;Woma_00000345-RA;Woma_00000346-RA;Woma_00000347-RA;Woma_00000350-RA;Woma_00000400-RA;Woma_00000560-RA;Woma_00000562-RA;Woma_00000563-RA;Woma_00000663-RA;Woma_00000751-RA;Woma_00000876-RA;Woma_00000877-RA;Woma_00000913-RA;Woma_00001035-RA;Woma_00001332-RA;Woma_00001681-RA;Woma_00002313-RA;Woma_00002930-RA;Woma_00003010-RA;Woma_00003188-RA;Woma_00003223-RA;Woma_000…
GO:0006030	chitin metabolic process	72	Woma_00000016-RA;Woma_00001033-RA;Woma_00001034-RA;Woma_00001035-RA;Woma_00001037-RA;Woma_00001186-RA;Woma_00001332-RA;Woma_00001890-RA;Woma_00002313-RA;Woma_00002314-RA;Woma_00002427-RA;Woma_00003016-RA;Woma_00003037-RA;Woma_00003226-RA;Woma_00003228-RA;Woma_00003336-RA;Woma_00003784-RA;Woma_00004609-RA;Woma_00004618-RA;Woma_00004619-RA;Woma_00004621-RA;Woma_00004622-RA;Woma_00005044-RA;Woma_000…
GO:0006022	aminoglycan metabolic process	92	Woma_00000016-RA;Woma_00001033-RA;Woma_00001034-RA;Woma_00001035-RA;Woma_00001037-RA;Woma_00001186-RA;Woma_00001332-RA;Woma_00001392-RA;Woma_00001890-RA;Woma_00002003-RA;Woma_00002313-RA;Woma_00002314-RA;Woma_00002427-RA;Woma_00002665-RA;Woma_00003016-RA;Woma_00003037-RA;Woma_00003226-RA;Woma_00003228-RA;Woma_00003336-RA;Woma_00003506-RA;Woma_00003784-RA;Woma_00003925-RA;Woma_00004242-RA;Woma_000…
GO:1901071	glucosamine-containing compound metabolic process	73	Woma_00000016-RA;Woma_00001033-RA;Woma_00001034-RA;Woma_00001035-RA;Woma_00001037-RA;Woma_00001186-RA;Woma_00001332-RA;Woma_00001890-RA;Woma_00002313-RA;Woma_00002314-RA;Woma_00002427-RA;Woma_00003016-RA;Woma_00003037-RA;Woma_00003226-RA;Woma_00003228-RA;Woma_00003336-RA;Woma_00003784-RA;Woma_00004242-RA;Woma_00004609-RA;Woma_00004618-RA;Woma_00004619-RA;Woma_00004621-RA;Woma_00004622-RA;Woma_000…
GO:0006040	amino sugar metabolic process	74	Woma_00000016-RA;Woma_00001033-RA;Woma_00001034-RA;Woma_00001035-RA;Woma_00001037-RA;Woma_00001154-RA;Woma_00001186-RA;Woma_00001332-RA;Woma_00001890-RA;Woma_00002313-RA;Woma_00002314-RA;Woma_00002427-RA;Woma_00003016-RA;Woma_00003037-RA;Woma_00003226-RA;Woma_00003228-RA;Woma_00003336-RA;Woma_00003784-RA;Woma_00004242-RA;Woma_00004609-RA;Woma_00004618-RA;Woma_00004619-RA;Woma_00004621-RA;Woma_000…
GO:0010466	negative regulation of peptidase activity	64	Woma_00003891-RA;Woma_00003897-RA;Woma_00003914-RA;Woma_00003917-RA;Woma_00004028-RA;Woma_00004034-RA;Woma_00004035-RA;Woma_00004037-RA;Woma_00004038-RA;Woma_00004162-RA;Woma_00004654-RC;Woma_00004659-RA;Woma_00004660-RA;Woma_00004661-RA;Woma_00004663-RC;Woma_00004664-RA;Woma_00004719-RA;Woma_00004789-RB;Woma_00005139-RB;Woma_00005287-RA;Woma_00005461-RA;Woma_00005494-RA;Woma_00007278-RA;Woma_000…
GO:0010951	negative regulation of endopeptidase activity	61	Woma_00003891-RA;Woma_00003897-RA;Woma_00003914-RA;Woma_00003917-RA;Woma_00004028-RA;Woma_00004034-RA;Woma_00004035-RA;Woma_00004037-RA;Woma_00004038-RA;Woma_00004162-RA;Woma_00004654-RC;Woma_00004659-RA;Woma_00004660-RA;Woma_00004661-RA;Woma_00004663-RC;Woma_00004664-RA;Woma_00004719-RA;Woma_00004789-RB;Woma_00005139-RB;Woma_00005287-RA;Woma_00005461-RA;Woma_00005494-RA;Woma_00007278-RA;Woma_000…
GO:0006508	proteolysis	227	Woma_00000222-RA;Woma_00000551-RA;Woma_00000552-RA;Woma_00000630-RA;Woma_00000657-RA;Woma_00000678-RA;Woma_00000679-RA;Woma_00000726-RB;Woma_00000752-RA;Woma_00000753-RA;Woma_00000754-RA;Woma_00000756-RA;Woma_00000837-RA;Woma_00001057-RA;Woma_00001144-RA;Woma_00001481-RA;Woma_00001498-RA;Woma_00001500-RA;Woma_00001501-RA;Woma_00001502-RA;Woma_00001728-RA;Woma_00001729-RA;Woma_00001916-RB;Woma_000…
GO:0006026	aminoglycan catabolic process	34	Woma_00001033-RA;Woma_00001034-RA;Woma_00001035-RA;Woma_00001037-RA;Woma_00001332-RA;Woma_00002427-RA;Woma_00002665-RA;Woma_00003037-RA;Woma_00003506-RA;Woma_00003925-RA;Woma_00004242-RA;Woma_00004609-RA;Woma_00004618-RA;Woma_00004619-RA;Woma_00004621-RA;Woma_00004622-RA;Woma_00005416-RA;Woma_00006894-RA;Woma_00006895-RA;Woma_00007268-RA;Woma_00007821-RA;Woma_00008025-RA;Woma_00008253-RA;Woma_000…
GO:0050830	defense response to Gram-positive bacterium	47	Woma_00000657-RA;Woma_00000933-RA;Woma_00000934-RA;Woma_00000935-RA;Woma_00000936-RA;Woma_00001215-RA;Woma_00001627-RA;Woma_00001628-RA;Woma_00001631-RA;Woma_00001632-RA;Woma_00001633-RA;Woma_00001634-RA;Woma_00001635-RA;Woma_00002328-RA;Woma_00002329-RA;Woma_00002330-RA;Woma_00002331-RA;Woma_00002332-RA;Woma_00002333-RA;Woma_00002334-RA;Woma_00002335-RA;Woma_00002336-RA;Woma_00002338-RA;Woma_000…
GO:0042742	defense response to bacterium	76	Woma_00000657-RA;Woma_00000741-RA;Woma_00000742-RA;Woma_00000743-RA;Woma_00000873-RA;Woma_00000933-RA;Woma_00000934-RA;Woma_00000935-RA;Woma_00000936-RA;Woma_00001215-RA;Woma_00001627-RA;Woma_00001628-RA;Woma_00001631-RA;Woma_00001632-RA;Woma_00001633-RA;Woma_00001634-RA;Woma_00001635-RA;Woma_00002328-RA;Woma_00002329-RA;Woma_00002330-RA;Woma_00002331-RA;Woma_00002332-RA;Woma_00002333-RA;Woma_000…
GO:0010469	regulation of receptor activity	53	Woma_00000408-RB;Woma_00000454-RA;Woma_00000663-RA;Woma_00000706-RA;Woma_00000837-RA;Woma_00000838-RA;Woma_00000872-RA;Woma_00000913-RA;Woma_00001215-RA;Woma_00002003-RA;Woma_00002665-RA;Woma_00002866-RA;Woma_00002913-RA;Woma_00003043-RA;Woma_00003189-RA;Woma_00003877-RA;Woma_00004006-RA;Woma_00004159-RB;Woma_00004162-RA;Woma_00004450-RA;Woma_00004801-RA;Woma_00005195-RA;Woma_00005319-RA;Woma_000…
GO:0045861	negative regulation of proteolysis	65	Woma_00003891-RA;Woma_00003897-RA;Woma_00003914-RA;Woma_00003917-RA;Woma_00004028-RA;Woma_00004034-RA;Woma_00004035-RA;Woma_00004037-RA;Woma_00004038-RA;Woma_00004159-RB;Woma_00004162-RA;Woma_00004654-RC;Woma_00004659-RA;Woma_00004660-RA;Woma_00004661-RA;Woma_00004663-RC;Woma_00004664-RA;Woma_00004719-RA;Woma_00004789-RB;Woma_00005139-RB;Woma_00005287-RA;Woma_00005461-RA;Woma_00005494-RA;Woma_000…
GO:0052547	regulation of peptidase activity	66	Woma_00001916-RB;Woma_00003891-RA;Woma_00003897-RA;Woma_00003914-RA;Woma_00003917-RA;Woma_00004028-RA;Woma_00004034-RA;Woma_00004035-RA;Woma_00004037-RA;Woma_00004038-RA;Woma_00004162-RA;Woma_00004654-RC;Woma_00004659-RA;Woma_00004660-RA;Woma_00004661-RA;Woma_00004663-RC;Woma_00004664-RA;Woma_00004719-RA;Woma_00004789-RB;Woma_00005139-RB;Woma_00005287-RA;Woma_00005461-RA;Woma_00005494-RA;Woma_000…
GO:0051346	negative regulation of hydrolase activity	65	Woma_00003891-RA;Woma_00003897-RA;Woma_00003914-RA;Woma_00003917-RA;Woma_00004028-RA;Woma_00004034-RA;Woma_00004035-RA;Woma_00004037-RA;Woma_00004038-RA;Woma_00004162-RA;Woma_00004654-RC;Woma_00004659-RA;Woma_00004660-RA;Woma_00004661-RA;Woma_00004663-RC;Woma_00004664-RA;Woma_00004719-RA;Woma_00004789-RB;Woma_00005139-RB;Woma_00005287-RA;Woma_00005461-RA;Woma_00005494-RA;Woma_00007278-RA;Woma_000…
GO:0052548	regulation of endopeptidase activity	62	Woma_00003891-RA;Woma_00003897-RA;Woma_00003914-RA;Woma_00003917-RA;Woma_00004028-RA;Woma_00004034-RA;Woma_00004035-RA;Woma_00004037-RA;Woma_00004038-RA;Woma_00004162-RA;Woma_00004654-RC;Woma_00004659-RA;Woma_00004660-RA;Woma_00004661-RA;Woma_00004663-RC;Woma_00004664-RA;Woma_00004719-RA;Woma_00004789-RB;Woma_00005139-RB;Woma_00005287-RA;Woma_00005461-RA;Woma_00005494-RA;Woma_00007278-RA;Woma_000…
GO:1901136	carbohydrate derivative catabolic process	42	Woma_00001033-RA;Woma_00001034-RA;Woma_00001035-RA;Woma_00001037-RA;Woma_00001332-RA;Woma_00002182-RA;Woma_00002259-RA;Woma_00002427-RA;Woma_00002665-RA;Woma_00003037-RA;Woma_00003506-RA;Woma_00003925-RA;Woma_00004242-RA;Woma_00004609-RA;Woma_00004618-RA;Woma_00004619-RA;Woma_00004621-RA;Woma_00004622-RA;Woma_00005416-RA;Woma_00006894-RA;Woma_00006895-RA;Woma_00007256-RB;Woma_00007257-RA;Woma_000…
GO:0050829	defense response to Gram-negative bacterium	40	Woma_00000933-RA;Woma_00000934-RA;Woma_00000935-RA;Woma_00000936-RA;Woma_00001215-RA;Woma_00002328-RA;Woma_00002329-RA;Woma_00002330-RA;Woma_00002331-RA;Woma_00002332-RA;Woma_00002333-RA;Woma_00002334-RA;Woma_00002335-RA;Woma_00002336-RA;Woma_00002338-RA;Woma_00002339-RA;Woma_00004279-RA;Woma_00004280-RA;Woma_00004654-RC;Woma_00004659-RA;Woma_00004660-RA;Woma_00004661-RA;Woma_00004663-RC;Woma_000…
GO:0006032	chitin catabolic process	18	Woma_00001033-RA;Woma_00001034-RA;Woma_00001035-RA;Woma_00001037-RA;Woma_00001332-RA;Woma_00002427-RA;Woma_00003037-RA;Woma_00004609-RA;Woma_00004618-RA;Woma_00004619-RA;Woma_00004621-RA;Woma_00004622-RA;Woma_00005416-RA;Woma_00006894-RA;Woma_00006895-RA;Woma_00007268-RA;Woma_00009024-RA;Woma_00010424-RA
GO:0009617	response to bacterium	88	Woma_00000657-RA;Woma_00000741-RA;Woma_00000742-RA;Woma_00000743-RA;Woma_00000873-RA;Woma_00000933-RA;Woma_00000934-RA;Woma_00000935-RA;Woma_00000936-RA;Woma_00001215-RA;Woma_00001627-RA;Woma_00001628-RA;Woma_00001631-RA;Woma_00001632-RA;Woma_00001633-RA;Woma_00001634-RA;Woma_00001635-RA;Woma_00002328-RA;Woma_00002329-RA;Woma_00002330-RA;Woma_00002331-RA;Woma_00002332-RA;Woma_00002333-RA;Woma_000…
GO:1901072	glucosamine-containing compound catabolic process	18	Woma_00001033-RA;Woma_00001034-RA;Woma_00001035-RA;Woma_00001037-RA;Woma_00001332-RA;Woma_00002427-RA;Woma_00003037-RA;Woma_00004609-RA;Woma_00004618-RA;Woma_00004619-RA;Woma_00004621-RA;Woma_00004622-RA;Woma_00005416-RA;Woma_00006894-RA;Woma_00006895-RA;Woma_00007268-RA;Woma_00009024-RA;Woma_00010424-RA
GO:0098542	defense response to other organism	88	Woma_00000095-RA;Woma_00000657-RA;Woma_00000741-RA;Woma_00000742-RA;Woma_00000743-RA;Woma_00000873-RA;Woma_00000933-RA;Woma_00000934-RA;Woma_00000935-RA;Woma_00000936-RA;Woma_00001215-RA;Woma_00001627-RA;Woma_00001628-RA;Woma_00001631-RA;Woma_00001632-RA;Woma_00001633-RA;Woma_00001634-RA;Woma_00001635-RA;Woma_00002328-RA;Woma_00002329-RA;Woma_00002330-RA;Woma_00002331-RA;Woma_00002332-RA;Woma_000…
GO:0006959	humoral immune response	46	Woma_00000657-RA;Woma_00000933-RA;Woma_00000934-RA;Woma_00000935-RA;Woma_00000936-RA;Woma_00001215-RA;Woma_00001627-RA;Woma_00001628-RA;Woma_00001631-RA;Woma_00001632-RA;Woma_00001633-RA;Woma_00001634-RA;Woma_00001635-RA;Woma_00002328-RA;Woma_00002329-RA;Woma_00002330-RA;Woma_00002331-RA;Woma_00002332-RA;Woma_00002333-RA;Woma_00002334-RA;Woma_00002335-RA;Woma_00002336-RA;Woma_00002338-RA;Woma_000…
GO:0046348	amino sugar catabolic process	18	Woma_00001033-RA;Woma_00001034-RA;Woma_00001035-RA;Woma_00001037-RA;Woma_00001332-RA;Woma_00002427-RA;Woma_00003037-RA;Woma_00004609-RA;Woma_00004618-RA;Woma_00004619-RA;Woma_00004621-RA;Woma_00004622-RA;Woma_00005416-RA;Woma_00006894-RA;Woma_00006895-RA;Woma_00007268-RA;Woma_00009024-RA;Woma_00010424-RA
GO:0007591	molting cycle, chitin-based cuticle	36	Woma_00000913-RA;Woma_00001033-RA;Woma_00001034-RA;Woma_00001035-RA;Woma_00003223-RA;Woma_00003224-RA;Woma_00003225-RA;Woma_00003236-RA;Woma_00004159-RB;Woma_00004450-RA;Woma_00004618-RA;Woma_00004619-RA;Woma_00004621-RA;Woma_00004622-RA;Woma_00004801-RA;Woma_00005416-RA;Woma_00005828-RA;Woma_00006363-RA;Woma_00006665-RA;Woma_00006666-RA;Woma_00006667-RA;Woma_00006669-RA;Woma_00006670-RA;Woma_000…
GO:0008363	larval chitin-based cuticle development	18	Woma_00003223-RA;Woma_00003224-RA;Woma_00003225-RA;Woma_00003236-RA;Woma_00004159-RB;Woma_00005828-RA;Woma_00006665-RA;Woma_00006666-RA;Woma_00006667-RA;Woma_00006669-RA;Woma_00006670-RA;Woma_00006671-RA;Woma_00006673-RA;Woma_00006674-RA;Woma_00006675-RA;Woma_00006676-RA;Woma_00012662-RA;Woma_00012663-RA
GO:0042337	cuticle development involved in chitin-based cuticle molting cycle	18	Woma_00003223-RA;Woma_00003224-RA;Woma_00003225-RA;Woma_00003236-RA;Woma_00004159-RB;Woma_00005828-RA;Woma_00006665-RA;Woma_00006666-RA;Woma_00006667-RA;Woma_00006669-RA;Woma_00006670-RA;Woma_00006671-RA;Woma_00006673-RA;Woma_00006674-RA;Woma_00006675-RA;Woma_00006676-RA;Woma_00012662-RA;Woma_00012663-RA
GO:0006027	glycosaminoglycan catabolic process	16	Woma_00002665-RA;Woma_00003506-RA;Woma_00003925-RA;Woma_00004242-RA;Woma_00007821-RA;Woma_00008025-RA;Woma_00008253-RA;Woma_00008254-RA;Woma_00008799-RB;Woma_00009955-RA;Woma_00010894-RB;Woma_00013631-RA;Woma_00014767-RA;Woma_00014967-RA;Woma_00016105-RA;Woma_00016106-RA
GO:0000023	maltose metabolic process	9	Woma_00001271-RA;Woma_00004222-RA;Woma_00006656-RA;Woma_00006657-RA;Woma_00006658-RA;Woma_00006659-RA;Woma_00006660-RA;Woma_00006661-RA;Woma_00006662-RA
GO:0016998	cell wall macromolecule catabolic process	7	Woma_00008237-RA;Woma_00009249-RA;Woma_00010184-RA;Woma_00012054-RB;Woma_00014833-RA;Woma_00014834-RA;Woma_00014835-RA
GO:0043207	response to external biotic stimulus	112	Woma_00000095-RA;Woma_00000657-RA;Woma_00000741-RA;Woma_00000742-RA;Woma_00000743-RA;Woma_00000873-RA;Woma_00000933-RA;Woma_00000934-RA;Woma_00000935-RA;Woma_00000936-RA;Woma_00001033-RA;Woma_00001034-RA;Woma_00001035-RA;Woma_00001037-RA;Woma_00001215-RA;Woma_00001627-RA;Woma_00001628-RA;Woma_00001631-RA;Woma_00001632-RA;Woma_00001633-RA;Woma_00001634-RA;Woma_00001635-RA;Woma_00001958-RA;Woma_000…
GO:0051707	response to other organism	112	Woma_00000095-RA;Woma_00000657-RA;Woma_00000741-RA;Woma_00000742-RA;Woma_00000743-RA;Woma_00000873-RA;Woma_00000933-RA;Woma_00000934-RA;Woma_00000935-RA;Woma_00000936-RA;Woma_00001033-RA;Woma_00001034-RA;Woma_00001035-RA;Woma_00001037-RA;Woma_00001215-RA;Woma_00001627-RA;Woma_00001628-RA;Woma_00001631-RA;Woma_00001632-RA;Woma_00001633-RA;Woma_00001634-RA;Woma_00001635-RA;Woma_00001958-RA;Woma_000…
GO:0044036	cell wall macromolecule metabolic process	11	Woma_00001033-RA;Woma_00001034-RA;Woma_00001035-RA;Woma_00001037-RA;Woma_00008237-RA;Woma_00009249-RA;Woma_00010184-RA;Woma_00012054-RB;Woma_00014833-RA;Woma_00014834-RA;Woma_00014835-RA
GO:0071554	cell wall organization or biogenesis	11	Woma_00001033-RA;Woma_00001034-RA;Woma_00001035-RA;Woma_00001037-RA;Woma_00008237-RA;Woma_00009249-RA;Woma_00010184-RA;Woma_00012054-RB;Woma_00014833-RA;Woma_00014834-RA;Woma_00014835-RA
GO:0009607	response to biotic stimulus	112	Woma_00000095-RA;Woma_00000657-RA;Woma_00000741-RA;Woma_00000742-RA;Woma_00000743-RA;Woma_00000873-RA;Woma_00000933-RA;Woma_00000934-RA;Woma_00000935-RA;Woma_00000936-RA;Woma_00001033-RA;Woma_00001034-RA;Woma_00001035-RA;Woma_00001037-RA;Woma_00001215-RA;Woma_00001627-RA;Woma_00001628-RA;Woma_00001631-RA;Woma_00001632-RA;Woma_00001633-RA;Woma_00001634-RA;Woma_00001635-RA;Woma_00001958-RA;Woma_000…
GO:0042303	molting cycle	45	Woma_00000913-RA;Woma_00001033-RA;Woma_00001034-RA;Woma_00001035-RA;Woma_00003223-RA;Woma_00003224-RA;Woma_00003225-RA;Woma_00003236-RA;Woma_00004159-RB;Woma_00004450-RA;Woma_00004618-RA;Woma_00004619-RA;Woma_00004621-RA;Woma_00004622-RA;Woma_00004654-RC;Woma_00004659-RA;Woma_00004660-RA;Woma_00004661-RA;Woma_00004663-RC;Woma_00004664-RA;Woma_00004719-RA;Woma_00004801-RA;Woma_00005139-RB;Woma_000…
GO:0061045	negative regulation of wound healing	16	Woma_00002003-RA;Woma_00004654-RC;Woma_00004659-RA;Woma_00004660-RA;Woma_00004661-RA;Woma_00004663-RC;Woma_00004664-RA;Woma_00004719-RA;Woma_00004857-RA;Woma_00005139-RB;Woma_00008965-RA;Woma_00009458-RA;Woma_00012029-RA;Woma_00013535-RA;Woma_00013537-RA;Woma_00013538-RA
GO:0005984	disaccharide metabolic process	12	Woma_00001271-RA;Woma_00003043-RA;Woma_00004222-RA;Woma_00006363-RA;Woma_00006656-RA;Woma_00006657-RA;Woma_00006658-RA;Woma_00006659-RA;Woma_00006660-RA;Woma_00006661-RA;Woma_00006662-RA;Woma_00013631-RA
GO:0018990	ecdysis, chitin-based cuticle	13	Woma_00001033-RA;Woma_00001034-RA;Woma_00001035-RA;Woma_00004450-RA;Woma_00004618-RA;Woma_00004619-RA;Woma_00004621-RA;Woma_00004622-RA;Woma_00004801-RA;Woma_00005416-RA;Woma_00007268-RA;Woma_00009024-RA;Woma_00012990-RA
GO:0030574	collagen catabolic process	9	Woma_00001916-RB;Woma_00004857-RA;Woma_00008721-RA;Woma_00008965-RA;Woma_00011875-RA;Woma_00012029-RA;Woma_00013535-RA;Woma_00013537-RA;Woma_00013538-RA
GO:0042381	hemolymph coagulation	8	Woma_00004279-RA;Woma_00004291-RA;Woma_00004329-RA;Woma_00009433-RA;Woma_00010801-RB;Woma_00012656-RA;Woma_00013233-RA;Woma_00014240-RA
GO:0044243	multicellular organism catabolic process	9	Woma_00001916-RB;Woma_00004857-RA;Woma_00008721-RA;Woma_00008965-RA;Woma_00011875-RA;Woma_00012029-RA;Woma_00013535-RA;Woma_00013537-RA;Woma_00013538-RA
GO:0042730	fibrinolysis	6	Woma_00004857-RA;Woma_00008965-RA;Woma_00012029-RA;Woma_00013535-RA;Woma_00013537-RA;Woma_00013538-RA
GO:0006952	defense response	122	Woma_00000095-RA;Woma_00000616-RA;Woma_00000657-RA;Woma_00000741-RA;Woma_00000742-RA;Woma_00000743-RA;Woma_00000873-RA;Woma_00000933-RA;Woma_00000934-RA;Woma_00000935-RA;Woma_00000936-RA;Woma_00001033-RA;Woma_00001034-RA;Woma_00001035-RA;Woma_00001037-RA;Woma_00001215-RA;Woma_00001627-RA;Woma_00001628-RA;Woma_00001631-RA;Woma_00001632-RA;Woma_00001633-RA;Woma_00001634-RA;Woma_00001635-RA;Woma_000…
GO:0042737	drug catabolic process	26	Woma_00000796-RA;Woma_00001033-RA;Woma_00001034-RA;Woma_00001035-RA;Woma_00001037-RA;Woma_00001332-RA;Woma_00002427-RA;Woma_00002746-RB;Woma_00003037-RA;Woma_00004609-RA;Woma_00004618-RA;Woma_00004619-RA;Woma_00004621-RA;Woma_00004622-RA;Woma_00005403-RC;Woma_00005416-RA;Woma_00006894-RA;Woma_00006895-RA;Woma_00007256-RB;Woma_00007257-RA;Woma_00007268-RA;Woma_00009024-RA;Woma_00010424-RA;Woma_000…
GO:0008592	regulation of Toll signaling pathway	10	Woma_00000657-RA;Woma_00001215-RA;Woma_00002665-RA;Woma_00003891-RA;Woma_00007821-RA;Woma_00008082-RA;Woma_00008083-RA;Woma_00010714-RB;Woma_00011327-RA;Woma_00013806-RA
GO:0030203	glycosaminoglycan metabolic process	20	Woma_00001392-RA;Woma_00002003-RA;Woma_00002665-RA;Woma_00003506-RA;Woma_00003925-RA;Woma_00004242-RA;Woma_00007821-RA;Woma_00008025-RA;Woma_00008253-RA;Woma_00008254-RA;Woma_00008799-RB;Woma_00009955-RA;Woma_00010130-RB;Woma_00010894-RB;Woma_00012916-RA;Woma_00013631-RA;Woma_00014767-RA;Woma_00014967-RA;Woma_00016105-RA;Woma_00016106-RA
GO:0000270	peptidoglycan metabolic process	8	Woma_00002665-RA;Woma_00003925-RA;Woma_00007821-RA;Woma_00008253-RA;Woma_00008254-RA;Woma_00009955-RA;Woma_00014767-RA;Woma_00014967-RA
GO:0009253	peptidoglycan catabolic process	8	Woma_00002665-RA;Woma_00003925-RA;Woma_00007821-RA;Woma_00008253-RA;Woma_00008254-RA;Woma_00009955-RA;Woma_00014767-RA;Woma_00014967-RA
GO:0022617	extracellular matrix disassembly	13	Woma_00000837-RA;Woma_00001916-RB;Woma_00001958-RA;Woma_00002313-RA;Woma_00004857-RA;Woma_00005643-RA;Woma_00008123-RA;Woma_00008619-RA;Woma_00008965-RA;Woma_00012029-RA;Woma_00013535-RA;Woma_00013537-RA;Woma_00013538-RA
GO:0008063	Toll signaling pathway	16	Woma_00000222-RA;Woma_00000408-RB;Woma_00000657-RA;Woma_00001215-RA;Woma_00001402-RA;Woma_00002665-RA;Woma_00003891-RA;Woma_00007821-RA;Woma_00008082-RA;Woma_00008083-RA;Woma_00009506-RA;Woma_00010714-RB;Woma_00011327-RA;Woma_00013806-RA;Woma_00015343-RA;Woma_00015345-RA
GO:0019731	antibacterial humoral response	16	Woma_00000933-RA;Woma_00000934-RA;Woma_00000935-RA;Woma_00000936-RA;Woma_00001215-RA;Woma_00002665-RA;Woma_00005643-RA;Woma_00006224-RA;Woma_00008123-RA;Woma_00010694-RA;Woma_00010714-RB;Woma_00011106-RA;Woma_00014728-RA;Woma_00014731-RA;Woma_00014734-RA;Woma_00015532-RA
GO:0045752	positive regulation of Toll signaling pathway	7	Woma_00000657-RA;Woma_00001215-RA;Woma_00002665-RA;Woma_00007821-RA;Woma_00008082-RA;Woma_00008083-RA;Woma_00010714-RB
GO:0072674	multinuclear osteoclast differentiation	8	Woma_00004654-RC;Woma_00004659-RA;Woma_00004660-RA;Woma_00004661-RA;Woma_00004663-RC;Woma_00004664-RA;Woma_00004719-RA;Woma_00005139-RB
GO:0072675	osteoclast fusion	8	Woma_00004654-RC;Woma_00004659-RA;Woma_00004660-RA;Woma_00004661-RA;Woma_00004663-RC;Woma_00004664-RA;Woma_00004719-RA;Woma_00005139-RB
GO:0030195	negative regulation of blood coagulation	8	Woma_00002003-RA;Woma_00004857-RA;Woma_00008965-RA;Woma_00009458-RA;Woma_00012029-RA;Woma_00013535-RA;Woma_00013537-RA;Woma_00013538-RA
GO:1900047	negative regulation of hemostasis	8	Woma_00002003-RA;Woma_00004857-RA;Woma_00008965-RA;Woma_00009458-RA;Woma_00012029-RA;Woma_00013535-RA;Woma_00013537-RA;Woma_00013538-RA
GO:0017144	drug metabolic process	88	Woma_00000016-RA;Woma_00000796-RA;Woma_00001033-RA;Woma_00001034-RA;Woma_00001035-RA;Woma_00001037-RA;Woma_00001154-RA;Woma_00001186-RA;Woma_00001332-RA;Woma_00001890-RA;Woma_00002313-RA;Woma_00002314-RA;Woma_00002427-RA;Woma_00002746-RB;Woma_00003016-RA;Woma_00003037-RA;Woma_00003226-RA;Woma_00003228-RA;Woma_00003336-RA;Woma_00003784-RA;Woma_00004275-RA;Woma_00004570-RB;Woma_00004609-RA;Woma_000…
GO:0019236	response to pheromone	9	Woma_00005601-RA;Woma_00005611-RA;Woma_00006766-RA;Woma_00008238-RA;Woma_00010472-RA;Woma_00015602-RA;Woma_00015603-RA;Woma_00015604-RA;Woma_00015606-RA
GO:0050819	negative regulation of coagulation	8	Woma_00002003-RA;Woma_00004857-RA;Woma_00008965-RA;Woma_00009458-RA;Woma_00012029-RA;Woma_00013535-RA;Woma_00013537-RA;Woma_00013538-RA
GO:0009311	oligosaccharide metabolic process	17	Woma_00000860-RA;Woma_00001154-RA;Woma_00001271-RA;Woma_00001873-RA;Woma_00003043-RA;Woma_00004222-RA;Woma_00004242-RA;Woma_00006363-RA;Woma_00006656-RA;Woma_00006657-RA;Woma_00006658-RA;Woma_00006659-RA;Woma_00006660-RA;Woma_00006661-RA;Woma_00006662-RA;Woma_00008438-RA;Woma_00013631-RA
GO:0002168	instar larval development	20	Woma_00000663-RA;Woma_00003223-RA;Woma_00003224-RA;Woma_00003225-RA;Woma_00003236-RA;Woma_00004159-RB;Woma_00005828-RA;Woma_00006665-RA;Woma_00006666-RA;Woma_00006667-RA;Woma_00006669-RA;Woma_00006670-RA;Woma_00006671-RA;Woma_00006673-RA;Woma_00006674-RA;Woma_00006675-RA;Woma_00006676-RA;Woma_00011307-RA;Woma_00012662-RA;Woma_00012663-RA
GO:0022404	molting cycle process	26	Woma_00000913-RA;Woma_00001033-RA;Woma_00001034-RA;Woma_00001035-RA;Woma_00004450-RA;Woma_00004618-RA;Woma_00004619-RA;Woma_00004621-RA;Woma_00004622-RA;Woma_00004654-RC;Woma_00004659-RA;Woma_00004660-RA;Woma_00004661-RA;Woma_00004663-RC;Woma_00004664-RA;Woma_00004719-RA;Woma_00004801-RA;Woma_00005139-RB;Woma_00005416-RA;Woma_00006363-RA;Woma_00007268-RA;Woma_00008025-RA;Woma_00009011-RA;Woma_000…
GO:0043103	hypoxanthine salvage	4	Woma_00007256-RB;Woma_00007257-RA;Woma_00011636-RA;Woma_00011638-RA
GO:0043086	negative regulation of catalytic activity	74	Woma_00003889-RA;Woma_00003891-RA;Woma_00003897-RA;Woma_00003914-RA;Woma_00003917-RA;Woma_00004028-RA;Woma_00004034-RA;Woma_00004035-RA;Woma_00004037-RA;Woma_00004038-RA;Woma_00004162-RA;Woma_00004275-RA;Woma_00004570-RB;Woma_00004654-RC;Woma_00004659-RA;Woma_00004660-RA;Woma_00004661-RA;Woma_00004663-RC;Woma_00004664-RA;Woma_00004719-RA;Woma_00004789-RB;Woma_00005139-RB;Woma_00005195-RA;Woma_000…
GO:0010839	negative regulation of keratinocyte proliferation	8	Woma_00004654-RC;Woma_00004659-RA;Woma_00004660-RA;Woma_00004661-RA;Woma_00004663-RC;Woma_00004664-RA;Woma_00004719-RA;Woma_00005139-RB
GO:0061041	regulation of wound healing	18	Woma_00002003-RA;Woma_00004654-RC;Woma_00004659-RA;Woma_00004660-RA;Woma_00004661-RA;Woma_00004663-RC;Woma_00004664-RA;Woma_00004719-RA;Woma_00004857-RA;Woma_00005139-RB;Woma_00008965-RA;Woma_00009458-RA;Woma_00011479-RA;Woma_00011496-RA;Woma_00012029-RA;Woma_00013535-RA;Woma_00013537-RA;Woma_00013538-RA
GO:0044245	polysaccharide digestion	5	Woma_00001033-RA;Woma_00001034-RA;Woma_00001035-RA;Woma_00001037-RA;Woma_00012912-RA
GO:0035009	negative regulation of melanization defense response	3	Woma_00004789-RB;Woma_00009506-RA;Woma_00014417-RB
GO:0097176	epoxide metabolic process	3	Woma_00011356-RA;Woma_00011357-RA;Woma_00011358-RA
GO:1901135	carbohydrate derivative metabolic process	131	Woma_00000016-RA;Woma_00000095-RA;Woma_00000676-RA;Woma_00001033-RA;Woma_00001034-RA;Woma_00001035-RA;Woma_00001037-RA;Woma_00001154-RA;Woma_00001186-RA;Woma_00001271-RA;Woma_00001332-RA;Woma_00001392-RA;Woma_00001873-RA;Woma_00001890-RA;Woma_00002003-RA;Woma_00002182-RA;Woma_00002259-RA;Woma_00002313-RA;Woma_00002314-RA;Woma_00002427-RA;Woma_00002665-RA;Woma_00003016-RA;Woma_00003037-RA;Woma_000…
GO:0030193	regulation of blood coagulation	9	Woma_00002003-RA;Woma_00004857-RA;Woma_00008965-RA;Woma_00009458-RA;Woma_00011479-RA;Woma_00012029-RA;Woma_00013535-RA;Woma_00013537-RA;Woma_00013538-RA
GO:1900046	regulation of hemostasis	9	Woma_00002003-RA;Woma_00004857-RA;Woma_00008965-RA;Woma_00009458-RA;Woma_00011479-RA;Woma_00012029-RA;Woma_00013535-RA;Woma_00013537-RA;Woma_00013538-RA
GO:0009620	response to fungus	22	Woma_00000657-RA;Woma_00001033-RA;Woma_00001034-RA;Woma_00001035-RA;Woma_00001037-RA;Woma_00001215-RA;Woma_00001958-RA;Woma_00002665-RA;Woma_00003891-RA;Woma_00004290-RA;Woma_00004291-RA;Woma_00005139-RB;Woma_00005606-RA;Woma_00005819-RA;Woma_00008082-RA;Woma_00008083-RA;Woma_00008254-RA;Woma_00009024-RA;Woma_00009506-RA;Woma_00010295-RA;Woma_00010714-RB;Woma_00011327-RA
GO:0006154	adenosine catabolic process	4	Woma_00007256-RB;Woma_00007257-RA;Woma_00011636-RA;Woma_00011638-RA
GO:0007378	amnioserosa formation	4	Woma_00000837-RA;Woma_00005195-RA;Woma_00005819-RA;Woma_00011214-RA
GO:0043096	purine nucleobase salvage	4	Woma_00007256-RB;Woma_00007257-RA;Woma_00011636-RA;Woma_00011638-RA
GO:0046103	inosine biosynthetic process	4	Woma_00007256-RB;Woma_00007257-RA;Woma_00011636-RA;Woma_00011638-RA
GO:0032963	collagen metabolic process	12	Woma_00001916-RB;Woma_00002003-RA;Woma_00004839-RA;Woma_00004857-RA;Woma_00005819-RA;Woma_00008721-RA;Woma_00008965-RA;Woma_00011875-RA;Woma_00012029-RA;Woma_00013535-RA;Woma_00013537-RA;Woma_00013538-RA
GO:0044259	multicellular organismal macromolecule metabolic process	12	Woma_00001916-RB;Woma_00002003-RA;Woma_00004839-RA;Woma_00004857-RA;Woma_00005819-RA;Woma_00008721-RA;Woma_00008965-RA;Woma_00011875-RA;Woma_00012029-RA;Woma_00013535-RA;Woma_00013537-RA;Woma_00013538-RA
GO:0008039	synaptic target recognition	15	Woma_00000317-RA;Woma_00000433-RA;Woma_00001667-RA;Woma_00004162-RA;Woma_00004688-RA;Woma_00004944-RA;Woma_00005497-RA;Woma_00007184-RA;Woma_00009416-RA;Woma_00010130-RB;Woma_00010786-RC;Woma_00012595-RA;Woma_00014072-RA;Woma_00014222-RA;Woma_00015690-RA
GO:0045616	regulation of keratinocyte differentiation	8	Woma_00004654-RC;Woma_00004659-RA;Woma_00004660-RA;Woma_00004661-RA;Woma_00004663-RC;Woma_00004664-RA;Woma_00004719-RA;Woma_00005139-RB
GO:0045604	regulation of epidermal cell differentiation	10	Woma_00004654-RC;Woma_00004659-RA;Woma_00004660-RA;Woma_00004661-RA;Woma_00004663-RC;Woma_00004664-RA;Woma_00004719-RA;Woma_00005139-RB;Woma_00005819-RA;Woma_00011798-RA
GO:0050818	regulation of coagulation	9	Woma_00002003-RA;Woma_00004857-RA;Woma_00008965-RA;Woma_00009458-RA;Woma_00011479-RA;Woma_00012029-RA;Woma_00013535-RA;Woma_00013537-RA;Woma_00013538-RA
GO:0001562	response to protozoan	4	Woma_00003112-RA;Woma_00003113-RA;Woma_00004279-RA;Woma_00004280-RA
GO:0042832	defense response to protozoan	4	Woma_00003112-RA;Woma_00003113-RA;Woma_00004279-RA;Woma_00004280-RA
GO:0046101	hypoxanthine biosynthetic process	4	Woma_00007256-RB;Woma_00007257-RA;Woma_00011636-RA;Woma_00011638-RA
GO:0046102	inosine metabolic process	4	Woma_00007256-RB;Woma_00007257-RA;Woma_00011636-RA;Woma_00011638-RA
GO:0090196	regulation of chemokine secretion	4	Woma_00001033-RA;Woma_00001034-RA;Woma_00001035-RA;Woma_00001037-RA
GO:0090197	positive regulation of chemokine secretion	4	Woma_00001033-RA;Woma_00001034-RA;Woma_00001035-RA;Woma_00001037-RA
GO:0015670	carbon dioxide transport	5	Woma_00000484-RC;Woma_00005629-RA;Woma_00005637-RC;Woma_00005639-RA;Woma_00010380-RA
GO:0019755	one-carbon compound transport	5	Woma_00000484-RC;Woma_00005629-RA;Woma_00005637-RC;Woma_00005639-RA;Woma_00010380-RA
GO:0097264	self proteolysis	5	Woma_00008965-RA;Woma_00012029-RA;Woma_00013535-RA;Woma_00013537-RA;Woma_00013538-RA
GO:0010837	regulation of keratinocyte proliferation	8	Woma_00004654-RC;Woma_00004659-RA;Woma_00004660-RA;Woma_00004661-RA;Woma_00004663-RC;Woma_00004664-RA;Woma_00004719-RA;Woma_00005139-RB
GO:0030162	regulation of proteolysis	71	Woma_00001916-RB;Woma_00001958-RA;Woma_00003891-RA;Woma_00003897-RA;Woma_00003914-RA;Woma_00003917-RA;Woma_00004028-RA;Woma_00004034-RA;Woma_00004035-RA;Woma_00004037-RA;Woma_00004038-RA;Woma_00004159-RB;Woma_00004162-RA;Woma_00004654-RC;Woma_00004659-RA;Woma_00004660-RA;Woma_00004661-RA;Woma_00004663-RC;Woma_00004664-RA;Woma_00004719-RA;Woma_00004789-RB;Woma_00005139-RB;Woma_00005287-RA;Woma_000…
GO:0007218	neuropeptide signaling pathway	17	Woma_00000454-RA;Woma_00000838-RA;Woma_00000872-RA;Woma_00001061-RA;Woma_00003043-RA;Woma_00003877-RA;Woma_00004450-RA;Woma_00005693-RA;Woma_00007424-RA;Woma_00007485-RA;Woma_00007657-RA;Woma_00008639-RA;Woma_00010280-RA;Woma_00012990-RA;Woma_00014560-RA;Woma_00014889-RA;Woma_00016094-RB
GO:0007586	digestion	19	Woma_00001033-RA;Woma_00001034-RA;Woma_00001035-RA;Woma_00001037-RA;Woma_00003069-RA;Woma_00003070-RA;Woma_00003877-RA;Woma_00004944-RA;Woma_00006363-RA;Woma_00006554-RA;Woma_00009803-RB;Woma_00010184-RA;Woma_00010573-RA;Woma_00010761-RB;Woma_00010763-RA;Woma_00010764-RA;Woma_00010766-RA;Woma_00010786-RC;Woma_00012912-RA
GO:0044236	multicellular organism metabolic process	12	Woma_00001916-RB;Woma_00002003-RA;Woma_00004839-RA;Woma_00004857-RA;Woma_00005819-RA;Woma_00008721-RA;Woma_00008965-RA;Woma_00011875-RA;Woma_00012029-RA;Woma_00013535-RA;Woma_00013537-RA;Woma_00013538-RA
GO:1903035	negative regulation of response to wounding	20	Woma_00002003-RA;Woma_00002665-RA;Woma_00002868-RA;Woma_00004654-RC;Woma_00004659-RA;Woma_00004660-RA;Woma_00004661-RA;Woma_00004663-RC;Woma_00004664-RA;Woma_00004719-RA;Woma_00004857-RA;Woma_00005139-RB;Woma_00007346-RA;Woma_00008254-RA;Woma_00008965-RA;Woma_00009458-RA;Woma_00012029-RA;Woma_00013535-RA;Woma_00013537-RA;Woma_00013538-RA
GO:0002815	biosynthetic process of antibacterial peptides active against Gram-positive bacteria	3	Woma_00001215-RA;Woma_00002665-RA;Woma_00010714-RB
GO:0002816	regulation of biosynthetic process of antibacterial peptides active against Gram-positive bacteria	3	Woma_00001215-RA;Woma_00002665-RA;Woma_00010714-RB
GO:0006965	positive regulation of biosynthetic process of antibacterial peptides active against Gram-positive bacteria	3	Woma_00001215-RA;Woma_00002665-RA;Woma_00010714-RB
GO:0010459	negative regulation of heart rate	3	Woma_00003877-RA;Woma_00008639-RA;Woma_00014889-RA
GO:0030207	chondroitin sulfate catabolic process	3	Woma_00004242-RA;Woma_00008025-RA;Woma_00013631-RA
GO:0061057	peptidoglycan recognition protein signaling pathway	7	Woma_00000741-RA;Woma_00000742-RA;Woma_00000743-RA;Woma_00003925-RA;Woma_00010012-RA;Woma_00014072-RA;Woma_00014767-RA
GO:0016042	lipid catabolic process	36	Woma_00000454-RA;Woma_00000616-RA;Woma_00002206-RA;Woma_00002226-RA;Woma_00003064-RA;Woma_00004242-RA;Woma_00004275-RA;Woma_00004295-RA;Woma_00004305-RA;Woma_00004570-RB;Woma_00005738-RA;Woma_00005822-RA;Woma_00006017-RA;Woma_00006283-RA;Woma_00007346-RA;Woma_00007678-RA;Woma_00008192-RA;Woma_00009355-RA;Woma_00009611-RA;Woma_00010287-RA;Woma_00010356-RA;Woma_00010357-RA;Woma_00010358-RB;Woma_000…
GO:0046100	hypoxanthine metabolic process	4	Woma_00007256-RB;Woma_00007257-RA;Woma_00011636-RA;Woma_00011638-RA
GO:0072010	glomerular epithelium development	6	Woma_00000663-RA;Woma_00002003-RA;Woma_00004106-RA;Woma_00005819-RA;Woma_00005847-RA;Woma_00007184-RA
GO:0015669	gas transport	5	Woma_00000484-RC;Woma_00005629-RA;Woma_00005637-RC;Woma_00005639-RA;Woma_00010380-RA
GO:0006879	cellular iron ion homeostasis	10	Woma_00000615-RA;Woma_00004290-RA;Woma_00004291-RA;Woma_00005195-RA;Woma_00005948-RA;Woma_00008965-RA;Woma_00012029-RA;Woma_00013535-RA;Woma_00013537-RA;Woma_00013538-RA
GO:0032366	intracellular sterol transport	7	Woma_00000744-RA;Woma_00000745-RA;Woma_00004329-RA;Woma_00005312-RA;Woma_00010287-RA;Woma_00014072-RA;Woma_00014222-RA
GO:0032367	intracellular cholesterol transport	7	Woma_00000744-RA;Woma_00000745-RA;Woma_00004329-RA;Woma_00005312-RA;Woma_00010287-RA;Woma_00014072-RA;Woma_00014222-RA
GO:0002576	platelet degranulation	13	Woma_00002003-RA;Woma_00004654-RC;Woma_00004659-RA;Woma_00004660-RA;Woma_00004661-RA;Woma_00004663-RC;Woma_00004664-RA;Woma_00004719-RA;Woma_00005139-RB;Woma_00009830-RA;Woma_00010137-RA;Woma_00011307-RA;Woma_00012315-RA
GO:0006037	cell wall chitin metabolic process	4	Woma_00001033-RA;Woma_00001034-RA;Woma_00001035-RA;Woma_00001037-RA
GO:0007305	vitelline membrane formation involved in chorion-containing eggshell formation	4	Woma_00002045-RA;Woma_00002992-RA;Woma_00013522-RA;Woma_00013525-RA
GO:0032836	glomerular basement membrane development	4	Woma_00004106-RA;Woma_00007184-RA;Woma_00010130-RB;Woma_00011801-RA
GO:0070365	hepatocyte differentiation	4	Woma_00004159-RB;Woma_00004198-RA;Woma_00004199-RA;Woma_00005819-RA
GO:0090195	chemokine secretion	4	Woma_00001033-RA;Woma_00001034-RA;Woma_00001035-RA;Woma_00001037-RA
GO:0002325	natural killer cell differentiation involved in immune response	3	Woma_00002665-RA;Woma_00008254-RA;Woma_00014767-RA
GO:0019747	regulation of isoprenoid metabolic process	3	Woma_00000838-RA;Woma_00014072-RA;Woma_00014889-RA
GO:0030214	hyaluronan catabolic process	3	Woma_00004242-RA;Woma_00016105-RA;Woma_00016106-RA
GO:0032815	negative regulation of natural killer cell activation	3	Woma_00002665-RA;Woma_00008254-RA;Woma_00014767-RA
GO:0032824	negative regulation of natural killer cell differentiation	3	Woma_00002665-RA;Woma_00008254-RA;Woma_00014767-RA
GO:0032826	regulation of natural killer cell differentiation involved in immune response	3	Woma_00002665-RA;Woma_00008254-RA;Woma_00014767-RA
GO:0032827	negative regulation of natural killer cell differentiation involved in immune response	3	Woma_00002665-RA;Woma_00008254-RA;Woma_00014767-RA
GO:0051710	regulation of cytolysis in other organism	3	Woma_00002665-RA;Woma_00008254-RA;Woma_00014767-RA
GO:0051714	positive regulation of cytolysis in other organism	3	Woma_00002665-RA;Woma_00008254-RA;Woma_00014767-RA
GO:0051715	cytolysis in other organism	3	Woma_00002665-RA;Woma_00008254-RA;Woma_00014767-RA
GO:0060686	negative regulation of prostatic bud formation	3	Woma_00005195-RA;Woma_00005819-RA;Woma_00010130-RB
GO:0008343	adult feeding behavior	6	Woma_00002702-RA;Woma_00002703-RA;Woma_00002704-RA;Woma_00002705-RA;Woma_00003043-RA;Woma_00010975-RB
GO:0085029	extracellular matrix assembly	8	Woma_00002045-RA;Woma_00002992-RA;Woma_00004106-RA;Woma_00008435-RA;Woma_00008619-RA;Woma_00011307-RA;Woma_00013522-RA;Woma_00013525-RA
GO:0006719	juvenile hormone catabolic process	2	Woma_00009355-RA;Woma_00011356-RA
GO:0007556	regulation of juvenile hormone metabolic process	2	Woma_00000838-RA;Woma_00014889-RA
GO:0007557	regulation of juvenile hormone biosynthetic process	2	Woma_00000838-RA;Woma_00014889-RA
GO:0016107	sesquiterpenoid catabolic process	2	Woma_00009355-RA;Woma_00011356-RA
GO:0016115	terpenoid catabolic process	2	Woma_00009355-RA;Woma_00011356-RA
GO:0045827	negative regulation of isoprenoid metabolic process	2	Woma_00000838-RA;Woma_00014889-RA
GO:0045928	negative regulation of juvenile hormone metabolic process	2	Woma_00000838-RA;Woma_00014889-RA
GO:0045968	negative regulation of juvenile hormone biosynthetic process	2	Woma_00000838-RA;Woma_00014889-RA
GO:0072244	metanephric glomerular epithelium development	2	Woma_00002003-RA;Woma_00004106-RA
GO:1990461	detoxification of iron ion	2	Woma_00004290-RA;Woma_00004291-RA
GO:0043616	keratinocyte proliferation	8	Woma_00004654-RC;Woma_00004659-RA;Woma_00004660-RA;Woma_00004661-RA;Woma_00004663-RC;Woma_00004664-RA;Woma_00004719-RA;Woma_00005139-RB
GO:0042060	wound healing	46	Woma_00000663-RA;Woma_00001035-RA;Woma_00001332-RA;Woma_00001810-RA;Woma_00002003-RA;Woma_00003632-RB;Woma_00004279-RA;Woma_00004291-RA;Woma_00004329-RA;Woma_00004618-RA;Woma_00004619-RA;Woma_00004621-RA;Woma_00004622-RA;Woma_00004654-RC;Woma_00004659-RA;Woma_00004660-RA;Woma_00004661-RA;Woma_00004663-RC;Woma_00004664-RA;Woma_00004719-RA;Woma_00004839-RA;Woma_00004857-RA;Woma_00005139-RB;Woma_000…
GO:0010383	cell wall polysaccharide metabolic process	4	Woma_00001033-RA;Woma_00001034-RA;Woma_00001035-RA;Woma_00001037-RA
GO:0030704	vitelline membrane formation	4	Woma_00002045-RA;Woma_00002992-RA;Woma_00013522-RA;Woma_00013525-RA
GO:0035803	egg coat formation	4	Woma_00002045-RA;Woma_00002992-RA;Woma_00013522-RA;Woma_00013525-RA
GO:0045682	regulation of epidermis development	10	Woma_00004654-RC;Woma_00004659-RA;Woma_00004660-RA;Woma_00004661-RA;Woma_00004663-RC;Woma_00004664-RA;Woma_00004719-RA;Woma_00005139-RB;Woma_00005819-RA;Woma_00011798-RA
GO:0048067	cuticle pigmentation	11	Woma_00000876-RA;Woma_00000877-RA;Woma_00000913-RA;Woma_00002930-RA;Woma_00006363-RA;Woma_00008025-RA;Woma_00009011-RA;Woma_00009862-RC;Woma_00011091-RA;Woma_00011092-RA;Woma_00015316-RA
GO:0035170	lymph gland crystal cell differentiation	3	Woma_00000095-RA;Woma_00000663-RA;Woma_00004159-RB
GO:0035263	genital disc sexually dimorphic development	3	Woma_00002890-RB;Woma_00004159-RB;Woma_00005819-RA
GO:0035989	tendon development	3	Woma_00002913-RA;Woma_00004839-RA;Woma_00005819-RA
GO:0045919	positive regulation of cytolysis	3	Woma_00002665-RA;Woma_00008254-RA;Woma_00014767-RA
GO:0060685	regulation of prostatic bud formation	3	Woma_00005195-RA;Woma_00005819-RA;Woma_00010130-RB
GO:0072110	glomerular mesangial cell proliferation	3	Woma_00002003-RA;Woma_00005195-RA;Woma_00005819-RA
GO:0072124	regulation of glomerular mesangial cell proliferation	3	Woma_00002003-RA;Woma_00005195-RA;Woma_00005819-RA
GO:1903510	mucopolysaccharide metabolic process	10	Woma_00001392-RA;Woma_00002003-RA;Woma_00003506-RA;Woma_00004242-RA;Woma_00008025-RA;Woma_00010130-RB;Woma_00012916-RA;Woma_00013631-RA;Woma_00016105-RA;Woma_00016106-RA
GO:0043455	regulation of secondary metabolic process	5	Woma_00000838-RA;Woma_00004789-RB;Woma_00009506-RA;Woma_00014417-RB;Woma_00014889-RA
GO:0072112	glomerular visceral epithelial cell differentiation	5	Woma_00000663-RA;Woma_00004106-RA;Woma_00005819-RA;Woma_00005847-RA;Woma_00007184-RA
GO:0019835	cytolysis	4	Woma_00002665-RA;Woma_00008254-RA;Woma_00010184-RA;Woma_00014767-RA
GO:0043567	regulation of insulin-like growth factor receptor signaling pathway	4	Woma_00003743-RA;Woma_00004159-RB;Woma_00005195-RA;Woma_00005819-RA
GO:0060572	morphogenesis of an epithelial bud	4	Woma_00004159-RB;Woma_00005195-RA;Woma_00005819-RA;Woma_00010130-RB
GO:0090101	negative regulation of transmembrane receptor protein serine/threonine kinase signaling pathway	17	Woma_00001481-RA;Woma_00004159-RB;Woma_00004654-RC;Woma_00004659-RA;Woma_00004660-RA;Woma_00004661-RA;Woma_00004663-RC;Woma_00004664-RA;Woma_00004719-RA;Woma_00005139-RB;Woma_00005564-RA;Woma_00008965-RA;Woma_00012029-RA;Woma_00013535-RA;Woma_00013537-RA;Woma_00013538-RA;Woma_00013978-RA
GO:0055072	iron ion homeostasis	11	Woma_00000615-RA;Woma_00001958-RA;Woma_00004290-RA;Woma_00004291-RA;Woma_00005195-RA;Woma_00005948-RA;Woma_00008965-RA;Woma_00012029-RA;Woma_00013535-RA;Woma_00013537-RA;Woma_00013538-RA
GO:0044719	regulation of imaginal disc-derived wing size	7	Woma_00000433-RA;Woma_00004158-RB;Woma_00004159-RB;Woma_00006472-RA;Woma_00009366-RA;Woma_00010786-RC;Woma_00013273-RA
GO:0061036	positive regulation of cartilage development	5	Woma_00000837-RA;Woma_00005195-RA;Woma_00005819-RA;Woma_00012219-RA;Woma_00016569-RA
GO:0072311	glomerular epithelial cell differentiation	5	Woma_00000663-RA;Woma_00004106-RA;Woma_00005819-RA;Woma_00005847-RA;Woma_00007184-RA
GO:0030149	sphingolipid catabolic process	6	Woma_00004242-RA;Woma_00004295-RA;Woma_00004305-RA;Woma_00007346-RA;Woma_00008192-RA;Woma_00012912-RA
GO:0090288	negative regulation of cellular response to growth factor stimulus	18	Woma_00002259-RA;Woma_00004159-RB;Woma_00004654-RC;Woma_00004659-RA;Woma_00004660-RA;Woma_00004661-RA;Woma_00004663-RC;Woma_00004664-RA;Woma_00004719-RA;Woma_00005139-RB;Woma_00005564-RA;Woma_00008965-RA;Woma_00010130-RB;Woma_00012029-RA;Woma_00013535-RA;Woma_00013537-RA;Woma_00013538-RA;Woma_00013978-RA
GO:0016201	synaptic target inhibition	4	Woma_00004162-RA;Woma_00005497-RA;Woma_00010130-RB;Woma_00014222-RA
GO:0032353	negative regulation of hormone biosynthetic process	4	Woma_00000838-RA;Woma_00005195-RA;Woma_00005819-RA;Woma_00014889-RA
GO:0046514	ceramide catabolic process	4	Woma_00004242-RA;Woma_00004305-RA;Woma_00007346-RA;Woma_00012912-RA
GO:0060409	positive regulation of acetylcholine metabolic process	4	Woma_00007278-RA;Woma_00007280-RA;Woma_00007281-RA;Woma_00010755-RA
GO:0003094	glomerular filtration	3	Woma_00002003-RA;Woma_00007184-RA;Woma_00010130-RB
GO:0007171	activation of transmembrane receptor protein tyrosine kinase activity	3	Woma_00006820-RA;Woma_00007936-RA;Woma_00012494-RA
GO:0007451	dorsal/ventral lineage restriction, imaginal disc	3	Woma_00000095-RA;Woma_00000663-RA;Woma_00009366-RA
GO:0007473	wing disc proximal/distal pattern formation	3	Woma_00000095-RA;Woma_00005819-RA;Woma_00009366-RA
GO:0016045	detection of bacterium	3	Woma_00002665-RA;Woma_00008254-RA;Woma_00014767-RA
GO:0032823	regulation of natural killer cell differentiation	3	Woma_00002665-RA;Woma_00008254-RA;Woma_00014767-RA
GO:0060513	prostatic bud formation	3	Woma_00005195-RA;Woma_00005819-RA;Woma_00010130-RB
GO:0072012	glomerulus vasculature development	3	Woma_00002003-RA;Woma_00005195-RA;Woma_00005819-RA
GO:0072109	glomerular mesangium development	3	Woma_00002003-RA;Woma_00005195-RA;Woma_00005819-RA
GO:0098543	detection of other organism	3	Woma_00002665-RA;Woma_00008254-RA;Woma_00014767-RA
GO:0032365	intracellular lipid transport	7	Woma_00000744-RA;Woma_00000745-RA;Woma_00004329-RA;Woma_00005312-RA;Woma_00010287-RA;Woma_00014072-RA;Woma_00014222-RA
GO:0019730	antimicrobial humoral response	20	Woma_00000657-RA;Woma_00000933-RA;Woma_00000934-RA;Woma_00000935-RA;Woma_00000936-RA;Woma_00001215-RA;Woma_00002665-RA;Woma_00005643-RA;Woma_00006224-RA;Woma_00008123-RA;Woma_00008254-RA;Woma_00010694-RA;Woma_00010714-RB;Woma_00011106-RA;Woma_00011327-RA;Woma_00014728-RA;Woma_00014731-RA;Woma_00014734-RA;Woma_00014767-RA;Woma_00015532-RA
GO:0032330	regulation of chondrocyte differentiation	6	Woma_00002259-RA;Woma_00004162-RA;Woma_00005195-RA;Woma_00005819-RA;Woma_00012219-RA;Woma_00016569-RA
GO:0002213	defense response to insect	2	Woma_00000095-RA;Woma_00009506-RA
GO:0009625	response to insect	2	Woma_00000095-RA;Woma_00009506-RA
GO:0010716	negative regulation of extracellular matrix disassembly	2	Woma_00002313-RA;Woma_00004857-RA
GO:0030205	dermatan sulfate metabolic process	2	Woma_00008025-RA;Woma_00013631-RA
GO:0032345	negative regulation of aldosterone metabolic process	2	Woma_00005195-RA;Woma_00005819-RA
GO:0032348	negative regulation of aldosterone biosynthetic process	2	Woma_00005195-RA;Woma_00005819-RA
GO:0033215	iron assimilation by reduction and transport	2	Woma_00000615-RA;Woma_00005948-RA
GO:0043617	cellular response to sucrose starvation	2	Woma_00011636-RA;Woma_00011638-RA
GO:0072125	negative regulation of glomerular mesangial cell proliferation	2	Woma_00005195-RA;Woma_00005819-RA
GO:0090194	negative regulation of glomerulus development	2	Woma_00005195-RA;Woma_00005819-RA
GO:2000065	negative regulation of cortisol biosynthetic process	2	Woma_00005195-RA;Woma_00005819-RA
GO:0030216	keratinocyte differentiation	10	Woma_00000663-RA;Woma_00004654-RC;Woma_00004659-RA;Woma_00004660-RA;Woma_00004661-RA;Woma_00004663-RC;Woma_00004664-RA;Woma_00004719-RA;Woma_00005139-RB;Woma_00008085-RA
GO:0032835	glomerulus development	9	Woma_00000663-RA;Woma_00002003-RA;Woma_00004106-RA;Woma_00005195-RA;Woma_00005819-RA;Woma_00005847-RA;Woma_00007184-RA;Woma_00010130-RB;Woma_00011801-RA
GO:0033627	cell adhesion mediated by integrin	9	Woma_00002913-RA;Woma_00004106-RA;Woma_00004857-RA;Woma_00005137-RA;Woma_00005461-RA;Woma_00008619-RA;Woma_00010004-RA;Woma_00010986-RA;Woma_00010987-RA
GO:0030512	negative regulation of transforming growth factor beta receptor signaling pathway	10	Woma_00004159-RB;Woma_00004654-RC;Woma_00004659-RA;Woma_00004660-RA;Woma_00004661-RA;Woma_00004663-RC;Woma_00004664-RA;Woma_00004719-RA;Woma_00005139-RB;Woma_00005564-RA
GO:0046466	membrane lipid catabolic process	6	Woma_00004242-RA;Woma_00004295-RA;Woma_00004305-RA;Woma_00007346-RA;Woma_00008192-RA;Woma_00012912-RA
GO:0030212	hyaluronan metabolic process	4	Woma_00002003-RA;Woma_00004242-RA;Woma_00016105-RA;Woma_00016106-RA
GO:0032351	negative regulation of hormone metabolic process	4	Woma_00000838-RA;Woma_00005195-RA;Woma_00005819-RA;Woma_00014889-RA
GO:0046085	adenosine metabolic process	4	Woma_00007256-RB;Woma_00007257-RA;Woma_00011636-RA;Woma_00011638-RA
GO:0050482	arachidonic acid secretion	4	Woma_00002389-RA;Woma_00012280-RA;Woma_00013950-RA;Woma_00014290-RA
GO:0060408	regulation of acetylcholine metabolic process	4	Woma_00007278-RA;Woma_00007280-RA;Woma_00007281-RA;Woma_00010755-RA
GO:0097205	renal filtration	4	Woma_00002003-RA;Woma_00007184-RA;Woma_00010130-RB;Woma_00014936-RA
GO:1903963	arachidonate transport	4	Woma_00002389-RA;Woma_00012280-RA;Woma_00013950-RA;Woma_00014290-RA
GO:0042438	melanin biosynthetic process	7	Woma_00000876-RA;Woma_00000877-RA;Woma_00002930-RA;Woma_00009862-RC;Woma_00011091-RA;Woma_00011092-RA;Woma_00015316-RA
GO:0061035	regulation of cartilage development	7	Woma_00000837-RA;Woma_00002259-RA;Woma_00004162-RA;Woma_00005195-RA;Woma_00005819-RA;Woma_00012219-RA;Woma_00016569-RA
GO:1900426	positive regulation of defense response to bacterium	7	Woma_00000873-RA;Woma_00001215-RA;Woma_00002665-RA;Woma_00005643-RA;Woma_00008123-RA;Woma_00010714-RB;Woma_00014767-RA
GO:0007311	maternal specification of dorsal/ventral axis, oocyte, germ-line encoded	3	Woma_00000222-RA;Woma_00015343-RA;Woma_00015345-RA
GO:0032689	negative regulation of interferon-gamma production	3	Woma_00002665-RA;Woma_00008254-RA;Woma_00014767-RA
GO:0035007	regulation of melanization defense response	3	Woma_00004789-RB;Woma_00009506-RA;Woma_00014417-RB
GO:0042268	regulation of cytolysis	3	Woma_00002665-RA;Woma_00008254-RA;Woma_00014767-RA
GO:0061437	renal system vasculature development	3	Woma_00002003-RA;Woma_00005195-RA;Woma_00005819-RA
GO:0061440	kidney vasculature development	3	Woma_00002003-RA;Woma_00005195-RA;Woma_00005819-RA
GO:0097286	iron ion import	3	Woma_00001958-RA;Woma_00004290-RA;Woma_00004291-RA
GO:1902455	negative regulation of stem cell population maintenance	3	Woma_00004162-RA;Woma_00005195-RA;Woma_00012219-RA
GO:1903845	negative regulation of cellular response to transforming growth factor beta stimulus	10	Woma_00004159-RB;Woma_00004654-RC;Woma_00004659-RA;Woma_00004660-RA;Woma_00004661-RA;Woma_00004663-RC;Woma_00004664-RA;Woma_00004719-RA;Woma_00005139-RB;Woma_00005564-RA
GO:0030856	regulation of epithelial cell differentiation	16	Woma_00000663-RA;Woma_00000777-RB;Woma_00004162-RA;Woma_00004654-RC;Woma_00004659-RA;Woma_00004660-RA;Woma_00004661-RA;Woma_00004663-RC;Woma_00004664-RA;Woma_00004719-RA;Woma_00005139-RB;Woma_00005195-RA;Woma_00005819-RA;Woma_00011403-RA;Woma_00011479-RA;Woma_00011798-RA
GO:0006687	glycosphingolipid metabolic process	7	Woma_00003371-RA;Woma_00003506-RA;Woma_00004242-RA;Woma_00007346-RA;Woma_00008932-RA;Woma_00009830-RA;Woma_00012912-RA
GO:0032352	positive regulation of hormone metabolic process	7	Woma_00003889-RA;Woma_00005195-RA;Woma_00007278-RA;Woma_00007280-RA;Woma_00007281-RA;Woma_00008202-RA;Woma_00010755-RA
GO:0006714	sesquiterpenoid metabolic process	4	Woma_00000838-RA;Woma_00009355-RA;Woma_00011356-RA;Woma_00014889-RA
GO:0006716	juvenile hormone metabolic process	4	Woma_00000838-RA;Woma_00009355-RA;Woma_00011356-RA;Woma_00014889-RA
GO:0043101	purine-containing compound salvage	4	Woma_00007256-RB;Woma_00007257-RA;Woma_00011636-RA;Woma_00011638-RA
GO:0048240	sperm capacitation	4	Woma_00007278-RA;Woma_00007280-RA;Woma_00007281-RA;Woma_00010755-RA
GO:0060512	prostate gland morphogenesis	4	Woma_00003889-RA;Woma_00005195-RA;Woma_00005819-RA;Woma_00010130-RB
GO:0060740	prostate gland epithelium morphogenesis	4	Woma_00003889-RA;Woma_00005195-RA;Woma_00005819-RA;Woma_00010130-RB
GO:0072015	glomerular visceral epithelial cell development	4	Woma_00000663-RA;Woma_00004106-RA;Woma_00005819-RA;Woma_00007184-RA
GO:0061318	renal filtration cell differentiation	6	Woma_00000663-RA;Woma_00004106-RA;Woma_00004159-RB;Woma_00005819-RA;Woma_00005847-RA;Woma_00007184-RA
GO:0045455	ecdysteroid metabolic process	10	Woma_00005312-RA;Woma_00006723-RA;Woma_00006734-RA;Woma_00006744-RA;Woma_00006745-RA;Woma_00006746-RA;Woma_00006749-RA;Woma_00008202-RA;Woma_00013243-RA;Woma_00014072-RA
GO:0006880	intracellular sequestering of iron ion	2	Woma_00004290-RA;Woma_00004291-RA
GO:0006990	positive regulation of transcription from RNA polymerase II promoter involved in unfolded protein response	2	Woma_00009620-RA;Woma_00011479-RA
GO:0009313	oligosaccharide catabolic process	2	Woma_00004242-RA;Woma_00008438-RA
GO:0030070	insulin processing	2	Woma_00000552-RA;Woma_00009803-RB
GO:0031944	negative regulation of glucocorticoid metabolic process	2	Woma_00005195-RA;Woma_00005819-RA
GO:0031947	negative regulation of glucocorticoid biosynthetic process	2	Woma_00005195-RA;Woma_00005819-RA
GO:0032347	regulation of aldosterone biosynthetic process	2	Woma_00005195-RA;Woma_00005819-RA
GO:0033212	iron assimilation	2	Woma_00000615-RA;Woma_00005948-RA
GO:0035187	hatching behavior	2	Woma_00004305-RA;Woma_00009803-RB
GO:0035217	labial disc development	2	Woma_00004159-RB;Woma_00005819-RA
GO:0043569	negative regulation of insulin-like growth factor receptor signaling pathway	2	Woma_00005195-RA;Woma_00005819-RA
GO:0046836	glycolipid transport	2	Woma_00009830-RA;Woma_00014072-RA
GO:0050655	dermatan sulfate proteoglycan metabolic process	2	Woma_00008025-RA;Woma_00013631-RA
GO:0060687	regulation of branching involved in prostate gland morphogenesis	2	Woma_00005195-RA;Woma_00005819-RA
GO:0097459	iron ion import into cell	2	Woma_00004290-RA;Woma_00004291-RA
GO:0097577	sequestering of iron ion	2	Woma_00004290-RA;Woma_00004291-RA
GO:0098711	iron ion import across plasma membrane	2	Woma_00004290-RA;Woma_00004291-RA
GO:1900115	extracellular regulation of signal transduction	2	Woma_00003189-RA;Woma_00005319-RA
GO:1900116	extracellular negative regulation of signal transduction	2	Woma_00003189-RA;Woma_00005319-RA
GO:2000064	regulation of cortisol biosynthetic process	2	Woma_00005195-RA;Woma_00005819-RA
GO:0048009	insulin-like growth factor receptor signaling pathway	5	Woma_00003743-RA;Woma_00003889-RA;Woma_00004159-RB;Woma_00005195-RA;Woma_00005819-RA
GO:0007599	hemostasis	19	Woma_00002003-RA;Woma_00004279-RA;Woma_00004291-RA;Woma_00004329-RA;Woma_00004857-RA;Woma_00005297-RA;Woma_00008965-RA;Woma_00009433-RA;Woma_00009458-RA;Woma_00010801-RB;Woma_00011479-RA;Woma_00011798-RA;Woma_00012029-RA;Woma_00012656-RA;Woma_00013233-RA;Woma_00013535-RA;Woma_00013537-RA;Woma_00013538-RA;Woma_00014240-RA
GO:0050817	coagulation	19	Woma_00002003-RA;Woma_00004279-RA;Woma_00004291-RA;Woma_00004329-RA;Woma_00004857-RA;Woma_00005297-RA;Woma_00008965-RA;Woma_00009433-RA;Woma_00009458-RA;Woma_00010801-RB;Woma_00011479-RA;Woma_00011798-RA;Woma_00012029-RA;Woma_00012656-RA;Woma_00013233-RA;Woma_00013535-RA;Woma_00013537-RA;Woma_00013538-RA;Woma_00014240-RA
GO:0006004	fucose metabolic process	3	Woma_00009205-RA;Woma_00014069-RA;Woma_00014096-RA
GO:0019511	peptidyl-proline hydroxylation	3	Woma_00004310-RA;Woma_00004313-RA;Woma_00004314-RA
GO:0051709	regulation of killing of cells of other organism	3	Woma_00002665-RA;Woma_00008254-RA;Woma_00014767-RA
GO:0051712	positive regulation of killing of cells of other organism	3	Woma_00002665-RA;Woma_00008254-RA;Woma_00014767-RA
GO:0060601	lateral sprouting from an epithelium	3	Woma_00005195-RA;Woma_00005819-RA;Woma_00010130-RB
GO:0090192	regulation of glomerulus development	3	Woma_00002003-RA;Woma_00005195-RA;Woma_00005819-RA
GO:1901722	regulation of cell proliferation involved in kidney development	3	Woma_00002003-RA;Woma_00005195-RA;Woma_00005819-RA
GO:0032350	regulation of hormone metabolic process	10	Woma_00000838-RA;Woma_00003889-RA;Woma_00005195-RA;Woma_00005819-RA;Woma_00007278-RA;Woma_00007280-RA;Woma_00007281-RA;Woma_00008202-RA;Woma_00010755-RA;Woma_00014889-RA
GO:0002227	innate immune response in mucosa	4	Woma_00014728-RA;Woma_00014731-RA;Woma_00014734-RA;Woma_00015532-RA
GO:0009113	purine nucleobase biosynthetic process	4	Woma_00007256-RB;Woma_00007257-RA;Woma_00011636-RA;Woma_00011638-RA
GO:0061319	nephrocyte differentiation	4	Woma_00004159-RB;Woma_00005819-RA;Woma_00005847-RA;Woma_00007184-RA
GO:0072310	glomerular epithelial cell development	4	Woma_00000663-RA;Woma_00004106-RA;Woma_00005819-RA;Woma_00007184-RA
GO:0009611	response to wounding	63	Woma_00000663-RA;Woma_00001035-RA;Woma_00001332-RA;Woma_00001810-RA;Woma_00002003-RA;Woma_00002259-RA;Woma_00002665-RA;Woma_00002868-RA;Woma_00003619-RA;Woma_00003632-RB;Woma_00003889-RA;Woma_00004106-RA;Woma_00004159-RB;Woma_00004279-RA;Woma_00004291-RA;Woma_00004329-RA;Woma_00004618-RA;Woma_00004619-RA;Woma_00004621-RA;Woma_00004622-RA;Woma_00004654-RC;Woma_00004659-RA;Woma_00004660-RA;Woma_000…
GO:0030204	chondroitin sulfate metabolic process	5	Woma_00001392-RA;Woma_00004242-RA;Woma_00008025-RA;Woma_00012916-RA;Woma_00013631-RA
GO:0034381	plasma lipoprotein particle clearance	7	Woma_00000616-RA;Woma_00003064-RA;Woma_00005319-RA;Woma_00006017-RA;Woma_00010287-RA;Woma_00014072-RA;Woma_00014222-RA
GO:0035850	epithelial cell differentiation involved in kidney development	7	Woma_00000663-RA;Woma_00002003-RA;Woma_00004106-RA;Woma_00004162-RA;Woma_00005819-RA;Woma_00005847-RA;Woma_00007184-RA
GO:0097006	regulation of plasma lipoprotein particle levels	9	Woma_00000616-RA;Woma_00000837-RA;Woma_00003064-RA;Woma_00004944-RA;Woma_00005319-RA;Woma_00006017-RA;Woma_00010287-RA;Woma_00014072-RA;Woma_00014222-RA
GO:0015918	sterol transport	11	Woma_00000741-RA;Woma_00000742-RA;Woma_00000743-RA;Woma_00000744-RA;Woma_00000745-RA;Woma_00002974-RA;Woma_00004329-RA;Woma_00005312-RA;Woma_00010287-RA;Woma_00014072-RA;Woma_00014222-RA
GO:0007608	sensory perception of smell	24	Woma_00003516-RA;Woma_00003670-RA;Woma_00004275-RA;Woma_00004570-RB;Woma_00005601-RA;Woma_00005606-RA;Woma_00005611-RA;Woma_00006752-RA;Woma_00006764-RA;Woma_00006766-RA;Woma_00006774-RA;Woma_00007610-RA;Woma_00008238-RA;Woma_00009593-RA;Woma_00010472-RA;Woma_00013168-RA;Woma_00014360-RA;Woma_00014361-RA;Woma_00014362-RA;Woma_00014402-RA;Woma_00015602-RA;Woma_00015603-RA;Woma_00015604-RA;Woma_000…
GO:0001502	cartilage condensation	3	Woma_00000837-RA;Woma_00004839-RA;Woma_00010130-RB
GO:0001779	natural killer cell differentiation	3	Woma_00002665-RA;Woma_00008254-RA;Woma_00014767-RA
GO:0032332	positive regulation of chondrocyte differentiation	3	Woma_00005195-RA;Woma_00012219-RA;Woma_00016569-RA
GO:0046479	glycosphingolipid catabolic process	3	Woma_00004242-RA;Woma_00007346-RA;Woma_00012912-RA
GO:0061327	anterior Malpighian tubule development	3	Woma_00002003-RA;Woma_00005819-RA;Woma_00011307-RA
GO:0098743	cell aggregation	3	Woma_00000837-RA;Woma_00004839-RA;Woma_00010130-RB
GO:0006029	proteoglycan metabolic process	9	Woma_00001392-RA;Woma_00002259-RA;Woma_00004242-RA;Woma_00004839-RA;Woma_00005819-RA;Woma_00008025-RA;Woma_00010130-RB;Woma_00012916-RA;Woma_00013631-RA
GO:0030536	larval feeding behavior	5	Woma_00003043-RA;Woma_00003619-RA;Woma_00003889-RA;Woma_00009803-RB;Woma_00011307-RA
GO:0050654	chondroitin sulfate proteoglycan metabolic process	5	Woma_00001392-RA;Woma_00004242-RA;Woma_00008025-RA;Woma_00012916-RA;Woma_00013631-RA
GO:0043949	regulation of cAMP-mediated signaling	6	Woma_00002182-RA;Woma_00007278-RA;Woma_00007280-RA;Woma_00007281-RA;Woma_00010519-RA;Woma_00010755-RA
GO:0002833	positive regulation of response to biotic stimulus	10	Woma_00000657-RA;Woma_00000873-RA;Woma_00001215-RA;Woma_00002665-RA;Woma_00005195-RA;Woma_00005643-RA;Woma_00005667-RA;Woma_00008123-RA;Woma_00010714-RB;Woma_00014767-RA
GO:0007508	larval heart development	2	Woma_00008435-RA;Woma_00008537-RB
GO:0008300	isoprenoid catabolic process	2	Woma_00009355-RA;Woma_00011356-RA
GO:0009269	response to desiccation	2	Woma_00006143-RA;Woma_00012669-RA
GO:0031943	regulation of glucocorticoid metabolic process	2	Woma_00005195-RA;Woma_00005819-RA
GO:0031946	regulation of glucocorticoid biosynthetic process	2	Woma_00005195-RA;Woma_00005819-RA
GO:0042340	keratan sulfate catabolic process	2	Woma_00003506-RA;Woma_00004242-RA
GO:0042480	negative regulation of eye photoreceptor cell development	2	Woma_00000095-RA;Woma_00015042-RA
GO:0042482	positive regulation of odontogenesis	2	Woma_00004158-RB;Woma_00005819-RA
GO:0043568	positive regulation of insulin-like growth factor receptor signaling pathway	2	Woma_00003743-RA;Woma_00004159-RB
GO:0043615	astrocyte cell migration	2	Woma_00001916-RB;Woma_00004242-RA
GO:0045316	negative regulation of compound eye photoreceptor development	2	Woma_00000095-RA;Woma_00015042-RA
GO:0051971	positive regulation of transmission of nerve impulse	2	Woma_00002868-RA;Woma_00007346-RA
GO:0055116	entry into reproductive diapause	2	Woma_00000565-RA;Woma_00011403-RA
GO:0061156	pulmonary artery morphogenesis	2	Woma_00000663-RA;Woma_00005819-RA
GO:0061321	garland nephrocyte differentiation	2	Woma_00005847-RA;Woma_00007184-RA
GO:1901723	negative regulation of cell proliferation involved in kidney development	2	Woma_00005195-RA;Woma_00005819-RA
GO:0008291	acetylcholine metabolic process	4	Woma_00007278-RA;Woma_00007280-RA;Woma_00007281-RA;Woma_00010755-RA
GO:0034312	diol biosynthetic process	4	Woma_00007346-RA;Woma_00011356-RA;Woma_00011357-RA;Woma_00011358-RA
GO:0046130	purine ribonucleoside catabolic process	4	Woma_00007256-RB;Woma_00007257-RA;Woma_00011636-RA;Woma_00011638-RA
GO:1900619	acetate ester metabolic process	4	Woma_00007278-RA;Woma_00007280-RA;Woma_00007281-RA;Woma_00010755-RA
GO:0010171	body morphogenesis	18	Woma_00000663-RA;Woma_00000751-RA;Woma_00001098-RA;Woma_00005819-RA;Woma_00007192-RA;Woma_00008154-RA;Woma_00008155-RA;Woma_00009793-RA;Woma_00009795-RA;Woma_00009800-RA;Woma_00010366-RA;Woma_00012859-RA;Woma_00013723-RA;Woma_00016303-RA;Woma_00016304-RA;Woma_00016305-RA;Woma_00016306-RA;Woma_00016308-RA
GO:0007310	oocyte dorsal/ventral axis specification	8	Woma_00000222-RA;Woma_00000837-RA;Woma_00001215-RA;Woma_00005819-RA;Woma_00010714-RB;Woma_00011479-RA;Woma_00015343-RA;Woma_00015345-RA
GO:0002803	positive regulation of antibacterial peptide production	5	Woma_00001215-RA;Woma_00002665-RA;Woma_00005643-RA;Woma_00008123-RA;Woma_00010714-RB
GO:0006955	immune response	99	Woma_00000657-RA;Woma_00000663-RA;Woma_00000777-RB;Woma_00000933-RA;Woma_00000934-RA;Woma_00000935-RA;Woma_00000936-RA;Woma_00001033-RA;Woma_00001034-RA;Woma_00001035-RA;Woma_00001037-RA;Woma_00001098-RA;Woma_00001215-RA;Woma_00001498-RA;Woma_00001627-RA;Woma_00001628-RA;Woma_00001631-RA;Woma_00001632-RA;Woma_00001633-RA;Woma_00001634-RA;Woma_00001635-RA;Woma_00001916-RB;Woma_00002328-RA;Woma_000…
GO:0046916	cellular transition metal ion homeostasis	10	Woma_00000615-RA;Woma_00004290-RA;Woma_00004291-RA;Woma_00005195-RA;Woma_00005948-RA;Woma_00008965-RA;Woma_00012029-RA;Woma_00013535-RA;Woma_00013537-RA;Woma_00013538-RA
GO:0002323	natural killer cell activation involved in immune response	3	Woma_00002665-RA;Woma_00008254-RA;Woma_00014767-RA
GO:0031640	killing of cells of other organism	3	Woma_00002665-RA;Woma_00008254-RA;Woma_00014767-RA
GO:0032331	negative regulation of chondrocyte differentiation	3	Woma_00002259-RA;Woma_00004162-RA;Woma_00005819-RA
GO:0032814	regulation of natural killer cell activation	3	Woma_00002665-RA;Woma_00008254-RA;Woma_00014767-RA
GO:0034378	chylomicron assembly	3	Woma_00004944-RA;Woma_00010287-RA;Woma_00014222-RA
GO:0035161	imaginal disc lineage restriction	3	Woma_00000095-RA;Woma_00000663-RA;Woma_00009366-RA
GO:0044364	disruption of cells of other organism	3	Woma_00002665-RA;Woma_00008254-RA;Woma_00014767-RA
GO:0061037	negative regulation of cartilage development	3	Woma_00002259-RA;Woma_00004162-RA;Woma_00005819-RA
GO:0061320	pericardial nephrocyte differentiation	3	Woma_00004159-RB;Woma_00005819-RA;Woma_00005847-RA
GO:0072202	cell differentiation involved in metanephros development	3	Woma_00002003-RA;Woma_00004106-RA;Woma_00005819-RA
GO:0072498	embryonic skeletal joint development	3	Woma_00004162-RA;Woma_00005195-RA;Woma_00005819-RA
GO:0098581	detection of external biotic stimulus	3	Woma_00002665-RA;Woma_00008254-RA;Woma_00014767-RA
GO:2000833	positive regulation of steroid hormone secretion	3	Woma_00005195-RA;Woma_00005819-RA;Woma_00010519-RA
GO:0042445	hormone metabolic process	28	Woma_00000552-RA;Woma_00000838-RA;Woma_00003550-RA;Woma_00003889-RA;Woma_00004275-RA;Woma_00004570-RB;Woma_00004771-RA;Woma_00005195-RA;Woma_00005312-RA;Woma_00005819-RA;Woma_00006723-RA;Woma_00006734-RA;Woma_00006744-RA;Woma_00006745-RA;Woma_00006746-RA;Woma_00006749-RA;Woma_00007278-RA;Woma_00007280-RA;Woma_00007281-RA;Woma_00007424-RA;Woma_00008202-RA;Woma_00009355-RA;Woma_00009803-RB;Woma_000…
GO:0044092	negative regulation of molecular function	77	Woma_00002003-RA;Woma_00003189-RA;Woma_00003889-RA;Woma_00003891-RA;Woma_00003897-RA;Woma_00003914-RA;Woma_00003917-RA;Woma_00004028-RA;Woma_00004034-RA;Woma_00004035-RA;Woma_00004037-RA;Woma_00004038-RA;Woma_00004162-RA;Woma_00004275-RA;Woma_00004570-RB;Woma_00004654-RC;Woma_00004659-RA;Woma_00004660-RA;Woma_00004661-RA;Woma_00004663-RC;Woma_00004664-RA;Woma_00004719-RA;Woma_00004789-RB;Woma_000…
GO:0015701	bicarbonate transport	5	Woma_00000484-RC;Woma_00005629-RA;Woma_00005637-RC;Woma_00005639-RA;Woma_00010380-RA
GO:0060350	endochondral bone morphogenesis	5	Woma_00000663-RA;Woma_00001916-RB;Woma_00002913-RA;Woma_00005195-RA;Woma_00005819-RA
GO:0006152	purine nucleoside catabolic process	4	Woma_00007256-RB;Woma_00007257-RA;Woma_00011636-RA;Woma_00011638-RA
GO:0010862	positive regulation of pathway-restricted SMAD protein phosphorylation	4	Woma_00005195-RA;Woma_00005819-RA;Woma_00009174-RA;Woma_00013978-RA
GO:0090030	regulation of steroid hormone biosynthetic process	4	Woma_00003889-RA;Woma_00005195-RA;Woma_00005819-RA;Woma_00008202-RA
GO:0001573	ganglioside metabolic process	1	Woma_00004242-RA
GO:0001977	renal system process involved in regulation of blood volume	1	Woma_00002003-RA
GO:0002014	vasoconstriction of artery involved in ischemic response to lowering of systemic arterial blood pressure	1	Woma_00010137-RA
GO:0002155	regulation of thyroid hormone mediated signaling pathway	1	Woma_00005297-RA
GO:0002254	kinin cascade	1	Woma_00005297-RA
GO:0002353	plasma kallikrein-kinin cascade	1	Woma_00005297-RA
GO:0003093	regulation of glomerular filtration	1	Woma_00002003-RA
GO:0003104	positive regulation of glomerular filtration	1	Woma_00002003-RA
GO:0003130	BMP signaling pathway involved in heart induction	1	Woma_00005819-RA
GO:0003133	endodermal-mesodermal cell signaling	1	Woma_00005819-RA
GO:0003134	endodermal-mesodermal cell signaling involved in heart induction	1	Woma_00005819-RA
GO:0006001	fructose catabolic process	1	Woma_00012754-RA
GO:0006036	cuticle chitin catabolic process	1	Woma_00005416-RA
GO:0006689	ganglioside catabolic process	1	Woma_00004242-RA
GO:0009609	response to symbiotic bacterium	1	Woma_00008474-RA
GO:0010260	organ senescence	1	Woma_00000552-RA
GO:0010272	response to silver ion	1	Woma_00005847-RA
GO:0010915	regulation of very-low-density lipoprotein particle clearance	1	Woma_00005319-RA
GO:0010916	negative regulation of very-low-density lipoprotein particle clearance	1	Woma_00005319-RA
GO:0014846	esophagus smooth muscle contraction	1	Woma_00010130-RB
GO:0021558	trochlear nerve development	1	Woma_00006524-RA
GO:0021639	trochlear nerve morphogenesis	1	Woma_00006524-RA
GO:0021642	trochlear nerve formation	1	Woma_00006524-RA
GO:0021723	medullary reticular formation development	1	Woma_00006524-RA
GO:0021732	midbrain-hindbrain boundary maturation	1	Woma_00004159-RB
GO:0021812	neuronal-glial interaction involved in cerebral cortex radial glia guided migration	1	Woma_00004106-RA
GO:0022004	midbrain-hindbrain boundary maturation during brain development	1	Woma_00004159-RB
GO:0030209	dermatan sulfate catabolic process	1	Woma_00013631-RA
GO:0032499	detection of peptidoglycan	1	Woma_00014767-RA
GO:0033595	response to genistein	1	Woma_00013723-RA
GO:0034447	very-low-density lipoprotein particle clearance	1	Woma_00005319-RA
GO:0034638	phosphatidylcholine catabolic process	1	Woma_00010588-RA
GO:0035633	maintenance of blood-brain barrier	1	Woma_00009749-RA
GO:0035788	cell migration involved in metanephros development	1	Woma_00002003-RA
GO:0035789	metanephric mesenchymal cell migration	1	Woma_00002003-RA
GO:0035793	positive regulation of metanephric mesenchymal cell migration by platelet-derived growth factor receptor-beta signaling pathway	1	Woma_00002003-RA
GO:0036353	histone H2A-K119 monoubiquitination	1	Woma_00009981-RA
GO:0036494	positive regulation of translation initiation in response to endoplasmic reticulum stress	1	Woma_00005963-RA
GO:0036520	astrocyte-dopaminergic neuron signaling	1	Woma_00004159-RB
GO:0042275	error-free postreplication DNA repair	1	Woma_00010012-RA
GO:0043385	mycotoxin metabolic process	1	Woma_00011479-RA
GO:0043387	mycotoxin catabolic process	1	Woma_00011479-RA
GO:0046222	aflatoxin metabolic process	1	Woma_00011479-RA
GO:0046223	aflatoxin catabolic process	1	Woma_00011479-RA
GO:0046338	phosphatidylethanolamine catabolic process	1	Woma_00010588-RA
GO:0048389	intermediate mesoderm development	1	Woma_00005819-RA
GO:0048390	intermediate mesoderm morphogenesis	1	Woma_00005819-RA
GO:0048391	intermediate mesoderm formation	1	Woma_00005819-RA
GO:0048392	intermediate mesodermal cell differentiation	1	Woma_00005819-RA
GO:0051040	regulation of calcium-independent cell-cell adhesion	1	Woma_00005819-RA
GO:0051042	negative regulation of calcium-independent cell-cell adhesion	1	Woma_00005819-RA
GO:0055018	regulation of cardiac muscle fiber development	1	Woma_00005819-RA
GO:0055020	positive regulation of cardiac muscle fiber development	1	Woma_00005819-RA
GO:0060129	thyroid-stimulating hormone-secreting cell differentiation	1	Woma_00005819-RA
GO:0060197	cloacal septation	1	Woma_00005819-RA
GO:0060503	bud dilation involved in lung branching	1	Woma_00005819-RA
GO:0060804	positive regulation of Wnt signaling pathway by BMP signaling pathway	1	Woma_00005819-RA
GO:0060819	inactivation of X chromosome by genetic imprinting	1	Woma_00009981-RA
GO:0061149	BMP signaling pathway involved in ureter morphogenesis	1	Woma_00005819-RA
GO:0061150	renal system segmentation	1	Woma_00005819-RA
GO:0061151	BMP signaling pathway involved in renal system segmentation	1	Woma_00005819-RA
GO:0061155	pulmonary artery endothelial tube morphogenesis	1	Woma_00005819-RA
GO:0061216	regulation of transcription from RNA polymerase II promoter involved in mesonephros development	1	Woma_00005819-RA
GO:0061227	pattern specification involved in mesonephros development	1	Woma_00005819-RA
GO:0061451	retrotrapezoid nucleus development	1	Woma_00006524-RA
GO:0061452	retrotrapezoid nucleus neuron differentiation	1	Woma_00006524-RA
GO:0061624	fructose catabolic process to hydroxyacetone phosphate and glyceraldehyde-3-phosphate	1	Woma_00012754-RA
GO:0061625	glycolytic process through fructose-1-phosphate	1	Woma_00012754-RA
GO:0070093	negative regulation of glucagon secretion	1	Woma_00010519-RA
GO:0070366	regulation of hepatocyte differentiation	1	Woma_00005819-RA
GO:0070368	positive regulation of hepatocyte differentiation	1	Woma_00005819-RA
GO:0071603	endothelial cell-cell adhesion	1	Woma_00002913-RA
GO:0071728	beak development	1	Woma_00005819-RA
GO:0071729	beak morphogenesis	1	Woma_00005819-RA
GO:0071834	mating pheromone secretion	1	Woma_00008238-RA
GO:0071893	BMP signaling pathway involved in nephric duct formation	1	Woma_00005819-RA
GO:0072011	glomerular endothelium development	1	Woma_00002003-RA
GO:0072046	establishment of planar polarity involved in nephron morphogenesis	1	Woma_00004162-RA
GO:0072096	negative regulation of branch elongation involved in ureteric bud branching	1	Woma_00005819-RA
GO:0072097	negative regulation of branch elongation involved in ureteric bud branching by BMP signaling pathway	1	Woma_00005819-RA
GO:0072099	anterior/posterior pattern specification involved in ureteric bud development	1	Woma_00005819-RA
GO:0072100	specification of ureteric bud anterior/posterior symmetry	1	Woma_00005819-RA
GO:0072101	specification of ureteric bud anterior/posterior symmetry by BMP signaling pathway	1	Woma_00005819-RA
GO:0072181	mesonephric duct formation	1	Woma_00004162-RA
GO:0072192	ureter epithelial cell differentiation	1	Woma_00005819-RA
GO:0072200	negative regulation of mesenchymal cell proliferation involved in ureter development	1	Woma_00005819-RA
GO:0072209	metanephric mesangial cell differentiation	1	Woma_00002003-RA
GO:0072248	metanephric glomerular visceral epithelial cell differentiation	1	Woma_00004106-RA
GO:0072249	metanephric glomerular visceral epithelial cell development	1	Woma_00004106-RA
GO:0072254	metanephric glomerular mesangial cell differentiation	1	Woma_00002003-RA
GO:0072255	metanephric glomerular mesangial cell development	1	Woma_00002003-RA
GO:0072264	metanephric glomerular endothelium development	1	Woma_00002003-RA
GO:0072274	metanephric glomerular basement membrane development	1	Woma_00004106-RA
GO:0072312	metanephric glomerular epithelial cell differentiation	1	Woma_00004106-RA
GO:0072313	metanephric glomerular epithelial cell development	1	Woma_00004106-RA
GO:0080058	protein deglutathionylation	1	Woma_00013723-RA
GO:0097370	protein O-GlcNAcylation via threonine	1	Woma_00005828-RA
GO:0097503	sialylation	1	Woma_00001154-RA
GO:1900238	regulation of metanephric mesenchymal cell migration by platelet-derived growth factor receptor-beta signaling pathway	1	Woma_00002003-RA
GO:1901166	neural crest cell migration involved in autonomic nervous system development	1	Woma_00006524-RA
GO:1901329	regulation of odontoblast differentiation	1	Woma_00011479-RA
GO:1901376	organic heteropentacyclic compound metabolic process	1	Woma_00011479-RA
GO:1901377	organic heteropentacyclic compound catabolic process	1	Woma_00011479-RA
GO:1901964	positive regulation of cell proliferation involved in outflow tract morphogenesis	1	Woma_00005819-RA
GO:1902119	regulation of meiotic spindle elongation	1	Woma_00007448-RA
GO:1902120	negative regulation of meiotic spindle elongation	1	Woma_00007448-RA
GO:1902203	negative regulation of hepatocyte growth factor receptor signaling pathway	1	Woma_00002259-RA
GO:1902460	regulation of mesenchymal stem cell proliferation	1	Woma_00005819-RA
GO:1902462	positive regulation of mesenchymal stem cell proliferation	1	Woma_00005819-RA
GO:1902762	regulation of embryonic skeletal joint development	1	Woma_00004162-RA
GO:1902764	positive regulation of embryonic skeletal joint development	1	Woma_00004162-RA
GO:1902842	negative regulation of netrin-activated signaling pathway	1	Woma_00002003-RA
GO:1903943	regulation of hepatocyte apoptotic process	1	Woma_00003889-RA
GO:1903944	negative regulation of hepatocyte apoptotic process	1	Woma_00003889-RA
GO:1904147	response to nonylphenol	1	Woma_00013723-RA
GO:1904148	cellular response to nonylphenol	1	Woma_00013723-RA
GO:1990680	response to melanocyte-stimulating hormone	1	Woma_00010519-RA
GO:2000004	regulation of metanephric S-shaped body morphogenesis	1	Woma_00005819-RA
GO:2000005	negative regulation of metanephric S-shaped body morphogenesis	1	Woma_00005819-RA
GO:2000006	regulation of metanephric comma-shaped body morphogenesis	1	Woma_00005819-RA
GO:2000007	negative regulation of metanephric comma-shaped body morphogenesis	1	Woma_00005819-RA
GO:2000226	regulation of pancreatic A cell differentiation	1	Woma_00011403-RA
GO:2000228	positive regulation of pancreatic A cell differentiation	1	Woma_00011403-RA
GO:2000589	regulation of metanephric mesenchymal cell migration	1	Woma_00002003-RA
GO:2000591	positive regulation of metanephric mesenchymal cell migration	1	Woma_00002003-RA
GO:2000635	negative regulation of primary miRNA processing	1	Woma_00009084-RA
GO:2001112	regulation of cellular response to hepatocyte growth factor stimulus	1	Woma_00002259-RA
GO:2001113	negative regulation of cellular response to hepatocyte growth factor stimulus	1	Woma_00002259-RA
GO:0034754	cellular hormone metabolic process	19	Woma_00000838-RA;Woma_00004275-RA;Woma_00004570-RB;Woma_00004771-RA;Woma_00005195-RA;Woma_00005312-RA;Woma_00005819-RA;Woma_00006723-RA;Woma_00006734-RA;Woma_00006744-RA;Woma_00006745-RA;Woma_00006746-RA;Woma_00006749-RA;Woma_00008202-RA;Woma_00009355-RA;Woma_00011356-RA;Woma_00013243-RA;Woma_00014072-RA;Woma_00014889-RA
GO:0001703	gastrulation with mouth forming first	8	Woma_00000222-RA;Woma_00000837-RA;Woma_00005195-RA;Woma_00005488-RA;Woma_00005819-RA;Woma_00011214-RA;Woma_00015343-RA;Woma_00015345-RA
GO:0010004	gastrulation involving germ band extension	8	Woma_00000222-RA;Woma_00000837-RA;Woma_00005195-RA;Woma_00005488-RA;Woma_00005819-RA;Woma_00011214-RA;Woma_00015343-RA;Woma_00015345-RA
GO:0030514	negative regulation of BMP signaling pathway	8	Woma_00004159-RB;Woma_00005564-RA;Woma_00008965-RA;Woma_00012029-RA;Woma_00013535-RA;Woma_00013537-RA;Woma_00013538-RA;Woma_00013978-RA
GO:0045824	negative regulation of innate immune response	6	Woma_00004789-RB;Woma_00008253-RA;Woma_00008254-RA;Woma_00009506-RA;Woma_00014417-RB;Woma_00014967-RA
GO:0005975	carbohydrate metabolic process	69	Woma_00000095-RA;Woma_00000676-RA;Woma_00000697-RA;Woma_00000860-RA;Woma_00001033-RA;Woma_00001034-RA;Woma_00001035-RA;Woma_00001037-RA;Woma_00001154-RA;Woma_00001271-RA;Woma_00001332-RA;Woma_00001873-RA;Woma_00002003-RA;Woma_00002427-RA;Woma_00003037-RA;Woma_00003043-RA;Woma_00003506-RA;Woma_00003743-RA;Woma_00003889-RA;Woma_00004183-RA;Woma_00004222-RA;Woma_00004232-RA;Woma_00004242-RA;Woma_000…
GO:0030513	positive regulation of BMP signaling pathway	7	Woma_00000837-RA;Woma_00003405-RA;Woma_00005819-RA;Woma_00010130-RB;Woma_00013273-RA;Woma_00013978-RA;Woma_00015927-RB
GO:0001958	endochondral ossification	3	Woma_00001916-RB;Woma_00005195-RA;Woma_00005819-RA
GO:0009595	detection of biotic stimulus	3	Woma_00002665-RA;Woma_00008254-RA;Woma_00014767-RA
GO:0019377	glycolipid catabolic process	3	Woma_00004242-RA;Woma_00007346-RA;Woma_00012912-RA
GO:0036065	fucosylation	3	Woma_00009205-RA;Woma_00014069-RA;Woma_00014096-RA
GO:0036075	replacement ossification	3	Woma_00001916-RB;Woma_00005195-RA;Woma_00005819-RA
GO:0072111	cell proliferation involved in kidney development	3	Woma_00002003-RA;Woma_00005195-RA;Woma_00005819-RA
GO:0072215	regulation of metanephros development	3	Woma_00002003-RA;Woma_00004162-RA;Woma_00005819-RA
GO:0090031	positive regulation of steroid hormone biosynthetic process	3	Woma_00003889-RA;Woma_00005195-RA;Woma_00008202-RA
GO:1901142	insulin metabolic process	3	Woma_00000552-RA;Woma_00009803-RB;Woma_00010519-RA
GO:0030850	prostate gland development	5	Woma_00003889-RA;Woma_00005195-RA;Woma_00005819-RA;Woma_00009830-RA;Woma_00010130-RB
GO:0034311	diol metabolic process	5	Woma_00004305-RA;Woma_00007346-RA;Woma_00011356-RA;Woma_00011357-RA;Woma_00011358-RA
GO:0045620	negative regulation of lymphocyte differentiation	5	Woma_00002665-RA;Woma_00005819-RA;Woma_00008254-RA;Woma_00012219-RA;Woma_00014767-RA
GO:0060571	morphogenesis of an epithelial fold	5	Woma_00000095-RA;Woma_00004159-RB;Woma_00005195-RA;Woma_00005819-RA;Woma_00010130-RB
GO:0090092	regulation of transmembrane receptor protein serine/threonine kinase signaling pathway	25	Woma_00000837-RA;Woma_00001481-RA;Woma_00003405-RA;Woma_00004159-RB;Woma_00004654-RC;Woma_00004659-RA;Woma_00004660-RA;Woma_00004661-RA;Woma_00004663-RC;Woma_00004664-RA;Woma_00004719-RA;Woma_00005139-RB;Woma_00005195-RA;Woma_00005564-RA;Woma_00005819-RA;Woma_00008965-RA;Woma_00009174-RA;Woma_00010130-RB;Woma_00012029-RA;Woma_00013273-RA;Woma_00013535-RA;Woma_00013537-RA;Woma_00013538-RA;Woma_000…
GO:0006705	mineralocorticoid biosynthetic process	2	Woma_00005195-RA;Woma_00005819-RA
GO:0007313	maternal specification of dorsal/ventral axis, oocyte, soma encoded	2	Woma_00000837-RA;Woma_00005819-RA
GO:0009608	response to symbiont	2	Woma_00000095-RA;Woma_00008474-RA
GO:0030579	ubiquitin-dependent SMAD protein catabolic process	2	Woma_00004159-RB;Woma_00005564-RA
GO:0032342	aldosterone biosynthetic process	2	Woma_00005195-RA;Woma_00005819-RA
GO:0034650	cortisol metabolic process	2	Woma_00005195-RA;Woma_00005819-RA
GO:0034651	cortisol biosynthetic process	2	Woma_00005195-RA;Woma_00005819-RA
GO:0036059	nephrocyte diaphragm assembly	2	Woma_00005847-RA;Woma_00007184-RA
GO:0038001	paracrine signaling	2	Woma_00002003-RA;Woma_00010786-RC
GO:0042691	positive regulation of crystal cell differentiation	2	Woma_00000095-RA;Woma_00004159-RB
GO:0045612	positive regulation of hemocyte differentiation	2	Woma_00000095-RA;Woma_00004159-RB
GO:0048631	regulation of skeletal muscle tissue growth	2	Woma_00000837-RA;Woma_00003619-RA
GO:0060272	embryonic skeletal joint morphogenesis	2	Woma_00005195-RA;Woma_00005819-RA
GO:0060442	branching involved in prostate gland morphogenesis	2	Woma_00005195-RA;Woma_00005819-RA
GO:0060684	epithelial-mesenchymal cell signaling	2	Woma_00004158-RB;Woma_00005819-RA
GO:0061058	regulation of peptidoglycan recognition protein signaling pathway	2	Woma_00003925-RA;Woma_00014767-RA
GO:0090032	negative regulation of steroid hormone biosynthetic process	2	Woma_00005195-RA;Woma_00005819-RA
GO:0019732	antifungal humoral response	4	Woma_00000657-RA;Woma_00001215-RA;Woma_00010714-RB;Woma_00011327-RA
GO:0030510	regulation of BMP signaling pathway	14	Woma_00000837-RA;Woma_00003405-RA;Woma_00004159-RB;Woma_00005564-RA;Woma_00005819-RA;Woma_00008965-RA;Woma_00010130-RB;Woma_00012029-RA;Woma_00013273-RA;Woma_00013535-RA;Woma_00013537-RA;Woma_00013538-RA;Woma_00013978-RA;Woma_00015927-RB
GO:0071711	basement membrane organization	6	Woma_00004106-RA;Woma_00008619-RA;Woma_00010004-RA;Woma_00011307-RA;Woma_00011801-RA;Woma_00012315-RA
GO:0033619	membrane protein proteolysis	7	Woma_00008721-RA;Woma_00008965-RA;Woma_00012029-RA;Woma_00012315-RA;Woma_00013535-RA;Woma_00013537-RA;Woma_00013538-RA
GO:0002062	chondrocyte differentiation	8	Woma_00002259-RA;Woma_00004162-RA;Woma_00004839-RA;Woma_00005195-RA;Woma_00005819-RA;Woma_00010130-RB;Woma_00012219-RA;Woma_00016569-RA
GO:1900424	regulation of defense response to bacterium	8	Woma_00000873-RA;Woma_00001215-RA;Woma_00002665-RA;Woma_00003925-RA;Woma_00005643-RA;Woma_00008123-RA;Woma_00010714-RB;Woma_00014767-RA
GO:0017015	regulation of transforming growth factor beta receptor signaling pathway	12	Woma_00000837-RA;Woma_00004159-RB;Woma_00004654-RC;Woma_00004659-RA;Woma_00004660-RA;Woma_00004661-RA;Woma_00004663-RC;Woma_00004664-RA;Woma_00004719-RA;Woma_00005139-RB;Woma_00005564-RA;Woma_00005819-RA
GO:0002778	antibacterial peptide production	5	Woma_00001215-RA;Woma_00002665-RA;Woma_00005643-RA;Woma_00008123-RA;Woma_00010714-RB
GO:0002786	regulation of antibacterial peptide production	5	Woma_00001215-RA;Woma_00002665-RA;Woma_00005643-RA;Woma_00008123-RA;Woma_00010714-RB
GO:0071773	cellular response to BMP stimulus	17	Woma_00000837-RA;Woma_00002259-RA;Woma_00003405-RA;Woma_00004159-RB;Woma_00005195-RA;Woma_00005564-RA;Woma_00005819-RA;Woma_00006524-RA;Woma_00008965-RA;Woma_00010130-RB;Woma_00012029-RA;Woma_00013273-RA;Woma_00013535-RA;Woma_00013537-RA;Woma_00013538-RA;Woma_00013978-RA;Woma_00015927-RB
GO:0035168	larval lymph gland hemocyte differentiation	4	Woma_00000095-RA;Woma_00000663-RA;Woma_00004159-RB;Woma_00005819-RA
GO:0043950	positive regulation of cAMP-mediated signaling	4	Woma_00007278-RA;Woma_00007280-RA;Woma_00007281-RA;Woma_00010755-RA
GO:0072210	metanephric nephron development	4	Woma_00002003-RA;Woma_00004106-RA;Woma_00004162-RA;Woma_00005819-RA
GO:0061005	cell differentiation involved in kidney development	7	Woma_00000663-RA;Woma_00002003-RA;Woma_00004106-RA;Woma_00004162-RA;Woma_00005819-RA;Woma_00005847-RA;Woma_00007184-RA
GO:0010984	regulation of lipoprotein particle clearance	3	Woma_00005319-RA;Woma_00010287-RA;Woma_00014222-RA
GO:0042689	regulation of crystal cell differentiation	3	Woma_00000095-RA;Woma_00000663-RA;Woma_00004159-RB
GO:0070831	basement membrane assembly	3	Woma_00004106-RA;Woma_00008619-RA;Woma_00011307-RA
GO:0072207	metanephric epithelium development	3	Woma_00002003-RA;Woma_00004106-RA;Woma_00004162-RA
GO:0022408	negative regulation of cell-cell adhesion	11	Woma_00000095-RA;Woma_00000663-RA;Woma_00000913-RA;Woma_00002868-RA;Woma_00003189-RA;Woma_00004159-RB;Woma_00005819-RA;Woma_00006250-RA;Woma_00012219-RA;Woma_00012315-RA;Woma_00013978-RA
GO:0006664	glycolipid metabolic process	10	Woma_00000676-RA;Woma_00003371-RA;Woma_00003506-RA;Woma_00004242-RA;Woma_00006808-RA;Woma_00007346-RA;Woma_00008932-RA;Woma_00009830-RA;Woma_00012912-RA;Woma_00013696-RA
GO:1903509	liposaccharide metabolic process	10	Woma_00000676-RA;Woma_00003371-RA;Woma_00003506-RA;Woma_00004242-RA;Woma_00006808-RA;Woma_00007346-RA;Woma_00008932-RA;Woma_00009830-RA;Woma_00012912-RA;Woma_00013696-RA
GO:0071772	response to BMP	17	Woma_00000837-RA;Woma_00002259-RA;Woma_00003405-RA;Woma_00004159-RB;Woma_00005195-RA;Woma_00005564-RA;Woma_00005819-RA;Woma_00006524-RA;Woma_00008965-RA;Woma_00010130-RB;Woma_00012029-RA;Woma_00013273-RA;Woma_00013535-RA;Woma_00013537-RA;Woma_00013538-RA;Woma_00013978-RA;Woma_00015927-RB
GO:1903844	regulation of cellular response to transforming growth factor beta stimulus	12	Woma_00000837-RA;Woma_00004159-RB;Woma_00004654-RC;Woma_00004659-RA;Woma_00004660-RA;Woma_00004661-RA;Woma_00004663-RC;Woma_00004664-RA;Woma_00004719-RA;Woma_00005139-RB;Woma_00005564-RA;Woma_00005819-RA
GO:0006582	melanin metabolic process	11	Woma_00000876-RA;Woma_00000877-RA;Woma_00002930-RA;Woma_00004789-RB;Woma_00009506-RA;Woma_00009862-RC;Woma_00010004-RA;Woma_00011091-RA;Woma_00011092-RA;Woma_00014417-RB;Woma_00015316-RA
GO:0000272	polysaccharide catabolic process	6	Woma_00001033-RA;Woma_00001034-RA;Woma_00001035-RA;Woma_00001037-RA;Woma_00001271-RA;Woma_00009024-RA
GO:0006704	glucocorticoid biosynthetic process	2	Woma_00005195-RA;Woma_00005819-RA
GO:0008211	glucocorticoid metabolic process	2	Woma_00005195-RA;Woma_00005819-RA
GO:0031666	positive regulation of lipopolysaccharide-mediated signaling pathway	2	Woma_00005195-RA;Woma_00005667-RA
GO:0032095	regulation of response to food	2	Woma_00003043-RA;Woma_00010519-RA
GO:0032494	response to peptidoglycan	2	Woma_00002665-RA;Woma_00014767-RA
GO:0035001	dorsal trunk growth, open tracheal system	2	Woma_00006894-RA;Woma_00010004-RA
GO:0036058	filtration diaphragm assembly	2	Woma_00005847-RA;Woma_00007184-RA
GO:0036066	protein O-linked fucosylation	2	Woma_00009205-RA;Woma_00014069-RA
GO:0042339	keratan sulfate metabolic process	2	Woma_00003506-RA;Woma_00004242-RA
GO:0043931	ossification involved in bone maturation	2	Woma_00002913-RA;Woma_00005819-RA
GO:0045603	positive regulation of endothelial cell differentiation	2	Woma_00005195-RA;Woma_00005819-RA
GO:0046693	sperm storage	2	Woma_00003550-RA;Woma_00013479-RA
GO:0070977	bone maturation	2	Woma_00002913-RA;Woma_00005819-RA
GO:0072179	nephric duct formation	2	Woma_00004162-RA;Woma_00005819-RA
GO:0097206	nephrocyte filtration	2	Woma_00007184-RA;Woma_00014936-RA
GO:0098734	macromolecule depalmitoylation	2	Woma_00008192-RA;Woma_00013105-RA
GO:2000194	regulation of female gonad development	2	Woma_00003889-RA;Woma_00005819-RA
GO:0032722	positive regulation of chemokine production	4	Woma_00001033-RA;Woma_00001034-RA;Woma_00001035-RA;Woma_00001037-RA
GO:0042454	ribonucleoside catabolic process	4	Woma_00007256-RB;Woma_00007257-RA;Woma_00011636-RA;Woma_00011638-RA
GO:0001935	endothelial cell proliferation	9	Woma_00000433-RA;Woma_00001916-RB;Woma_00002003-RA;Woma_00002913-RA;Woma_00005195-RA;Woma_00005819-RA;Woma_00010130-RB;Woma_00011307-RA;Woma_00012219-RA
GO:0007623	circadian rhythm	33	Woma_00001151-RA;Woma_00002182-RA;Woma_00002665-RA;Woma_00002702-RA;Woma_00002703-RA;Woma_00002704-RA;Woma_00002705-RA;Woma_00002707-RA;Woma_00002811-RA;Woma_00003043-RA;Woma_00003093-RA;Woma_00003094-RA;Woma_00003096-RA;Woma_00003364-RA;Woma_00003365-RA;Woma_00003366-RA;Woma_00004291-RA;Woma_00004944-RA;Woma_00007657-RA;Woma_00008254-RA;Woma_00008475-RA;Woma_00010375-RA;Woma_00010378-RA;Woma_000…
GO:0002781	antifungal peptide production	3	Woma_00000657-RA;Woma_00001215-RA;Woma_00010714-RB
GO:0002788	regulation of antifungal peptide production	3	Woma_00000657-RA;Woma_00001215-RA;Woma_00010714-RB
GO:0002804	positive regulation of antifungal peptide production	3	Woma_00000657-RA;Woma_00001215-RA;Woma_00010714-RB
GO:0010566	regulation of ketone biosynthetic process	3	Woma_00005195-RA;Woma_00005819-RA;Woma_00008202-RA
GO:0042688	crystal cell differentiation	3	Woma_00000095-RA;Woma_00000663-RA;Woma_00004159-RB
GO:0045822	negative regulation of heart contraction	3	Woma_00003877-RA;Woma_00008639-RA;Woma_00014889-RA
GO:0072006	nephron development	12	Woma_00000663-RA;Woma_00002003-RA;Woma_00004106-RA;Woma_00004158-RB;Woma_00004159-RB;Woma_00004162-RA;Woma_00005195-RA;Woma_00005819-RA;Woma_00005847-RA;Woma_00007184-RA;Woma_00010130-RB;Woma_00011801-RA
GO:0046885	regulation of hormone biosynthetic process	6	Woma_00000838-RA;Woma_00003889-RA;Woma_00005195-RA;Woma_00005819-RA;Woma_00008202-RA;Woma_00014889-RA
GO:0002026	regulation of the force of heart contraction	4	Woma_00007278-RA;Woma_00007280-RA;Woma_00007281-RA;Woma_00010755-RA
GO:0042595	behavioral response to starvation	4	Woma_00002702-RA;Woma_00002703-RA;Woma_00002704-RA;Woma_00002705-RA
GO:0036335	intestinal stem cell homeostasis	5	Woma_00000095-RA;Woma_00000913-RA;Woma_00009620-RA;Woma_00010786-RC;Woma_00011479-RA
GO:0050777	negative regulation of immune response	10	Woma_00002665-RA;Woma_00004789-RB;Woma_00006250-RA;Woma_00008253-RA;Woma_00008254-RA;Woma_00009506-RA;Woma_00012219-RA;Woma_00014417-RB;Woma_00014767-RA;Woma_00014967-RA
GO:0007522	visceral muscle development	3	Woma_00004159-RB;Woma_00007184-RA;Woma_00012494-RA
GO:0010715	regulation of extracellular matrix disassembly	3	Woma_00001958-RA;Woma_00002313-RA;Woma_00004857-RA
GO:0016486	peptide hormone processing	3	Woma_00000552-RA;Woma_00007424-RA;Woma_00009803-RB
GO:0018904	ether metabolic process	3	Woma_00011356-RA;Woma_00011357-RA;Woma_00011358-RA
GO:0060231	mesenchymal to epithelial transition	3	Woma_00002913-RA;Woma_00004162-RA;Woma_00005819-RA
GO:0060232	delamination	3	Woma_00000913-RA;Woma_00003189-RA;Woma_00012315-RA
GO:1901522	positive regulation of transcription from RNA polymerase II promoter involved in cellular response to chemical stimulus	3	Woma_00005819-RA;Woma_00009620-RA;Woma_00011479-RA
GO:0051250	negative regulation of lymphocyte activation	7	Woma_00002665-RA;Woma_00005819-RA;Woma_00006250-RA;Woma_00008254-RA;Woma_00012219-RA;Woma_00013978-RA;Woma_00014767-RA
GO:0003306	Wnt signaling pathway involved in heart development	2	Woma_00004159-RB;Woma_00005819-RA
GO:0007561	imaginal disc eversion	2	Woma_00003867-RA;Woma_00009992-RA
GO:0018158	protein oxidation	2	Woma_00003371-RA;Woma_00012219-RA
GO:0032344	regulation of aldosterone metabolic process	2	Woma_00005195-RA;Woma_00005819-RA
GO:0034196	acylglycerol transport	2	Woma_00002974-RA;Woma_00004944-RA
GO:0035156	fusion cell fate specification	2	Woma_00000095-RA;Woma_00005819-RA
GO:0035221	genital disc pattern formation	2	Woma_00004159-RB;Woma_00005819-RA
GO:0035224	genital disc anterior/posterior pattern formation	2	Woma_00004159-RB;Woma_00005819-RA
GO:0036490	regulation of translation in response to endoplasmic reticulum stress	2	Woma_00005963-RA;Woma_00009620-RA
GO:0045751	negative regulation of Toll signaling pathway	2	Woma_00003891-RA;Woma_00011327-RA
GO:0046477	glycosylceramide catabolic process	2	Woma_00007346-RA;Woma_00012912-RA
GO:0048526	imaginal disc-derived wing expansion	2	Woma_00003891-RA;Woma_00012315-RA
GO:0048630	skeletal muscle tissue growth	2	Woma_00000837-RA;Woma_00003619-RA
GO:0061303	cornea development in camera-type eye	2	Woma_00004158-RB;Woma_00004162-RA
GO:0061687	detoxification of inorganic compound	2	Woma_00004290-RA;Woma_00004291-RA
GO:0071484	cellular response to light intensity	2	Woma_00015815-RB;Woma_00016560-RA
GO:0072038	mesenchymal stem cell maintenance involved in nephron morphogenesis	2	Woma_00004162-RA;Woma_00005195-RA
GO:0072203	cell proliferation involved in metanephros development	2	Woma_00002003-RA;Woma_00005195-RA
GO:0097094	craniofacial suture morphogenesis	2	Woma_00001916-RB;Woma_00005819-RA
GO:1904016	response to Thyroglobulin triiodothyronine	2	Woma_00003506-RA;Woma_00006363-RA
GO:2001046	positive regulation of integrin-mediated signaling pathway	2	Woma_00004908-RA;Woma_00012219-RA
GO:0001980	regulation of systemic arterial blood pressure by ischemic conditions	1	Woma_00010137-RA
GO:0002154	thyroid hormone mediated signaling pathway	1	Woma_00005297-RA
GO:0003399	cytoneme morphogenesis	1	Woma_00002866-RA
GO:0005988	lactose metabolic process	1	Woma_00006363-RA
GO:0005989	lactose biosynthetic process	1	Woma_00006363-RA
GO:0006279	premeiotic DNA replication	1	Woma_00008553-RA
GO:0007341	penetration of zona pellucida	1	Woma_00004242-RA
GO:0007504	larval fat body development	1	Woma_00011307-RA
GO:0007597	blood coagulation, intrinsic pathway	1	Woma_00005297-RA
GO:0008359	regulation of bicoid mRNA localization	1	Woma_00011479-RA
GO:0010021	amylopectin biosynthetic process	1	Woma_00006363-RA
GO:0017186	peptidyl-pyroglutamic acid biosynthetic process, using glutaminyl-peptide cyclotransferase	1	Woma_00003602-RA
GO:0018057	peptidyl-lysine oxidation	1	Woma_00012219-RA
GO:0018199	peptidyl-glutamine modification	1	Woma_00003602-RA
GO:0021557	oculomotor nerve development	1	Woma_00006524-RA
GO:0021622	oculomotor nerve morphogenesis	1	Woma_00006524-RA
GO:0021623	oculomotor nerve formation	1	Woma_00006524-RA
GO:0021934	hindbrain tangential cell migration	1	Woma_00006524-RA
GO:0030167	proteoglycan catabolic process	1	Woma_00002259-RA
GO:0030208	dermatan sulfate biosynthetic process	1	Woma_00008025-RA
GO:0031637	regulation of neuronal synaptic plasticity in response to neurotrophin	1	Woma_00000408-RB
GO:0032096	negative regulation of response to food	1	Woma_00010519-RA
GO:0032099	negative regulation of appetite	1	Woma_00010519-RA
GO:0033594	response to hydroxyisoflavone	1	Woma_00013723-RA
GO:0034230	enkephalin processing	1	Woma_00009803-RB
GO:0034231	islet amyloid polypeptide processing	1	Woma_00009803-RB
GO:0035124	embryonic caudal fin morphogenesis	1	Woma_00000837-RA
GO:0035231	cytoneme assembly	1	Woma_00002866-RA
GO:0035593	positive regulation of Wnt signaling pathway by establishment of Wnt protein localization to extracellular region	1	Woma_00001498-RA
GO:0035739	CD4-positive, alpha-beta T cell proliferation	1	Woma_00013978-RA
GO:0035787	cell migration involved in kidney development	1	Woma_00002003-RA
GO:0035990	tendon cell differentiation	1	Woma_00005819-RA
GO:0035992	tendon formation	1	Woma_00005819-RA
GO:0035993	deltoid tuberosity development	1	Woma_00005819-RA
GO:0036118	hyaluranon cable assembly	1	Woma_00005195-RA
GO:0036146	cellular response to mycotoxin	1	Woma_00002003-RA
GO:0036343	psychomotor behavior	1	Woma_00004857-RA
GO:0036483	neuron intrinsic apoptotic signaling pathway in response to endoplasmic reticulum stress	1	Woma_00013177-RA
GO:0036493	positive regulation of translation in response to endoplasmic reticulum stress	1	Woma_00005963-RA
GO:0038060	nitric oxide-cGMP-mediated signaling pathway	1	Woma_00014560-RA
GO:0045112	integrin biosynthetic process	1	Woma_00004839-RA
GO:0048549	positive regulation of pinocytosis	1	Woma_00008192-RA
GO:0048632	negative regulation of skeletal muscle tissue growth	1	Woma_00000837-RA
GO:0048894	efferent axon development in a lateral line nerve	1	Woma_00006524-RA
GO:0051229	meiotic spindle disassembly	1	Woma_00007448-RA
GO:0051389	inactivation of MAPKK activity	1	Woma_00003889-RA
GO:0051917	regulation of fibrinolysis	1	Woma_00004857-RA
GO:0060128	corticotropin hormone secreting cell differentiation	1	Woma_00005819-RA
GO:0060233	oenocyte delamination	1	Woma_00003189-RA
GO:0060664	epithelial cell proliferation involved in salivary gland morphogenesis	1	Woma_00002003-RA
GO:0060994	regulation of transcription from RNA polymerase II promoter involved in kidney development	1	Woma_00005819-RA
GO:0061047	positive regulation of branching involved in lung morphogenesis	1	Woma_00005819-RA
GO:0061054	dermatome development	1	Woma_00004159-RB
GO:0061059	positive regulation of peptidoglycan recognition protein signaling pathway	1	Woma_00014767-RA
GO:0061183	regulation of dermatome development	1	Woma_00004159-RB
GO:0061184	positive regulation of dermatome development	1	Woma_00004159-RB
GO:0061328	posterior Malpighian tubule development	1	Woma_00004159-RB
GO:0061332	Malpighian tubule bud morphogenesis	1	Woma_00004159-RB
GO:0061444	endocardial cushion cell development	1	Woma_00000663-RA
GO:0061736	engulfment of target by autophagosome	1	Woma_00005564-RA
GO:0061753	substrate localization to autophagosome	1	Woma_00005564-RA
GO:0070172	positive regulation of tooth mineralization	1	Woma_00004158-RB
GO:0070487	monocyte aggregation	1	Woma_00005195-RA
GO:0071211	protein targeting to vacuole involved in autophagy	1	Woma_00005564-RA
GO:0071393	cellular response to progesterone stimulus	1	Woma_00003889-RA
GO:0071469	cellular response to alkaline pH	1	Woma_00003889-RA
GO:0071505	response to mycophenolic acid	1	Woma_00002003-RA
GO:0071506	cellular response to mycophenolic acid	1	Woma_00002003-RA
GO:0071895	odontoblast differentiation	1	Woma_00011479-RA
GO:0072007	mesangial cell differentiation	1	Woma_00002003-RA
GO:0072008	glomerular mesangial cell differentiation	1	Woma_00002003-RA
GO:0072103	glomerulus vasculature morphogenesis	1	Woma_00005819-RA
GO:0072104	glomerular capillary formation	1	Woma_00005819-RA
GO:0072138	mesenchymal cell proliferation involved in ureteric bud development	1	Woma_00005819-RA
GO:0072141	renal interstitial fibroblast development	1	Woma_00002003-RA
GO:0072143	mesangial cell development	1	Woma_00002003-RA
GO:0072144	glomerular mesangial cell development	1	Woma_00002003-RA
GO:0072180	mesonephric duct morphogenesis	1	Woma_00004162-RA
GO:0072190	ureter urothelium development	1	Woma_00005819-RA
GO:0072223	metanephric glomerular mesangium development	1	Woma_00002003-RA
GO:0072239	metanephric glomerulus vasculature development	1	Woma_00002003-RA
GO:0072262	metanephric glomerular mesangial cell proliferation involved in metanephros development	1	Woma_00002003-RA
GO:0090062	regulation of trehalose metabolic process	1	Woma_00003043-RA
GO:0090191	negative regulation of branching involved in ureteric bud morphogenesis	1	Woma_00005819-RA
GO:0090474	arg-arg specific dibasic protein processing	1	Woma_00009803-RB
GO:0097168	mesenchymal stem cell proliferation	1	Woma_00005819-RA
GO:1900104	regulation of hyaluranon cable assembly	1	Woma_00005195-RA
GO:1900106	positive regulation of hyaluranon cable assembly	1	Woma_00005195-RA
GO:1900127	positive regulation of hyaluronan biosynthetic process	1	Woma_00002003-RA
GO:1900239	regulation of phenotypic switching	1	Woma_00002003-RA
GO:1900241	positive regulation of phenotypic switching	1	Woma_00002003-RA
GO:1901255	nucleotide-excision repair involved in interstrand cross-link repair	1	Woma_00001029-RA
GO:1901509	regulation of endothelial tube morphogenesis	1	Woma_00002259-RA
GO:1901804	beta-glucoside metabolic process	1	Woma_00007346-RA
GO:1901805	beta-glucoside catabolic process	1	Woma_00007346-RA
GO:1902202	regulation of hepatocyte growth factor receptor signaling pathway	1	Woma_00002259-RA
GO:1902362	melanocyte apoptotic process	1	Woma_00004857-RA
GO:1902488	cholangiocyte apoptotic process	1	Woma_00003889-RA
GO:1902841	regulation of netrin-activated signaling pathway	1	Woma_00002003-RA
GO:1903225	negative regulation of endodermal cell differentiation	1	Woma_00004839-RA
GO:1903334	positive regulation of protein folding	1	Woma_00013723-RA
GO:1903381	regulation of endoplasmic reticulum stress-induced neuron intrinsic apoptotic signaling pathway	1	Woma_00013177-RA
GO:1903382	negative regulation of endoplasmic reticulum stress-induced neuron intrinsic apoptotic signaling pathway	1	Woma_00013177-RA
GO:1903786	regulation of glutathione biosynthetic process	1	Woma_00011479-RA
GO:1903788	positive regulation of glutathione biosynthetic process	1	Woma_00011479-RA
GO:1903799	negative regulation of production of miRNAs involved in gene silencing by miRNA	1	Woma_00009084-RA
GO:1904014	response to serotonin	1	Woma_00009803-RB
GO:1904192	regulation of cholangiocyte apoptotic process	1	Woma_00003889-RA
GO:1904193	negative regulation of cholangiocyte apoptotic process	1	Woma_00003889-RA
GO:1904238	pericyte cell differentiation	1	Woma_00002003-RA
GO:1904897	regulation of hepatic stellate cell proliferation	1	Woma_00002003-RA
GO:1904899	positive regulation of hepatic stellate cell proliferation	1	Woma_00002003-RA
GO:1904954	canonical Wnt signaling pathway involved in midbrain dopaminergic neuron differentiation	1	Woma_00004159-RB
GO:1990134	epithelial cell apoptotic process involved in palatal shelf morphogenesis	1	Woma_00000663-RA
GO:1990922	hepatic stellate cell proliferation	1	Woma_00002003-RA
GO:2000328	regulation of T-helper 17 cell lineage commitment	1	Woma_00012219-RA
GO:2000329	negative regulation of T-helper 17 cell lineage commitment	1	Woma_00012219-RA
GO:2000561	regulation of CD4-positive, alpha-beta T cell proliferation	1	Woma_00013978-RA
GO:2000562	negative regulation of CD4-positive, alpha-beta T cell proliferation	1	Woma_00013978-RA
GO:2000631	regulation of pre-miRNA processing	1	Woma_00009084-RA
GO:2000632	negative regulation of pre-miRNA processing	1	Woma_00009084-RA
GO:2000634	regulation of primary miRNA processing	1	Woma_00009084-RA
GO:2000739	regulation of mesenchymal stem cell differentiation	1	Woma_00016569-RA
GO:2000741	positive regulation of mesenchymal stem cell differentiation	1	Woma_00016569-RA
GO:2000896	amylopectin metabolic process	1	Woma_00006363-RA
GO:2001262	positive regulation of semaphorin-plexin signaling pathway	1	Woma_00008799-RB
GO:0007370	ventral furrow formation	4	Woma_00000222-RA;Woma_00005488-RA;Woma_00015343-RA;Woma_00015345-RA
GO:0034377	plasma lipoprotein particle assembly	4	Woma_00000837-RA;Woma_00004944-RA;Woma_00010287-RA;Woma_00014222-RA
GO:0051412	response to corticosterone	4	Woma_00007278-RA;Woma_00007280-RA;Woma_00007281-RA;Woma_00010755-RA
GO:0060389	pathway-restricted SMAD protein phosphorylation	4	Woma_00005195-RA;Woma_00005819-RA;Woma_00009174-RA;Woma_00013978-RA
GO:0060393	regulation of pathway-restricted SMAD protein phosphorylation	4	Woma_00005195-RA;Woma_00005819-RA;Woma_00009174-RA;Woma_00013978-RA
GO:1901343	negative regulation of vasculature development	7	Woma_00002003-RA;Woma_00002913-RA;Woma_00005195-RA;Woma_00005819-RA;Woma_00008799-RB;Woma_00010130-RB;Woma_00011307-RA
GO:0071560	cellular response to transforming growth factor beta stimulus	18	Woma_00000837-RA;Woma_00003889-RA;Woma_00004159-RB;Woma_00004654-RC;Woma_00004659-RA;Woma_00004660-RA;Woma_00004661-RA;Woma_00004663-RC;Woma_00004664-RA;Woma_00004719-RA;Woma_00005139-RB;Woma_00005195-RA;Woma_00005564-RA;Woma_00005819-RA;Woma_00009174-RA;Woma_00013723-RA;Woma_00013978-RA;Woma_00016569-RA
GO:0007593	chitin-based cuticle sclerotization	6	Woma_00000913-RA;Woma_00004801-RA;Woma_00006363-RA;Woma_00008025-RA;Woma_00009011-RA;Woma_00015316-RA
GO:0015909	long-chain fatty acid transport	6	Woma_00002389-RA;Woma_00003619-RA;Woma_00004944-RA;Woma_00012280-RA;Woma_00013950-RA;Woma_00014290-RA
GO:0007606	sensory perception of chemical stimulus	30	Woma_00000980-RA;Woma_00003361-RA;Woma_00003516-RA;Woma_00003670-RA;Woma_00004275-RA;Woma_00004570-RB;Woma_00005601-RA;Woma_00005606-RA;Woma_00005611-RA;Woma_00006143-RA;Woma_00006752-RA;Woma_00006764-RA;Woma_00006766-RA;Woma_00006774-RA;Woma_00007610-RA;Woma_00007612-RA;Woma_00008238-RA;Woma_00009593-RA;Woma_00010472-RA;Woma_00011137-RA;Woma_00011812-RA;Woma_00013168-RA;Woma_00014360-RA;Woma_000…
GO:0007179	transforming growth factor beta receptor signaling pathway	15	Woma_00000837-RA;Woma_00004159-RB;Woma_00004654-RC;Woma_00004659-RA;Woma_00004660-RA;Woma_00004661-RA;Woma_00004663-RC;Woma_00004664-RA;Woma_00004719-RA;Woma_00005139-RB;Woma_00005195-RA;Woma_00005564-RA;Woma_00005819-RA;Woma_00009174-RA;Woma_00013978-RA
GO:0008045	motor neuron axon guidance	15	Woma_00000095-RA;Woma_00000408-RB;Woma_00001215-RA;Woma_00001667-RA;Woma_00001670-RA;Woma_00004162-RA;Woma_00005461-RA;Woma_00005497-RA;Woma_00008799-RB;Woma_00010130-RB;Woma_00010714-RB;Woma_00010986-RA;Woma_00010987-RA;Woma_00011496-RA;Woma_00014222-RA
GO:0007634	optokinetic behavior	3	Woma_00008619-RA;Woma_00015815-RB;Woma_00016560-RA
GO:0018126	protein hydroxylation	3	Woma_00004310-RA;Woma_00004313-RA;Woma_00004314-RA
GO:0051084	'de novo' posttranslational protein folding	3	Woma_00000552-RA;Woma_00007048-RA;Woma_00011626-RA
GO:1901658	glycosyl compound catabolic process	5	Woma_00007256-RB;Woma_00007257-RA;Woma_00007346-RA;Woma_00011636-RA;Woma_00011638-RA
GO:0006144	purine nucleobase metabolic process	4	Woma_00007256-RB;Woma_00007257-RA;Woma_00011636-RA;Woma_00011638-RA
GO:0033240	positive regulation of cellular amine metabolic process	4	Woma_00007278-RA;Woma_00007280-RA;Woma_00007281-RA;Woma_00010755-RA
GO:0034383	low-density lipoprotein particle clearance	4	Woma_00000616-RA;Woma_00003064-RA;Woma_00006017-RA;Woma_00014072-RA
GO:0044110	growth involved in symbiotic interaction	4	Woma_00002665-RA;Woma_00008190-RA;Woma_00008254-RA;Woma_00014767-RA
GO:0044116	growth of symbiont involved in interaction with host	4	Woma_00002665-RA;Woma_00008190-RA;Woma_00008254-RA;Woma_00014767-RA
GO:0044117	growth of symbiont in host	4	Woma_00002665-RA;Woma_00008190-RA;Woma_00008254-RA;Woma_00014767-RA
GO:0071827	plasma lipoprotein particle organization	4	Woma_00000837-RA;Woma_00004944-RA;Woma_00010287-RA;Woma_00014222-RA
GO:0071559	response to transforming growth factor beta	18	Woma_00000837-RA;Woma_00003889-RA;Woma_00004159-RB;Woma_00004654-RC;Woma_00004659-RA;Woma_00004660-RA;Woma_00004661-RA;Woma_00004663-RC;Woma_00004664-RA;Woma_00004719-RA;Woma_00005139-RB;Woma_00005195-RA;Woma_00005564-RA;Woma_00005819-RA;Woma_00009174-RA;Woma_00013723-RA;Woma_00013978-RA;Woma_00016569-RA
GO:0030703	eggshell formation	14	Woma_00000095-RA;Woma_00002045-RA;Woma_00002048-RA;Woma_00002746-RB;Woma_00002992-RA;Woma_00005086-RA;Woma_00005819-RA;Woma_00007028-RA;Woma_00008013-RA;Woma_00011106-RA;Woma_00012743-RA;Woma_00013522-RA;Woma_00013525-RA;Woma_00015906-RA
GO:0001942	hair follicle development	8	Woma_00004654-RC;Woma_00004659-RA;Woma_00004660-RA;Woma_00004661-RA;Woma_00004663-RC;Woma_00004664-RA;Woma_00004719-RA;Woma_00005139-RB
GO:0030316	osteoclast differentiation	8	Woma_00004654-RC;Woma_00004659-RA;Woma_00004660-RA;Woma_00004661-RA;Woma_00004663-RC;Woma_00004664-RA;Woma_00004719-RA;Woma_00005139-RB
GO:1902475	L-alpha-amino acid transmembrane transport	8	Woma_00004222-RA;Woma_00006656-RA;Woma_00006657-RA;Woma_00006658-RA;Woma_00006659-RA;Woma_00006660-RA;Woma_00006661-RA;Woma_00006662-RA
GO:0002783	antifungal peptide biosynthetic process	2	Woma_00001215-RA;Woma_00010714-RB
GO:0002810	regulation of antifungal peptide biosynthetic process	2	Woma_00001215-RA;Woma_00010714-RB
GO:0003337	mesenchymal to epithelial transition involved in metanephros morphogenesis	2	Woma_00004162-RA;Woma_00005819-RA
GO:0006967	positive regulation of antifungal peptide biosynthetic process	2	Woma_00001215-RA;Woma_00010714-RB
GO:0007523	larval visceral muscle development	2	Woma_00004159-RB;Woma_00007184-RA
GO:0019388	galactose catabolic process	2	Woma_00003506-RA;Woma_00008140-RA
GO:0034382	chylomicron remnant clearance	2	Woma_00010287-RA;Woma_00014222-RA
GO:0035188	hatching	2	Woma_00004305-RA;Woma_00009803-RB
GO:0043951	negative regulation of cAMP-mediated signaling	2	Woma_00002182-RA;Woma_00010519-RA
GO:0048664	neuron fate determination	2	Woma_00004159-RB;Woma_00016569-RA
GO:0061154	endothelial tube morphogenesis	2	Woma_00002259-RA;Woma_00005819-RA
GO:0071830	triglyceride-rich lipoprotein particle clearance	2	Woma_00010287-RA;Woma_00014222-RA
GO:0072044	collecting duct development	2	Woma_00004162-RA;Woma_00005819-RA
GO:0072224	metanephric glomerulus development	2	Woma_00002003-RA;Woma_00004106-RA
GO:0090122	cholesterol ester hydrolysis involved in cholesterol transport	2	Woma_00010287-RA;Woma_00014222-RA
GO:0090320	regulation of chylomicron remnant clearance	2	Woma_00010287-RA;Woma_00014222-RA
GO:2000289	regulation of photoreceptor cell axon guidance	2	Woma_00001667-RA;Woma_00001670-RA
GO:0072009	nephron epithelium development	9	Woma_00000663-RA;Woma_00002003-RA;Woma_00004106-RA;Woma_00004158-RB;Woma_00004159-RB;Woma_00004162-RA;Woma_00005819-RA;Woma_00005847-RA;Woma_00007184-RA
GO:0050680	negative regulation of epithelial cell proliferation	11	Woma_00004654-RC;Woma_00004659-RA;Woma_00004660-RA;Woma_00004661-RA;Woma_00004663-RC;Woma_00004664-RA;Woma_00004719-RA;Woma_00005139-RB;Woma_00005819-RA;Woma_00010130-RB;Woma_00011307-RA
GO:0055076	transition metal ion homeostasis	11	Woma_00000615-RA;Woma_00001958-RA;Woma_00004290-RA;Woma_00004291-RA;Woma_00005195-RA;Woma_00005948-RA;Woma_00008965-RA;Woma_00012029-RA;Woma_00013535-RA;Woma_00013537-RA;Woma_00013538-RA
GO:0000768	syncytium formation by plasma membrane fusion	12	Woma_00003619-RA;Woma_00004159-RB;Woma_00004654-RC;Woma_00004659-RA;Woma_00004660-RA;Woma_00004661-RA;Woma_00004663-RC;Woma_00004664-RA;Woma_00004719-RA;Woma_00005139-RB;Woma_00007184-RA;Woma_00010694-RA
GO:0001936	regulation of endothelial cell proliferation	7	Woma_00000433-RA;Woma_00002003-RA;Woma_00002913-RA;Woma_00005195-RA;Woma_00005819-RA;Woma_00010130-RB;Woma_00011307-RA
GO:0022405	hair cycle process	8	Woma_00004654-RC;Woma_00004659-RA;Woma_00004660-RA;Woma_00004661-RA;Woma_00004663-RC;Woma_00004664-RA;Woma_00004719-RA;Woma_00005139-RB
GO:0098773	skin epidermis development	8	Woma_00004654-RC;Woma_00004659-RA;Woma_00004660-RA;Woma_00004661-RA;Woma_00004663-RC;Woma_00004664-RA;Woma_00004719-RA;Woma_00005139-RB
GO:0032642	regulation of chemokine production	4	Woma_00001033-RA;Woma_00001034-RA;Woma_00001035-RA;Woma_00001037-RA
GO:0045992	negative regulation of embryonic development	4	Woma_00004839-RA;Woma_00005195-RA;Woma_00005819-RA;Woma_00010130-RB
GO:0034379	very-low-density lipoprotein particle assembly	3	Woma_00004944-RA;Woma_00010287-RA;Woma_00014222-RA
GO:0035929	steroid hormone secretion	3	Woma_00005195-RA;Woma_00005819-RA;Woma_00010519-RA
GO:0042130	negative regulation of T cell proliferation	3	Woma_00005819-RA;Woma_00006250-RA;Woma_00013978-RA
GO:0045601	regulation of endothelial cell differentiation	3	Woma_00000663-RA;Woma_00005195-RA;Woma_00005819-RA
GO:0045611	negative regulation of hemocyte differentiation	3	Woma_00000095-RA;Woma_00000663-RA;Woma_00004159-RB
GO:2000831	regulation of steroid hormone secretion	3	Woma_00005195-RA;Woma_00005819-RA;Woma_00010519-RA
GO:0030509	BMP signaling pathway	15	Woma_00000837-RA;Woma_00003405-RA;Woma_00004159-RB;Woma_00005195-RA;Woma_00005564-RA;Woma_00005819-RA;Woma_00008965-RA;Woma_00010130-RB;Woma_00012029-RA;Woma_00013273-RA;Woma_00013535-RA;Woma_00013537-RA;Woma_00013538-RA;Woma_00013978-RA;Woma_00015927-RB
GO:0008038	neuron recognition	20	Woma_00000317-RA;Woma_00000433-RA;Woma_00001667-RA;Woma_00004162-RA;Woma_00004688-RA;Woma_00004944-RA;Woma_00005461-RA;Woma_00005497-RA;Woma_00007184-RA;Woma_00008799-RB;Woma_00009416-RA;Woma_00010004-RA;Woma_00010130-RB;Woma_00010786-RC;Woma_00010986-RA;Woma_00010987-RA;Woma_00012595-RA;Woma_00014072-RA;Woma_00014222-RA;Woma_00015690-RA
GO:0051055	negative regulation of lipid biosynthetic process	5	Woma_00000838-RA;Woma_00002003-RA;Woma_00005195-RA;Woma_00005819-RA;Woma_00014889-RA
GO:0006949	syncytium formation	12	Woma_00003619-RA;Woma_00004159-RB;Woma_00004654-RC;Woma_00004659-RA;Woma_00004660-RA;Woma_00004661-RA;Woma_00004663-RC;Woma_00004664-RA;Woma_00004719-RA;Woma_00005139-RB;Woma_00007184-RA;Woma_00010694-RA
GO:0002225	positive regulation of antimicrobial peptide production	6	Woma_00000657-RA;Woma_00001215-RA;Woma_00002665-RA;Woma_00005643-RA;Woma_00008123-RA;Woma_00010714-RB
GO:0002760	positive regulation of antimicrobial humoral response	6	Woma_00000657-RA;Woma_00001215-RA;Woma_00002665-RA;Woma_00005643-RA;Woma_00008123-RA;Woma_00010714-RB
GO:0009164	nucleoside catabolic process	4	Woma_00007256-RB;Woma_00007257-RA;Woma_00011636-RA;Woma_00011638-RA
GO:0032309	icosanoid secretion	4	Woma_00002389-RA;Woma_00012280-RA;Woma_00013950-RA;Woma_00014290-RA
GO:0032602	chemokine production	4	Woma_00001033-RA;Woma_00001034-RA;Woma_00001035-RA;Woma_00001037-RA
GO:0034656	nucleobase-containing small molecule catabolic process	4	Woma_00007256-RB;Woma_00007257-RA;Woma_00011636-RA;Woma_00011638-RA
GO:0060395	SMAD protein signal transduction	4	Woma_00004242-RA;Woma_00005195-RA;Woma_00005819-RA;Woma_00009174-RA
GO:0065005	protein-lipid complex assembly	4	Woma_00000837-RA;Woma_00004944-RA;Woma_00010287-RA;Woma_00014222-RA
GO:0006583	melanin biosynthetic process from tyrosine	2	Woma_00009862-RC;Woma_00015316-RA
GO:0008212	mineralocorticoid metabolic process	2	Woma_00005195-RA;Woma_00005819-RA
GO:0016330	second mitotic wave involved in compound eye morphogenesis	2	Woma_00000095-RA;Woma_00000663-RA
GO:0032341	aldosterone metabolic process	2	Woma_00005195-RA;Woma_00005819-RA
GO:0033690	positive regulation of osteoblast proliferation	2	Woma_00003889-RA;Woma_00005819-RA
GO:0048264	determination of ventral identity	2	Woma_00000837-RA;Woma_00013978-RA
GO:0060250	germ-line stem-cell niche homeostasis	2	Woma_00000095-RA;Woma_00004908-RA
GO:0060445	branching involved in salivary gland morphogenesis	2	Woma_00002003-RA;Woma_00005195-RA
GO:0061382	Malpighian tubule tip cell differentiation	2	Woma_00000095-RA;Woma_00004159-RB
GO:0072079	nephron tubule formation	2	Woma_00004158-RB;Woma_00004162-RA
GO:0090119	vesicle-mediated cholesterol transport	2	Woma_00010287-RA;Woma_00014222-RA
GO:1900075	positive regulation of neuromuscular synaptic transmission	2	Woma_00003889-RA;Woma_00008639-RA
GO:1902931	negative regulation of alcohol biosynthetic process	2	Woma_00005195-RA;Woma_00005819-RA
GO:2000121	regulation of removal of superoxide radicals	2	Woma_00005195-RA;Woma_00011479-RA
GO:2001044	regulation of integrin-mediated signaling pathway	2	Woma_00004908-RA;Woma_00012219-RA
GO:0019430	removal of superoxide radicals	3	Woma_00000958-RA;Woma_00005195-RA;Woma_00011479-RA
GO:0032609	interferon-gamma production	3	Woma_00002665-RA;Woma_00008254-RA;Woma_00014767-RA
GO:0032649	regulation of interferon-gamma production	3	Woma_00002665-RA;Woma_00008254-RA;Woma_00014767-RA
GO:0035126	post-embryonic genitalia morphogenesis	3	Woma_00000095-RA;Woma_00001481-RA;Woma_00002890-RB
GO:0048805	imaginal disc-derived genitalia morphogenesis	3	Woma_00000095-RA;Woma_00001481-RA;Woma_00002890-RB
GO:1904385	cellular response to angiotensin	3	Woma_00002003-RA;Woma_00003889-RA;Woma_00011479-RA
GO:0051385	response to mineralocorticoid	5	Woma_00003889-RA;Woma_00007278-RA;Woma_00007280-RA;Woma_00007281-RA;Woma_00010755-RA
GO:0001966	thigmotaxis	1	Woma_00011587-RA
GO:0002710	negative regulation of T cell mediated immunity	1	Woma_00006250-RA
GO:0003071	renal system process involved in regulation of systemic arterial blood pressure	1	Woma_00002003-RA
GO:0003308	negative regulation of Wnt signaling pathway involved in heart development	1	Woma_00005819-RA
GO:0007182	common-partner SMAD protein phosphorylation	1	Woma_00005819-RA
GO:0007429	secondary branching, open tracheal system	1	Woma_00002866-RA
GO:0010159	specification of organ position	1	Woma_00005819-RA
GO:0010499	proteasomal ubiquitin-independent protein catabolic process	1	Woma_00011479-RA
GO:0010710	regulation of collagen catabolic process	1	Woma_00004857-RA
GO:0010985	negative regulation of lipoprotein particle clearance	1	Woma_00005319-RA
GO:0014878	response to electrical stimulus involved in regulation of muscle adaptation	1	Woma_00003619-RA
GO:0015755	fructose transport	1	Woma_00006363-RA
GO:0018242	protein O-linked glycosylation via serine	1	Woma_00000676-RA
GO:0021576	hindbrain formation	1	Woma_00004159-RB
GO:0021588	cerebellum formation	1	Woma_00004159-RB
GO:0021703	locus ceruleus development	1	Woma_00006524-RA
GO:0030721	spectrosome organization	1	Woma_00005819-RA
GO:0032058	positive regulation of translational initiation in response to stress	1	Woma_00005963-RA
GO:0032346	positive regulation of aldosterone metabolic process	1	Woma_00005195-RA
GO:0032349	positive regulation of aldosterone biosynthetic process	1	Woma_00005195-RA
GO:0033079	immature T cell proliferation	1	Woma_00005819-RA
GO:0033080	immature T cell proliferation in thymus	1	Woma_00005819-RA
GO:0033083	regulation of immature T cell proliferation	1	Woma_00005819-RA
GO:0033084	regulation of immature T cell proliferation in thymus	1	Woma_00005819-RA
GO:0033087	negative regulation of immature T cell proliferation	1	Woma_00005819-RA
GO:0033088	negative regulation of immature T cell proliferation in thymus	1	Woma_00005819-RA
GO:0033577	protein glycosylation in endoplasmic reticulum	1	Woma_00000676-RA
GO:0033632	regulation of cell-cell adhesion mediated by integrin	1	Woma_00004857-RA
GO:0035122	embryonic medial fin morphogenesis	1	Woma_00000837-RA
GO:0035592	establishment of protein localization to extracellular region	1	Woma_00001498-RA
GO:0035627	ceramide transport	1	Woma_00009830-RA
GO:0035630	bone mineralization involved in bone maturation	1	Woma_00005819-RA
GO:0035655	interleukin-18-mediated signaling pathway	1	Woma_00002003-RA
GO:0035860	glial cell-derived neurotrophic factor receptor signaling pathway	1	Woma_00010130-RB
GO:0035931	mineralocorticoid secretion	1	Woma_00005195-RA
GO:0035932	aldosterone secretion	1	Woma_00005195-RA
GO:0035935	androgen secretion	1	Woma_00010519-RA
GO:0035936	testosterone secretion	1	Woma_00010519-RA
GO:0036091	positive regulation of transcription from RNA polymerase II promoter in response to oxidative stress	1	Woma_00011479-RA
GO:0036166	phenotypic switching	1	Woma_00002003-RA
GO:0046697	decidualization	1	Woma_00011875-RA
GO:0048804	imaginal disc-derived female genitalia morphogenesis	1	Woma_00002890-RB
GO:0048807	female genitalia morphogenesis	1	Woma_00002890-RB
GO:0048892	lateral line nerve development	1	Woma_00006524-RA
GO:0050651	dermatan sulfate proteoglycan biosynthetic process	1	Woma_00008025-RA
GO:0051230	spindle disassembly	1	Woma_00007448-RA
GO:0051232	meiotic spindle elongation	1	Woma_00007448-RA
GO:0051413	response to cortisone	1	Woma_00003506-RA
GO:0060023	soft palate development	1	Woma_00004839-RA
GO:0060061	Spemann organizer formation	1	Woma_00004159-RB
GO:0060164	regulation of timing of neuron differentiation	1	Woma_00016569-RA
GO:0060267	positive regulation of respiratory burst	1	Woma_00003889-RA
GO:0060346	bone trabecula formation	1	Woma_00002913-RA
GO:0060363	cranial suture morphogenesis	1	Woma_00005819-RA
GO:0060440	trachea formation	1	Woma_00005819-RA
GO:0060449	bud elongation involved in lung branching	1	Woma_00005819-RA
GO:0060681	branch elongation involved in ureteric bud branching	1	Woma_00005819-RA
GO:0061004	pattern specification involved in kidney development	1	Woma_00005819-RA
GO:0061046	regulation of branching involved in lung morphogenesis	1	Woma_00005819-RA
GO:0061209	cell proliferation involved in mesonephros development	1	Woma_00005819-RA
GO:0061218	negative regulation of mesonephros development	1	Woma_00005819-RA
GO:0061430	bone trabecula morphogenesis	1	Woma_00002913-RA
GO:0061438	renal system vasculature morphogenesis	1	Woma_00005819-RA
GO:0061439	kidney vasculature morphogenesis	1	Woma_00005819-RA
GO:0061443	endocardial cushion cell differentiation	1	Woma_00000663-RA
GO:0061626	pharyngeal arch artery morphogenesis	1	Woma_00005819-RA
GO:0070673	response to interleukin-18	1	Woma_00002003-RA
GO:0071351	cellular response to interleukin-18	1	Woma_00002003-RA
GO:0071692	protein localization to extracellular region	1	Woma_00001498-RA
GO:0071929	alpha-tubulin acetylation	1	Woma_00011587-RA
GO:0072048	renal system pattern specification	1	Woma_00005819-RA
GO:0072076	nephrogenic mesenchyme development	1	Woma_00005195-RA
GO:0072095	regulation of branch elongation involved in ureteric bud branching	1	Woma_00005819-RA
GO:0072098	anterior/posterior pattern specification involved in kidney development	1	Woma_00005819-RA
GO:0072126	positive regulation of glomerular mesangial cell proliferation	1	Woma_00002003-RA
GO:0072134	nephrogenic mesenchyme morphogenesis	1	Woma_00005195-RA
GO:0072135	kidney mesenchymal cell proliferation	1	Woma_00005195-RA
GO:0072136	metanephric mesenchymal cell proliferation involved in metanephros development	1	Woma_00005195-RA
GO:0072198	mesenchymal cell proliferation involved in ureter development	1	Woma_00005819-RA
GO:0072199	regulation of mesenchymal cell proliferation involved in ureter development	1	Woma_00005819-RA
GO:0072540	T-helper 17 cell lineage commitment	1	Woma_00012219-RA
GO:0090472	dibasic protein processing	1	Woma_00009803-RB
GO:0097017	renal protein absorption	1	Woma_00014936-RA
GO:0097325	melanocyte proliferation	1	Woma_00004857-RA
GO:1900222	negative regulation of beta-amyloid clearance	1	Woma_00005319-RA
GO:1901341	positive regulation of store-operated calcium channel activity	1	Woma_00005819-RA
GO:1901963	regulation of cell proliferation involved in outflow tract morphogenesis	1	Woma_00005819-RA
GO:1902037	negative regulation of hematopoietic stem cell differentiation	1	Woma_00011479-RA
GO:1902463	protein localization to cell leading edge	1	Woma_00011496-RA
GO:1903912	negative regulation of endoplasmic reticulum stress-induced eIF2 alpha phosphorylation	1	Woma_00005963-RA
GO:1903984	positive regulation of TRAIL-activated apoptotic signaling pathway	1	Woma_00012315-RA
GO:1904045	cellular response to aldosterone	1	Woma_00003889-RA
GO:1904683	regulation of metalloendopeptidase activity	1	Woma_00012315-RA
GO:1904684	negative regulation of metalloendopeptidase activity	1	Woma_00012315-RA
GO:2000048	negative regulation of cell-cell adhesion mediated by cadherin	1	Woma_00000095-RA
GO:2000137	negative regulation of cell proliferation involved in heart morphogenesis	1	Woma_00005819-RA
GO:2000290	regulation of myotome development	1	Woma_00005819-RA
GO:2000834	regulation of androgen secretion	1	Woma_00010519-RA
GO:2000836	positive regulation of androgen secretion	1	Woma_00010519-RA
GO:2000843	regulation of testosterone secretion	1	Woma_00010519-RA
GO:2000845	positive regulation of testosterone secretion	1	Woma_00010519-RA
GO:2000848	positive regulation of corticosteroid hormone secretion	1	Woma_00005195-RA
GO:2000855	regulation of mineralocorticoid secretion	1	Woma_00005195-RA
GO:2000857	positive regulation of mineralocorticoid secretion	1	Woma_00005195-RA
GO:2000858	regulation of aldosterone secretion	1	Woma_00005195-RA
GO:2000860	positive regulation of aldosterone secretion	1	Woma_00005195-RA
GO:0035215	genital disc development	7	Woma_00000095-RA;Woma_00001481-RA;Woma_00002866-RA;Woma_00002890-RB;Woma_00003189-RA;Woma_00004159-RB;Woma_00005819-RA
GO:0098869	cellular oxidant detoxification	8	Woma_00000796-RA;Woma_00000840-RA;Woma_00000958-RA;Woma_00002746-RB;Woma_00005195-RA;Woma_00005721-RA;Woma_00011479-RA;Woma_00011626-RA
GO:1901565	organonitrogen compound catabolic process	75	Woma_00000796-RA;Woma_00001033-RA;Woma_00001034-RA;Woma_00001035-RA;Woma_00001037-RA;Woma_00001332-RA;Woma_00002182-RA;Woma_00002259-RA;Woma_00002427-RA;Woma_00002665-RA;Woma_00002871-RA;Woma_00003037-RA;Woma_00003506-RA;Woma_00003925-RA;Woma_00004159-RB;Woma_00004242-RA;Woma_00004275-RA;Woma_00004295-RA;Woma_00004305-RA;Woma_00004570-RB;Woma_00004609-RA;Woma_00004618-RA;Woma_00004619-RA;Woma_000…
GO:0033563	dorsal/ventral axon guidance	4	Woma_00005461-RA;Woma_00010986-RA;Woma_00010987-RA;Woma_00011496-RA
GO:0042447	hormone catabolic process	4	Woma_00004275-RA;Woma_00004570-RB;Woma_00009355-RA;Woma_00011356-RA
GO:0046112	nucleobase biosynthetic process	4	Woma_00007256-RB;Woma_00007257-RA;Woma_00011636-RA;Woma_00011638-RA
GO:0071825	protein-lipid complex subunit organization	4	Woma_00000837-RA;Woma_00004944-RA;Woma_00010287-RA;Woma_00014222-RA
GO:1901031	regulation of response to reactive oxygen species	4	Woma_00003889-RA;Woma_00005195-RA;Woma_00009830-RA;Woma_00011479-RA
GO:0090287	regulation of cellular response to growth factor stimulus	24	Woma_00000837-RA;Woma_00002003-RA;Woma_00002259-RA;Woma_00003405-RA;Woma_00004159-RB;Woma_00004654-RC;Woma_00004659-RA;Woma_00004660-RA;Woma_00004661-RA;Woma_00004663-RC;Woma_00004664-RA;Woma_00004719-RA;Woma_00005139-RB;Woma_00005564-RA;Woma_00005819-RA;Woma_00008965-RA;Woma_00010130-RB;Woma_00012029-RA;Woma_00013273-RA;Woma_00013535-RA;Woma_00013537-RA;Woma_00013538-RA;Woma_00013978-RA;Woma_000…
GO:0018208	peptidyl-proline modification	5	Woma_00000939-RA;Woma_00001455-RA;Woma_00004310-RA;Woma_00004313-RA;Woma_00004314-RA
GO:0002922	positive regulation of humoral immune response	6	Woma_00000657-RA;Woma_00001215-RA;Woma_00002665-RA;Woma_00005643-RA;Woma_00008123-RA;Woma_00010714-RB
GO:0019748	secondary metabolic process	17	Woma_00000838-RA;Woma_00000876-RA;Woma_00000877-RA;Woma_00002930-RA;Woma_00003550-RA;Woma_00004275-RA;Woma_00004570-RB;Woma_00004789-RB;Woma_00009506-RA;Woma_00009862-RC;Woma_00010004-RA;Woma_00011091-RA;Woma_00011092-RA;Woma_00011479-RA;Woma_00014417-RB;Woma_00014889-RA;Woma_00015316-RA
GO:0007392	initiation of dorsal closure	3	Woma_00001481-RA;Woma_00005819-RA;Woma_00011496-RA
GO:0031343	positive regulation of cell killing	3	Woma_00002665-RA;Woma_00008254-RA;Woma_00014767-RA
GO:0035099	hemocyte migration	3	Woma_00002003-RA;Woma_00004006-RA;Woma_00011496-RA
GO:0035153	epithelial cell type specification, open tracheal system	3	Woma_00000095-RA;Woma_00004159-RB;Woma_00005819-RA
GO:0070169	positive regulation of biomineral tissue development	3	Woma_00004158-RB;Woma_00005195-RA;Woma_00005819-RA
GO:1900150	regulation of defense response to fungus	3	Woma_00000657-RA;Woma_00001215-RA;Woma_00010714-RB
GO:0002820	negative regulation of adaptive immune response	2	Woma_00006250-RA;Woma_00012219-RA
GO:0002823	negative regulation of adaptive immune response based on somatic recombination of immune receptors built from immunoglobulin superfamily domains	2	Woma_00006250-RA;Woma_00012219-RA
GO:0009414	response to water deprivation	2	Woma_00006143-RA;Woma_00012669-RA
GO:0016540	protein autoprocessing	2	Woma_00008721-RA;Woma_00009803-RB
GO:0018149	peptide cross-linking	2	Woma_00001392-RA;Woma_00013723-RA
GO:0031664	regulation of lipopolysaccharide-mediated signaling pathway	2	Woma_00005195-RA;Woma_00005667-RA
GO:0035204	negative regulation of lamellocyte differentiation	2	Woma_00000095-RA;Woma_00000663-RA
GO:0042762	regulation of sulfur metabolic process	2	Woma_00000796-RA;Woma_00011479-RA
GO:0044752	response to human chorionic gonadotropin	2	Woma_00002003-RA;Woma_00010519-RA
GO:0045614	negative regulation of plasmatocyte differentiation	2	Woma_00000095-RA;Woma_00000663-RA
GO:0051969	regulation of transmission of nerve impulse	2	Woma_00002868-RA;Woma_00007346-RA
GO:0060391	positive regulation of SMAD protein import into nucleus	2	Woma_00005195-RA;Woma_00005819-RA
GO:0071632	optomotor response	2	Woma_00015815-RB;Woma_00016560-RA
GO:0072074	kidney mesenchyme development	2	Woma_00005195-RA;Woma_00005819-RA
GO:0072178	nephric duct morphogenesis	2	Woma_00004162-RA;Woma_00005819-RA
GO:1900745	positive regulation of p38MAPK cascade	2	Woma_00005667-RA;Woma_00005819-RA
GO:1902894	negative regulation of pri-miRNA transcription from RNA polymerase II promoter	2	Woma_00002003-RA;Woma_00005819-RA
GO:1904953	Wnt signaling pathway involved in midbrain dopaminergic neuron differentiation	2	Woma_00004159-RB;Woma_00004162-RA
GO:1990314	cellular response to insulin-like growth factor stimulus	2	Woma_00003889-RA;Woma_00009171-RA
GO:0002251	organ or tissue specific immune response	4	Woma_00014728-RA;Woma_00014731-RA;Woma_00014734-RA;Woma_00015532-RA
GO:0002385	mucosal immune response	4	Woma_00014728-RA;Woma_00014731-RA;Woma_00014734-RA;Woma_00015532-RA
GO:0003309	type B pancreatic cell differentiation	4	Woma_00000777-RB;Woma_00005195-RA;Woma_00005819-RA;Woma_00011403-RA
GO:0010039	response to iron ion	4	Woma_00004290-RA;Woma_00004291-RA;Woma_00005195-RA;Woma_00012912-RA
GO:0044060	regulation of endocrine process	4	Woma_00005195-RA;Woma_00005819-RA;Woma_00008202-RA;Woma_00010519-RA
GO:0050919	negative chemotaxis	4	Woma_00004162-RA;Woma_00005497-RA;Woma_00010130-RB;Woma_00014222-RA
GO:0071715	icosanoid transport	4	Woma_00002389-RA;Woma_00012280-RA;Woma_00013950-RA;Woma_00014290-RA
GO:1901571	fatty acid derivative transport	4	Woma_00002389-RA;Woma_00012280-RA;Woma_00013950-RA;Woma_00014290-RA
GO:0015807	L-amino acid transport	8	Woma_00004222-RA;Woma_00006656-RA;Woma_00006657-RA;Woma_00006658-RA;Woma_00006659-RA;Woma_00006660-RA;Woma_00006661-RA;Woma_00006662-RA
GO:1990748	cellular detoxification	8	Woma_00000796-RA;Woma_00000840-RA;Woma_00000958-RA;Woma_00002746-RB;Woma_00005195-RA;Woma_00005721-RA;Woma_00011479-RA;Woma_00011626-RA
GO:0051602	response to electrical stimulus	5	Woma_00003619-RA;Woma_00007278-RA;Woma_00007280-RA;Woma_00007281-RA;Woma_00010755-RA
GO:0002695	negative regulation of leukocyte activation	7	Woma_00002665-RA;Woma_00005819-RA;Woma_00006250-RA;Woma_00008254-RA;Woma_00012219-RA;Woma_00013978-RA;Woma_00014767-RA
GO:0007450	dorsal/ventral pattern formation, imaginal disc	7	Woma_00000095-RA;Woma_00000663-RA;Woma_00002794-RA;Woma_00003767-RA;Woma_00004159-RB;Woma_00009366-RA;Woma_00010130-RB
GO:0016203	muscle attachment	7	Woma_00000433-RA;Woma_00000551-RA;Woma_00002913-RA;Woma_00005461-RA;Woma_00009366-RA;Woma_00010986-RA;Woma_00010987-RA
GO:0032102	negative regulation of response to external stimulus	22	Woma_00002003-RA;Woma_00002665-RA;Woma_00002868-RA;Woma_00003925-RA;Woma_00004654-RC;Woma_00004659-RA;Woma_00004660-RA;Woma_00004661-RA;Woma_00004663-RC;Woma_00004664-RA;Woma_00004719-RA;Woma_00004857-RA;Woma_00005139-RB;Woma_00007346-RA;Woma_00008254-RA;Woma_00008965-RA;Woma_00009458-RA;Woma_00010519-RA;Woma_00012029-RA;Woma_00013535-RA;Woma_00013537-RA;Woma_00013538-RA
GO:0051384	response to glucocorticoid	17	Woma_00003506-RA;Woma_00003619-RA;Woma_00003889-RA;Woma_00004275-RA;Woma_00004570-RB;Woma_00005195-RA;Woma_00005819-RA;Woma_00006363-RA;Woma_00007278-RA;Woma_00007280-RA;Woma_00007281-RA;Woma_00007346-RA;Woma_00010755-RA;Woma_00011307-RA;Woma_00011356-RA;Woma_00011357-RA;Woma_00011358-RA
GO:0007162	negative regulation of cell adhesion	14	Woma_00000095-RA;Woma_00000663-RA;Woma_00000913-RA;Woma_00001916-RB;Woma_00001958-RA;Woma_00002868-RA;Woma_00003189-RA;Woma_00004106-RA;Woma_00004159-RB;Woma_00005819-RA;Woma_00006250-RA;Woma_00012219-RA;Woma_00012315-RA;Woma_00013978-RA
GO:0050832	defense response to fungus	10	Woma_00000657-RA;Woma_00001215-RA;Woma_00002665-RA;Woma_00005819-RA;Woma_00008082-RA;Woma_00008083-RA;Woma_00008254-RA;Woma_00009506-RA;Woma_00010714-RB;Woma_00011327-RA
GO:0010712	regulation of collagen metabolic process	3	Woma_00002003-RA;Woma_00004857-RA;Woma_00005819-RA
GO:0010893	positive regulation of steroid biosynthetic process	3	Woma_00003889-RA;Woma_00005195-RA;Woma_00008202-RA
GO:0044246	regulation of multicellular organismal metabolic process	3	Woma_00002003-RA;Woma_00004857-RA;Woma_00005819-RA
GO:0051788	response to misfolded protein	3	Woma_00007048-RA;Woma_00007431-RA;Woma_00010004-RA
GO:0071450	cellular response to oxygen radical	3	Woma_00000958-RA;Woma_00005195-RA;Woma_00011479-RA
GO:0071451	cellular response to superoxide	3	Woma_00000958-RA;Woma_00005195-RA;Woma_00011479-RA
GO:0006721	terpenoid metabolic process	8	Woma_00000838-RA;Woma_00004275-RA;Woma_00004570-RB;Woma_00004771-RA;Woma_00008799-RB;Woma_00009355-RA;Woma_00011356-RA;Woma_00014889-RA
GO:0046189	phenol-containing compound biosynthetic process	8	Woma_00000876-RA;Woma_00000877-RA;Woma_00002930-RA;Woma_00005403-RC;Woma_00009862-RC;Woma_00011091-RA;Woma_00011092-RA;Woma_00015316-RA
GO:0051216	cartilage development	11	Woma_00000663-RA;Woma_00000837-RA;Woma_00002259-RA;Woma_00002913-RA;Woma_00004162-RA;Woma_00004839-RA;Woma_00005195-RA;Woma_00005819-RA;Woma_00010130-RB;Woma_00012219-RA;Woma_00016569-RA
GO:0008347	glial cell migration	7	Woma_00000095-RA;Woma_00001667-RA;Woma_00001670-RA;Woma_00001916-RB;Woma_00002866-RA;Woma_00004106-RA;Woma_00004242-RA
GO:0009826	unidimensional cell growth	4	Woma_00001481-RA;Woma_00004159-RB;Woma_00009366-RA;Woma_00011496-RA
GO:0044273	sulfur compound catabolic process	4	Woma_00003506-RA;Woma_00004242-RA;Woma_00008025-RA;Woma_00013631-RA
GO:0061098	positive regulation of protein tyrosine kinase activity	4	Woma_00002003-RA;Woma_00006820-RA;Woma_00007936-RA;Woma_00012494-RA
GO:0090183	regulation of kidney development	4	Woma_00002003-RA;Woma_00004162-RA;Woma_00005195-RA;Woma_00005819-RA
GO:0006024	glycosaminoglycan biosynthetic process	5	Woma_00002003-RA;Woma_00004242-RA;Woma_00008025-RA;Woma_00008799-RB;Woma_00012916-RA
GO:0006826	iron ion transport	5	Woma_00000615-RA;Woma_00001958-RA;Woma_00004290-RA;Woma_00004291-RA;Woma_00005948-RA
GO:0046627	negative regulation of insulin receptor signaling pathway	5	Woma_00000565-RA;Woma_00003619-RA;Woma_00003889-RA;Woma_00007131-RA;Woma_00010519-RA
GO:0050918	positive chemotaxis	5	Woma_00000317-RA;Woma_00001667-RA;Woma_00002003-RA;Woma_00002866-RA;Woma_00005819-RA
GO:0072073	kidney epithelium development	10	Woma_00000663-RA;Woma_00002003-RA;Woma_00004106-RA;Woma_00004158-RB;Woma_00004159-RB;Woma_00004162-RA;Woma_00005195-RA;Woma_00005819-RA;Woma_00005847-RA;Woma_00007184-RA
GO:0042633	hair cycle	8	Woma_00004654-RC;Woma_00004659-RA;Woma_00004660-RA;Woma_00004661-RA;Woma_00004663-RC;Woma_00004664-RA;Woma_00004719-RA;Woma_00005139-RB
GO:0044550	secondary metabolite biosynthetic process	8	Woma_00000876-RA;Woma_00000877-RA;Woma_00002930-RA;Woma_00003550-RA;Woma_00009862-RC;Woma_00011091-RA;Woma_00011092-RA;Woma_00015316-RA
GO:0071385	cellular response to glucocorticoid stimulus	8	Woma_00003619-RA;Woma_00003889-RA;Woma_00004275-RA;Woma_00004570-RB;Woma_00005819-RA;Woma_00011356-RA;Woma_00011357-RA;Woma_00011358-RA
GO:0007304	chorion-containing eggshell formation	11	Woma_00000095-RA;Woma_00002045-RA;Woma_00002048-RA;Woma_00002746-RB;Woma_00002992-RA;Woma_00005819-RA;Woma_00007028-RA;Woma_00008013-RA;Woma_00013522-RA;Woma_00013525-RA;Woma_00015906-RA
GO:0006012	galactose metabolic process	2	Woma_00003506-RA;Woma_00008140-RA
GO:0006718	juvenile hormone biosynthetic process	2	Woma_00000838-RA;Woma_00014889-RA
GO:0010894	negative regulation of steroid biosynthetic process	2	Woma_00005195-RA;Woma_00005819-RA
GO:0016106	sesquiterpenoid biosynthetic process	2	Woma_00000838-RA;Woma_00014889-RA
GO:0016200	synaptic target attraction	2	Woma_00000317-RA;Woma_00001667-RA
GO:0019626	short-chain fatty acid catabolic process	2	Woma_00010287-RA;Woma_00014222-RA
GO:0033688	regulation of osteoblast proliferation	2	Woma_00003889-RA;Woma_00005819-RA
GO:0034755	iron ion transmembrane transport	2	Woma_00004290-RA;Woma_00004291-RA
GO:0035203	regulation of lamellocyte differentiation	2	Woma_00000095-RA;Woma_00000663-RA
GO:0045613	regulation of plasmatocyte differentiation	2	Woma_00000095-RA;Woma_00000663-RA
GO:0048799	organ maturation	2	Woma_00002913-RA;Woma_00005819-RA
GO:0050910	detection of mechanical stimulus involved in sensory perception of sound	2	Woma_00004839-RA;Woma_00015255-RA
GO:0071674	mononuclear cell migration	2	Woma_00002003-RA;Woma_00005195-RA
GO:0071712	ER-associated misfolded protein catabolic process	2	Woma_00007048-RA;Woma_00007431-RA
GO:0072243	metanephric nephron epithelium development	2	Woma_00002003-RA;Woma_00004106-RA
GO:0072283	metanephric renal vesicle morphogenesis	2	Woma_00004162-RA;Woma_00005819-RA
GO:0090185	negative regulation of kidney development	2	Woma_00005195-RA;Woma_00005819-RA
GO:0097242	beta-amyloid clearance	2	Woma_00003889-RA;Woma_00005319-RA
GO:2000252	negative regulation of feeding behavior	2	Woma_00010280-RA;Woma_00011403-RA
GO:0002071	glandular epithelial cell maturation	1	Woma_00000777-RB
GO:0002295	T-helper cell lineage commitment	1	Woma_00012219-RA
GO:0003307	regulation of Wnt signaling pathway involved in heart development	1	Woma_00005819-RA
GO:0006000	fructose metabolic process	1	Woma_00012754-RA
GO:0006117	acetaldehyde metabolic process	1	Woma_00005693-RA
GO:0006680	glucosylceramide catabolic process	1	Woma_00007346-RA
GO:0007278	pole cell fate determination	1	Woma_00005488-RA
GO:0007393	dorsal closure, leading edge cell fate determination	1	Woma_00005819-RA
GO:0009758	carbohydrate utilization	1	Woma_00006363-RA
GO:0009912	auditory receptor cell fate commitment	1	Woma_00000663-RA
GO:0010046	response to mycotoxin	1	Woma_00002003-RA
GO:0010510	regulation of acetyl-CoA biosynthetic process from pyruvate	1	Woma_00000796-RA
GO:0010512	negative regulation of phosphatidylinositol biosynthetic process	1	Woma_00002003-RA
GO:0010755	regulation of plasminogen activation	1	Woma_00001958-RA
GO:0010756	positive regulation of plasminogen activation	1	Woma_00001958-RA
GO:0016338	calcium-independent cell-cell adhesion via plasma membrane cell-adhesion molecules	1	Woma_00005819-RA
GO:0019317	fucose catabolic process	1	Woma_00014096-RA
GO:0019800	peptide cross-linking via chondroitin 4-sulfate glycosaminoglycan	1	Woma_00001392-RA
GO:0021502	neural fold elevation formation	1	Woma_00005195-RA
GO:0021592	fourth ventricle development	1	Woma_00004159-RB
GO:0021797	forebrain anterior/posterior pattern specification	1	Woma_00004159-RB
GO:0030194	positive regulation of blood coagulation	1	Woma_00011479-RA
GO:0032056	positive regulation of translation in response to stress	1	Woma_00005963-RA
GO:0032098	regulation of appetite	1	Woma_00010519-RA
GO:0033336	caudal fin development	1	Woma_00000837-RA
GO:0033499	galactose catabolic process via UDP-galactose	1	Woma_00008140-RA
GO:0033591	response to L-ascorbic acid	1	Woma_00011307-RA
GO:0035027	leading edge cell fate commitment	1	Woma_00005819-RA
GO:0035028	leading edge cell fate determination	1	Woma_00005819-RA
GO:0035029	dorsal closure, leading edge cell fate commitment	1	Woma_00005819-RA
GO:0035143	caudal fin morphogenesis	1	Woma_00000837-RA
GO:0035157	negative regulation of fusion cell fate specification	1	Woma_00000095-RA
GO:0035180	larval wandering behavior	1	Woma_00009803-RB
GO:0035202	tracheal pit formation in open tracheal system	1	Woma_00012315-RA
GO:0035311	wing cell fate specification	1	Woma_00004159-RB
GO:0035677	posterior lateral line neuromast hair cell development	1	Woma_00015255-RA
GO:0036022	limb joint morphogenesis	1	Woma_00010130-RB
GO:0036462	TRAIL-activated apoptotic signaling pathway	1	Woma_00012315-RA
GO:0042354	L-fucose metabolic process	1	Woma_00014096-RA
GO:0042355	L-fucose catabolic process	1	Woma_00014096-RA
GO:0042492	gamma-delta T cell differentiation	1	Woma_00000663-RA
GO:0042701	progesterone secretion	1	Woma_00005819-RA
GO:0043373	CD4-positive, alpha-beta T cell lineage commitment	1	Woma_00012219-RA
GO:0045606	positive regulation of epidermal cell differentiation	1	Woma_00005819-RA
GO:0046629	gamma-delta T cell activation	1	Woma_00000663-RA
GO:0046642	negative regulation of alpha-beta T cell proliferation	1	Woma_00013978-RA
GO:0048058	compound eye corneal lens development	1	Woma_00004227-RA
GO:0048382	mesendoderm development	1	Woma_00011479-RA
GO:0048633	positive regulation of skeletal muscle tissue growth	1	Woma_00003619-RA
GO:0048688	negative regulation of sprouting of injured axon	1	Woma_00002868-RA
GO:0048692	negative regulation of axon extension involved in regeneration	1	Woma_00002868-RA
GO:0048739	cardiac muscle fiber development	1	Woma_00005819-RA
GO:0048802	notum morphogenesis	1	Woma_00001481-RA
GO:0048923	posterior lateral line neuromast hair cell differentiation	1	Woma_00015255-RA
GO:0050812	regulation of acyl-CoA biosynthetic process	1	Woma_00000796-RA
GO:0051045	negative regulation of membrane protein ectodomain proteolysis	1	Woma_00012315-RA
GO:0060022	hard palate development	1	Woma_00001916-RB
GO:0060031	mediolateral intercalation	1	Woma_00010786-RC
GO:0060120	inner ear receptor cell fate commitment	1	Woma_00000663-RA
GO:0060244	negative regulation of cell proliferation involved in contact inhibition	1	Woma_00004857-RA
GO:0060288	formation of a compartment boundary	1	Woma_00000095-RA
GO:0060965	negative regulation of gene silencing by miRNA	1	Woma_00009084-RA
GO:0061060	negative regulation of peptidoglycan recognition protein signaling pathway	1	Woma_00003925-RA
GO:0061073	ciliary body morphogenesis	1	Woma_00000663-RA
GO:0061094	regulation of turning behavior involved in mating	1	Woma_00009803-RB
GO:0061096	negative regulation of turning behavior involved in mating	1	Woma_00009803-RB
GO:0061316	canonical Wnt signaling pathway involved in heart development	1	Woma_00004159-RB
GO:0061334	cell rearrangement involved in Malpighian tubule morphogenesis	1	Woma_00005819-RA
GO:0061352	cell chemotaxis involved in Malpighian tubule morphogenesis	1	Woma_00005819-RA
GO:0061353	BMP signaling pathway involved in Malpighian tubule cell chemotaxis	1	Woma_00005819-RA
GO:0061408	positive regulation of transcription from RNA polymerase II promoter in response to heat stress	1	Woma_00011479-RA
GO:0070170	regulation of tooth mineralization	1	Woma_00004158-RB
GO:0070837	dehydroascorbic acid transport	1	Woma_00006363-RA
GO:0071676	negative regulation of mononuclear cell migration	1	Woma_00005195-RA
GO:0072003	kidney rudiment formation	1	Woma_00004162-RA
GO:0072039	regulation of mesenchymal cell apoptotic process involved in nephron morphogenesis	1	Woma_00005195-RA
GO:0072040	negative regulation of mesenchymal cell apoptotic process involved in nephron morphogenesis	1	Woma_00005195-RA
GO:0072070	loop of Henle development	1	Woma_00000663-RA
GO:0072071	kidney interstitial fibroblast differentiation	1	Woma_00002003-RA
GO:0072131	kidney mesenchyme morphogenesis	1	Woma_00005195-RA
GO:0072133	metanephric mesenchyme morphogenesis	1	Woma_00005195-RA
GO:0072161	mesenchymal cell differentiation involved in kidney development	1	Woma_00005819-RA
GO:0072174	metanephric tubule formation	1	Woma_00004162-RA
GO:0072191	ureter smooth muscle development	1	Woma_00005819-RA
GO:0072193	ureter smooth muscle cell differentiation	1	Woma_00005819-RA
GO:0072197	ureter morphogenesis	1	Woma_00005819-RA
GO:0072378	blood coagulation, fibrin clot formation	1	Woma_00005297-RA
GO:0072497	mesenchymal stem cell differentiation	1	Woma_00016569-RA
GO:0072560	type B pancreatic cell maturation	1	Woma_00000777-RB
GO:0097284	hepatocyte apoptotic process	1	Woma_00003889-RA
GO:0097359	UDP-glucosylation	1	Woma_00007048-RA
GO:0098724	symmetric stem cell division	1	Woma_00009084-RA
GO:1900048	positive regulation of hemostasis	1	Woma_00011479-RA
GO:1900125	regulation of hyaluronan biosynthetic process	1	Woma_00002003-RA
GO:1901145	mesenchymal cell apoptotic process involved in nephron morphogenesis	1	Woma_00005195-RA
GO:1901724	positive regulation of cell proliferation involved in kidney development	1	Woma_00002003-RA
GO:1902338	negative regulation of apoptotic process involved in morphogenesis	1	Woma_00005195-RA
GO:1902435	regulation of male mating behavior	1	Woma_00009803-RB
GO:1902436	negative regulation of male mating behavior	1	Woma_00009803-RB
GO:1902498	regulation of protein autoubiquitination	1	Woma_00005667-RA
GO:1902534	single-organism membrane invagination	1	Woma_00005564-RA
GO:1903121	regulation of TRAIL-activated apoptotic signaling pathway	1	Woma_00012315-RA
GO:1903297	regulation of hypoxia-induced intrinsic apoptotic signaling pathway	1	Woma_00013177-RA
GO:1903298	negative regulation of hypoxia-induced intrinsic apoptotic signaling pathway	1	Woma_00013177-RA
GO:1904457	positive regulation of neuronal action potential	1	Woma_00007346-RA
GO:1904672	regulation of somatic stem cell population maintenance	1	Woma_00005195-RA
GO:1904673	negative regulation of somatic stem cell population maintenance	1	Woma_00005195-RA
GO:1904753	negative regulation of vascular associated smooth muscle cell migration	1	Woma_00011479-RA
GO:1904975	response to bleomycin	1	Woma_00010295-RA
GO:2000078	positive regulation of type B pancreatic cell development	1	Woma_00000777-RB
GO:2000317	negative regulation of T-helper 17 type immune response	1	Woma_00012219-RA
GO:2000319	regulation of T-helper 17 cell differentiation	1	Woma_00012219-RA
GO:2000320	negative regulation of T-helper 17 cell differentiation	1	Woma_00012219-RA
GO:2000870	regulation of progesterone secretion	1	Woma_00005819-RA
GO:2000872	positive regulation of progesterone secretion	1	Woma_00005819-RA
GO:2001012	mesenchymal cell differentiation involved in renal system development	1	Woma_00005819-RA
GO:2001260	regulation of semaphorin-plexin signaling pathway	1	Woma_00008799-RB
GO:0098754	detoxification	10	Woma_00000796-RA;Woma_00000840-RA;Woma_00000958-RA;Woma_00002746-RB;Woma_00004290-RA;Woma_00004291-RA;Woma_00005195-RA;Woma_00005721-RA;Woma_00011479-RA;Woma_00011626-RA
GO:0006869	lipid transport	23	Woma_00000741-RA;Woma_00000742-RA;Woma_00000743-RA;Woma_00000744-RA;Woma_00000745-RA;Woma_00002389-RA;Woma_00002974-RA;Woma_00003405-RA;Woma_00003619-RA;Woma_00004329-RA;Woma_00004944-RA;Woma_00005195-RA;Woma_00005312-RA;Woma_00005819-RA;Woma_00009830-RA;Woma_00010287-RA;Woma_00010519-RA;Woma_00012280-RA;Woma_00012669-RA;Woma_00013950-RA;Woma_00014072-RA;Woma_00014222-RA;Woma_00014290-RA
GO:0001938	positive regulation of endothelial cell proliferation	5	Woma_00000433-RA;Woma_00002003-RA;Woma_00002913-RA;Woma_00005195-RA;Woma_00005819-RA
GO:0072028	nephron morphogenesis	5	Woma_00004158-RB;Woma_00004159-RB;Woma_00004162-RA;Woma_00005195-RA;Woma_00005819-RA
GO:1900077	negative regulation of cellular response to insulin stimulus	5	Woma_00000565-RA;Woma_00003619-RA;Woma_00003889-RA;Woma_00007131-RA;Woma_00010519-RA
GO:0006570	tyrosine metabolic process	3	Woma_00000796-RA;Woma_00009862-RC;Woma_00015316-RA
GO:0007440	foregut morphogenesis	3	Woma_00000095-RA;Woma_00005819-RA;Woma_00010786-RC
GO:0030101	natural killer cell activation	3	Woma_00002665-RA;Woma_00008254-RA;Woma_00014767-RA
GO:0045476	nurse cell apoptotic process	3	Woma_00005819-RA;Woma_00008721-RA;Woma_00011149-RA
GO:2000036	regulation of stem cell population maintenance	3	Woma_00004162-RA;Woma_00005195-RA;Woma_00012219-RA
GO:0097150	neuronal stem cell population maintenance	4	Woma_00000095-RA;Woma_00000663-RA;Woma_00001916-RB;Woma_00014096-RA
GO:0050866	negative regulation of cell activation	8	Woma_00002003-RA;Woma_00002665-RA;Woma_00005819-RA;Woma_00006250-RA;Woma_00008254-RA;Woma_00012219-RA;Woma_00013978-RA;Woma_00014767-RA
GO:0006665	sphingolipid metabolic process	11	Woma_00003371-RA;Woma_00003506-RA;Woma_00004242-RA;Woma_00004295-RA;Woma_00004305-RA;Woma_00007346-RA;Woma_00008192-RA;Woma_00008932-RA;Woma_00009830-RA;Woma_00010588-RA;Woma_00012912-RA
GO:0035167	larval lymph gland hemopoiesis	6	Woma_00000095-RA;Woma_00000663-RA;Woma_00004159-RB;Woma_00005819-RA;Woma_00011636-RA;Woma_00011638-RA
GO:0071260	cellular response to mechanical stimulus	6	Woma_00002003-RA;Woma_00003889-RA;Woma_00005195-RA;Woma_00005819-RA;Woma_00006363-RA;Woma_00011875-RA
GO:2000737	negative regulation of stem cell differentiation	6	Woma_00000663-RA;Woma_00003189-RA;Woma_00004162-RA;Woma_00005195-RA;Woma_00011479-RA;Woma_00012219-RA
GO:0008037	cell recognition	21	Woma_00000317-RA;Woma_00000433-RA;Woma_00001667-RA;Woma_00004162-RA;Woma_00004688-RA;Woma_00004944-RA;Woma_00005461-RA;Woma_00005497-RA;Woma_00007184-RA;Woma_00008799-RB;Woma_00008932-RA;Woma_00009416-RA;Woma_00010004-RA;Woma_00010130-RB;Woma_00010786-RC;Woma_00010986-RA;Woma_00010987-RA;Woma_00012595-RA;Woma_00014072-RA;Woma_00014222-RA;Woma_00015690-RA
GO:0046148	pigment biosynthetic process	12	Woma_00000876-RA;Woma_00000877-RA;Woma_00002930-RA;Woma_00007256-RB;Woma_00007257-RA;Woma_00009862-RC;Woma_00011091-RA;Woma_00011092-RA;Woma_00011479-RA;Woma_00011636-RA;Woma_00011638-RA;Woma_00015316-RA
GO:0001658	branching involved in ureteric bud morphogenesis	4	Woma_00004158-RB;Woma_00004159-RB;Woma_00004162-RA;Woma_00005819-RA
GO:0098659	inorganic cation import into cell	4	Woma_00001151-RA;Woma_00004290-RA;Woma_00004291-RA;Woma_00014589-RA
GO:0099587	inorganic ion import into cell	4	Woma_00001151-RA;Woma_00004290-RA;Woma_00004291-RA;Woma_00014589-RA
GO:0003159	morphogenesis of an endothelium	2	Woma_00002259-RA;Woma_00005819-RA
GO:0006700	C21-steroid hormone biosynthetic process	2	Woma_00005195-RA;Woma_00005819-RA
GO:0007184	SMAD protein import into nucleus	2	Woma_00005195-RA;Woma_00005819-RA
GO:0007394	dorsal closure, elongation of leading edge cells	2	Woma_00001481-RA;Woma_00011496-RA
GO:0007414	axonal defasciculation	2	Woma_00008799-RB;Woma_00010004-RA
GO:0010714	positive regulation of collagen metabolic process	2	Woma_00002003-RA;Woma_00005819-RA
GO:0030206	chondroitin sulfate biosynthetic process	2	Woma_00008025-RA;Woma_00012916-RA
GO:0032967	positive regulation of collagen biosynthetic process	2	Woma_00002003-RA;Woma_00005819-RA
GO:0035641	locomotory exploration behavior	2	Woma_00002868-RA;Woma_00004857-RA
GO:0042481	regulation of odontogenesis	2	Woma_00004158-RB;Woma_00005819-RA
GO:0044253	positive regulation of multicellular organismal metabolic process	2	Woma_00002003-RA;Woma_00005819-RA
GO:0051791	medium-chain fatty acid metabolic process	2	Woma_00010287-RA;Woma_00014222-RA
GO:0060390	regulation of SMAD protein import into nucleus	2	Woma_00005195-RA;Woma_00005819-RA
GO:0061067	negative regulation of dauer larval development	2	Woma_00003889-RA;Woma_00009803-RB
GO:0061331	epithelial cell proliferation involved in Malpighian tubule morphogenesis	2	Woma_00000095-RA;Woma_00004159-RB
GO:0072077	renal vesicle morphogenesis	2	Woma_00004162-RA;Woma_00005819-RA
GO:0072087	renal vesicle development	2	Woma_00004162-RA;Woma_00005819-RA
GO:0098703	calcium ion import across plasma membrane	2	Woma_00001151-RA;Woma_00014589-RA
GO:1901032	negative regulation of response to reactive oxygen species	2	Woma_00009830-RA;Woma_00011479-RA
GO:1901526	positive regulation of macromitophagy	2	Woma_00005564-RA;Woma_00007346-RA
GO:1903206	negative regulation of hydrogen peroxide-induced cell death	2	Woma_00009830-RA;Woma_00011479-RA
GO:1903798	regulation of production of miRNAs involved in gene silencing by miRNA	2	Woma_00005819-RA;Woma_00009084-RA
GO:1904925	positive regulation of mitophagy in response to mitochondrial depolarization	2	Woma_00005564-RA;Woma_00007346-RA
GO:1990035	calcium ion import into cell	2	Woma_00001151-RA;Woma_00014589-RA
GO:2000515	negative regulation of CD4-positive, alpha-beta T cell activation	2	Woma_00012219-RA;Woma_00013978-RA
GO:2001039	negative regulation of cellular response to drug	2	Woma_00009830-RA;Woma_00011479-RA
GO:0003323	type B pancreatic cell development	3	Woma_00000777-RB;Woma_00005195-RA;Woma_00005819-RA
GO:0006517	protein deglycosylation	3	Woma_00007048-RA;Woma_00008438-RA;Woma_00014814-RA
GO:0006963	positive regulation of antibacterial peptide biosynthetic process	3	Woma_00001215-RA;Woma_00002665-RA;Woma_00010714-RB
GO:0007483	genital disc morphogenesis	3	Woma_00000095-RA;Woma_00001481-RA;Woma_00002890-RB
GO:0032945	negative regulation of mononuclear cell proliferation	3	Woma_00005819-RA;Woma_00006250-RA;Woma_00013978-RA
GO:0032964	collagen biosynthetic process	3	Woma_00002003-RA;Woma_00004839-RA;Woma_00005819-RA
GO:0036098	male germ-line stem cell population maintenance	3	Woma_00004908-RA;Woma_00005819-RA;Woma_00010786-RC
GO:0042573	retinoic acid metabolic process	3	Woma_00004275-RA;Woma_00004570-RB;Woma_00004771-RA
GO:0045599	negative regulation of fat cell differentiation	3	Woma_00000663-RA;Woma_00004159-RB;Woma_00010519-RA
GO:0050672	negative regulation of lymphocyte proliferation	3	Woma_00005819-RA;Woma_00006250-RA;Woma_00013978-RA
GO:0070664	negative regulation of leukocyte proliferation	3	Woma_00005819-RA;Woma_00006250-RA;Woma_00013978-RA
GO:1903523	negative regulation of blood circulation	3	Woma_00003877-RA;Woma_00008639-RA;Woma_00014889-RA
GO:0005976	polysaccharide metabolic process	10	Woma_00001033-RA;Woma_00001034-RA;Woma_00001035-RA;Woma_00001037-RA;Woma_00001271-RA;Woma_00002003-RA;Woma_00003889-RA;Woma_00009024-RA;Woma_00012003-RA;Woma_00012754-RA
GO:1903034	regulation of response to wounding	24	Woma_00002003-RA;Woma_00002259-RA;Woma_00002665-RA;Woma_00002868-RA;Woma_00003889-RA;Woma_00004654-RC;Woma_00004659-RA;Woma_00004660-RA;Woma_00004661-RA;Woma_00004663-RC;Woma_00004664-RA;Woma_00004719-RA;Woma_00004857-RA;Woma_00005139-RB;Woma_00007346-RA;Woma_00008254-RA;Woma_00008965-RA;Woma_00009458-RA;Woma_00011479-RA;Woma_00011496-RA;Woma_00012029-RA;Woma_00013535-RA;Woma_00013537-RA;Woma_000…
GO:0072523	purine-containing compound catabolic process	5	Woma_00002182-RA;Woma_00007256-RB;Woma_00007257-RA;Woma_00011636-RA;Woma_00011638-RA
GO:0043094	cellular metabolic compound salvage	4	Woma_00007256-RB;Woma_00007257-RA;Woma_00011636-RA;Woma_00011638-RA
GO:0045939	negative regulation of steroid metabolic process	4	Woma_00004275-RA;Woma_00004570-RB;Woma_00005195-RA;Woma_00005819-RA
GO:0050715	positive regulation of cytokine secretion	4	Woma_00001033-RA;Woma_00001034-RA;Woma_00001035-RA;Woma_00001037-RA
GO:0071384	cellular response to corticosteroid stimulus	8	Woma_00003619-RA;Woma_00003889-RA;Woma_00004275-RA;Woma_00004570-RB;Woma_00005819-RA;Woma_00011356-RA;Woma_00011357-RA;Woma_00011358-RA
GO:0045840	positive regulation of mitotic nuclear division	6	Woma_00002003-RA;Woma_00003889-RA;Woma_00007278-RA;Woma_00007280-RA;Woma_00007281-RA;Woma_00010755-RA
GO:0048581	negative regulation of post-embryonic development	6	Woma_00000095-RA;Woma_00000663-RA;Woma_00003889-RA;Woma_00009803-RB;Woma_00009981-RA;Woma_00015906-RA
GO:0007449	proximal/distal pattern formation, imaginal disc	3	Woma_00000095-RA;Woma_00005819-RA;Woma_00009366-RA
GO:0031341	regulation of cell killing	3	Woma_00002665-RA;Woma_00008254-RA;Woma_00014767-RA
GO:0061311	cell surface receptor signaling pathway involved in heart development	3	Woma_00000663-RA;Woma_00004159-RB;Woma_00005819-RA
GO:0001579	medium-chain fatty acid transport	1	Woma_00004944-RA
GO:0002091	negative regulation of receptor internalization	1	Woma_00005319-RA
GO:0002363	alpha-beta T cell lineage commitment	1	Woma_00012219-RA
GO:0003129	heart induction	1	Woma_00005819-RA
GO:0003358	noradrenergic neuron development	1	Woma_00006524-RA
GO:0003360	brainstem development	1	Woma_00006524-RA
GO:0006054	N-acetylneuraminate metabolic process	1	Woma_00001154-RA
GO:0006572	tyrosine catabolic process	1	Woma_00000796-RA
GO:0007042	lysosomal lumen acidification	1	Woma_00008192-RA
GO:0007563	regulation of eclosion	1	Woma_00012990-RA
GO:0009407	toxin catabolic process	1	Woma_00011479-RA
GO:0010045	response to nickel cation	1	Woma_00012912-RA
GO:0010840	regulation of circadian sleep/wake cycle, wakefulness	1	Woma_00016094-RB
GO:0010841	positive regulation of circadian sleep/wake cycle, wakefulness	1	Woma_00016094-RB
GO:0019614	catechol-containing compound catabolic process	1	Woma_00005403-RC
GO:0021556	central nervous system formation	1	Woma_00000408-RB
GO:0032490	detection of molecule of bacterial origin	1	Woma_00014767-RA
GO:0033338	medial fin development	1	Woma_00000837-RA
GO:0035141	medial fin morphogenesis	1	Woma_00000837-RA
GO:0035163	embryonic hemocyte differentiation	1	Woma_00000095-RA
GO:0035165	embryonic crystal cell differentiation	1	Woma_00000095-RA
GO:0035844	cloaca development	1	Woma_00005819-RA
GO:0036491	regulation of translation initiation in response to endoplasmic reticulum stress	1	Woma_00005963-RA
GO:0036492	eiF2alpha phosphorylation in response to endoplasmic reticulum stress	1	Woma_00005963-RA
GO:0042420	dopamine catabolic process	1	Woma_00005403-RC
GO:0042424	catecholamine catabolic process	1	Woma_00005403-RC
GO:0042435	indole-containing compound biosynthetic process	1	Woma_00009862-RC
GO:0042746	circadian sleep/wake cycle, wakefulness	1	Woma_00016094-RB
GO:0044336	canonical Wnt signaling pathway involved in negative regulation of apoptotic process	1	Woma_00004159-RB
GO:0045039	protein import into mitochondrial inner membrane	1	Woma_00008312-RA
GO:0045468	regulation of R8 cell spacing in compound eye	1	Woma_00000095-RA
GO:0046957	negative phototaxis	1	Woma_00008202-RA
GO:0052129	negative energy taxis	1	Woma_00008202-RA
GO:0060149	negative regulation of posttranscriptional gene silencing	1	Woma_00009084-RA
GO:0060289	compartment boundary maintenance	1	Woma_00000095-RA
GO:0060592	mammary gland formation	1	Woma_00005819-RA
GO:0060736	prostate gland growth	1	Woma_00009830-RA
GO:0061308	cardiac neural crest cell development involved in heart development	1	Woma_00000663-RA
GO:0061309	cardiac neural crest cell development involved in outflow tract morphogenesis	1	Woma_00000663-RA
GO:0061325	cell proliferation involved in outflow tract morphogenesis	1	Woma_00005819-RA
GO:0061419	positive regulation of transcription from RNA polymerase II promoter in response to hypoxia	1	Woma_00011479-RA
GO:0061734	parkin-mediated mitophagy in response to mitochondrial depolarization	1	Woma_00005564-RA
GO:0070293	renal absorption	1	Woma_00014936-RA
GO:0071499	cellular response to laminar fluid shear stress	1	Woma_00011479-RA
GO:0071624	positive regulation of granulocyte chemotaxis	1	Woma_00002913-RA
GO:0072049	comma-shaped body morphogenesis	1	Woma_00005819-RA
GO:0072173	metanephric tubule morphogenesis	1	Woma_00004162-RA
GO:0072278	metanephric comma-shaped body morphogenesis	1	Woma_00005819-RA
GO:0090023	positive regulation of neutrophil chemotaxis	1	Woma_00002913-RA
GO:0090487	secondary metabolite catabolic process	1	Woma_00011479-RA
GO:1900223	positive regulation of beta-amyloid clearance	1	Woma_00005319-RA
GO:1900227	positive regulation of NLRP3 inflammasome complex assembly	1	Woma_00011587-RA
GO:1901339	regulation of store-operated calcium channel activity	1	Woma_00005819-RA
GO:1901423	response to benzene	1	Woma_00013723-RA
GO:1901562	response to paraquat	1	Woma_00011479-RA
GO:1902548	negative regulation of cellular response to vascular endothelial growth factor stimulus	1	Woma_00002259-RA
GO:1903224	regulation of endodermal cell differentiation	1	Woma_00004839-RA
GO:1990144	intrinsic apoptotic signaling pathway in response to hypoxia	1	Woma_00013177-RA
GO:2000196	positive regulation of female gonad development	1	Woma_00005819-RA
GO:2000345	regulation of hepatocyte proliferation	1	Woma_00010130-RB
GO:2000491	positive regulation of hepatic stellate cell activation	1	Woma_00002003-RA
GO:2000683	regulation of cellular response to X-ray	1	Woma_00002003-RA
GO:0045087	innate immune response	41	Woma_00000657-RA;Woma_00000933-RA;Woma_00000934-RA;Woma_00000935-RA;Woma_00000936-RA;Woma_00001215-RA;Woma_00002665-RA;Woma_00003112-RA;Woma_00003113-RA;Woma_00003619-RA;Woma_00003889-RA;Woma_00003925-RA;Woma_00004279-RA;Woma_00004280-RA;Woma_00004291-RA;Woma_00004329-RA;Woma_00004789-RB;Woma_00005819-RA;Woma_00007436-RA;Woma_00007821-RA;Woma_00008082-RA;Woma_00008083-RA;Woma_00008253-RA;Woma_000…
GO:0030301	cholesterol transport	7	Woma_00000744-RA;Woma_00000745-RA;Woma_00004329-RA;Woma_00005312-RA;Woma_00010287-RA;Woma_00014072-RA;Woma_00014222-RA
GO:0001937	negative regulation of endothelial cell proliferation	2	Woma_00010130-RB;Woma_00011307-RA
GO:0003184	pulmonary valve morphogenesis	2	Woma_00000663-RA;Woma_00005819-RA
GO:0006677	glycosylceramide metabolic process	2	Woma_00007346-RA;Woma_00012912-RA
GO:0007482	haltere development	2	Woma_00003189-RA;Woma_00009366-RA
GO:0007488	histoblast morphogenesis	2	Woma_00004159-RB;Woma_00008553-RA
GO:0009650	UV protection	2	Woma_00000958-RA;Woma_00001029-RA
GO:0014002	astrocyte development	2	Woma_00004106-RA;Woma_00008619-RA
GO:0016057	regulation of membrane potential in photoreceptor cell	2	Woma_00015815-RB;Woma_00016560-RA
GO:0016578	histone deubiquitination	2	Woma_00004198-RA;Woma_00004199-RA
GO:0034975	protein folding in endoplasmic reticulum	2	Woma_00000552-RA;Woma_00013723-RA
GO:0035216	haltere disc development	2	Woma_00003189-RA;Woma_00009366-RA
GO:0035309	wing and notum subfield formation	2	Woma_00004159-RB;Woma_00005819-RA
GO:0045314	regulation of compound eye photoreceptor development	2	Woma_00000095-RA;Woma_00015042-RA
GO:0046475	glycerophospholipid catabolic process	2	Woma_00009611-RA;Woma_00010588-RA
GO:0046692	sperm competition	2	Woma_00003550-RA;Woma_00013479-RA
GO:0048677	axon extension involved in regeneration	2	Woma_00002868-RA;Woma_00004106-RA
GO:0060317	cardiac epithelial to mesenchymal transition	2	Woma_00000663-RA;Woma_00005819-RA
GO:0060351	cartilage development involved in endochondral bone morphogenesis	2	Woma_00000663-RA;Woma_00002913-RA
GO:0090254	cell elongation involved in imaginal disc-derived wing morphogenesis	2	Woma_00004159-RB;Woma_00009366-RA
GO:0098779	mitophagy in response to mitochondrial depolarization	2	Woma_00005564-RA;Woma_00007346-RA
GO:1904738	vascular associated smooth muscle cell migration	2	Woma_00002003-RA;Woma_00011479-RA
GO:1904752	regulation of vascular associated smooth muscle cell migration	2	Woma_00002003-RA;Woma_00011479-RA
GO:1904923	regulation of mitophagy in response to mitochondrial depolarization	2	Woma_00005564-RA;Woma_00007346-RA
GO:2000726	negative regulation of cardiac muscle cell differentiation	2	Woma_00005819-RA;Woma_00016569-RA
GO:0009950	dorsal/ventral axis specification	11	Woma_00000095-RA;Woma_00000222-RA;Woma_00000837-RA;Woma_00001215-RA;Woma_00005819-RA;Woma_00009506-RA;Woma_00010714-RB;Woma_00011214-RA;Woma_00011479-RA;Woma_00015343-RA;Woma_00015345-RA
GO:0035166	post-embryonic hemopoiesis	6	Woma_00000095-RA;Woma_00000663-RA;Woma_00004159-RB;Woma_00005819-RA;Woma_00011636-RA;Woma_00011638-RA
GO:0042386	hemocyte differentiation	6	Woma_00000095-RA;Woma_00000663-RA;Woma_00004159-RB;Woma_00005819-RA;Woma_00011636-RA;Woma_00011638-RA
GO:0007354	zygotic determination of anterior/posterior axis, embryo	4	Woma_00000837-RA;Woma_00005195-RA;Woma_00005488-RA;Woma_00005819-RA
GO:0051336	regulation of hydrolase activity	70	Woma_00001916-RB;Woma_00003891-RA;Woma_00003897-RA;Woma_00003914-RA;Woma_00003917-RA;Woma_00004028-RA;Woma_00004034-RA;Woma_00004035-RA;Woma_00004037-RA;Woma_00004038-RA;Woma_00004162-RA;Woma_00004654-RC;Woma_00004659-RA;Woma_00004660-RA;Woma_00004661-RA;Woma_00004663-RC;Woma_00004664-RA;Woma_00004719-RA;Woma_00004789-RB;Woma_00005139-RB;Woma_00005287-RA;Woma_00005461-RA;Woma_00005494-RA;Woma_000…
GO:0050673	epithelial cell proliferation	22	Woma_00000095-RA;Woma_00000433-RA;Woma_00001916-RB;Woma_00002003-RA;Woma_00002913-RA;Woma_00004106-RA;Woma_00004159-RB;Woma_00004654-RC;Woma_00004659-RA;Woma_00004660-RA;Woma_00004661-RA;Woma_00004663-RC;Woma_00004664-RA;Woma_00004719-RA;Woma_00004857-RA;Woma_00005139-RB;Woma_00005195-RA;Woma_00005819-RA;Woma_00008619-RA;Woma_00010130-RB;Woma_00011307-RA;Woma_00012219-RA
GO:0006493	protein O-linked glycosylation	5	Woma_00000676-RA;Woma_00005828-RA;Woma_00007431-RA;Woma_00009205-RA;Woma_00014069-RA
GO:0046503	glycerolipid catabolic process	5	Woma_00000454-RA;Woma_00009611-RA;Woma_00010287-RA;Woma_00010588-RA;Woma_00014222-RA
GO:0060349	bone morphogenesis	5	Woma_00000663-RA;Woma_00001916-RB;Woma_00002913-RA;Woma_00005195-RA;Woma_00005819-RA
GO:0071548	response to dexamethasone	5	Woma_00003619-RA;Woma_00003889-RA;Woma_00005819-RA;Woma_00006363-RA;Woma_00007346-RA
GO:0002456	T cell mediated immunity	3	Woma_00000663-RA;Woma_00004857-RA;Woma_00006250-RA
GO:0009395	phospholipid catabolic process	3	Woma_00004295-RA;Woma_00009611-RA;Woma_00010588-RA
GO:0045456	ecdysteroid biosynthetic process	3	Woma_00005312-RA;Woma_00008202-RA;Woma_00014072-RA
GO:0045940	positive regulation of steroid metabolic process	3	Woma_00003889-RA;Woma_00005195-RA;Woma_00008202-RA
GO:0046886	positive regulation of hormone biosynthetic process	3	Woma_00003889-RA;Woma_00005195-RA;Woma_00008202-RA
GO:0006720	isoprenoid metabolic process	9	Woma_00000838-RA;Woma_00004275-RA;Woma_00004570-RB;Woma_00004771-RA;Woma_00008799-RB;Woma_00009355-RA;Woma_00011356-RA;Woma_00014072-RA;Woma_00014889-RA
GO:0019933	cAMP-mediated signaling	9	Woma_00002182-RA;Woma_00007278-RA;Woma_00007280-RA;Woma_00007281-RA;Woma_00010519-RA;Woma_00010694-RA;Woma_00010755-RA;Woma_00015906-RA;Woma_00016094-RB
GO:0048619	embryonic hindgut morphogenesis	6	Woma_00000095-RA;Woma_00002003-RA;Woma_00004159-RB;Woma_00005564-RA;Woma_00005819-RA;Woma_00011307-RA
GO:0030858	positive regulation of epithelial cell differentiation	4	Woma_00000777-RB;Woma_00005195-RA;Woma_00005819-RA;Woma_00011403-RA
GO:0050868	negative regulation of T cell activation	4	Woma_00005819-RA;Woma_00006250-RA;Woma_00012219-RA;Woma_00013978-RA
GO:0060675	ureteric bud morphogenesis	4	Woma_00004158-RB;Woma_00004159-RB;Woma_00004162-RA;Woma_00005819-RA
GO:0072171	mesonephric tubule morphogenesis	4	Woma_00004158-RB;Woma_00004159-RB;Woma_00004162-RA;Woma_00005819-RA
GO:0002063	chondrocyte development	2	Woma_00004839-RA;Woma_00010130-RB
GO:0002709	regulation of T cell mediated immunity	2	Woma_00004857-RA;Woma_00006250-RA
GO:0003016	respiratory system process	2	Woma_00000663-RA;Woma_00006524-RA
GO:0003177	pulmonary valve development	2	Woma_00000663-RA;Woma_00005819-RA
GO:0006670	sphingosine metabolic process	2	Woma_00004305-RA;Woma_00007346-RA
GO:0006750	glutathione biosynthetic process	2	Woma_00011479-RA;Woma_00014240-RA
GO:0033687	osteoblast proliferation	2	Woma_00003889-RA;Woma_00005819-RA
GO:0042478	regulation of eye photoreceptor cell development	2	Woma_00000095-RA;Woma_00015042-RA
GO:0046459	short-chain fatty acid metabolic process	2	Woma_00010287-RA;Woma_00014222-RA
GO:0070920	regulation of production of small RNA involved in gene silencing by RNA	2	Woma_00005819-RA;Woma_00009084-RA
GO:0072176	nephric duct development	2	Woma_00004162-RA;Woma_00005819-RA
GO:0072273	metanephric nephron morphogenesis	2	Woma_00004162-RA;Woma_00005819-RA
GO:0097067	cellular response to thyroid hormone stimulus	2	Woma_00005819-RA;Woma_00011875-RA
GO:1904948	midbrain dopaminergic neuron differentiation	2	Woma_00004159-RB;Woma_00004162-RA
GO:2001013	epithelial cell proliferation involved in renal tubule morphogenesis	2	Woma_00000095-RA;Woma_00004159-RB
GO:0007178	transmembrane receptor protein serine/threonine kinase signaling pathway	26	Woma_00000837-RA;Woma_00001481-RA;Woma_00003405-RA;Woma_00004159-RB;Woma_00004242-RA;Woma_00004654-RC;Woma_00004659-RA;Woma_00004660-RA;Woma_00004661-RA;Woma_00004663-RC;Woma_00004664-RA;Woma_00004719-RA;Woma_00005139-RB;Woma_00005195-RA;Woma_00005564-RA;Woma_00005819-RA;Woma_00008965-RA;Woma_00009174-RA;Woma_00010130-RB;Woma_00012029-RA;Woma_00013273-RA;Woma_00013535-RA;Woma_00013537-RA;Woma_000…
GO:1902106	negative regulation of leukocyte differentiation	5	Woma_00002665-RA;Woma_00005819-RA;Woma_00008254-RA;Woma_00012219-RA;Woma_00014767-RA
GO:0035151	regulation of tube size, open tracheal system	6	Woma_00002313-RA;Woma_00005819-RA;Woma_00006894-RA;Woma_00006895-RA;Woma_00009749-RA;Woma_00014359-RA
GO:0002780	antibacterial peptide biosynthetic process	3	Woma_00001215-RA;Woma_00002665-RA;Woma_00010714-RB
GO:0002808	regulation of antibacterial peptide biosynthetic process	3	Woma_00001215-RA;Woma_00002665-RA;Woma_00010714-RB
GO:0010718	positive regulation of epithelial to mesenchymal transition	3	Woma_00005195-RA;Woma_00005819-RA;Woma_00012219-RA
GO:0033280	response to vitamin D	3	Woma_00003889-RA;Woma_00005195-RA;Woma_00013723-RA
GO:0045823	positive regulation of heart contraction	3	Woma_00005693-RA;Woma_00007485-RA;Woma_00016569-RA
GO:0006643	membrane lipid metabolic process	14	Woma_00000676-RA;Woma_00003371-RA;Woma_00003506-RA;Woma_00004242-RA;Woma_00004295-RA;Woma_00004305-RA;Woma_00006808-RA;Woma_00007346-RA;Woma_00008192-RA;Woma_00008932-RA;Woma_00009830-RA;Woma_00010588-RA;Woma_00012912-RA;Woma_00013696-RA
GO:0001715	ectodermal cell fate specification	1	Woma_00005819-RA
GO:0001842	neural fold formation	1	Woma_00005195-RA
GO:0002043	blood vessel endothelial cell proliferation involved in sprouting angiogenesis	1	Woma_00005819-RA
GO:0002084	protein depalmitoylation	1	Woma_00008192-RA
GO:0002087	regulation of respiratory gaseous exchange by neurological system process	1	Woma_00006524-RA
GO:0002548	monocyte chemotaxis	1	Woma_00002003-RA
GO:0003139	secondary heart field specification	1	Woma_00005819-RA
GO:0003149	membranous septum morphogenesis	1	Woma_00005819-RA
GO:0003339	regulation of mesenchymal to epithelial transition involved in metanephros morphogenesis	1	Woma_00004162-RA
GO:0003357	noradrenergic neuron differentiation	1	Woma_00006524-RA
GO:0006013	mannose metabolic process	1	Woma_00008438-RA
GO:0006198	cAMP catabolic process	1	Woma_00002182-RA
GO:0006589	octopamine biosynthetic process	1	Woma_00005403-RC
GO:0007403	glial cell fate determination	1	Woma_00000095-RA
GO:0007425	epithelial cell fate determination, open tracheal system	1	Woma_00005819-RA
GO:0007540	sex determination, establishment of X:A ratio	1	Woma_00010786-RC
GO:0007554	regulation of ecdysteroid biosynthetic process	1	Woma_00008202-RA
GO:0010446	response to alkaline pH	1	Woma_00003889-RA
GO:0014732	skeletal muscle atrophy	1	Woma_00003619-RA
GO:0014831	gastro-intestinal system smooth muscle contraction	1	Woma_00010130-RB
GO:0016139	glycoside catabolic process	1	Woma_00007346-RA
GO:0016255	attachment of GPI anchor to protein	1	Woma_00006808-RA
GO:0018243	protein O-linked glycosylation via threonine	1	Woma_00005828-RA
GO:0019336	phenol-containing compound catabolic process	1	Woma_00005403-RC
GO:0019471	4-hydroxyproline metabolic process	1	Woma_00000552-RA
GO:0021603	cranial nerve formation	1	Woma_00006524-RA
GO:0022417	protein maturation by protein folding	1	Woma_00000552-RA
GO:0023021	termination of signal transduction	1	Woma_00007346-RA
GO:0030213	hyaluronan biosynthetic process	1	Woma_00002003-RA
GO:0030709	border follicle cell delamination	1	Woma_00000913-RA
GO:0031639	plasminogen activation	1	Woma_00001958-RA
GO:0031954	positive regulation of protein autophosphorylation	1	Woma_00002003-RA
GO:0033085	negative regulation of T cell differentiation in thymus	1	Woma_00005819-RA
GO:0033278	cell proliferation in midbrain	1	Woma_00004159-RB
GO:0034380	high-density lipoprotein particle assembly	1	Woma_00000837-RA
GO:0034607	turning behavior involved in mating	1	Woma_00009803-RB
GO:0035675	neuromast hair cell development	1	Woma_00015255-RA
GO:0042487	regulation of odontogenesis of dentin-containing tooth	1	Woma_00005819-RA
GO:0042686	regulation of cardioblast cell fate specification	1	Woma_00000095-RA
GO:0043129	surfactant homeostasis	1	Woma_00008721-RA
GO:0043589	skin morphogenesis	1	Woma_00007346-RA
GO:0045966	positive regulation of ecdysteroid metabolic process	1	Woma_00008202-RA
GO:0045998	positive regulation of ecdysteroid biosynthetic process	1	Woma_00008202-RA
GO:0046351	disaccharide biosynthetic process	1	Woma_00006363-RA
GO:0046548	retinal rod cell development	1	Woma_00010894-RB
GO:0046663	dorsal closure, leading edge cell differentiation	1	Woma_00005819-RA
GO:0048642	negative regulation of skeletal muscle tissue development	1	Woma_00000837-RA
GO:0048711	positive regulation of astrocyte differentiation	1	Woma_00005819-RA
GO:0048886	neuromast hair cell differentiation	1	Woma_00015255-RA
GO:0048919	posterior lateral line neuromast development	1	Woma_00015255-RA
GO:0050820	positive regulation of coagulation	1	Woma_00011479-RA
GO:0060242	contact inhibition	1	Woma_00004857-RA
GO:0060263	regulation of respiratory burst	1	Woma_00003889-RA
GO:0060462	lung lobe development	1	Woma_00005819-RA
GO:0060677	ureteric bud elongation	1	Woma_00005819-RA
GO:0060710	chorio-allantoic fusion	1	Woma_00005195-RA
GO:0061055	myotome development	1	Woma_00005819-RA
GO:0061307	cardiac neural crest cell differentiation involved in heart development	1	Woma_00000663-RA
GO:0061549	sympathetic ganglion development	1	Woma_00006524-RA
GO:0070244	negative regulation of thymocyte apoptotic process	1	Woma_00005819-RA
GO:0072050	S-shaped body morphogenesis	1	Woma_00005819-RA
GO:0072201	negative regulation of mesenchymal cell proliferation	1	Woma_00005819-RA
GO:0072205	metanephric collecting duct development	1	Woma_00005819-RA
GO:0072216	positive regulation of metanephros development	1	Woma_00002003-RA
GO:0072217	negative regulation of metanephros development	1	Woma_00005819-RA
GO:0072284	metanephric S-shaped body morphogenesis	1	Woma_00005819-RA
GO:0072376	protein activation cascade	1	Woma_00005297-RA
GO:0072539	T-helper 17 cell differentiation	1	Woma_00012219-RA
GO:0090022	regulation of neutrophil chemotaxis	1	Woma_00002913-RA
GO:0090099	negative regulation of decapentaplegic signaling pathway	1	Woma_00001481-RA
GO:0090193	positive regulation of glomerulus development	1	Woma_00002003-RA
GO:1900038	negative regulation of cellular response to hypoxia	1	Woma_00013177-RA
GO:1902043	positive regulation of extrinsic apoptotic signaling pathway via death domain receptors	1	Woma_00012315-RA
GO:1902624	positive regulation of neutrophil migration	1	Woma_00002913-RA
GO:1903332	regulation of protein folding	1	Woma_00013723-RA
GO:1904044	response to aldosterone	1	Woma_00003889-RA
GO:1904350	regulation of protein catabolic process in the vacuole	1	Woma_00007346-RA
GO:2000138	positive regulation of cell proliferation involved in heart morphogenesis	1	Woma_00005819-RA
GO:2000316	regulation of T-helper 17 type immune response	1	Woma_00012219-RA
GO:2000371	regulation of DNA topoisomerase (ATP-hydrolyzing) activity	1	Woma_00010201-RA
GO:2000373	positive regulation of DNA topoisomerase (ATP-hydrolyzing) activity	1	Woma_00010201-RA
GO:2000399	negative regulation of thymocyte aggregation	1	Woma_00005819-RA
GO:0044712	single-organism catabolic process	69	Woma_00000095-RA;Woma_00000454-RA;Woma_00000616-RA;Woma_00000796-RA;Woma_00001271-RA;Woma_00001916-RB;Woma_00002182-RA;Woma_00002206-RA;Woma_00002226-RA;Woma_00002746-RB;Woma_00003064-RA;Woma_00003506-RA;Woma_00003889-RA;Woma_00004242-RA;Woma_00004275-RA;Woma_00004295-RA;Woma_00004305-RA;Woma_00004570-RB;Woma_00004857-RA;Woma_00005564-RA;Woma_00005738-RA;Woma_00005822-RA;Woma_00006017-RA;Woma_000…
GO:0002532	production of molecular mediator involved in inflammatory response	4	Woma_00001033-RA;Woma_00001034-RA;Woma_00001035-RA;Woma_00001037-RA
GO:0019320	hexose catabolic process	4	Woma_00003506-RA;Woma_00008140-RA;Woma_00012754-RA;Woma_00014096-RA
GO:0045168	cell-cell signaling involved in cell fate commitment	4	Woma_00000095-RA;Woma_00000663-RA;Woma_00004178-RA;Woma_00005819-RA
GO:0071684	organism emergence from protective structure	4	Woma_00004305-RA;Woma_00009803-RB;Woma_00012990-RA;Woma_00016094-RB
GO:1900073	regulation of neuromuscular synaptic transmission	4	Woma_00003889-RA;Woma_00008639-RA;Woma_00009803-RB;Woma_00012494-RA
GO:0006672	ceramide metabolic process	5	Woma_00004242-RA;Woma_00004305-RA;Woma_00007346-RA;Woma_00010588-RA;Woma_00012912-RA
GO:0003180	aortic valve morphogenesis	2	Woma_00000663-RA;Woma_00005819-RA
GO:0016114	terpenoid biosynthetic process	2	Woma_00000838-RA;Woma_00014889-RA
GO:0021551	central nervous system morphogenesis	2	Woma_00000408-RB;Woma_00004159-RB
GO:0035171	lamellocyte differentiation	2	Woma_00000095-RA;Woma_00000663-RA
GO:0043555	regulation of translation in response to stress	2	Woma_00005963-RA;Woma_00009620-RA
GO:0044381	glucose import in response to insulin stimulus	2	Woma_00005847-RA;Woma_00006363-RA
GO:0048803	imaginal disc-derived male genitalia morphogenesis	2	Woma_00000095-RA;Woma_00001481-RA
GO:0050650	chondroitin sulfate proteoglycan biosynthetic process	2	Woma_00008025-RA;Woma_00012916-RA
GO:0050965	detection of temperature stimulus involved in sensory perception of pain	2	Woma_00001916-RB;Woma_00004564-RA
GO:0055115	entry into diapause	2	Woma_00000565-RA;Woma_00011403-RA
GO:0060037	pharyngeal system development	2	Woma_00005195-RA;Woma_00005819-RA
GO:0060439	trachea morphogenesis	2	Woma_00005819-RA;Woma_00006894-RA
GO:0090322	regulation of superoxide metabolic process	2	Woma_00005195-RA;Woma_00011479-RA
GO:1900744	regulation of p38MAPK cascade	2	Woma_00005667-RA;Woma_00005819-RA
GO:1902895	positive regulation of pri-miRNA transcription from RNA polymerase II promoter	2	Woma_00002003-RA;Woma_00005819-RA
GO:0002068	glandular epithelial cell development	3	Woma_00000777-RB;Woma_00005195-RA;Woma_00005819-RA
GO:0031960	response to corticosteroid	17	Woma_00003506-RA;Woma_00003619-RA;Woma_00003889-RA;Woma_00004275-RA;Woma_00004570-RB;Woma_00005195-RA;Woma_00005819-RA;Woma_00006363-RA;Woma_00007278-RA;Woma_00007280-RA;Woma_00007281-RA;Woma_00007346-RA;Woma_00010755-RA;Woma_00011307-RA;Woma_00011356-RA;Woma_00011357-RA;Woma_00011358-RA
GO:0048511	rhythmic process	36	Woma_00001151-RA;Woma_00001916-RB;Woma_00002182-RA;Woma_00002665-RA;Woma_00002702-RA;Woma_00002703-RA;Woma_00002704-RA;Woma_00002705-RA;Woma_00002707-RA;Woma_00002811-RA;Woma_00003043-RA;Woma_00003093-RA;Woma_00003094-RA;Woma_00003096-RA;Woma_00003364-RA;Woma_00003365-RA;Woma_00003366-RA;Woma_00003889-RA;Woma_00004291-RA;Woma_00004944-RA;Woma_00005819-RA;Woma_00007657-RA;Woma_00008254-RA;Woma_000…
GO:0032370	positive regulation of lipid transport	4	Woma_00002974-RA;Woma_00005195-RA;Woma_00005819-RA;Woma_00010519-RA
GO:0072078	nephron tubule morphogenesis	4	Woma_00004158-RB;Woma_00004159-RB;Woma_00004162-RA;Woma_00005819-RA
GO:0072088	nephron epithelium morphogenesis	4	Woma_00004158-RB;Woma_00004159-RB;Woma_00004162-RA;Woma_00005819-RA
GO:0006023	aminoglycan biosynthetic process	5	Woma_00002003-RA;Woma_00004242-RA;Woma_00008025-RA;Woma_00008799-RB;Woma_00012916-RA
GO:0007443	Malpighian tubule morphogenesis	5	Woma_00000095-RA;Woma_00002003-RA;Woma_00004159-RB;Woma_00005819-RA;Woma_00011307-RA
GO:0031018	endocrine pancreas development	5	Woma_00000777-RB;Woma_00005195-RA;Woma_00005819-RA;Woma_00006363-RA;Woma_00011403-RA
GO:0007442	hindgut morphogenesis	7	Woma_00000095-RA;Woma_00002003-RA;Woma_00004159-RB;Woma_00005564-RA;Woma_00005819-RA;Woma_00010786-RC;Woma_00011307-RA
GO:1903707	negative regulation of hemopoiesis	8	Woma_00000095-RA;Woma_00000663-RA;Woma_00002665-RA;Woma_00005819-RA;Woma_00008254-RA;Woma_00011479-RA;Woma_00012219-RA;Woma_00014767-RA
GO:0016052	carbohydrate catabolic process	14	Woma_00000095-RA;Woma_00001033-RA;Woma_00001034-RA;Woma_00001035-RA;Woma_00001037-RA;Woma_00001271-RA;Woma_00003506-RA;Woma_00003889-RA;Woma_00004242-RA;Woma_00008140-RA;Woma_00008438-RA;Woma_00009024-RA;Woma_00012754-RA;Woma_00014096-RA
GO:0007631	feeding behavior	19	Woma_00001916-RB;Woma_00002182-RA;Woma_00002702-RA;Woma_00002703-RA;Woma_00002704-RA;Woma_00002705-RA;Woma_00003043-RA;Woma_00003619-RA;Woma_00003889-RA;Woma_00007278-RA;Woma_00007280-RA;Woma_00007281-RA;Woma_00009803-RB;Woma_00010280-RA;Woma_00010755-RA;Woma_00010975-RB;Woma_00011209-RA;Woma_00011307-RA;Woma_00011403-RA
GO:0061525	hindgut development	7	Woma_00000095-RA;Woma_00002003-RA;Woma_00004159-RB;Woma_00005564-RA;Woma_00005819-RA;Woma_00010786-RC;Woma_00011307-RA
GO:0033574	response to testosterone	6	Woma_00003619-RA;Woma_00003889-RA;Woma_00004275-RA;Woma_00004570-RB;Woma_00005819-RA;Woma_00007346-RA
GO:0030539	male genitalia development	5	Woma_00000095-RA;Woma_00001481-RA;Woma_00004162-RA;Woma_00005195-RA;Woma_00013723-RA
GO:0010812	negative regulation of cell-substrate adhesion	4	Woma_00000663-RA;Woma_00001916-RB;Woma_00001958-RA;Woma_00004159-RB
GO:0048085	adult chitin-containing cuticle pigmentation	4	Woma_00006363-RA;Woma_00008025-RA;Woma_00009011-RA;Woma_00015316-RA
GO:0071542	dopaminergic neuron differentiation	4	Woma_00004159-RB;Woma_00004162-RA;Woma_00006524-RA;Woma_00010137-RA
GO:1903038	negative regulation of leukocyte cell-cell adhesion	4	Woma_00005819-RA;Woma_00006250-RA;Woma_00012219-RA;Woma_00013978-RA
GO:1903524	positive regulation of blood circulation	4	Woma_00002003-RA;Woma_00005693-RA;Woma_00007485-RA;Woma_00016569-RA
GO:0003156	regulation of organ formation	3	Woma_00005195-RA;Woma_00005819-RA;Woma_00010130-RB
GO:0009744	response to sucrose	3	Woma_00012003-RA;Woma_00012754-RA;Woma_00012912-RA
GO:0071549	cellular response to dexamethasone stimulus	3	Woma_00003619-RA;Woma_00003889-RA;Woma_00005819-RA
GO:0003176	aortic valve development	2	Woma_00000663-RA;Woma_00005819-RA
GO:0007158	neuron cell-cell adhesion	2	Woma_00002868-RA;Woma_00014222-RA
GO:0009415	response to water	2	Woma_00006143-RA;Woma_00012669-RA
GO:0019184	nonribosomal peptide biosynthetic process	2	Woma_00011479-RA;Woma_00014240-RA
GO:0021781	glial cell fate commitment	2	Woma_00000095-RA;Woma_00016569-RA
GO:0030501	positive regulation of bone mineralization	2	Woma_00005195-RA;Woma_00005819-RA
GO:0032148	activation of protein kinase B activity	2	Woma_00002003-RA;Woma_00003889-RA
GO:0032965	regulation of collagen biosynthetic process	2	Woma_00002003-RA;Woma_00005819-RA
GO:0044058	regulation of digestive system process	2	Woma_00003877-RA;Woma_00009803-RB
GO:0046519	sphingoid metabolic process	2	Woma_00004305-RA;Woma_00007346-RA
GO:0046533	negative regulation of photoreceptor cell differentiation	2	Woma_00000095-RA;Woma_00015042-RA
GO:0046636	negative regulation of alpha-beta T cell activation	2	Woma_00012219-RA;Woma_00013978-RA
GO:0048682	sprouting of injured axon	2	Woma_00002868-RA;Woma_00004106-RA
GO:0048925	lateral line system development	2	Woma_00006524-RA;Woma_00015255-RA
GO:0050961	detection of temperature stimulus involved in sensory perception	2	Woma_00001916-RB;Woma_00004564-RA
GO:0051150	regulation of smooth muscle cell differentiation	2	Woma_00002003-RA;Woma_00005819-RA
GO:0060039	pericardium development	2	Woma_00005195-RA;Woma_00005819-RA
GO:1903205	regulation of hydrogen peroxide-induced cell death	2	Woma_00009830-RA;Woma_00011479-RA
GO:2000514	regulation of CD4-positive, alpha-beta T cell activation	2	Woma_00012219-RA;Woma_00013978-RA
GO:0001661	conditioned taste aversion	1	Woma_00002182-RA
GO:0001759	organ induction	1	Woma_00005819-RA
GO:0003417	growth plate cartilage development	1	Woma_00002913-RA
GO:0006034	cuticle chitin metabolic process	1	Woma_00005416-RA
GO:0006685	sphingomyelin catabolic process	1	Woma_00004295-RA
GO:0007039	protein catabolic process in the vacuole	1	Woma_00007346-RA
GO:0007352	zygotic specification of dorsal/ventral axis	1	Woma_00005819-RA
GO:0007500	mesodermal cell fate determination	1	Woma_00005819-RA
GO:0007521	muscle cell fate determination	1	Woma_00000095-RA
GO:0009951	polarity specification of dorsal/ventral axis	1	Woma_00005819-RA
GO:0010040	response to iron(II) ion	1	Woma_00012912-RA
GO:0010286	heat acclimation	1	Woma_00003889-RA
GO:0010587	miRNA catabolic process	1	Woma_00009084-RA
GO:0010898	positive regulation of triglyceride catabolic process	1	Woma_00000454-RA
GO:0010911	regulation of isomerase activity	1	Woma_00010201-RA
GO:0010912	positive regulation of isomerase activity	1	Woma_00010201-RA
GO:0014891	striated muscle atrophy	1	Woma_00003619-RA
GO:0015015	heparan sulfate proteoglycan biosynthetic process, enzymatic modification	1	Woma_00010130-RB
GO:0017062	respiratory chain complex III assembly	1	Woma_00014314-RA
GO:0019101	female somatic sex determination	1	Woma_00002890-RB
GO:0021523	somatic motor neuron differentiation	1	Woma_00006524-RA
GO:0021778	oligodendrocyte cell fate specification	1	Woma_00016569-RA
GO:0021780	glial cell fate specification	1	Woma_00016569-RA
GO:0032474	otolith morphogenesis	1	Woma_00000663-RA
GO:0032495	response to muramyl dipeptide	1	Woma_00000663-RA
GO:0032877	positive regulation of DNA endoreduplication	1	Woma_00005819-RA
GO:0033631	cell-cell adhesion mediated by integrin	1	Woma_00004857-RA
GO:0034114	regulation of heterotypic cell-cell adhesion	1	Woma_00005195-RA
GO:0034116	positive regulation of heterotypic cell-cell adhesion	1	Woma_00005195-RA
GO:0034197	triglyceride transport	1	Woma_00004944-RA
GO:0034551	mitochondrial respiratory chain complex III assembly	1	Woma_00014314-RA
GO:0034616	response to laminar fluid shear stress	1	Woma_00011479-RA
GO:0035054	embryonic heart tube anterior/posterior pattern specification	1	Woma_00005819-RA
GO:0035518	histone H2A monoubiquitination	1	Woma_00009981-RA
GO:0035930	corticosteroid hormone secretion	1	Woma_00005195-RA
GO:0042685	cardioblast cell fate specification	1	Woma_00000095-RA
GO:0042908	xenobiotic transport	1	Woma_00006363-RA
GO:0043369	CD4-positive or CD8-positive, alpha-beta T cell lineage commitment	1	Woma_00012219-RA
GO:0044065	regulation of respiratory system process	1	Woma_00006524-RA
GO:0044546	NLRP3 inflammasome complex assembly	1	Woma_00011587-RA
GO:0045602	negative regulation of endothelial cell differentiation	1	Woma_00000663-RA
GO:0045977	positive regulation of mitotic cell cycle, embryonic	1	Woma_00002003-RA
GO:0046333	octopamine metabolic process	1	Woma_00005403-RC
GO:0046640	regulation of alpha-beta T cell proliferation	1	Woma_00013978-RA
GO:0048076	regulation of compound eye pigmentation	1	Woma_00004159-RB
GO:0048548	regulation of pinocytosis	1	Woma_00008192-RA
GO:0048875	chemical homeostasis within a tissue	1	Woma_00008721-RA
GO:0050747	positive regulation of lipoprotein metabolic process	1	Woma_00007346-RA
GO:0051176	positive regulation of sulfur metabolic process	1	Woma_00011479-RA
GO:0060235	lens induction in camera-type eye	1	Woma_00005819-RA
GO:0060457	negative regulation of digestive system process	1	Woma_00003877-RA
GO:0060502	epithelial cell proliferation involved in lung morphogenesis	1	Woma_00005819-RA
GO:0060586	multicellular organismal iron ion homeostasis	1	Woma_00005195-RA
GO:0061312	BMP signaling pathway involved in heart development	1	Woma_00005819-RA
GO:0061744	motor behavior	1	Woma_00004857-RA
GO:0070091	glucagon secretion	1	Woma_00010519-RA
GO:0070092	regulation of glucagon secretion	1	Woma_00010519-RA
GO:0070243	regulation of thymocyte apoptotic process	1	Woma_00005819-RA
GO:0070268	cornification	1	Woma_00008085-RA
GO:0072172	mesonephric tubule formation	1	Woma_00004162-RA
GO:0072177	mesonephric duct development	1	Woma_00004162-RA
GO:0072321	chaperone-mediated protein transport	1	Woma_00008312-RA
GO:0072538	T-helper 17 type immune response	1	Woma_00012219-RA
GO:0097033	mitochondrial respiratory chain complex III biogenesis	1	Woma_00014314-RA
GO:0098725	symmetric cell division	1	Woma_00009084-RA
GO:1900044	regulation of protein K63-linked ubiquitination	1	Woma_00005667-RA
GO:1900221	regulation of beta-amyloid clearance	1	Woma_00005319-RA
GO:1900225	regulation of NLRP3 inflammasome complex assembly	1	Woma_00011587-RA
GO:1901048	transforming growth factor beta receptor signaling pathway involved in regulation of multicellular organism growth	1	Woma_00005819-RA
GO:1901203	positive regulation of extracellular matrix assembly	1	Woma_00008435-RA
GO:1901533	negative regulation of hematopoietic progenitor cell differentiation	1	Woma_00011479-RA
GO:1902337	regulation of apoptotic process involved in morphogenesis	1	Woma_00005195-RA
GO:1903059	regulation of protein lipidation	1	Woma_00007346-RA
GO:1903061	positive regulation of protein lipidation	1	Woma_00007346-RA
GO:1903867	extraembryonic membrane development	1	Woma_00005195-RA
GO:1904746	negative regulation of apoptotic process involved in development	1	Woma_00005195-RA
GO:1904810	negative regulation of dense core granule transport	1	Woma_00009803-RB
GO:1990535	neuron projection maintenance	1	Woma_00003889-RA
GO:2000043	regulation of cardiac cell fate specification	1	Woma_00000095-RA
GO:2000846	regulation of corticosteroid hormone secretion	1	Woma_00005195-RA
GO:0050678	regulation of epithelial cell proliferation	17	Woma_00000433-RA;Woma_00002003-RA;Woma_00002913-RA;Woma_00004106-RA;Woma_00004654-RC;Woma_00004659-RA;Woma_00004660-RA;Woma_00004661-RA;Woma_00004663-RC;Woma_00004664-RA;Woma_00004719-RA;Woma_00005139-RB;Woma_00005195-RA;Woma_00005819-RA;Woma_00008619-RA;Woma_00010130-RB;Woma_00011307-RA
GO:0043588	skin development	12	Woma_00000663-RA;Woma_00004654-RC;Woma_00004659-RA;Woma_00004660-RA;Woma_00004661-RA;Woma_00004663-RC;Woma_00004664-RA;Woma_00004719-RA;Woma_00004839-RA;Woma_00005139-RB;Woma_00007346-RA;Woma_00008085-RA
GO:0046626	regulation of insulin receptor signaling pathway	7	Woma_00000565-RA;Woma_00003619-RA;Woma_00003889-RA;Woma_00007131-RA;Woma_00009084-RA;Woma_00010519-RA;Woma_00011401-RA
GO:0045138	nematode male tail tip morphogenesis	6	Woma_00002003-RA;Woma_00005287-RA;Woma_00005819-RA;Woma_00009981-RA;Woma_00011496-RA;Woma_00013723-RA
GO:0002698	negative regulation of immune effector process	5	Woma_00002665-RA;Woma_00006250-RA;Woma_00008254-RA;Woma_00012219-RA;Woma_00014767-RA
GO:0045598	regulation of fat cell differentiation	5	Woma_00000663-RA;Woma_00004159-RB;Woma_00005819-RA;Woma_00010519-RA;Woma_00011587-RA
GO:0060993	kidney morphogenesis	5	Woma_00004158-RB;Woma_00004159-RB;Woma_00004162-RA;Woma_00005195-RA;Woma_00005819-RA
GO:0042048	olfactory behavior	12	Woma_00001958-RA;Woma_00002182-RA;Woma_00005601-RA;Woma_00005611-RA;Woma_00006766-RA;Woma_00008238-RA;Woma_00010472-RA;Woma_00015042-RA;Woma_00015602-RA;Woma_00015603-RA;Woma_00015604-RA;Woma_00015606-RA
GO:0035883	enteroendocrine cell differentiation	4	Woma_00000777-RB;Woma_00005195-RA;Woma_00005819-RA;Woma_00011403-RA
GO:0006458	'de novo' protein folding	3	Woma_00000552-RA;Woma_00007048-RA;Woma_00011626-RA
GO:0033227	dsRNA transport	3	Woma_00002871-RA;Woma_00008589-RB;Woma_00009830-RA
GO:0060986	endocrine hormone secretion	3	Woma_00005195-RA;Woma_00005819-RA;Woma_00010519-RA
GO:0097066	response to thyroid hormone	3	Woma_00005819-RA;Woma_00007346-RA;Woma_00011875-RA
GO:2000273	positive regulation of receptor activity	3	Woma_00006820-RA;Woma_00007936-RA;Woma_00012494-RA
GO:0007622	rhythmic behavior	15	Woma_00001151-RA;Woma_00002182-RA;Woma_00002665-RA;Woma_00002702-RA;Woma_00002703-RA;Woma_00002704-RA;Woma_00002705-RA;Woma_00004291-RA;Woma_00007657-RA;Woma_00008254-RA;Woma_00008475-RA;Woma_00010786-RC;Woma_00010894-RB;Woma_00011403-RA;Woma_00016094-RB
GO:0030537	larval behavior	7	Woma_00003043-RA;Woma_00003619-RA;Woma_00003889-RA;Woma_00008639-RA;Woma_00009803-RB;Woma_00011307-RA;Woma_00015042-RA
GO:0006954	inflammatory response	20	Woma_00000616-RA;Woma_00001033-RA;Woma_00001034-RA;Woma_00001035-RA;Woma_00001037-RA;Woma_00001916-RB;Woma_00002259-RA;Woma_00002665-RA;Woma_00003064-RA;Woma_00004275-RA;Woma_00004570-RB;Woma_00005195-RA;Woma_00005297-RA;Woma_00005819-RA;Woma_00006017-RA;Woma_00007346-RA;Woma_00008254-RA;Woma_00008799-RB;Woma_00011479-RA;Woma_00012219-RA
GO:0003338	metanephros morphogenesis	2	Woma_00004162-RA;Woma_00005819-RA
GO:0007320	insemination	2	Woma_00003550-RA;Woma_00013479-RA
GO:0008207	C21-steroid hormone metabolic process	2	Woma_00005195-RA;Woma_00005819-RA
GO:0010954	positive regulation of protein processing	2	Woma_00001916-RB;Woma_00001958-RA
GO:0021799	cerebral cortex radially oriented cell migration	2	Woma_00004106-RA;Woma_00014096-RA
GO:0030199	collagen fibril organization	2	Woma_00004839-RA;Woma_00012219-RA
GO:0032875	regulation of DNA endoreduplication	2	Woma_00004159-RB;Woma_00005819-RA
GO:0046628	positive regulation of insulin receptor signaling pathway	2	Woma_00000565-RA;Woma_00009084-RA
GO:0048262	determination of dorsal/ventral asymmetry	2	Woma_00000837-RA;Woma_00013978-RA
GO:0072148	epithelial cell fate commitment	2	Woma_00000663-RA;Woma_00005819-RA
GO:1903319	positive regulation of protein maturation	2	Woma_00001916-RB;Woma_00001958-RA
GO:1904036	negative regulation of epithelial cell apoptotic process	2	Woma_00003889-RA;Woma_00011479-RA
GO:2001038	regulation of cellular response to drug	2	Woma_00009830-RA;Woma_00011479-RA
GO:2001238	positive regulation of extrinsic apoptotic signaling pathway	2	Woma_00012315-RA;Woma_00013723-RA
GO:0042440	pigment metabolic process	18	Woma_00000876-RA;Woma_00000877-RA;Woma_00002930-RA;Woma_00004275-RA;Woma_00004570-RB;Woma_00004789-RB;Woma_00007256-RB;Woma_00007257-RA;Woma_00009506-RA;Woma_00009862-RC;Woma_00010004-RA;Woma_00011091-RA;Woma_00011092-RA;Woma_00011479-RA;Woma_00011636-RA;Woma_00011638-RA;Woma_00014417-RB;Woma_00015316-RA
GO:0001657	ureteric bud development	5	Woma_00004158-RB;Woma_00004159-RB;Woma_00004162-RA;Woma_00005195-RA;Woma_00005819-RA
GO:0034446	substrate adhesion-dependent cell spreading	5	Woma_00001958-RA;Woma_00004106-RA;Woma_00005137-RA;Woma_00008619-RA;Woma_00010004-RA
GO:0042181	ketone biosynthetic process	5	Woma_00005195-RA;Woma_00005312-RA;Woma_00005819-RA;Woma_00008202-RA;Woma_00014072-RA
GO:0048190	wing disc dorsal/ventral pattern formation	5	Woma_00000095-RA;Woma_00002794-RA;Woma_00003767-RA;Woma_00009366-RA;Woma_00010130-RB
GO:0072163	mesonephric epithelium development	5	Woma_00004158-RB;Woma_00004159-RB;Woma_00004162-RA;Woma_00005195-RA;Woma_00005819-RA
GO:0072164	mesonephric tubule development	5	Woma_00004158-RB;Woma_00004159-RB;Woma_00004162-RA;Woma_00005195-RA;Woma_00005819-RA
GO:0090100	positive regulation of transmembrane receptor protein serine/threonine kinase signaling pathway	9	Woma_00000837-RA;Woma_00003405-RA;Woma_00005195-RA;Woma_00005819-RA;Woma_00009174-RA;Woma_00010130-RB;Woma_00013273-RA;Woma_00013978-RA;Woma_00015927-RB
GO:0016476	regulation of embryonic cell shape	4	Woma_00001481-RA;Woma_00005190-RA;Woma_00010786-RC;Woma_00011496-RA
GO:0048708	astrocyte differentiation	4	Woma_00004106-RA;Woma_00005819-RA;Woma_00008619-RA;Woma_00016569-RA
GO:0061448	connective tissue development	13	Woma_00000663-RA;Woma_00000837-RA;Woma_00002003-RA;Woma_00002259-RA;Woma_00002913-RA;Woma_00004162-RA;Woma_00004839-RA;Woma_00005195-RA;Woma_00005819-RA;Woma_00010130-RB;Woma_00011307-RA;Woma_00012219-RA;Woma_00016569-RA
GO:0002784	regulation of antimicrobial peptide production	6	Woma_00000657-RA;Woma_00001215-RA;Woma_00002665-RA;Woma_00005643-RA;Woma_00008123-RA;Woma_00010714-RB
GO:0000303	response to superoxide	3	Woma_00000958-RA;Woma_00005195-RA;Woma_00011479-RA
GO:0002807	positive regulation of antimicrobial peptide biosynthetic process	3	Woma_00001215-RA;Woma_00002665-RA;Woma_00010714-RB
GO:0003197	endocardial cushion development	3	Woma_00000663-RA;Woma_00005195-RA;Woma_00005819-RA
GO:0006801	superoxide metabolic process	3	Woma_00000958-RA;Woma_00005195-RA;Woma_00011479-RA
GO:0034285	response to disaccharide	3	Woma_00012003-RA;Woma_00012754-RA;Woma_00012912-RA
GO:0071394	cellular response to testosterone stimulus	3	Woma_00003889-RA;Woma_00004275-RA;Woma_00004570-RB
GO:1990776	response to angiotensin	3	Woma_00002003-RA;Woma_00003889-RA;Woma_00011479-RA
GO:0001712	ectodermal cell fate commitment	1	Woma_00005819-RA
GO:0002069	columnar/cuboidal epithelial cell maturation	1	Woma_00000777-RB
GO:0002360	T cell lineage commitment	1	Woma_00012219-RA
GO:0002479	antigen processing and presentation of exogenous peptide antigen via MHC class I, TAP-dependent	1	Woma_00013723-RA
GO:0005991	trehalose metabolic process	1	Woma_00003043-RA
GO:0006183	GTP biosynthetic process	1	Woma_00010162-RA
GO:0006228	UTP biosynthetic process	1	Woma_00010162-RA
GO:0006265	DNA topological change	1	Woma_00010201-RA
GO:0006349	regulation of gene expression by genetic imprinting	1	Woma_00009981-RA
GO:0007415	defasciculation of motor neuron axon	1	Woma_00008799-RB
GO:0007503	fat body development	1	Woma_00011307-RA
GO:0007516	hemocyte development	1	Woma_00005819-RA
GO:0007553	regulation of ecdysteroid metabolic process	1	Woma_00008202-RA
GO:0010544	negative regulation of platelet activation	1	Woma_00002003-RA
GO:0010998	regulation of translational initiation by eIF2 alpha phosphorylation	1	Woma_00005963-RA
GO:0014874	response to stimulus involved in regulation of muscle adaptation	1	Woma_00003619-RA
GO:0018095	protein polyglutamylation	1	Woma_00013506-RA
GO:0019087	transformation of host cell by virus	1	Woma_00003889-RA
GO:0021550	medulla oblongata development	1	Woma_00006524-RA
GO:0021779	oligodendrocyte cell fate commitment	1	Woma_00016569-RA
GO:0031017	exocrine pancreas development	1	Woma_00003889-RA
GO:0031424	keratinization	1	Woma_00008085-RA
GO:0031579	membrane raft organization	1	Woma_00008192-RA
GO:0032927	positive regulation of activin receptor signaling pathway	1	Woma_00009174-RA
GO:0035026	leading edge cell differentiation	1	Woma_00005819-RA
GO:0035155	negative regulation of terminal cell fate specification, open tracheal system	1	Woma_00000095-RA
GO:0035213	clypeo-labral disc development	1	Woma_00004159-RB
GO:0035751	regulation of lysosomal lumen pH	1	Woma_00008192-RA
GO:0038007	netrin-activated signaling pathway	1	Woma_00002003-RA
GO:0042159	lipoprotein catabolic process	1	Woma_00008192-RA
GO:0043056	forward locomotion	1	Woma_00009803-RB
GO:0043059	regulation of forward locomotion	1	Woma_00009803-RB
GO:0045297	post-mating behavior	1	Woma_00011938-RA
GO:0045623	negative regulation of T-helper cell differentiation	1	Woma_00012219-RA
GO:0046008	regulation of female receptivity, post-mating	1	Woma_00003550-RA
GO:0046512	sphingosine biosynthetic process	1	Woma_00007346-RA
GO:0046520	sphingoid biosynthetic process	1	Woma_00007346-RA
GO:0046633	alpha-beta T cell proliferation	1	Woma_00013978-RA
GO:0048012	hepatocyte growth factor receptor signaling pathway	1	Woma_00002259-RA
GO:0048052	R1/R6 cell differentiation	1	Woma_00000095-RA
GO:0048318	axial mesoderm development	1	Woma_00000676-RA
GO:0048570	notochord morphogenesis	1	Woma_00008619-RA
GO:0048728	proboscis development	1	Woma_00004159-RB
GO:0051151	negative regulation of smooth muscle cell differentiation	1	Woma_00002003-RA
GO:0051451	myoblast migration	1	Woma_00002913-RA
GO:0051597	response to methylmercury	1	Woma_00008932-RA
GO:0060433	bronchus development	1	Woma_00005819-RA
GO:0060456	positive regulation of digestive system process	1	Woma_00009803-RB
GO:0060729	intestinal epithelial structure maintenance	1	Woma_00010786-RC
GO:0060742	epithelial cell differentiation involved in prostate gland development	1	Woma_00009830-RA
GO:0061314	Notch signaling involved in heart development	1	Woma_00000663-RA
GO:0070242	thymocyte apoptotic process	1	Woma_00005819-RA
GO:0071072	negative regulation of phospholipid biosynthetic process	1	Woma_00002003-RA
GO:0071397	cellular response to cholesterol	1	Woma_00011479-RA
GO:0072574	hepatocyte proliferation	1	Woma_00010130-RB
GO:0072575	epithelial cell proliferation involved in liver morphogenesis	1	Woma_00010130-RB
GO:0072718	response to cisplatin	1	Woma_00010519-RA
GO:0097376	interneuron axon guidance	1	Woma_00011801-RA
GO:1900025	negative regulation of substrate adhesion-dependent cell spreading	1	Woma_00001958-RA
GO:1903131	mononuclear cell differentiation	1	Woma_00005819-RA
GO:2000035	regulation of stem cell division	1	Woma_00000676-RA
GO:2000074	regulation of type B pancreatic cell development	1	Woma_00000777-RB
GO:2000353	positive regulation of endothelial cell apoptotic process	1	Woma_00005819-RA
GO:2000542	negative regulation of gastrulation	1	Woma_00004839-RA
GO:0001656	metanephros development	5	Woma_00002003-RA;Woma_00004106-RA;Woma_00004162-RA;Woma_00005195-RA;Woma_00005819-RA
GO:0001823	mesonephros development	5	Woma_00004158-RB;Woma_00004159-RB;Woma_00004162-RA;Woma_00005195-RA;Woma_00005819-RA
GO:0090598	male anatomical structure morphogenesis	8	Woma_00000095-RA;Woma_00001481-RA;Woma_00002003-RA;Woma_00005287-RA;Woma_00005819-RA;Woma_00009981-RA;Woma_00011496-RA;Woma_00013723-RA
GO:0045995	regulation of embryonic development	22	Woma_00000676-RA;Woma_00001481-RA;Woma_00002003-RA;Woma_00003889-RA;Woma_00004159-RB;Woma_00004162-RA;Woma_00004198-RA;Woma_00004199-RA;Woma_00004839-RA;Woma_00005190-RA;Woma_00005195-RA;Woma_00005488-RA;Woma_00005819-RA;Woma_00007048-RA;Woma_00008333-RA;Woma_00008334-RA;Woma_00010004-RA;Woma_00010130-RB;Woma_00010786-RC;Woma_00011479-RA;Woma_00011496-RA;Woma_00013723-RA
GO:0006805	xenobiotic metabolic process	7	Woma_00004275-RA;Woma_00004570-RB;Woma_00010287-RA;Woma_00011356-RA;Woma_00011357-RA;Woma_00011358-RA;Woma_00014222-RA
GO:0001523	retinoid metabolic process	4	Woma_00004275-RA;Woma_00004570-RB;Woma_00004771-RA;Woma_00008799-RB
GO:0016525	negative regulation of angiogenesis	4	Woma_00002913-RA;Woma_00008799-RB;Woma_00010130-RB;Woma_00011307-RA
GO:0006309	apoptotic DNA fragmentation	2	Woma_00007000-RA;Woma_00011149-RA
GO:0018196	peptidyl-asparagine modification	2	Woma_00001154-RA;Woma_00007048-RA
GO:0018279	protein N-linked glycosylation via asparagine	2	Woma_00001154-RA;Woma_00007048-RA
GO:0033628	regulation of cell adhesion mediated by integrin	2	Woma_00004857-RA;Woma_00005137-RA
GO:0036474	cell death in response to hydrogen peroxide	2	Woma_00009830-RA;Woma_00011479-RA
GO:0045948	positive regulation of translational initiation	2	Woma_00003619-RA;Woma_00005963-RA
GO:0048880	sensory system development	2	Woma_00006524-RA;Woma_00015255-RA
GO:0071218	cellular response to misfolded protein	2	Woma_00007048-RA;Woma_00007431-RA
GO:0098780	response to mitochondrial depolarisation	2	Woma_00005564-RA;Woma_00007346-RA
GO:1901524	regulation of macromitophagy	2	Woma_00005564-RA;Woma_00007346-RA
GO:1903599	positive regulation of mitophagy	2	Woma_00005564-RA;Woma_00007346-RA
GO:0002775	antimicrobial peptide production	6	Woma_00000657-RA;Woma_00001215-RA;Woma_00002665-RA;Woma_00005643-RA;Woma_00008123-RA;Woma_00010714-RB
GO:0035162	embryonic hemopoiesis	6	Woma_00000095-RA;Woma_00000837-RA;Woma_00002003-RA;Woma_00004006-RA;Woma_00011496-RA;Woma_00013978-RA
GO:0031348	negative regulation of defense response	9	Woma_00002665-RA;Woma_00003925-RA;Woma_00004789-RB;Woma_00007346-RA;Woma_00008253-RA;Woma_00008254-RA;Woma_00009506-RA;Woma_00014417-RB;Woma_00014967-RA
GO:1900076	regulation of cellular response to insulin stimulus	8	Woma_00000565-RA;Woma_00003619-RA;Woma_00003889-RA;Woma_00005847-RA;Woma_00007131-RA;Woma_00009084-RA;Woma_00010519-RA;Woma_00011401-RA
GO:0060021	palate development	5	Woma_00000663-RA;Woma_00001916-RB;Woma_00004162-RA;Woma_00004839-RA;Woma_00012219-RA
GO:0006692	prostanoid metabolic process	3	Woma_00002746-RB;Woma_00010287-RA;Woma_00014222-RA
GO:0006693	prostaglandin metabolic process	3	Woma_00002746-RB;Woma_00010287-RA;Woma_00014222-RA
GO:0010656	negative regulation of muscle cell apoptotic process	3	Woma_00003889-RA;Woma_00005195-RA;Woma_00011479-RA
GO:0046461	neutral lipid catabolic process	3	Woma_00000454-RA;Woma_00010287-RA;Woma_00014222-RA
GO:0046464	acylglycerol catabolic process	3	Woma_00000454-RA;Woma_00010287-RA;Woma_00014222-RA
GO:0048808	male genitalia morphogenesis	3	Woma_00000095-RA;Woma_00001481-RA;Woma_00013723-RA
GO:0048873	homeostasis of number of cells within a tissue	3	Woma_00000616-RA;Woma_00003064-RA;Woma_00006017-RA
GO:0060688	regulation of morphogenesis of a branching structure	3	Woma_00005195-RA;Woma_00005819-RA;Woma_00010130-RB
GO:0015908	fatty acid transport	6	Woma_00002389-RA;Woma_00003619-RA;Woma_00004944-RA;Woma_00012280-RA;Woma_00013950-RA;Woma_00014290-RA
GO:0048542	lymph gland development	6	Woma_00000095-RA;Woma_00000663-RA;Woma_00004159-RB;Woma_00005819-RA;Woma_00011636-RA;Woma_00011638-RA
GO:0034111	negative regulation of homotypic cell-cell adhesion	4	Woma_00005819-RA;Woma_00006250-RA;Woma_00012219-RA;Woma_00013978-RA
GO:0009100	glycoprotein metabolic process	24	Woma_00000676-RA;Woma_00001154-RA;Woma_00001271-RA;Woma_00001392-RA;Woma_00001873-RA;Woma_00002259-RA;Woma_00003889-RA;Woma_00004242-RA;Woma_00004839-RA;Woma_00005819-RA;Woma_00005828-RA;Woma_00007048-RA;Woma_00007431-RA;Woma_00008025-RA;Woma_00008438-RA;Woma_00009205-RA;Woma_00010130-RB;Woma_00010287-RA;Woma_00012916-RA;Woma_00013631-RA;Woma_00014069-RA;Woma_00014096-RA;Woma_00014222-RA;Woma_000…
GO:0035152	regulation of tube architecture, open tracheal system	9	Woma_00002313-RA;Woma_00002866-RA;Woma_00004944-RA;Woma_00005819-RA;Woma_00006894-RA;Woma_00006895-RA;Woma_00009749-RA;Woma_00010162-RA;Woma_00014359-RA
GO:0001953	negative regulation of cell-matrix adhesion	2	Woma_00000663-RA;Woma_00001916-RB
GO:0003203	endocardial cushion morphogenesis	2	Woma_00005195-RA;Woma_00005819-RA
GO:0006011	UDP-glucose metabolic process	2	Woma_00004570-RB;Woma_00007048-RA
GO:0006711	estrogen catabolic process	2	Woma_00004275-RA;Woma_00004570-RB
GO:0006789	bilirubin conjugation	2	Woma_00004275-RA;Woma_00004570-RB
GO:0007448	anterior/posterior pattern specification, imaginal disc	2	Woma_00004159-RB;Woma_00005819-RA
GO:0009698	phenylpropanoid metabolic process	2	Woma_00004275-RA;Woma_00004570-RB
GO:0009804	coumarin metabolic process	2	Woma_00004275-RA;Woma_00004570-RB
GO:0018879	biphenyl metabolic process	2	Woma_00004275-RA;Woma_00004570-RB
GO:0030573	bile acid catabolic process	2	Woma_00004275-RA;Woma_00004570-RB
GO:0034244	negative regulation of transcription elongation from RNA polymerase II promoter	2	Woma_00012248-RA;Woma_00012251-RA
GO:0042387	plasmatocyte differentiation	2	Woma_00000095-RA;Woma_00000663-RA
GO:0045058	T cell selection	2	Woma_00000663-RA;Woma_00012219-RA
GO:0045581	negative regulation of T cell differentiation	2	Woma_00005819-RA;Woma_00012219-RA
GO:0046226	coumarin catabolic process	2	Woma_00004275-RA;Woma_00004570-RB
GO:0046271	phenylpropanoid catabolic process	2	Woma_00004275-RA;Woma_00004570-RB
GO:0051552	flavone metabolic process	2	Woma_00004275-RA;Woma_00004570-RB
GO:0052695	cellular glucuronidation	2	Woma_00004275-RA;Woma_00004570-RB
GO:0052696	flavonoid glucuronidation	2	Woma_00004275-RA;Woma_00004570-RB
GO:0052697	xenobiotic glucuronidation	2	Woma_00004275-RA;Woma_00004570-RB
GO:0070980	biphenyl catabolic process	2	Woma_00004275-RA;Woma_00004570-RB
GO:1902041	regulation of extrinsic apoptotic signaling pathway via death domain receptors	2	Woma_00005195-RA;Woma_00012315-RA
GO:1904223	regulation of glucuronosyltransferase activity	2	Woma_00004275-RA;Woma_00004570-RB
GO:1904224	negative regulation of glucuronosyltransferase activity	2	Woma_00004275-RA;Woma_00004570-RB
GO:2000351	regulation of endothelial cell apoptotic process	2	Woma_00005819-RA;Woma_00011479-RA
GO:2001029	regulation of cellular glucuronidation	2	Woma_00004275-RA;Woma_00004570-RB
GO:2001030	negative regulation of cellular glucuronidation	2	Woma_00004275-RA;Woma_00004570-RB
GO:0007596	blood coagulation	11	Woma_00002003-RA;Woma_00004857-RA;Woma_00005297-RA;Woma_00008965-RA;Woma_00009458-RA;Woma_00011479-RA;Woma_00011798-RA;Woma_00012029-RA;Woma_00013535-RA;Woma_00013537-RA;Woma_00013538-RA
GO:0001553	luteinization	1	Woma_00005819-RA
GO:0002320	lymphoid progenitor cell differentiation	1	Woma_00005819-RA
GO:0002686	negative regulation of leukocyte migration	1	Woma_00005195-RA
GO:0003128	heart field specification	1	Woma_00005819-RA
GO:0006516	glycoprotein catabolic process	1	Woma_00002259-RA
GO:0006559	L-phenylalanine catabolic process	1	Woma_00000796-RA
GO:0006678	glucosylceramide metabolic process	1	Woma_00007346-RA
GO:0007458	progression of morphogenetic furrow involved in compound eye morphogenesis	1	Woma_00005819-RA
GO:0007477	notum development	1	Woma_00001481-RA
GO:0007486	imaginal disc-derived female genitalia development	1	Woma_00002890-RB
GO:0007502	digestive tract mesoderm development	1	Woma_00005195-RA
GO:0007630	jump response	1	Woma_00013978-RA
GO:0009048	dosage compensation by inactivation of X chromosome	1	Woma_00009981-RA
GO:0009214	cyclic nucleotide catabolic process	1	Woma_00002182-RA
GO:0009750	response to fructose	1	Woma_00012754-RA
GO:0010511	regulation of phosphatidylinositol biosynthetic process	1	Woma_00002003-RA
GO:0030277	maintenance of gastrointestinal epithelium	1	Woma_00010786-RC
GO:0030643	cellular phosphate ion homeostasis	1	Woma_00009611-RA
GO:0032887	regulation of spindle elongation	1	Woma_00007448-RA
GO:0035791	platelet-derived growth factor receptor-beta signaling pathway	1	Woma_00002003-RA
GO:0042590	antigen processing and presentation of exogenous peptide antigen via MHC class I	1	Woma_00013723-RA
GO:0042756	drinking behavior	1	Woma_00001916-RB
GO:0043201	response to leucine	1	Woma_00003619-RA
GO:0043576	regulation of respiratory gaseous exchange	1	Woma_00006524-RA
GO:0044539	long-chain fatty acid import	1	Woma_00003619-RA
GO:0044849	estrous cycle	1	Woma_00003889-RA
GO:0045463	R8 cell development	1	Woma_00000095-RA
GO:0045579	positive regulation of B cell differentiation	1	Woma_00001916-RB
GO:0045622	regulation of T-helper cell differentiation	1	Woma_00012219-RA
GO:0045684	positive regulation of epidermis development	1	Woma_00005819-RA
GO:0045704	regulation of salivary gland boundary specification	1	Woma_00005819-RA
GO:0045705	negative regulation of salivary gland boundary specification	1	Woma_00005819-RA
GO:0045730	respiratory burst	1	Woma_00003889-RA
GO:0046051	UTP metabolic process	1	Woma_00010162-RA
GO:0046672	positive regulation of compound eye retinal cell programmed cell death	1	Woma_00004159-RB
GO:0046845	branched duct epithelial cell fate determination, open tracheal system	1	Woma_00005819-RA
GO:0048505	regulation of timing of cell differentiation	1	Woma_00016569-RA
GO:0048752	semicircular canal morphogenesis	1	Woma_00000663-RA
GO:0048884	neuromast development	1	Woma_00015255-RA
GO:0051013	microtubule severing	1	Woma_00007448-RA
GO:0051085	chaperone mediated protein folding requiring cofactor	1	Woma_00000552-RA
GO:0051728	cell cycle switching, mitotic to meiotic cell cycle	1	Woma_00008553-RA
GO:0051729	germline cell cycle switching, mitotic to meiotic cell cycle	1	Woma_00008553-RA
GO:0060184	cell cycle switching	1	Woma_00008553-RA
GO:0060287	epithelial cilium movement involved in determination of left/right asymmetry	1	Woma_00000777-RB
GO:0060713	labyrinthine layer morphogenesis	1	Woma_00005195-RA
GO:0060947	cardiac vascular smooth muscle cell differentiation	1	Woma_00002003-RA
GO:0061031	endodermal digestive tract morphogenesis	1	Woma_00008619-RA
GO:0061072	iris morphogenesis	1	Woma_00004162-RA
GO:0071281	cellular response to iron ion	1	Woma_00005195-RA
GO:0071324	cellular response to disaccharide stimulus	1	Woma_00012003-RA
GO:0071329	cellular response to sucrose stimulus	1	Woma_00012003-RA
GO:0071622	regulation of granulocyte chemotaxis	1	Woma_00002913-RA
GO:0071675	regulation of mononuclear cell migration	1	Woma_00005195-RA
GO:0072017	distal tubule development	1	Woma_00000663-RA
GO:0072189	ureter development	1	Woma_00005819-RA
GO:0072502	cellular trivalent inorganic anion homeostasis	1	Woma_00009611-RA
GO:0090091	positive regulation of extracellular matrix disassembly	1	Woma_00001958-RA
GO:0090129	positive regulation of synapse maturation	1	Woma_00004908-RA
GO:0097201	negative regulation of transcription from RNA polymerase II promoter in response to stress	1	Woma_00011479-RA
GO:0098908	regulation of neuronal action potential	1	Woma_00007346-RA
GO:1901201	regulation of extracellular matrix assembly	1	Woma_00008435-RA
GO:1902222	erythrose 4-phosphate/phosphoenolpyruvate family amino acid catabolic process	1	Woma_00000796-RA
GO:1902236	negative regulation of endoplasmic reticulum stress-induced intrinsic apoptotic signaling pathway	1	Woma_00013177-RA
GO:1903800	positive regulation of production of miRNAs involved in gene silencing by miRNA	1	Woma_00005819-RA
GO:1904380	endoplasmic reticulum mannose trimming	1	Woma_00007048-RA
GO:2000047	regulation of cell-cell adhesion mediated by cadherin	1	Woma_00000095-RA
GO:2001054	negative regulation of mesenchymal cell apoptotic process	1	Woma_00005195-RA
GO:0000305	response to oxygen radical	3	Woma_00000958-RA;Woma_00005195-RA;Woma_00011479-RA
GO:0001906	cell killing	3	Woma_00002665-RA;Woma_00008254-RA;Woma_00014767-RA
GO:0007484	imaginal disc-derived genitalia development	3	Woma_00000095-RA;Woma_00001481-RA;Woma_00002890-RB
GO:0008293	torso signaling pathway	3	Woma_00000837-RA;Woma_00005488-RA;Woma_00008202-RA
GO:0009072	aromatic amino acid family metabolic process	3	Woma_00000796-RA;Woma_00009862-RC;Woma_00015316-RA
GO:0045669	positive regulation of osteoblast differentiation	3	Woma_00000663-RA;Woma_00005195-RA;Woma_00005819-RA
GO:0060438	trachea development	3	Woma_00005819-RA;Woma_00006894-RA;Woma_00011307-RA
GO:0016101	diterpenoid metabolic process	4	Woma_00004275-RA;Woma_00004570-RB;Woma_00004771-RA;Woma_00008799-RB
GO:2000181	negative regulation of blood vessel morphogenesis	4	Woma_00002913-RA;Woma_00008799-RB;Woma_00010130-RB;Woma_00011307-RA
GO:0071466	cellular response to xenobiotic stimulus	11	Woma_00002003-RA;Woma_00003619-RA;Woma_00003889-RA;Woma_00004275-RA;Woma_00004570-RB;Woma_00005819-RA;Woma_00010287-RA;Woma_00011356-RA;Woma_00011357-RA;Woma_00011358-RA;Woma_00014222-RA
GO:0019935	cyclic-nucleotide-mediated signaling	10	Woma_00002182-RA;Woma_00007278-RA;Woma_00007280-RA;Woma_00007281-RA;Woma_00010519-RA;Woma_00010694-RA;Woma_00010755-RA;Woma_00014560-RA;Woma_00015906-RA;Woma_00016094-RB
GO:0043312	neutrophil degranulation	23	Woma_00001098-RA;Woma_00001916-RB;Woma_00002665-RA;Woma_00003506-RA;Woma_00004242-RA;Woma_00005297-RA;Woma_00005963-RA;Woma_00006363-RA;Woma_00007256-RB;Woma_00007257-RA;Woma_00008254-RA;Woma_00008438-RA;Woma_00008721-RA;Woma_00008932-RA;Woma_00009830-RA;Woma_00011636-RA;Woma_00011638-RA;Woma_00011875-RA;Woma_00012999-RA;Woma_00014072-RA;Woma_00014814-RA;Woma_00016105-RA;Woma_00016106-RA
GO:0003383	apical constriction	3	Woma_00005190-RA;Woma_00005488-RA;Woma_00010786-RC
GO:0009794	regulation of mitotic cell cycle, embryonic	3	Woma_00002003-RA;Woma_00004198-RA;Woma_00004199-RA
GO:0032881	regulation of polysaccharide metabolic process	3	Woma_00002003-RA;Woma_00003889-RA;Woma_00012754-RA
GO:0070534	protein K63-linked ubiquitination	3	Woma_00005667-RA;Woma_00010012-RA;Woma_00015927-RB
GO:1900078	positive regulation of cellular response to insulin stimulus	3	Woma_00000565-RA;Woma_00005847-RA;Woma_00009084-RA
GO:0006885	regulation of pH	7	Woma_00000484-RC;Woma_00005629-RA;Woma_00005637-RC;Woma_00005639-RA;Woma_00008192-RA;Woma_00010380-RA;Woma_00011798-RA
GO:0045833	negative regulation of lipid metabolic process	7	Woma_00000838-RA;Woma_00002003-RA;Woma_00004275-RA;Woma_00004570-RB;Woma_00005195-RA;Woma_00005819-RA;Woma_00014889-RA
GO:0006491	N-glycan processing	2	Woma_00001271-RA;Woma_00001873-RA
GO:0006515	misfolded or incompletely synthesized protein catabolic process	2	Woma_00007048-RA;Woma_00007431-RA
GO:0008362	chitin-based embryonic cuticle biosynthetic process	2	Woma_00002313-RA;Woma_00014359-RA
GO:0032785	negative regulation of DNA-templated transcription, elongation	2	Woma_00012248-RA;Woma_00012251-RA
GO:0038066	p38MAPK cascade	2	Woma_00005667-RA;Woma_00005819-RA
GO:0045776	negative regulation of blood pressure	2	Woma_00004771-RA;Woma_00005297-RA
GO:0050873	brown fat cell differentiation	2	Woma_00000552-RA;Woma_00006363-RA
GO:0050951	sensory perception of temperature stimulus	2	Woma_00001916-RB;Woma_00004564-RA
GO:1903573	negative regulation of response to endoplasmic reticulum stress	2	Woma_00005963-RA;Woma_00013177-RA
GO:2001024	negative regulation of response to drug	2	Woma_00009830-RA;Woma_00011479-RA
GO:0010454	negative regulation of cell fate commitment	4	Woma_00000095-RA;Woma_00003189-RA;Woma_00004159-RB;Woma_00012219-RA
GO:0072080	nephron tubule development	5	Woma_00000663-RA;Woma_00004158-RB;Woma_00004159-RB;Woma_00004162-RA;Woma_00005819-RA
GO:0045475	locomotor rhythm	8	Woma_00001151-RA;Woma_00002182-RA;Woma_00004291-RA;Woma_00007657-RA;Woma_00010786-RC;Woma_00010894-RB;Woma_00011403-RA;Woma_00016094-RB
GO:0002707	negative regulation of lymphocyte mediated immunity	1	Woma_00006250-RA
GO:0003310	pancreatic A cell differentiation	1	Woma_00011403-RA
GO:0003344	pericardium morphogenesis	1	Woma_00005195-RA
GO:0006241	CTP biosynthetic process	1	Woma_00010162-RA
GO:0006558	L-phenylalanine metabolic process	1	Woma_00000796-RA
GO:0008062	eclosion rhythm	1	Woma_00016094-RB
GO:0010310	regulation of hydrogen peroxide metabolic process	1	Woma_00003889-RA
GO:0010668	ectodermal cell differentiation	1	Woma_00005819-RA
GO:0010831	positive regulation of myotube differentiation	1	Woma_00001916-RB
GO:0030202	heparin metabolic process	1	Woma_00010130-RB
GO:0030949	positive regulation of vascular endothelial growth factor receptor signaling pathway	1	Woma_00005819-RA
GO:0032429	regulation of phospholipase A2 activity	1	Woma_00008192-RA
GO:0033561	regulation of water loss via skin	1	Woma_00007346-RA
GO:0034505	tooth mineralization	1	Woma_00004158-RB
GO:0035092	sperm chromatin condensation	1	Woma_00011626-RA
GO:0035225	determination of genital disc primordium	1	Woma_00004159-RB
GO:0035269	protein O-linked mannosylation	1	Woma_00007431-RA
GO:0035283	central nervous system segmentation	1	Woma_00004159-RB
GO:0035284	brain segmentation	1	Woma_00004159-RB
GO:0036507	protein demannosylation	1	Woma_00007048-RA
GO:0036508	protein alpha-1,2-demannosylation	1	Woma_00007048-RA
GO:0040037	negative regulation of fibroblast growth factor receptor signaling pathway	1	Woma_00010130-RB
GO:0043054	dauer exit	1	Woma_00003889-RA
GO:0043587	tongue morphogenesis	1	Woma_00005819-RA
GO:0043619	regulation of transcription from RNA polymerase II promoter in response to oxidative stress	1	Woma_00011479-RA
GO:0045662	negative regulation of myoblast differentiation	1	Woma_00005819-RA
GO:0045725	positive regulation of glycogen biosynthetic process	1	Woma_00003889-RA
GO:0045743	positive regulation of fibroblast growth factor receptor signaling pathway	1	Woma_00002003-RA
GO:0046036	CTP metabolic process	1	Woma_00010162-RA
GO:0046321	positive regulation of fatty acid oxidation	1	Woma_00010519-RA
GO:0046337	phosphatidylethanolamine metabolic process	1	Woma_00010588-RA
GO:0046670	positive regulation of retinal cell programmed cell death	1	Woma_00004159-RB
GO:0048073	regulation of eye pigmentation	1	Woma_00004159-RB
GO:0048715	negative regulation of oligodendrocyte differentiation	1	Woma_00005819-RA
GO:0050746	regulation of lipoprotein metabolic process	1	Woma_00007346-RA
GO:0051895	negative regulation of focal adhesion assembly	1	Woma_00001916-RB
GO:0060343	trabecula formation	1	Woma_00002913-RA
GO:0060669	embryonic placenta morphogenesis	1	Woma_00005195-RA
GO:0061038	uterus morphogenesis	1	Woma_00004162-RA
GO:0061298	retina vasculature development in camera-type eye	1	Woma_00002003-RA
GO:0070233	negative regulation of T cell apoptotic process	1	Woma_00005819-RA
GO:0070723	response to cholesterol	1	Woma_00011479-RA
GO:0071389	cellular response to mineralocorticoid stimulus	1	Woma_00003889-RA
GO:0071981	exit from diapause	1	Woma_00003889-RA
GO:0072075	metanephric mesenchyme development	1	Woma_00005195-RA
GO:0072102	glomerulus morphogenesis	1	Woma_00005819-RA
GO:0072501	cellular divalent inorganic anion homeostasis	1	Woma_00009611-RA
GO:0080184	response to phenylpropanoid	1	Woma_00013723-RA
GO:0090597	nematode male tail mating organ morphogenesis	1	Woma_00013723-RA
GO:1900037	regulation of cellular response to hypoxia	1	Woma_00013177-RA
GO:1901070	guanosine-containing compound biosynthetic process	1	Woma_00010162-RA
GO:1902221	erythrose 4-phosphate/phosphoenolpyruvate family amino acid metabolic process	1	Woma_00000796-RA
GO:1902622	regulation of neutrophil migration	1	Woma_00002913-RA
GO:1904059	regulation of locomotor rhythm	1	Woma_00016094-RB
GO:1904754	positive regulation of vascular associated smooth muscle cell migration	1	Woma_00002003-RA
GO:2000489	regulation of hepatic stellate cell activation	1	Woma_00002003-RA
GO:2001053	regulation of mesenchymal cell apoptotic process	1	Woma_00005195-RA
GO:0050878	regulation of body fluid levels	21	Woma_00002003-RA;Woma_00004279-RA;Woma_00004291-RA;Woma_00004329-RA;Woma_00004857-RA;Woma_00005297-RA;Woma_00007346-RA;Woma_00008965-RA;Woma_00009433-RA;Woma_00009458-RA;Woma_00010280-RA;Woma_00010801-RB;Woma_00011479-RA;Woma_00011798-RA;Woma_00012029-RA;Woma_00012656-RA;Woma_00013233-RA;Woma_00013535-RA;Woma_00013537-RA;Woma_00013538-RA;Woma_00014240-RA
GO:0042475	odontogenesis of dentin-containing tooth	4	Woma_00000663-RA;Woma_00004158-RB;Woma_00005195-RA;Woma_00005819-RA
GO:0009268	response to pH	3	Woma_00003889-RA;Woma_00007346-RA;Woma_00008932-RA
GO:0045843	negative regulation of striated muscle tissue development	3	Woma_00000837-RA;Woma_00005819-RA;Woma_00016569-RA
GO:0046331	lateral inhibition	3	Woma_00000095-RA;Woma_00000663-RA;Woma_00004178-RA
GO:0002283	neutrophil activation involved in immune response	23	Woma_00001098-RA;Woma_00001916-RB;Woma_00002665-RA;Woma_00003506-RA;Woma_00004242-RA;Woma_00005297-RA;Woma_00005963-RA;Woma_00006363-RA;Woma_00007256-RB;Woma_00007257-RA;Woma_00008254-RA;Woma_00008438-RA;Woma_00008721-RA;Woma_00008932-RA;Woma_00009830-RA;Woma_00011636-RA;Woma_00011638-RA;Woma_00011875-RA;Woma_00012999-RA;Woma_00014072-RA;Woma_00014814-RA;Woma_00016105-RA;Woma_00016106-RA
GO:0045454	cell redox homeostasis	5	Woma_00000552-RA;Woma_00000977-RB;Woma_00011479-RA;Woma_00011626-RA;Woma_00013723-RA
GO:0042446	hormone biosynthetic process	9	Woma_00000838-RA;Woma_00003550-RA;Woma_00003889-RA;Woma_00005195-RA;Woma_00005312-RA;Woma_00005819-RA;Woma_00008202-RA;Woma_00014072-RA;Woma_00014889-RA
GO:0002759	regulation of antimicrobial humoral response	6	Woma_00000657-RA;Woma_00001215-RA;Woma_00002665-RA;Woma_00005643-RA;Woma_00008123-RA;Woma_00010714-RB
GO:0045619	regulation of lymphocyte differentiation	6	Woma_00001916-RB;Woma_00002665-RA;Woma_00005819-RA;Woma_00008254-RA;Woma_00012219-RA;Woma_00014767-RA
GO:0000423	macromitophagy	2	Woma_00005564-RA;Woma_00007346-RA
GO:0006787	porphyrin-containing compound catabolic process	2	Woma_00004275-RA;Woma_00004570-RB
GO:0007426	tracheal outgrowth, open tracheal system	2	Woma_00002866-RA;Woma_00012315-RA
GO:0008101	decapentaplegic signaling pathway	2	Woma_00001481-RA;Woma_00005564-RA
GO:0010664	negative regulation of striated muscle cell apoptotic process	2	Woma_00005195-RA;Woma_00011479-RA
GO:0031128	developmental induction	2	Woma_00004159-RB;Woma_00005819-RA
GO:0033015	tetrapyrrole catabolic process	2	Woma_00004275-RA;Woma_00004570-RB
GO:0042167	heme catabolic process	2	Woma_00004275-RA;Woma_00004570-RB
GO:0046149	pigment catabolic process	2	Woma_00004275-RA;Woma_00004570-RB
GO:0051194	positive regulation of cofactor metabolic process	2	Woma_00003889-RA;Woma_00011479-RA
GO:0060117	auditory receptor cell development	2	Woma_00000663-RA;Woma_00015255-RA
GO:0090184	positive regulation of kidney development	2	Woma_00002003-RA;Woma_00005819-RA
GO:1902893	regulation of pri-miRNA transcription from RNA polymerase II promoter	2	Woma_00002003-RA;Woma_00005819-RA
GO:0042119	neutrophil activation	23	Woma_00001098-RA;Woma_00001916-RB;Woma_00002665-RA;Woma_00003506-RA;Woma_00004242-RA;Woma_00005297-RA;Woma_00005963-RA;Woma_00006363-RA;Woma_00007256-RB;Woma_00007257-RA;Woma_00008254-RA;Woma_00008438-RA;Woma_00008721-RA;Woma_00008932-RA;Woma_00009830-RA;Woma_00011636-RA;Woma_00011638-RA;Woma_00011875-RA;Woma_00012999-RA;Woma_00014072-RA;Woma_00014814-RA;Woma_00016105-RA;Woma_00016106-RA
GO:0018958	phenol-containing compound metabolic process	13	Woma_00000876-RA;Woma_00000877-RA;Woma_00002930-RA;Woma_00004789-RB;Woma_00005403-RC;Woma_00009506-RA;Woma_00009862-RC;Woma_00010004-RA;Woma_00010137-RA;Woma_00011091-RA;Woma_00011092-RA;Woma_00014417-RB;Woma_00015316-RA
GO:0048332	mesoderm morphogenesis	9	Woma_00000837-RA;Woma_00004159-RB;Woma_00005195-RA;Woma_00005819-RA;Woma_00012474-RA;Woma_00012476-RA;Woma_00012494-RA;Woma_00013978-RA;Woma_00014069-RA
GO:0002446	neutrophil mediated immunity	23	Woma_00001098-RA;Woma_00001916-RB;Woma_00002665-RA;Woma_00003506-RA;Woma_00004242-RA;Woma_00005297-RA;Woma_00005963-RA;Woma_00006363-RA;Woma_00007256-RB;Woma_00007257-RA;Woma_00008254-RA;Woma_00008438-RA;Woma_00008721-RA;Woma_00008932-RA;Woma_00009830-RA;Woma_00011636-RA;Woma_00011638-RA;Woma_00011875-RA;Woma_00012999-RA;Woma_00014072-RA;Woma_00014814-RA;Woma_00016105-RA;Woma_00016106-RA
GO:0046173	polyol biosynthetic process	4	Woma_00007346-RA;Woma_00011356-RA;Woma_00011357-RA;Woma_00011358-RA
GO:2000738	positive regulation of stem cell differentiation	4	Woma_00005195-RA;Woma_00005819-RA;Woma_00012219-RA;Woma_00016569-RA
GO:0033273	response to vitamin	5	Woma_00003889-RA;Woma_00005195-RA;Woma_00011307-RA;Woma_00012315-RA;Woma_00013723-RA
GO:0048661	positive regulation of smooth muscle cell proliferation	5	Woma_00002003-RA;Woma_00003619-RA;Woma_00003889-RA;Woma_00005819-RA;Woma_00010130-RB
GO:0002702	positive regulation of production of molecular mediator of immune response	6	Woma_00000657-RA;Woma_00001215-RA;Woma_00002665-RA;Woma_00005643-RA;Woma_00008123-RA;Woma_00010714-RB
GO:0006690	icosanoid metabolic process	3	Woma_00002746-RB;Woma_00010287-RA;Woma_00014222-RA
GO:0010002	cardioblast differentiation	3	Woma_00000095-RA;Woma_00004159-RB;Woma_00005819-RA
GO:0022611	dormancy process	3	Woma_00000565-RA;Woma_00003889-RA;Woma_00011403-RA
GO:1990267	response to transition metal nanoparticle	11	Woma_00003889-RA;Woma_00004290-RA;Woma_00004291-RA;Woma_00005195-RA;Woma_00005847-RA;Woma_00008932-RA;Woma_00010519-RA;Woma_00011496-RA;Woma_00012219-RA;Woma_00012754-RA;Woma_00012912-RA
GO:0036230	granulocyte activation	23	Woma_00001098-RA;Woma_00001916-RB;Woma_00002665-RA;Woma_00003506-RA;Woma_00004242-RA;Woma_00005297-RA;Woma_00005963-RA;Woma_00006363-RA;Woma_00007256-RB;Woma_00007257-RA;Woma_00008254-RA;Woma_00008438-RA;Woma_00008721-RA;Woma_00008932-RA;Woma_00009830-RA;Woma_00011636-RA;Woma_00011638-RA;Woma_00011875-RA;Woma_00012999-RA;Woma_00014072-RA;Woma_00014814-RA;Woma_00016105-RA;Woma_00016106-RA
GO:0016125	sterol metabolic process	9	Woma_00000616-RA;Woma_00003064-RA;Woma_00004944-RA;Woma_00006017-RA;Woma_00006723-RA;Woma_00010287-RA;Woma_00011479-RA;Woma_00014072-RA;Woma_00014222-RA
GO:0007432	salivary gland boundary specification	2	Woma_00001667-RA;Woma_00005819-RA
GO:0009812	flavonoid metabolic process	2	Woma_00004275-RA;Woma_00004570-RB
GO:0030262	apoptotic nuclear changes	2	Woma_00007000-RA;Woma_00011149-RA
GO:0031663	lipopolysaccharide-mediated signaling pathway	2	Woma_00005195-RA;Woma_00005667-RA
GO:0042331	phototaxis	2	Woma_00008202-RA;Woma_00012315-RA
GO:0042743	hydrogen peroxide metabolic process	2	Woma_00002746-RB;Woma_00003889-RA
GO:0045026	plasma membrane fusion	2	Woma_00004305-RA;Woma_00016569-RA
GO:0051154	negative regulation of striated muscle cell differentiation	2	Woma_00005819-RA;Woma_00016569-RA
GO:0055026	negative regulation of cardiac muscle tissue development	2	Woma_00005819-RA;Woma_00016569-RA
GO:0061065	regulation of dauer larval development	2	Woma_00003889-RA;Woma_00009803-RB
GO:0061383	trabecula morphogenesis	2	Woma_00002913-RA;Woma_00005195-RA
GO:0001516	prostaglandin biosynthetic process	1	Woma_00002746-RB
GO:0001705	ectoderm formation	1	Woma_00005819-RA
GO:0003085	negative regulation of systemic arterial blood pressure	1	Woma_00005297-RA
GO:0007386	compartment pattern specification	1	Woma_00000095-RA
GO:0007445	determination of imaginal disc primordium	1	Woma_00004159-RB
GO:0007509	mesoderm migration involved in gastrulation	1	Woma_00012494-RA
GO:0009404	toxin metabolic process	1	Woma_00011479-RA
GO:0010225	response to UV-C	1	Woma_00001029-RA
GO:0010575	positive regulation of vascular endothelial growth factor production	1	Woma_00010130-RB
GO:0010896	regulation of triglyceride catabolic process	1	Woma_00000454-RA
GO:0014912	negative regulation of smooth muscle cell migration	1	Woma_00011479-RA
GO:0018094	protein polyglycylation	1	Woma_00013506-RA
GO:0021535	cell migration in hindbrain	1	Woma_00006524-RA
GO:0021548	pons development	1	Woma_00006524-RA
GO:0031054	pre-miRNA processing	1	Woma_00009084-RA
GO:0031101	fin regeneration	1	Woma_00000663-RA
GO:0032876	negative regulation of DNA endoreduplication	1	Woma_00004159-RB
GO:0033197	response to vitamin E	1	Woma_00003889-RA
GO:0033334	fin morphogenesis	1	Woma_00000837-RA
GO:0033522	histone H2A ubiquitination	1	Woma_00009981-RA
GO:0035158	regulation of tube diameter, open tracheal system	1	Woma_00005819-RA
GO:0035178	turning behavior	1	Woma_00009803-RB
GO:0035313	wound healing, spreading of epidermal cells	1	Woma_00004839-RA
GO:0035461	vitamin transmembrane transport	1	Woma_00006363-RA
GO:0035733	hepatic stellate cell activation	1	Woma_00002003-RA
GO:0035988	chondrocyte proliferation	1	Woma_00001916-RB
GO:0040002	collagen and cuticulin-based cuticle development	1	Woma_00013723-RA
GO:0042744	hydrogen peroxide catabolic process	1	Woma_00002746-RB
GO:0042953	lipoprotein transport	1	Woma_00004944-RA
GO:0043371	negative regulation of CD4-positive, alpha-beta T cell differentiation	1	Woma_00012219-RA
GO:0044872	lipoprotein localization	1	Woma_00004944-RA
GO:0045577	regulation of B cell differentiation	1	Woma_00001916-RB
GO:0045947	negative regulation of translational initiation	1	Woma_00010694-RA
GO:0046457	prostanoid biosynthetic process	1	Woma_00002746-RB
GO:0048082	regulation of adult chitin-containing cuticle pigmentation	1	Woma_00015316-RA
GO:0048710	regulation of astrocyte differentiation	1	Woma_00005819-RA
GO:0048840	otolith development	1	Woma_00000663-RA
GO:0048916	posterior lateral line development	1	Woma_00015255-RA
GO:0051593	response to folic acid	1	Woma_00012315-RA
GO:0051890	regulation of cardioblast differentiation	1	Woma_00000095-RA
GO:0055062	phosphate ion homeostasis	1	Woma_00009611-RA
GO:0060055	angiogenesis involved in wound healing	1	Woma_00005297-RA
GO:0060602	branch elongation of an epithelium	1	Woma_00005819-RA
GO:0070232	regulation of T cell apoptotic process	1	Woma_00005819-RA
GO:0070278	extracellular matrix constituent secretion	1	Woma_00011307-RA
GO:0070417	cellular response to cold	1	Woma_00005963-RA
GO:0070914	UV-damage excision repair	1	Woma_00001029-RA
GO:0071425	hematopoietic stem cell proliferation	1	Woma_00004159-RB
GO:0072170	metanephric tubule development	1	Woma_00004162-RA
GO:0072506	trivalent inorganic anion homeostasis	1	Woma_00009611-RA
GO:0072537	fibroblast activation	1	Woma_00002003-RA
GO:0090128	regulation of synapse maturation	1	Woma_00004908-RA
GO:0090151	establishment of protein localization to mitochondrial membrane	1	Woma_00008312-RA
GO:0097104	postsynaptic membrane assembly	1	Woma_00014222-RA
GO:0097152	mesenchymal cell apoptotic process	1	Woma_00005195-RA
GO:1900425	negative regulation of defense response to bacterium	1	Woma_00003925-RA
GO:1901223	negative regulation of NIK/NF-kappaB signaling	1	Woma_00005195-RA
GO:1902547	regulation of cellular response to vascular endothelial growth factor stimulus	1	Woma_00002259-RA
GO:1903392	negative regulation of adherens junction organization	1	Woma_00001916-RB
[truncated: 3,180 more rows]

## Sheet: Molecular Function
GO ID	Description	Gene numbers	Genes
GO:0042302	structural constituent of cuticle	126	Woma_00000245-RA;Woma_00000246-RA;Woma_00000345-RA;Woma_00000346-RA;Woma_00000347-RA;Woma_00000350-RA;Woma_00000400-RA;Woma_00000560-RA;Woma_00000562-RA;Woma_00000563-RA;Woma_00000751-RA;Woma_00001384-RA;Woma_00001681-RA;Woma_00003010-RA;Woma_00003188-RA;Woma_00003223-RA;Woma_00003224-RA;Woma_00003225-RA;Woma_00003236-RA;Woma_00003641-RA;Woma_00003642-RA;Woma_00003643-RA;Woma_00003644-RA;Woma_000…
GO:0005214	structural constituent of chitin-based cuticle	121	Woma_00000245-RA;Woma_00000246-RA;Woma_00000345-RA;Woma_00000346-RA;Woma_00000347-RA;Woma_00000350-RA;Woma_00000400-RA;Woma_00000560-RA;Woma_00000562-RA;Woma_00000563-RA;Woma_00000751-RA;Woma_00001681-RA;Woma_00003010-RA;Woma_00003188-RA;Woma_00003223-RA;Woma_00003224-RA;Woma_00003225-RA;Woma_00003236-RA;Woma_00003641-RA;Woma_00003642-RA;Woma_00003643-RA;Woma_00003644-RA;Woma_00003646-RA;Woma_000…
GO:0008010	structural constituent of chitin-based larval cuticle	104	Woma_00000245-RA;Woma_00000246-RA;Woma_00000345-RA;Woma_00000346-RA;Woma_00000347-RA;Woma_00000350-RA;Woma_00000400-RA;Woma_00000560-RA;Woma_00000562-RA;Woma_00000563-RA;Woma_00001681-RA;Woma_00003010-RA;Woma_00003223-RA;Woma_00003224-RA;Woma_00003225-RA;Woma_00003236-RA;Woma_00003641-RA;Woma_00003642-RA;Woma_00003643-RA;Woma_00003644-RA;Woma_00003646-RA;Woma_00003647-RA;Woma_00005363-RA;Woma_000…
GO:0008061	chitin binding	77	Woma_00000016-RA;Woma_00000277-RA;Woma_00001033-RA;Woma_00001034-RA;Woma_00001035-RA;Woma_00001037-RA;Woma_00001186-RA;Woma_00001332-RA;Woma_00001890-RA;Woma_00002313-RA;Woma_00002314-RA;Woma_00002427-RA;Woma_00002867-RA;Woma_00003016-RA;Woma_00003037-RA;Woma_00003226-RA;Woma_00003228-RA;Woma_00003336-RA;Woma_00003784-RA;Woma_00004609-RA;Woma_00004618-RA;Woma_00004619-RA;Woma_00004621-RA;Woma_000…
GO:0004867	serine-type endopeptidase inhibitor activity	58	Woma_00003891-RA;Woma_00003897-RA;Woma_00003914-RA;Woma_00003917-RA;Woma_00004028-RA;Woma_00004034-RA;Woma_00004035-RA;Woma_00004037-RA;Woma_00004038-RA;Woma_00004654-RC;Woma_00004659-RA;Woma_00004660-RA;Woma_00004661-RA;Woma_00004663-RC;Woma_00004664-RA;Woma_00004719-RA;Woma_00004789-RB;Woma_00005139-RB;Woma_00005287-RA;Woma_00005461-RA;Woma_00005494-RA;Woma_00007278-RA;Woma_00007280-RA;Woma_000…
GO:0008236	serine-type peptidase activity	87	Woma_00000222-RA;Woma_00000630-RA;Woma_00000657-RA;Woma_00000726-RB;Woma_00000752-RA;Woma_00000753-RA;Woma_00000754-RA;Woma_00000756-RA;Woma_00000837-RA;Woma_00001500-RA;Woma_00001501-RA;Woma_00001502-RA;Woma_00001916-RB;Woma_00002857-RA;Woma_00002871-RA;Woma_00003097-RA;Woma_00003267-RA;Woma_00003269-RA;Woma_00003270-RA;Woma_00003767-RA;Woma_00003971-RA;Woma_00003972-RA;Woma_00003973-RA;Woma_000…
GO:0017171	serine hydrolase activity	87	Woma_00000222-RA;Woma_00000630-RA;Woma_00000657-RA;Woma_00000726-RB;Woma_00000752-RA;Woma_00000753-RA;Woma_00000754-RA;Woma_00000756-RA;Woma_00000837-RA;Woma_00001500-RA;Woma_00001501-RA;Woma_00001502-RA;Woma_00001916-RB;Woma_00002857-RA;Woma_00002871-RA;Woma_00003097-RA;Woma_00003267-RA;Woma_00003269-RA;Woma_00003270-RA;Woma_00003767-RA;Woma_00003971-RA;Woma_00003972-RA;Woma_00003973-RA;Woma_000…
GO:0008233	peptidase activity	143	Woma_00000222-RA;Woma_00000630-RA;Woma_00000657-RA;Woma_00000678-RA;Woma_00000679-RA;Woma_00000726-RB;Woma_00000752-RA;Woma_00000753-RA;Woma_00000754-RA;Woma_00000756-RA;Woma_00000837-RA;Woma_00001057-RA;Woma_00001144-RA;Woma_00001498-RA;Woma_00001500-RA;Woma_00001501-RA;Woma_00001502-RA;Woma_00001728-RA;Woma_00001729-RA;Woma_00001916-RB;Woma_00002259-RA;Woma_00002857-RA;Woma_00002871-RA;Woma_000…
GO:0070011	peptidase activity, acting on L-amino acid peptides	139	Woma_00000222-RA;Woma_00000630-RA;Woma_00000657-RA;Woma_00000678-RA;Woma_00000679-RA;Woma_00000726-RB;Woma_00000752-RA;Woma_00000753-RA;Woma_00000754-RA;Woma_00000756-RA;Woma_00000837-RA;Woma_00001057-RA;Woma_00001144-RA;Woma_00001498-RA;Woma_00001500-RA;Woma_00001501-RA;Woma_00001502-RA;Woma_00001728-RA;Woma_00001729-RA;Woma_00001916-RB;Woma_00002259-RA;Woma_00002857-RA;Woma_00002871-RA;Woma_000…
GO:0004175	endopeptidase activity	111	Woma_00000222-RA;Woma_00000630-RA;Woma_00000657-RA;Woma_00000678-RA;Woma_00000679-RA;Woma_00000726-RB;Woma_00000752-RA;Woma_00000753-RA;Woma_00000754-RA;Woma_00000756-RA;Woma_00000837-RA;Woma_00001057-RA;Woma_00001498-RA;Woma_00001500-RA;Woma_00001501-RA;Woma_00001502-RA;Woma_00001728-RA;Woma_00001729-RA;Woma_00001916-RB;Woma_00002259-RA;Woma_00002857-RA;Woma_00003097-RA;Woma_00003267-RA;Woma_000…
GO:0004252	serine-type endopeptidase activity	75	Woma_00000222-RA;Woma_00000630-RA;Woma_00000657-RA;Woma_00000726-RB;Woma_00000752-RA;Woma_00000753-RA;Woma_00000754-RA;Woma_00000756-RA;Woma_00000837-RA;Woma_00001500-RA;Woma_00001501-RA;Woma_00001502-RA;Woma_00001916-RB;Woma_00002857-RA;Woma_00003097-RA;Woma_00003267-RA;Woma_00003269-RA;Woma_00003270-RA;Woma_00003767-RA;Woma_00004142-RA;Woma_00004278-RA;Woma_00004279-RA;Woma_00004280-RA;Woma_000…
GO:0030414	peptidase inhibitor activity	63	Woma_00003891-RA;Woma_00003897-RA;Woma_00003914-RA;Woma_00003917-RA;Woma_00004028-RA;Woma_00004034-RA;Woma_00004035-RA;Woma_00004037-RA;Woma_00004038-RA;Woma_00004654-RC;Woma_00004659-RA;Woma_00004660-RA;Woma_00004661-RA;Woma_00004663-RC;Woma_00004664-RA;Woma_00004719-RA;Woma_00004789-RB;Woma_00005139-RB;Woma_00005287-RA;Woma_00005461-RA;Woma_00005494-RA;Woma_00007278-RA;Woma_00007280-RA;Woma_000…
GO:0004866	endopeptidase inhibitor activity	60	Woma_00003891-RA;Woma_00003897-RA;Woma_00003914-RA;Woma_00003917-RA;Woma_00004028-RA;Woma_00004034-RA;Woma_00004035-RA;Woma_00004037-RA;Woma_00004038-RA;Woma_00004654-RC;Woma_00004659-RA;Woma_00004660-RA;Woma_00004661-RA;Woma_00004663-RC;Woma_00004664-RA;Woma_00004719-RA;Woma_00004789-RB;Woma_00005139-RB;Woma_00005287-RA;Woma_00005461-RA;Woma_00005494-RA;Woma_00007278-RA;Woma_00007280-RA;Woma_000…
GO:0061135	endopeptidase regulator activity	60	Woma_00003891-RA;Woma_00003897-RA;Woma_00003914-RA;Woma_00003917-RA;Woma_00004028-RA;Woma_00004034-RA;Woma_00004035-RA;Woma_00004037-RA;Woma_00004038-RA;Woma_00004654-RC;Woma_00004659-RA;Woma_00004660-RA;Woma_00004661-RA;Woma_00004663-RC;Woma_00004664-RA;Woma_00004719-RA;Woma_00004789-RB;Woma_00005139-RB;Woma_00005287-RA;Woma_00005461-RA;Woma_00005494-RA;Woma_00007278-RA;Woma_00007280-RA;Woma_000…
GO:0061134	peptidase regulator activity	64	Woma_00001916-RB;Woma_00003891-RA;Woma_00003897-RA;Woma_00003914-RA;Woma_00003917-RA;Woma_00004028-RA;Woma_00004034-RA;Woma_00004035-RA;Woma_00004037-RA;Woma_00004038-RA;Woma_00004654-RC;Woma_00004659-RA;Woma_00004660-RA;Woma_00004661-RA;Woma_00004663-RC;Woma_00004664-RA;Woma_00004719-RA;Woma_00004789-RB;Woma_00005139-RB;Woma_00005287-RA;Woma_00005461-RA;Woma_00005494-RA;Woma_00007278-RA;Woma_000…
GO:0005198	structural molecule activity	146	Woma_00000016-RA;Woma_00000245-RA;Woma_00000246-RA;Woma_00000345-RA;Woma_00000346-RA;Woma_00000347-RA;Woma_00000350-RA;Woma_00000400-RA;Woma_00000560-RA;Woma_00000562-RA;Woma_00000563-RA;Woma_00000663-RA;Woma_00000751-RA;Woma_00001384-RA;Woma_00001498-RA;Woma_00001681-RA;Woma_00002045-RA;Woma_00002913-RA;Woma_00003010-RA;Woma_00003188-RA;Woma_00003223-RA;Woma_00003224-RA;Woma_00003225-RA;Woma_000…
GO:0004553	hydrolase activity, hydrolyzing O-glycosyl compounds	51	Woma_00000697-RA;Woma_00001033-RA;Woma_00001034-RA;Woma_00001035-RA;Woma_00001037-RA;Woma_00001271-RA;Woma_00001332-RA;Woma_00002427-RA;Woma_00003037-RA;Woma_00003506-RA;Woma_00003743-RA;Woma_00004222-RA;Woma_00004242-RA;Woma_00004609-RA;Woma_00004618-RA;Woma_00004619-RA;Woma_00004621-RA;Woma_00004622-RA;Woma_00005416-RA;Woma_00006192-RA;Woma_00006193-RA;Woma_00006205-RA;Woma_00006656-RA;Woma_000…
GO:0016798	hydrolase activity, acting on glycosyl bonds	52	Woma_00000697-RA;Woma_00001033-RA;Woma_00001034-RA;Woma_00001035-RA;Woma_00001037-RA;Woma_00001271-RA;Woma_00001332-RA;Woma_00001840-RA;Woma_00002427-RA;Woma_00003037-RA;Woma_00003506-RA;Woma_00003743-RA;Woma_00004222-RA;Woma_00004242-RA;Woma_00004609-RA;Woma_00004618-RA;Woma_00004619-RA;Woma_00004621-RA;Woma_00004622-RA;Woma_00005416-RA;Woma_00006192-RA;Woma_00006193-RA;Woma_00006205-RA;Woma_000…
GO:0030545	receptor regulator activity	53	Woma_00000408-RB;Woma_00000454-RA;Woma_00000663-RA;Woma_00000706-RA;Woma_00000837-RA;Woma_00000838-RA;Woma_00000872-RA;Woma_00000913-RA;Woma_00001215-RA;Woma_00002003-RA;Woma_00002665-RA;Woma_00002866-RA;Woma_00002913-RA;Woma_00003043-RA;Woma_00003189-RA;Woma_00003877-RA;Woma_00004006-RA;Woma_00004159-RB;Woma_00004162-RA;Woma_00004450-RA;Woma_00004801-RA;Woma_00005195-RA;Woma_00005319-RA;Woma_000…
GO:0030546	receptor activator activity	51	Woma_00000408-RB;Woma_00000454-RA;Woma_00000663-RA;Woma_00000706-RA;Woma_00000837-RA;Woma_00000838-RA;Woma_00000872-RA;Woma_00000913-RA;Woma_00001215-RA;Woma_00002003-RA;Woma_00002665-RA;Woma_00002866-RA;Woma_00002913-RA;Woma_00003043-RA;Woma_00003877-RA;Woma_00004006-RA;Woma_00004159-RB;Woma_00004162-RA;Woma_00004450-RA;Woma_00004801-RA;Woma_00005195-RA;Woma_00005693-RA;Woma_00005819-RA;Woma_000…
GO:0048018	receptor agonist activity	48	Woma_00000408-RB;Woma_00000454-RA;Woma_00000663-RA;Woma_00000706-RA;Woma_00000837-RA;Woma_00000838-RA;Woma_00000872-RA;Woma_00000913-RA;Woma_00001215-RA;Woma_00002003-RA;Woma_00002665-RA;Woma_00002866-RA;Woma_00002913-RA;Woma_00003043-RA;Woma_00003877-RA;Woma_00004006-RA;Woma_00004159-RB;Woma_00004162-RA;Woma_00004450-RA;Woma_00004801-RA;Woma_00005195-RA;Woma_00005693-RA;Woma_00005819-RA;Woma_000…
GO:0016787	hydrolase activity	293	Woma_00000222-RA;Woma_00000616-RA;Woma_00000630-RA;Woma_00000657-RA;Woma_00000678-RA;Woma_00000679-RA;Woma_00000697-RA;Woma_00000726-RB;Woma_00000752-RA;Woma_00000753-RA;Woma_00000754-RA;Woma_00000756-RA;Woma_00000793-RA;Woma_00000796-RA;Woma_00000837-RA;Woma_00001033-RA;Woma_00001034-RA;Woma_00001035-RA;Woma_00001037-RA;Woma_00001057-RA;Woma_00001144-RA;Woma_00001271-RA;Woma_00001332-RA;Woma_000…
GO:0004857	enzyme inhibitor activity	68	Woma_00003891-RA;Woma_00003897-RA;Woma_00003914-RA;Woma_00003917-RA;Woma_00004028-RA;Woma_00004034-RA;Woma_00004035-RA;Woma_00004037-RA;Woma_00004038-RA;Woma_00004275-RA;Woma_00004570-RB;Woma_00004654-RC;Woma_00004659-RA;Woma_00004660-RA;Woma_00004661-RA;Woma_00004663-RC;Woma_00004664-RA;Woma_00004719-RA;Woma_00004789-RB;Woma_00005139-RB;Woma_00005287-RA;Woma_00005461-RA;Woma_00005494-RA;Woma_000…
GO:0004568	chitinase activity	23	Woma_00001033-RA;Woma_00001034-RA;Woma_00001035-RA;Woma_00001037-RA;Woma_00001332-RA;Woma_00002427-RA;Woma_00003037-RA;Woma_00004609-RA;Woma_00004618-RA;Woma_00004619-RA;Woma_00004621-RA;Woma_00004622-RA;Woma_00005416-RA;Woma_00006894-RA;Woma_00006895-RA;Woma_00007268-RA;Woma_00008237-RA;Woma_00009024-RA;Woma_00009249-RA;Woma_00010424-RA;Woma_00014833-RA;Woma_00014834-RA;Woma_00014835-RA
GO:0005179	hormone activity	22	Woma_00000454-RA;Woma_00000838-RA;Woma_00000872-RA;Woma_00000913-RA;Woma_00003043-RA;Woma_00003877-RA;Woma_00004450-RA;Woma_00004801-RA;Woma_00005693-RA;Woma_00006437-RA;Woma_00007485-RA;Woma_00007657-RA;Woma_00008202-RA;Woma_00008639-RA;Woma_00010280-RA;Woma_00011401-RA;Woma_00011403-RA;Woma_00012990-RA;Woma_00014560-RA;Woma_00014887-RB;Woma_00014889-RA;Woma_00016094-RB
GO:0008237	metallopeptidase activity	46	Woma_00000678-RA;Woma_00000679-RA;Woma_00000837-RA;Woma_00001057-RA;Woma_00001728-RA;Woma_00001729-RA;Woma_00001916-RB;Woma_00002259-RA;Woma_00003069-RA;Woma_00003070-RA;Woma_00003776-RA;Woma_00004175-RA;Woma_00004176-RA;Woma_00004177-RA;Woma_00004178-RA;Woma_00004402-RA;Woma_00004403-RA;Woma_00004405-RA;Woma_00004651-RA;Woma_00004857-RA;Woma_00004927-RA;Woma_00005144-RA;Woma_00005147-RA;Woma_000…
GO:0052689	carboxylic ester hydrolase activity	41	Woma_00000616-RA;Woma_00002206-RA;Woma_00002226-RA;Woma_00002389-RA;Woma_00002919-RA;Woma_00003064-RA;Woma_00003527-RB;Woma_00003550-RA;Woma_00005231-RA;Woma_00005738-RA;Woma_00005821-RA;Woma_00005822-RA;Woma_00006017-RA;Woma_00006283-RA;Woma_00006284-RA;Woma_00006285-RA;Woma_00008333-RA;Woma_00008334-RA;Woma_00008335-RA;Woma_00008336-RA;Woma_00008338-RA;Woma_00009355-RA;Woma_00010287-RA;Woma_000…
GO:0005184	neuropeptide hormone activity	17	Woma_00000454-RA;Woma_00000838-RA;Woma_00000872-RA;Woma_00003043-RA;Woma_00003877-RA;Woma_00004450-RA;Woma_00004801-RA;Woma_00005693-RA;Woma_00006437-RA;Woma_00007485-RA;Woma_00007657-RA;Woma_00008202-RA;Woma_00010280-RA;Woma_00012990-RA;Woma_00014560-RA;Woma_00014889-RA;Woma_00016094-RB
GO:0004222	metalloendopeptidase activity	31	Woma_00000678-RA;Woma_00000679-RA;Woma_00000837-RA;Woma_00001057-RA;Woma_00001728-RA;Woma_00001729-RA;Woma_00001916-RB;Woma_00002259-RA;Woma_00003776-RA;Woma_00004175-RA;Woma_00004176-RA;Woma_00004177-RA;Woma_00004178-RA;Woma_00004402-RA;Woma_00004403-RA;Woma_00004405-RA;Woma_00004857-RA;Woma_00004927-RA;Woma_00005144-RA;Woma_00005147-RA;Woma_00005643-RA;Woma_00008123-RA;Woma_00008187-RA;Woma_000…
GO:0005539	glycosaminoglycan binding	31	Woma_00000741-RA;Woma_00000742-RA;Woma_00000743-RA;Woma_00001098-RA;Woma_00001392-RA;Woma_00002003-RA;Woma_00002665-RA;Woma_00002913-RA;Woma_00003925-RA;Woma_00004159-RB;Woma_00004329-RA;Woma_00004839-RA;Woma_00005195-RA;Woma_00005287-RA;Woma_00005319-RA;Woma_00005819-RA;Woma_00007256-RB;Woma_00007257-RA;Woma_00007821-RA;Woma_00008025-RA;Woma_00008253-RA;Woma_00008254-RA;Woma_00009955-RA;Woma_000…
GO:0016298	lipase activity	30	Woma_00000616-RA;Woma_00001629-RC;Woma_00002206-RA;Woma_00002226-RA;Woma_00002389-RA;Woma_00003064-RA;Woma_00004295-RA;Woma_00005050-RA;Woma_00005084-RA;Woma_00005738-RA;Woma_00005822-RA;Woma_00006017-RA;Woma_00006283-RA;Woma_00010287-RA;Woma_00010356-RA;Woma_00010357-RA;Woma_00010358-RB;Woma_00010359-RA;Woma_00010360-RA;Woma_00010361-RA;Woma_00010362-RA;Woma_00010588-RA;Woma_00011064-RA;Woma_000…
GO:0008083	growth factor activity	20	Woma_00000408-RB;Woma_00000663-RA;Woma_00000837-RA;Woma_00001215-RA;Woma_00002003-RA;Woma_00002866-RA;Woma_00002913-RA;Woma_00004006-RA;Woma_00005195-RA;Woma_00005819-RA;Woma_00007256-RB;Woma_00007257-RA;Woma_00009174-RA;Woma_00010137-RA;Woma_00010714-RB;Woma_00011179-RA;Woma_00011636-RA;Woma_00011638-RA;Woma_00012474-RA;Woma_00012476-RA
GO:0003796	lysozyme activity	12	Woma_00001033-RA;Woma_00001034-RA;Woma_00001035-RA;Woma_00001037-RA;Woma_00008237-RA;Woma_00009249-RA;Woma_00010184-RA;Woma_00012054-RB;Woma_00013544-RA;Woma_00014833-RA;Woma_00014834-RA;Woma_00014835-RA
GO:0008970	phosphatidylcholine 1-acylhydrolase activity	9	Woma_00010356-RA;Woma_00010357-RA;Woma_00010358-RB;Woma_00010359-RA;Woma_00010360-RA;Woma_00010361-RA;Woma_00010362-RA;Woma_00011064-RA;Woma_00011065-RB
GO:0004180	carboxypeptidase activity	16	Woma_00002871-RA;Woma_00003069-RA;Woma_00003070-RA;Woma_00004651-RA;Woma_00004771-RA;Woma_00005297-RA;Woma_00008079-RA;Woma_00008387-RA;Woma_00010227-RA;Woma_00010229-RA;Woma_00010230-RA;Woma_00010231-RA;Woma_00010232-RA;Woma_00010233-RA;Woma_00010742-RA;Woma_00010743-RB
GO:0042834	peptidoglycan binding	13	Woma_00000741-RA;Woma_00000742-RA;Woma_00000743-RA;Woma_00002665-RA;Woma_00003925-RA;Woma_00004329-RA;Woma_00007821-RA;Woma_00008253-RA;Woma_00008254-RA;Woma_00009955-RA;Woma_00014072-RA;Woma_00014767-RA;Woma_00014967-RA
GO:0005201	extracellular matrix structural constituent	13	Woma_00000016-RA;Woma_00001498-RA;Woma_00002913-RA;Woma_00004106-RA;Woma_00004839-RA;Woma_00005044-RA;Woma_00005287-RA;Woma_00005494-RA;Woma_00007579-RB;Woma_00008025-RA;Woma_00008619-RA;Woma_00010004-RA;Woma_00011801-RA
GO:0032450	maltose alpha-glucosidase activity	9	Woma_00001271-RA;Woma_00004222-RA;Woma_00006656-RA;Woma_00006657-RA;Woma_00006658-RA;Woma_00006659-RA;Woma_00006660-RA;Woma_00006661-RA;Woma_00006662-RA
GO:0045735	nutrient reservoir activity	9	Woma_00005497-RA;Woma_00006067-RA;Woma_00006069-RA;Woma_00006071-RA;Woma_00006072-RA;Woma_00006073-RA;Woma_00006074-RA;Woma_00006075-RA;Woma_00013209-RA
GO:0090599	alpha-glucosidase activity	9	Woma_00001271-RA;Woma_00004222-RA;Woma_00006656-RA;Woma_00006657-RA;Woma_00006658-RA;Woma_00006659-RA;Woma_00006660-RA;Woma_00006661-RA;Woma_00006662-RA
GO:0005549	odorant binding	24	Woma_00003516-RA;Woma_00003670-RA;Woma_00005601-RA;Woma_00005606-RA;Woma_00005611-RA;Woma_00006752-RA;Woma_00006764-RA;Woma_00006766-RA;Woma_00006774-RA;Woma_00007610-RA;Woma_00007612-RA;Woma_00008238-RA;Woma_00009593-RA;Woma_00010472-RA;Woma_00011812-RA;Woma_00013168-RA;Woma_00014360-RA;Woma_00014361-RA;Woma_00014362-RA;Woma_00014402-RA;Woma_00015602-RA;Woma_00015603-RA;Woma_00015604-RA;Woma_000…
GO:0008238	exopeptidase activity	28	Woma_00001144-RA;Woma_00001916-RB;Woma_00002871-RA;Woma_00003069-RA;Woma_00003070-RA;Woma_00003971-RA;Woma_00003972-RA;Woma_00003973-RA;Woma_00003974-RA;Woma_00003976-RA;Woma_00003982-RB;Woma_00004651-RA;Woma_00004771-RA;Woma_00004857-RA;Woma_00005297-RA;Woma_00006007-RA;Woma_00008079-RA;Woma_00008387-RA;Woma_00008474-RA;Woma_00008475-RA;Woma_00010227-RA;Woma_00010229-RA;Woma_00010230-RA;Woma_000…
GO:0004181	metallocarboxypeptidase activity	13	Woma_00003069-RA;Woma_00003070-RA;Woma_00004651-RA;Woma_00008079-RA;Woma_00008387-RA;Woma_00010227-RA;Woma_00010229-RA;Woma_00010230-RA;Woma_00010231-RA;Woma_00010232-RA;Woma_00010233-RA;Woma_00010742-RA;Woma_00010743-RB
GO:0015926	glucosidase activity	10	Woma_00001271-RA;Woma_00004222-RA;Woma_00006656-RA;Woma_00006657-RA;Woma_00006658-RA;Woma_00006659-RA;Woma_00006660-RA;Woma_00006661-RA;Woma_00006662-RA;Woma_00012912-RA
GO:0005125	cytokine activity	12	Woma_00000706-RA;Woma_00000837-RA;Woma_00001215-RA;Woma_00002665-RA;Woma_00004159-RB;Woma_00005195-RA;Woma_00005819-RA;Woma_00008202-RA;Woma_00008254-RA;Woma_00009174-RA;Woma_00010714-RB;Woma_00010786-RC
GO:0030246	carbohydrate binding	34	Woma_00001033-RA;Woma_00001034-RA;Woma_00001035-RA;Woma_00001037-RA;Woma_00001271-RA;Woma_00001498-RA;Woma_00002320-RA;Woma_00002495-RA;Woma_00003433-RA;Woma_00003632-RB;Woma_00004108-RA;Woma_00004112-RA;Woma_00004242-RA;Woma_00004310-RA;Woma_00004313-RA;Woma_00004314-RA;Woma_00006248-RA;Woma_00006250-RA;Woma_00006363-RA;Woma_00007366-RA;Woma_00007367-RA;Woma_00007821-RA;Woma_00008025-RA;Woma_000…
GO:0098772	molecular function regulator	128	Woma_00000408-RB;Woma_00000454-RA;Woma_00000663-RA;Woma_00000706-RA;Woma_00000837-RA;Woma_00000838-RA;Woma_00000872-RA;Woma_00000913-RA;Woma_00001076-RB;Woma_00001215-RA;Woma_00001502-RA;Woma_00001916-RB;Woma_00002003-RA;Woma_00002665-RA;Woma_00002866-RA;Woma_00002913-RA;Woma_00003043-RA;Woma_00003189-RA;Woma_00003877-RA;Woma_00003891-RA;Woma_00003897-RA;Woma_00003914-RA;Woma_00003917-RA;Woma_000…
GO:0004558	alpha-1,4-glucosidase activity	7	Woma_00001271-RA;Woma_00004222-RA;Woma_00006656-RA;Woma_00006657-RA;Woma_00006658-RA;Woma_00006661-RA;Woma_00006662-RA
GO:0008745	N-acetylmuramoyl-L-alanine amidase activity	7	Woma_00002665-RA;Woma_00003925-RA;Woma_00008253-RA;Woma_00008254-RA;Woma_00009955-RA;Woma_00014767-RA;Woma_00014967-RA
GO:0004620	phospholipase activity	16	Woma_00002389-RA;Woma_00004295-RA;Woma_00010356-RA;Woma_00010357-RA;Woma_00010358-RB;Woma_00010359-RA;Woma_00010360-RA;Woma_00010361-RA;Woma_00010362-RA;Woma_00010588-RA;Woma_00011064-RA;Woma_00011065-RB;Woma_00012280-RA;Woma_00013723-RA;Woma_00013950-RA;Woma_00014290-RA
GO:0004035	alkaline phosphatase activity	10	Woma_00000793-RA;Woma_00002190-RA;Woma_00005309-RA;Woma_00007031-RA;Woma_00007032-RA;Woma_00008672-RA;Woma_00011702-RA;Woma_00011703-RA;Woma_00011707-RA;Woma_00011708-RA
GO:0030882	lipid antigen binding	5	Woma_00000741-RA;Woma_00000742-RA;Woma_00000743-RA;Woma_00004329-RA;Woma_00014072-RA
GO:0070891	lipoteichoic acid binding	5	Woma_00000741-RA;Woma_00000742-RA;Woma_00000743-RA;Woma_00004329-RA;Woma_00014072-RA
GO:0004089	carbonate dehydratase activity	8	Woma_00000172-RA;Woma_00000484-RC;Woma_00001305-RA;Woma_00005629-RA;Woma_00005637-RC;Woma_00005639-RA;Woma_00008195-RA;Woma_00010380-RA
GO:0071855	neuropeptide receptor binding	8	Woma_00000838-RA;Woma_00003043-RA;Woma_00003877-RA;Woma_00004801-RA;Woma_00005693-RA;Woma_00007485-RA;Woma_00008639-RA;Woma_00014560-RA
GO:0008239	dipeptidyl-peptidase activity	8	Woma_00003971-RA;Woma_00003972-RA;Woma_00003973-RA;Woma_00003974-RA;Woma_00003976-RA;Woma_00003982-RB;Woma_00004857-RA;Woma_00005297-RA
GO:0008084	imaginal disc growth factor receptor binding	6	Woma_00001332-RA;Woma_00004618-RA;Woma_00004619-RA;Woma_00004621-RA;Woma_00004622-RA;Woma_00005416-RA
GO:0043394	proteoglycan binding	12	Woma_00002913-RA;Woma_00003405-RA;Woma_00004159-RB;Woma_00004839-RA;Woma_00005287-RA;Woma_00007256-RB;Woma_00007257-RA;Woma_00011636-RA;Woma_00011638-RA;Woma_00011801-RA;Woma_00011875-RA;Woma_00013273-RA
GO:0005550	pheromone binding	5	Woma_00003516-RA;Woma_00003670-RA;Woma_00006752-RA;Woma_00006774-RA;Woma_00013168-RA
GO:0004190	aspartic-type endopeptidase activity	8	Woma_00008721-RA;Woma_00010680-RA;Woma_00010760-RA;Woma_00010761-RB;Woma_00010763-RA;Woma_00010764-RA;Woma_00010766-RA;Woma_00010767-RA
GO:0008235	metalloexopeptidase activity	15	Woma_00001916-RB;Woma_00003069-RA;Woma_00003070-RA;Woma_00004651-RA;Woma_00006007-RA;Woma_00008079-RA;Woma_00008387-RA;Woma_00010227-RA;Woma_00010229-RA;Woma_00010230-RA;Woma_00010231-RA;Woma_00010232-RA;Woma_00010233-RA;Woma_00010742-RA;Woma_00010743-RB
GO:0070001	aspartic-type peptidase activity	8	Woma_00008721-RA;Woma_00010680-RA;Woma_00010760-RA;Woma_00010761-RB;Woma_00010763-RA;Woma_00010764-RA;Woma_00010766-RA;Woma_00010767-RA
GO:0008201	heparin binding	14	Woma_00001098-RA;Woma_00002003-RA;Woma_00002913-RA;Woma_00004839-RA;Woma_00005195-RA;Woma_00005287-RA;Woma_00005319-RA;Woma_00005819-RA;Woma_00007256-RB;Woma_00007257-RA;Woma_00011636-RA;Woma_00011638-RA;Woma_00012474-RA;Woma_00012476-RA
GO:0008484	sulfuric ester hydrolase activity	5	Woma_00005426-RA;Woma_00008932-RA;Woma_00008933-RB;Woma_00009076-RB;Woma_00010130-RB
GO:0016015	morphogen activity	5	Woma_00001215-RA;Woma_00004159-RB;Woma_00005819-RA;Woma_00010714-RB;Woma_00010786-RC
GO:0050431	transforming growth factor beta binding	9	Woma_00004654-RC;Woma_00004659-RA;Woma_00004660-RA;Woma_00004661-RA;Woma_00004663-RC;Woma_00004664-RA;Woma_00004719-RA;Woma_00005139-RB;Woma_00013978-RA
GO:0004185	serine-type carboxypeptidase activity	4	Woma_00002871-RA;Woma_00004771-RA;Woma_00005297-RA;Woma_00008079-RA
GO:0001948	glycoprotein binding	12	Woma_00002913-RA;Woma_00003405-RA;Woma_00004159-RB;Woma_00004839-RA;Woma_00005287-RA;Woma_00007256-RB;Woma_00007257-RA;Woma_00011636-RA;Woma_00011638-RA;Woma_00011801-RA;Woma_00011875-RA;Woma_00013273-RA
GO:0032934	sterol binding	9	Woma_00000741-RA;Woma_00000742-RA;Woma_00000743-RA;Woma_00000744-RA;Woma_00000745-RA;Woma_00004329-RA;Woma_00005312-RA;Woma_00011479-RA;Woma_00014072-RA
GO:0050840	extracellular matrix binding	8	Woma_00001498-RA;Woma_00002913-RA;Woma_00004159-RB;Woma_00004839-RA;Woma_00010786-RC;Woma_00011307-RA;Woma_00011801-RA;Woma_00013273-RA
GO:0001664	G-protein coupled receptor binding	23	Woma_00000277-RA;Woma_00000838-RA;Woma_00002867-RA;Woma_00003043-RA;Woma_00003877-RA;Woma_00004158-RB;Woma_00004159-RB;Woma_00004162-RA;Woma_00004450-RA;Woma_00004801-RA;Woma_00005693-RA;Woma_00006820-RA;Woma_00007256-RB;Woma_00007257-RA;Woma_00007482-RA;Woma_00007485-RA;Woma_00008639-RA;Woma_00008779-RA;Woma_00009830-RA;Woma_00011636-RA;Woma_00011638-RA;Woma_00014246-RA;Woma_00014560-RA
GO:0008011	structural constituent of pupal chitin-based cuticle	3	Woma_00003010-RA;Woma_00008567-RA;Woma_00011244-RA
GO:0033961	cis-stilbene-oxide hydrolase activity	3	Woma_00011356-RA;Woma_00011357-RA;Woma_00011358-RA
GO:0031685	adenosine receptor binding	4	Woma_00007256-RB;Woma_00007257-RA;Woma_00011636-RA;Woma_00011638-RA
GO:0070008	serine-type exopeptidase activity	4	Woma_00002871-RA;Woma_00004771-RA;Woma_00005297-RA;Woma_00008079-RA
GO:0033612	receptor serine/threonine kinase binding	6	Woma_00005195-RA;Woma_00005819-RA;Woma_00007278-RA;Woma_00007280-RA;Woma_00007281-RA;Woma_00010755-RA
GO:0005518	collagen binding	8	Woma_00000837-RA;Woma_00002003-RA;Woma_00002913-RA;Woma_00004857-RA;Woma_00005819-RA;Woma_00011307-RA;Woma_00011801-RA;Woma_00011875-RA
GO:0001530	lipopolysaccharide binding	6	Woma_00000741-RA;Woma_00000742-RA;Woma_00000743-RA;Woma_00004329-RA;Woma_00007821-RA;Woma_00014072-RA
GO:0005102	receptor binding	93	Woma_00000277-RA;Woma_00000408-RB;Woma_00000433-RA;Woma_00000454-RA;Woma_00000663-RA;Woma_00000706-RA;Woma_00000837-RA;Woma_00000838-RA;Woma_00000872-RA;Woma_00000913-RA;Woma_00001215-RA;Woma_00001332-RA;Woma_00001402-RA;Woma_00001916-RB;Woma_00002003-RA;Woma_00002665-RA;Woma_00002866-RA;Woma_00002867-RA;Woma_00002868-RA;Woma_00002913-RA;Woma_00002974-RA;Woma_00003043-RA;Woma_00003189-RA;Woma_000…
GO:0004099	chitin deacetylase activity	3	Woma_00002427-RA;Woma_00006894-RA;Woma_00006895-RA
GO:0004771	sterol esterase activity	5	Woma_00000616-RA;Woma_00003064-RA;Woma_00006017-RA;Woma_00010287-RA;Woma_00014222-RA
GO:0046625	sphingolipid binding	4	Woma_00002868-RA;Woma_00004106-RA;Woma_00008619-RA;Woma_00009830-RA
GO:0019838	growth factor binding	13	Woma_00000565-RA;Woma_00002003-RA;Woma_00003889-RA;Woma_00004654-RC;Woma_00004659-RA;Woma_00004660-RA;Woma_00004661-RA;Woma_00004663-RC;Woma_00004664-RA;Woma_00004719-RA;Woma_00004839-RA;Woma_00005139-RB;Woma_00013978-RA
GO:0016788	hydrolase activity, acting on ester bonds	77	Woma_00000616-RA;Woma_00000793-RA;Woma_00001629-RC;Woma_00002096-RA;Woma_00002182-RA;Woma_00002190-RA;Woma_00002206-RA;Woma_00002226-RA;Woma_00002389-RA;Woma_00002919-RA;Woma_00003064-RA;Woma_00003527-RB;Woma_00003550-RA;Woma_00004295-RA;Woma_00005050-RA;Woma_00005084-RA;Woma_00005231-RA;Woma_00005309-RA;Woma_00005426-RA;Woma_00005738-RA;Woma_00005821-RA;Woma_00005822-RA;Woma_00006017-RA;Woma_000…
GO:0019955	cytokine binding	10	Woma_00003405-RA;Woma_00004654-RC;Woma_00004659-RA;Woma_00004660-RA;Woma_00004661-RA;Woma_00004663-RC;Woma_00004664-RA;Woma_00004719-RA;Woma_00005139-RB;Woma_00013978-RA
GO:0004301	epoxide hydrolase activity	3	Woma_00011356-RA;Woma_00011357-RA;Woma_00011358-RA
GO:0004556	alpha-amylase activity	3	Woma_00006192-RA;Woma_00006193-RA;Woma_00006205-RA
GO:0016019	peptidoglycan receptor activity	3	Woma_00002665-RA;Woma_00008254-RA;Woma_00014767-RA
GO:0016160	amylase activity	3	Woma_00006192-RA;Woma_00006193-RA;Woma_00006205-RA
GO:0016803	ether hydrolase activity	3	Woma_00011356-RA;Woma_00011357-RA;Woma_00011358-RA
GO:0043208	glycosphingolipid binding	3	Woma_00004106-RA;Woma_00008619-RA;Woma_00009830-RA
GO:0004623	phospholipase A2 activity	5	Woma_00002389-RA;Woma_00010588-RA;Woma_00012280-RA;Woma_00013950-RA;Woma_00014290-RA
GO:0004065	arylsulfatase activity	2	Woma_00008932-RA;Woma_00010130-RB
GO:0004566	beta-glucuronidase activity	2	Woma_00016105-RA;Woma_00016106-RA
GO:0005496	steroid binding	12	Woma_00000741-RA;Woma_00000742-RA;Woma_00000743-RA;Woma_00000744-RA;Woma_00000745-RA;Woma_00002913-RA;Woma_00004275-RA;Woma_00004329-RA;Woma_00004570-RB;Woma_00005312-RA;Woma_00011479-RA;Woma_00014072-RA
GO:0004000	adenosine deaminase activity	4	Woma_00007256-RB;Woma_00007257-RA;Woma_00011636-RA;Woma_00011638-RA
GO:0005121	Toll binding	4	Woma_00000408-RB;Woma_00001215-RA;Woma_00001402-RA;Woma_00010714-RB
GO:0004197	cysteine-type endopeptidase activity	10	Woma_00001498-RA;Woma_00007442-RA;Woma_00007823-RA;Woma_00008721-RA;Woma_00011604-RA;Woma_00011875-RA;Woma_00012503-RA;Woma_00012504-RB;Woma_00012505-RA;Woma_00013723-RA
GO:0004322	ferroxidase activity	3	Woma_00000615-RA;Woma_00004290-RA;Woma_00005948-RA
GO:0004565	beta-galactosidase activity	3	Woma_00003506-RA;Woma_00009830-RA;Woma_00012912-RA
GO:0004656	procollagen-proline 4-dioxygenase activity	3	Woma_00004310-RA;Woma_00004313-RA;Woma_00004314-RA
GO:0016724	oxidoreductase activity, oxidizing metal ions, oxygen as acceptor	3	Woma_00000615-RA;Woma_00004290-RA;Woma_00005948-RA
GO:0019798	procollagen-proline dioxygenase activity	3	Woma_00004310-RA;Woma_00004313-RA;Woma_00004314-RA
GO:0005507	copper ion binding	7	Woma_00000615-RA;Woma_00000958-RA;Woma_00003371-RA;Woma_00005403-RC;Woma_00005948-RA;Woma_00008113-RA;Woma_00012219-RA
GO:0004177	aminopeptidase activity	10	Woma_00001916-RB;Woma_00003971-RA;Woma_00003972-RA;Woma_00003973-RA;Woma_00003974-RA;Woma_00003976-RA;Woma_00003982-RB;Woma_00004857-RA;Woma_00005297-RA;Woma_00006007-RA
GO:0030234	enzyme regulator activity	75	Woma_00001916-RB;Woma_00002003-RA;Woma_00003891-RA;Woma_00003897-RA;Woma_00003914-RA;Woma_00003917-RA;Woma_00004028-RA;Woma_00004034-RA;Woma_00004035-RA;Woma_00004037-RA;Woma_00004038-RA;Woma_00004275-RA;Woma_00004570-RB;Woma_00004654-RC;Woma_00004659-RA;Woma_00004660-RA;Woma_00004661-RA;Woma_00004663-RC;Woma_00004664-RA;Woma_00004719-RA;Woma_00004789-RB;Woma_00005139-RB;Woma_00005287-RA;Woma_000…
GO:0008429	phosphatidylethanolamine binding	4	Woma_00007278-RA;Woma_00007280-RA;Woma_00007281-RA;Woma_00010755-RA
GO:0016810	hydrolase activity, acting on carbon-nitrogen (but not peptide) bonds	17	Woma_00002427-RA;Woma_00002665-RA;Woma_00003925-RA;Woma_00004305-RA;Woma_00006894-RA;Woma_00006895-RA;Woma_00007256-RB;Woma_00007257-RA;Woma_00008253-RA;Woma_00008254-RA;Woma_00009955-RA;Woma_00010424-RA;Woma_00011636-RA;Woma_00011638-RA;Woma_00014767-RA;Woma_00014814-RA;Woma_00014967-RA
GO:0008241	peptidyl-dipeptidase activity	3	Woma_00001144-RA;Woma_00008474-RA;Woma_00008475-RA
GO:0030297	transmembrane receptor protein tyrosine kinase activator activity	3	Woma_00006820-RA;Woma_00007936-RA;Woma_00012494-RA
GO:0008255	ecdysis-triggering hormone activity	2	Woma_00004450-RA;Woma_00012990-RA
GO:0008329	signaling pattern recognition receptor activity	4	Woma_00002665-RA;Woma_00007821-RA;Woma_00008254-RA;Woma_00014767-RA
GO:0038187	pattern recognition receptor activity	4	Woma_00002665-RA;Woma_00007821-RA;Woma_00008254-RA;Woma_00014767-RA
GO:0001871	pattern binding	5	Woma_00001498-RA;Woma_00006250-RA;Woma_00007821-RA;Woma_00009611-RA;Woma_00011179-RA
GO:0030247	polysaccharide binding	5	Woma_00001498-RA;Woma_00006250-RA;Woma_00007821-RA;Woma_00009611-RA;Woma_00011179-RA
GO:0015925	galactosidase activity	3	Woma_00003506-RA;Woma_00009830-RA;Woma_00012912-RA
GO:0015929	hexosaminidase activity	3	Woma_00004242-RA;Woma_00008190-RA;Woma_00010894-RB
GO:0016801	hydrolase activity, acting on ether bonds	3	Woma_00011356-RA;Woma_00011357-RA;Woma_00011358-RA
GO:0031543	peptidyl-proline dioxygenase activity	3	Woma_00004310-RA;Woma_00004313-RA;Woma_00004314-RA
GO:0031545	peptidyl-proline 4-dioxygenase activity	3	Woma_00004310-RA;Woma_00004313-RA;Woma_00004314-RA
GO:0003823	antigen binding	5	Woma_00000741-RA;Woma_00000742-RA;Woma_00000743-RA;Woma_00004329-RA;Woma_00014072-RA
GO:0043178	alcohol binding	10	Woma_00000741-RA;Woma_00000742-RA;Woma_00000743-RA;Woma_00000744-RA;Woma_00000745-RA;Woma_00002913-RA;Woma_00004329-RA;Woma_00005312-RA;Woma_00011479-RA;Woma_00014072-RA
GO:0005178	integrin binding	10	Woma_00001916-RB;Woma_00002868-RA;Woma_00002913-RA;Woma_00004106-RA;Woma_00004839-RA;Woma_00004857-RA;Woma_00004908-RA;Woma_00005137-RA;Woma_00008799-RB;Woma_00013405-RA
GO:0043395	heparan sulfate proteoglycan binding	5	Woma_00002913-RA;Woma_00003405-RA;Woma_00004159-RB;Woma_00005287-RA;Woma_00013273-RA
GO:0008613	diuretic hormone activity	2	Woma_00010280-RA;Woma_00014560-RA
GO:0039706	co-receptor binding	2	Woma_00004162-RA;Woma_00005819-RA
GO:0048019	receptor antagonist activity	2	Woma_00003189-RA;Woma_00005319-RA
GO:0048407	platelet-derived growth factor binding	2	Woma_00002003-RA;Woma_00004839-RA
GO:0016755	transferase activity, transferring amino-acyl groups	3	Woma_00003602-RA;Woma_00013723-RA;Woma_00014240-RA
GO:0051861	glycolipid binding	4	Woma_00004106-RA;Woma_00008619-RA;Woma_00009830-RA;Woma_00013696-RA
GO:0016811	hydrolase activity, acting on carbon-nitrogen (but not peptide) bonds, in linear amides	12	Woma_00002427-RA;Woma_00002665-RA;Woma_00003925-RA;Woma_00004305-RA;Woma_00006894-RA;Woma_00006895-RA;Woma_00008253-RA;Woma_00008254-RA;Woma_00009955-RA;Woma_00014767-RA;Woma_00014814-RA;Woma_00014967-RA
GO:0016836	hydro-lyase activity	8	Woma_00000172-RA;Woma_00000484-RC;Woma_00001305-RA;Woma_00005629-RA;Woma_00005637-RC;Woma_00005639-RA;Woma_00008195-RA;Woma_00010380-RA
GO:1901681	sulfur compound binding	18	Woma_00001098-RA;Woma_00002003-RA;Woma_00002913-RA;Woma_00003405-RA;Woma_00003889-RA;Woma_00004159-RB;Woma_00004839-RA;Woma_00005195-RA;Woma_00005287-RA;Woma_00005319-RA;Woma_00005819-RA;Woma_00007256-RB;Woma_00007257-RA;Woma_00011636-RA;Woma_00011638-RA;Woma_00012474-RA;Woma_00012476-RA;Woma_00013273-RA
GO:0016722	oxidoreductase activity, oxidizing metal ions	3	Woma_00000615-RA;Woma_00004290-RA;Woma_00005948-RA
GO:0030547	receptor inhibitor activity	2	Woma_00003189-RA;Woma_00005319-RA
GO:0043237	laminin-1 binding	2	Woma_00002913-RA;Woma_00011801-RA
GO:0043559	insulin binding	2	Woma_00000565-RA;Woma_00003889-RA
GO:0043236	laminin binding	3	Woma_00001498-RA;Woma_00002913-RA;Woma_00011801-RA
GO:0019239	deaminase activity	4	Woma_00007256-RB;Woma_00007257-RA;Woma_00011636-RA;Woma_00011638-RA
GO:0003835	beta-galactoside alpha-2,6-sialyltransferase activity	1	Woma_00001154-RA
GO:0003940	L-iduronidase activity	1	Woma_00013631-RA
GO:0003948	N4-(beta-N-acetylglucosaminyl)-L-asparaginase activity	1	Woma_00014814-RA
GO:0003989	acetyl-CoA carboxylase activity	1	Woma_00012003-RA
GO:0004098	cerebroside-sulfatase activity	1	Woma_00008932-RA
GO:0004167	dopachrome isomerase activity	1	Woma_00009862-RC
GO:0004423	iduronate-2-sulfatase activity	1	Woma_00009076-RB
GO:0004453	juvenile-hormone esterase activity	1	Woma_00009355-RA
GO:0004454	ketohexokinase activity	1	Woma_00012754-RA
GO:0004531	deoxyribonuclease II activity	1	Woma_00011149-RA
GO:0004561	alpha-N-acetylglucosaminidase activity	1	Woma_00010894-RB
GO:0004666	prostaglandin-endoperoxide synthase activity	1	Woma_00002746-RB
GO:0005213	structural constituent of chorion	1	Woma_00002045-RA
GO:0008031	eclosion hormone activity	1	Woma_00012990-RA
GO:0008096	juvenile hormone epoxide hydrolase activity	1	Woma_00011356-RA
GO:0008145	phenylalkylamine binding	1	Woma_00003670-RA
GO:0008373	sialyltransferase activity	1	Woma_00001154-RA
GO:0016034	maleylacetoacetate isomerase activity	1	Woma_00000796-RA
GO:0016085	myoinhibitory hormone activity	1	Woma_00014889-RA
GO:0016176	superoxide-generating NADPH oxidase activator activity	1	Woma_00002003-RA
GO:0016262	protein N-acetylglucosaminyltransferase activity	1	Woma_00005828-RA
GO:0016824	hydrolase activity, acting on acid halide bonds	1	Woma_00000796-RA
GO:0018445	prothoracicotrophic hormone activity	1	Woma_00008202-RA
GO:0019120	hydrolase activity, acting on acid halide bonds, in C-halide compounds	1	Woma_00000796-RA
GO:0019153	protein-disulfide reductase (glutathione) activity	1	Woma_00013723-RA
GO:0032500	muramyl dipeptide binding	1	Woma_00002665-RA
GO:0033919	glucan 1,3-alpha-glucosidase activity	1	Woma_00001271-RA
GO:0034338	short-chain carboxylesterase activity	1	Woma_00003550-RA
GO:0035274	diphenyl phthalate binding	1	Woma_00006766-RA
GO:0035275	dibutyl phthalate binding	1	Woma_00006766-RA
GO:0035594	ganglioside binding	1	Woma_00009830-RA
GO:0047498	calcium-dependent phospholipase A2 activity	1	Woma_00012280-RA
GO:0047875	ecdysone oxidase activity	1	Woma_00006723-RA
GO:0070326	very-low-density lipoprotein particle receptor binding	1	Woma_00005319-RA
GO:0071858	corazonin receptor binding	1	Woma_00005693-RA
GO:0090600	alpha-1,3-glucosidase activity	1	Woma_00001271-RA
GO:0097005	adipokinetic hormone receptor binding	1	Woma_00000454-RA
GO:0097363	protein O-GlcNAc transferase activity	1	Woma_00005828-RA
GO:0016290	palmitoyl-CoA hydrolase activity	3	Woma_00008192-RA;Woma_00010287-RA;Woma_00014222-RA
GO:0030296	protein tyrosine kinase activator activity	3	Woma_00006820-RA;Woma_00007936-RA;Woma_00012494-RA
GO:0004563	beta-N-acetylhexosaminidase activity	2	Woma_00004242-RA;Woma_00008190-RA
GO:0004792	thiosulfate sulfurtransferase activity	2	Woma_00005268-RA;Woma_00013346-RB
GO:0016231	beta-N-acetylglucosaminidase activity	2	Woma_00004242-RA;Woma_00008190-RA
GO:0016936	galactoside binding	2	Woma_00003506-RA;Woma_00006363-RA
GO:0051787	misfolded protein binding	2	Woma_00005963-RA;Woma_00007431-RA
GO:0070700	BMP receptor binding	2	Woma_00005195-RA;Woma_00005819-RA
GO:0016814	hydrolase activity, acting on carbon-nitrogen (but not peptide) bonds, in cyclic amidines	4	Woma_00007256-RB;Woma_00007257-RA;Woma_00011636-RA;Woma_00011638-RA
GO:0005158	insulin receptor binding	5	Woma_00003889-RA;Woma_00006363-RA;Woma_00011401-RA;Woma_00011403-RA;Woma_00015906-RA
GO:0005044	scavenger receptor activity	4	Woma_00001498-RA;Woma_00006350-RA;Woma_00011179-RA;Woma_00012219-RA
GO:0031418	L-ascorbic acid binding	3	Woma_00004310-RA;Woma_00004313-RA;Woma_00004314-RA
GO:0070851	growth factor receptor binding	10	Woma_00001332-RA;Woma_00002003-RA;Woma_00002866-RA;Woma_00003189-RA;Woma_00004006-RA;Woma_00004618-RA;Woma_00004619-RA;Woma_00004621-RA;Woma_00004622-RA;Woma_00005416-RA
GO:0005172	vascular endothelial growth factor receptor binding	2	Woma_00002003-RA;Woma_00004006-RA
GO:0008199	ferric iron binding	2	Woma_00004290-RA;Woma_00004291-RA
GO:0008417	fucosyltransferase activity	2	Woma_00014069-RA;Woma_00014096-RA
GO:0008474	palmitoyl-(protein) hydrolase activity	2	Woma_00008192-RA;Woma_00013105-RA
GO:0098599	palmitoyl hydrolase activity	2	Woma_00008192-RA;Woma_00013105-RA
GO:0003993	acid phosphatase activity	3	Woma_00002096-RA;Woma_00006858-RA;Woma_00007158-RB
GO:0005160	transforming growth factor beta receptor binding	3	Woma_00005195-RA;Woma_00005819-RA;Woma_00009174-RA
GO:0016702	oxidoreductase activity, acting on single donors with incorporation of molecular oxygen, incorporation of two atoms of oxygen	3	Woma_00004310-RA;Woma_00004313-RA;Woma_00004314-RA
GO:0005509	calcium ion binding	31	Woma_00000095-RA;Woma_00000433-RA;Woma_00000657-RA;Woma_00000663-RA;Woma_00000837-RA;Woma_00000939-RA;Woma_00001392-RA;Woma_00002913-RA;Woma_00003664-RB;Woma_00004227-RA;Woma_00004305-RA;Woma_00006205-RA;Woma_00007236-RA;Woma_00008025-RA;Woma_00008799-RB;Woma_00008932-RA;Woma_00009458-RA;Woma_00010130-RB;Woma_00010137-RA;Woma_00010201-RA;Woma_00010295-RA;Woma_00010519-RA;Woma_00011307-RA;Woma_000…
GO:0003756	protein disulfide isomerase activity	3	Woma_00000552-RA;Woma_00006808-RA;Woma_00013723-RA
GO:0016701	oxidoreductase activity, acting on single donors with incorporation of molecular oxygen	3	Woma_00004310-RA;Woma_00004313-RA;Woma_00004314-RA
GO:0016864	intramolecular oxidoreductase activity, transposing S-S bonds	3	Woma_00000552-RA;Woma_00006808-RA;Woma_00013723-RA
GO:0001968	fibronectin binding	2	Woma_00002913-RA;Woma_00012219-RA
GO:0070696	transmembrane receptor protein serine/threonine kinase binding	2	Woma_00005195-RA;Woma_00005819-RA
GO:0000016	lactase activity	1	Woma_00012912-RA
GO:0003810	protein-glutamine gamma-glutamyltransferase activity	1	Woma_00013723-RA
GO:0004040	amidase activity	1	Woma_00003925-RA
GO:0004446	inositol-hexakisphosphate phosphatase activity	1	Woma_00002096-RA
GO:0004567	beta-mannosidase activity	1	Woma_00000697-RA
GO:0004720	protein-lysine 6-oxidase activity	1	Woma_00012219-RA
GO:0005009	insulin-activated receptor activity	1	Woma_00003889-RA
GO:0005010	insulin-like growth factor-activated receptor activity	1	Woma_00003889-RA
GO:0005356	hydrogen:glucose symporter activity	1	Woma_00006363-RA
GO:0005360	insulin-responsive hydrogen:glucose symporter activity	1	Woma_00006363-RA
GO:0005499	vitamin D binding	1	Woma_00002913-RA
GO:0005540	hyaluronic acid binding	1	Woma_00008025-RA
GO:0008449	N-acetylglucosamine-6-sulfatase activity	1	Woma_00010130-RB
GO:0009679	hexose:proton symporter activity	1	Woma_00006363-RA
GO:0016084	myostimulatory hormone activity	1	Woma_00014560-RA
GO:0016603	glutaminyl-peptide cyclotransferase activity	1	Woma_00003602-RA
GO:0017042	glycosylceramidase activity	1	Woma_00012912-RA
GO:0019799	tubulin N-acetyltransferase activity	1	Woma_00011587-RA
GO:0030020	extracellular matrix structural constituent conferring tensile strength	1	Woma_00004839-RA
GO:0030158	protein xylosyltransferase activity	1	Woma_00000676-RA
GO:0030984	kininogen binding	1	Woma_00011875-RA
GO:0031405	lipoic acid binding	1	Woma_00003889-RA
GO:0031995	insulin-like growth factor II binding	1	Woma_00003889-RA
GO:0033222	xylose binding	1	Woma_00006363-RA
GO:0034416	bisphosphoglycerate phosphatase activity	1	Woma_00002096-RA
GO:0034417	bisphosphoglycerate 3-phosphatase activity	1	Woma_00002096-RA
GO:0035473	lipase binding	1	Woma_00005319-RA
GO:0043423	3-phosphoinositide-dependent protein kinase binding	1	Woma_00003889-RA
GO:0046922	peptide-O-fucosyltransferase activity	1	Woma_00014069-RA
GO:0052826	inositol hexakisphosphate 2-phosphatase activity	1	Woma_00002096-RA
GO:0055056	D-glucose transmembrane transporter activity	1	Woma_00006363-RA
GO:0071535	RING-like zinc finger domain binding	1	Woma_00011798-RA
GO:1903135	cupric ion binding	1	Woma_00003371-RA
GO:0016835	carbon-oxygen lyase activity	8	Woma_00000172-RA;Woma_00000484-RC;Woma_00001305-RA;Woma_00005629-RA;Woma_00005637-RC;Woma_00005639-RA;Woma_00008195-RA;Woma_00010380-RA
GO:0004601	peroxidase activity	5	Woma_00000796-RA;Woma_00000840-RA;Woma_00002746-RB;Woma_00005721-RA;Woma_00011626-RA
GO:0016671	oxidoreductase activity, acting on a sulfur group of donors, disulfide as acceptor	2	Woma_00000552-RA;Woma_00013723-RA
GO:0030339	fatty-acyl-ethyl-ester synthase activity	2	Woma_00010287-RA;Woma_00014222-RA
GO:0042056	chemoattractant activity	2	Woma_00002003-RA;Woma_00005819-RA
GO:0047619	acylcarnitine hydrolase activity	2	Woma_00010287-RA;Woma_00014222-RA
GO:0016684	oxidoreductase activity, acting on peroxide as acceptor	5	Woma_00000796-RA;Woma_00000840-RA;Woma_00002746-RB;Woma_00005721-RA;Woma_00011626-RA
GO:0051019	mitogen-activated protein kinase binding	4	Woma_00007278-RA;Woma_00007280-RA;Woma_00007281-RA;Woma_00010755-RA
GO:0008234	cysteine-type peptidase activity	11	Woma_00001498-RA;Woma_00006808-RA;Woma_00007442-RA;Woma_00007823-RA;Woma_00008721-RA;Woma_00011604-RA;Woma_00011875-RA;Woma_00012503-RA;Woma_00012504-RB;Woma_00012505-RA;Woma_00013723-RA
GO:0047374	methylumbelliferyl-acetate deacetylase activity	2	Woma_00010287-RA;Woma_00014222-RA
GO:1990715	mRNA CDS binding	2	Woma_00009084-RA;Woma_00010975-RB
GO:0005109	frizzled binding	3	Woma_00004158-RB;Woma_00004159-RB;Woma_00004162-RA
GO:0001872	(1->3)-beta-D-glucan binding	1	Woma_00007821-RA
GO:0004034	aldose 1-epimerase activity	1	Woma_00008140-RA
GO:0004308	exo-alpha-sialidase activity	1	Woma_00003506-RA
GO:0004348	glucosylceramidase activity	1	Woma_00007346-RA
GO:0005124	scavenger receptor binding	1	Woma_00007346-RA
GO:0008191	metalloendopeptidase inhibitor activity	1	Woma_00012315-RA
GO:0008422	beta-glucosidase activity	1	Woma_00012912-RA
GO:0010576	metalloenzyme regulator activity	1	Woma_00012315-RA
GO:0016421	CoA carboxylase activity	1	Woma_00012003-RA
GO:0016997	alpha-sialidase activity	1	Woma_00003506-RA
GO:0017040	ceramidase activity	1	Woma_00004305-RA
GO:0017095	heparan sulfate 6-O-sulfotransferase activity	1	Woma_00010130-RB
GO:0031994	insulin-like growth factor I binding	1	Woma_00003889-RA
GO:0046920	alpha-(1->3)-fucosyltransferase activity	1	Woma_00014096-RA
GO:0047238	glucuronosyl-N-acetylgalactosaminyl-proteoglycan 4-beta-N-acetylgalactosaminyltransferase activity	1	Woma_00012916-RA
GO:0047499	calcium-independent phospholipase A2 activity	1	Woma_00010588-RA
GO:0048551	metalloenzyme inhibitor activity	1	Woma_00012315-RA
GO:0050510	N-acetylgalactosaminyl-proteoglycan 3-beta-glucuronosyltransferase activity	1	Woma_00012916-RA
GO:0097001	ceramide binding	1	Woma_00009830-RA
GO:1904399	heparan sulfate binding	1	Woma_00004839-RA
GO:0070325	lipoprotein particle receptor binding	3	Woma_00002974-RA;Woma_00005319-RA;Woma_00008799-RB
GO:0005520	insulin-like growth factor binding	2	Woma_00000565-RA;Woma_00003889-RA
GO:0015923	mannosidase activity	2	Woma_00000697-RA;Woma_00008438-RA
GO:0015036	disulfide oxidoreductase activity	5	Woma_00000552-RA;Woma_00000873-RA;Woma_00011626-RA;Woma_00012238-RA;Woma_00013723-RA
GO:0003839	gamma-glutamylcyclotransferase activity	1	Woma_00014240-RA
GO:0003980	UDP-glucose:glycoprotein glucosyltransferase activity	1	Woma_00007048-RA
GO:0004169	dolichyl-phosphate-mannose-protein mannosyltransferase activity	1	Woma_00007431-RA
GO:0004711	ribosomal protein S6 kinase activity	1	Woma_00003619-RA
GO:0004745	retinol dehydrogenase activity	1	Woma_00005819-RA
GO:0008379	thioredoxin peroxidase activity	1	Woma_00011626-RA
GO:0016618	hydroxypyruvate reductase activity	1	Woma_00004956-RA
GO:0016899	oxidoreductase activity, acting on the CH-OH group of donors, oxygen as acceptor	1	Woma_00006723-RA
GO:0030267	glyoxylate reductase (NADP) activity	1	Woma_00004956-RA
GO:0033300	dehydroascorbic acid transporter activity	1	Woma_00006363-RA
GO:0035252	UDP-xylosyltransferase activity	1	Woma_00000676-RA
GO:0042285	xylosyltransferase activity	1	Woma_00000676-RA
GO:0051425	PTB domain binding	1	Woma_00003889-RA
GO:0016667	oxidoreductase activity, acting on a sulfur group of donors	6	Woma_00000552-RA;Woma_00000873-RA;Woma_00003371-RA;Woma_00011626-RA;Woma_00012238-RA;Woma_00013723-RA
GO:0016860	intramolecular oxidoreductase activity	4	Woma_00000552-RA;Woma_00006808-RA;Woma_00009862-RC;Woma_00013723-RA
GO:0035251	UDP-glucosyltransferase activity	2	Woma_00000676-RA;Woma_00007048-RA
GO:0047617	acyl-CoA hydrolase activity	3	Woma_00008192-RA;Woma_00010287-RA;Woma_00014222-RA
GO:0016209	antioxidant activity	6	Woma_00000796-RA;Woma_00000840-RA;Woma_00000958-RA;Woma_00002746-RB;Woma_00005721-RA;Woma_00011626-RA
GO:0005126	cytokine receptor binding	6	Woma_00002003-RA;Woma_00004006-RA;Woma_00005195-RA;Woma_00005819-RA;Woma_00009174-RA;Woma_00010519-RA
GO:0003923	GPI-anchor transamidase activity	1	Woma_00006808-RA
GO:0004396	hexokinase activity	1	Woma_00012754-RA
GO:0004500	dopamine beta-monooxygenase activity	1	Woma_00005403-RC
GO:0004784	superoxide dismutase activity	1	Woma_00000958-RA
GO:0004861	cyclin-dependent protein serine/threonine kinase inhibitor activity	1	Woma_00008553-RA
GO:0005164	tumor necrosis factor receptor binding	1	Woma_00010519-RA
GO:0008430	selenium binding	1	Woma_00011626-RA
GO:0008525	phosphatidylcholine transporter activity	1	Woma_00004944-RA
GO:0008865	fructokinase activity	1	Woma_00012754-RA
GO:0016721	oxidoreductase activity, acting on superoxide radicals as acceptor	1	Woma_00000958-RA
GO:0031409	pigment binding	1	Woma_00010771-RA
GO:0042288	MHC class I protein binding	1	Woma_00013723-RA
GO:0051428	peptide hormone receptor binding	1	Woma_00000454-RA
GO:0070739	protein-glutamic acid ligase activity	1	Woma_00013506-RA
GO:0070740	tubulin-glutamic acid ligase activity	1	Woma_00013506-RA
GO:0098770	FBXO family protein binding	1	Woma_00009803-RB
GO:0004806	triglyceride lipase activity	2	Woma_00010287-RA;Woma_00014222-RA
GO:0015450	P-P-bond-hydrolysis-driven protein transmembrane transporter activity	2	Woma_00008312-RA;Woma_00012739-RA
GO:0016783	sulfurtransferase activity	2	Woma_00005268-RA;Woma_00013346-RB
GO:0048029	monosaccharide binding	5	Woma_00004310-RA;Woma_00004313-RA;Woma_00004314-RA;Woma_00006363-RA;Woma_00008438-RA
GO:0016289	CoA hydrolase activity	3	Woma_00008192-RA;Woma_00010287-RA;Woma_00014222-RA
GO:0038024	cargo receptor activity	4	Woma_00001498-RA;Woma_00006350-RA;Woma_00011179-RA;Woma_00012219-RA
GO:0008320	protein transmembrane transporter activity	2	Woma_00008312-RA;Woma_00012739-RA
GO:0008081	phosphoric diester hydrolase activity	5	Woma_00002182-RA;Woma_00004295-RA;Woma_00009611-RA;Woma_00013696-RA;Woma_00013723-RA
GO:0016790	thiolester hydrolase activity	4	Woma_00008192-RA;Woma_00010287-RA;Woma_00013105-RA;Woma_00014222-RA
GO:0004115	3',5'-cyclic-AMP phosphodiesterase activity	1	Woma_00002182-RA
GO:0004468	lysine N-acetyltransferase activity, acting on acetyl phosphate as donor	1	Woma_00011587-RA
GO:0005537	mannose binding	1	Woma_00008438-RA
GO:0016641	oxidoreductase activity, acting on the CH-NH2 group of donors, oxygen as acceptor	1	Woma_00012219-RA
GO:0016670	oxidoreductase activity, acting on a sulfur group of donors, oxygen as acceptor	1	Woma_00003371-RA
GO:0016715	oxidoreductase activity, acting on paired donors, with incorporation or reduction of molecular oxygen, reduced ascorbate as one donor, and incorporation of one atom of oxygen	1	Woma_00005403-RC
GO:0016863	intramolecular oxidoreductase activity, transposing C=C bonds	1	Woma_00009862-RC
GO:0016885	ligase activity, forming carbon-carbon bonds	1	Woma_00012003-RA
GO:0047389	glycerophosphocholine phosphodiesterase activity	1	Woma_00009611-RA
GO:0070492	oligosaccharide binding	1	Woma_00012219-RA
GO:2001070	starch binding	1	Woma_00009611-RA
GO:0015485	cholesterol binding	2	Woma_00011479-RA;Woma_00014072-RA
GO:0046527	glucosyltransferase activity	2	Woma_00000676-RA;Woma_00007048-RA
GO:0019213	deacetylase activity	5	Woma_00002427-RA;Woma_00006894-RA;Woma_00006895-RA;Woma_00010287-RA;Woma_00014222-RA
GO:0004869	cysteine-type endopeptidase inhibitor activity	2	Woma_00007442-RA;Woma_00009506-RA
GO:0050750	low-density lipoprotein particle receptor binding	2	Woma_00005319-RA;Woma_00008799-RB
GO:0004571	mannosyl-oligosaccharide 1,2-alpha-mannosidase activity	1	Woma_00008438-RA
GO:0004622	lysophospholipase activity	1	Woma_00010588-RA
GO:0004629	phospholipase C activity	1	Woma_00013723-RA
GO:0004767	sphingomyelin phosphodiesterase activity	1	Woma_00004295-RA
GO:0005161	platelet-derived growth factor receptor binding	1	Woma_00002003-RA
GO:0008889	glycerophosphodiester phosphodiesterase activity	1	Woma_00009611-RA
GO:0036122	BMP binding	1	Woma_00003405-RA
GO:0042910	xenobiotic transporter activity	1	Woma_00006363-RA
GO:0045545	syndecan binding	1	Woma_00005287-RA
GO:0048185	activin binding	1	Woma_00005564-RA
GO:0070883	pre-miRNA binding	1	Woma_00009084-RA
GO:0016706	oxidoreductase activity, acting on paired donors, with incorporation or reduction of molecular oxygen, 2-oxoglutarate as one donor, and incorporation of one atom each of oxygen into both donors	3	Woma_00004310-RA;Woma_00004313-RA;Woma_00004314-RA
GO:0016859	cis-trans isomerase activity	3	Woma_00000796-RA;Woma_00000939-RA;Woma_00001455-RA
GO:0015277	kainate selective glutamate receptor activity	2	Woma_00015815-RB;Woma_00016560-RA
GO:0016504	peptidase activator activity	2	Woma_00001916-RB;Woma_00007424-RA
GO:0016782	transferase activity, transferring sulfur-containing groups	4	Woma_00004183-RA;Woma_00005268-RA;Woma_00010130-RB;Woma_00013346-RB
GO:0004602	glutathione peroxidase activity	1	Woma_00000796-RA
GO:0005104	fibroblast growth factor receptor binding	1	Woma_00002866-RA
GO:0005527	macrolide binding	1	Woma_00000939-RA
GO:0005528	FK506 binding	1	Woma_00000939-RA
GO:0008121	ubiquinol-cytochrome-c reductase activity	1	Woma_00014314-RA
GO:0008568	microtubule-severing ATPase activity	1	Woma_00007448-RA
GO:0015037	peptide disulfide oxidoreductase activity	1	Woma_00013723-RA
GO:0015924	mannosyl-oligosaccharide mannosidase activity	1	Woma_00008438-RA
GO:0016681	oxidoreductase activity, acting on diphenols and related substances as donors, cytochrome as acceptor	1	Woma_00014314-RA
GO:0016857	racemase and epimerase activity, acting on carbohydrates and derivatives	1	Woma_00008140-RA
GO:0019211	phosphatase activator activity	1	Woma_00005819-RA
GO:0034235	GPI anchor binding	1	Woma_00013696-RA
GO:0034483	heparan sulfate sulfotransferase activity	1	Woma_00010130-RB
GO:0042287	MHC protein binding	1	Woma_00013723-RA
GO:0001618	virus receptor activity	2	Woma_00004857-RA;Woma_00006250-RA
GO:0008146	sulfotransferase activity	2	Woma_00004183-RA;Woma_00010130-RB
GO:0008376	acetylgalactosaminyltransferase activity	2	Woma_00000860-RA;Woma_00012916-RA
GO:0022884	macromolecule transmembrane transporter activity	2	Woma_00008312-RA;Woma_00012739-RA
GO:0004871	signal transducer activity	60	Woma_00000095-RA;Woma_00000408-RB;Woma_00000454-RA;Woma_00000663-RA;Woma_00000706-RA;Woma_00000837-RA;Woma_00000838-RA;Woma_00000872-RA;Woma_00000913-RA;Woma_00001215-RA;Woma_00002003-RA;Woma_00002665-RA;Woma_00002866-RA;Woma_00002913-RA;Woma_00003043-RA;Woma_00003877-RA;Woma_00003889-RA;Woma_00004006-RA;Woma_00004159-RB;Woma_00004162-RA;Woma_00004450-RA;Woma_00004801-RA;Woma_00005195-RA;Woma_000…
GO:0015197	peptide transporter activity	2	Woma_00008312-RA;Woma_00012739-RA
GO:1904680	peptide transmembrane transporter activity	2	Woma_00008312-RA;Woma_00012739-RA
GO:0001190	transcriptional activator activity, RNA polymerase II transcription factor binding	1	Woma_00011479-RA
GO:0004550	nucleoside diphosphate kinase activity	1	Woma_00010162-RA
GO:0004559	alpha-mannosidase activity	1	Woma_00008438-RA
GO:0005159	insulin-like growth factor receptor binding	1	Woma_00003889-RA
GO:0016500	protein-hormone receptor activity	1	Woma_00003889-RA
GO:0016889	endodeoxyribonuclease activity, producing 3'-phosphomonoesters	1	Woma_00011149-RA
GO:0017110	nucleoside-diphosphatase activity	1	Woma_00014054-RB
GO:0034185	apolipoprotein binding	1	Woma_00004944-RA
GO:0043560	insulin receptor substrate binding	1	Woma_00003889-RA
GO:0051920	peroxiredoxin activity	1	Woma_00011626-RA
GO:0098811	transcriptional repressor activity, RNA polymerase II activating transcription factor binding	1	Woma_00011479-RA
GO:0004114	3',5'-cyclic-nucleotide phosphodiesterase activity	1	Woma_00002182-RA
GO:0008190	eukaryotic initiation factor 4E binding	1	Woma_00010694-RA
GO:0016842	amidine-lyase activity	1	Woma_00014240-RA
GO:0043176	amine binding	1	Woma_00003670-RA
GO:0070411	I-SMAD binding	1	Woma_00005564-RA
GO:0070735	protein-glycine ligase activity	1	Woma_00013506-RA
GO:0070878	primary miRNA binding	1	Woma_00009084-RA
GO:0001965	G-protein alpha-subunit binding	2	Woma_00003889-RA;Woma_00010519-RA
GO:0008198	ferrous iron binding	2	Woma_00004290-RA;Woma_00004291-RA
GO:0070006	metalloaminopeptidase activity	2	Woma_00001916-RB;Woma_00006007-RA
GO:0004112	cyclic-nucleotide phosphodiesterase activity	1	Woma_00002182-RA
GO:0016854	racemase and epimerase activity	1	Woma_00008140-RA
GO:0032813	tumor necrosis factor receptor superfamily binding	1	Woma_00010519-RA
GO:0051183	vitamin transporter activity	1	Woma_00006363-RA
GO:0090482	vitamin transmembrane transporter activity	1	Woma_00006363-RA
GO:0050660	flavin adenine dinucleotide binding	8	Woma_00003754-RA;Woma_00006723-RA;Woma_00006734-RA;Woma_00006744-RA;Woma_00006745-RA;Woma_00006746-RA;Woma_00006749-RA;Woma_00013243-RA
GO:0005112	Notch binding	2	Woma_00000433-RA;Woma_00000663-RA
GO:0008375	acetylglucosaminyltransferase activity	2	Woma_00004242-RA;Woma_00005828-RA
GO:0016638	oxidoreductase activity, acting on the CH-NH2 group of donors	1	Woma_00012219-RA
GO:0016840	carbon-nitrogen lyase activity	1	Woma_00014240-RA
GO:0017151	DEAD/H-box RNA helicase binding	1	Woma_00013013-RA
GO:0019200	carbohydrate kinase activity	1	Woma_00012754-RA
GO:0034450	ubiquitin-ubiquitin ligase activity	1	Woma_00007131-RA
GO:0046934	phosphatidylinositol-4,5-bisphosphate 3-kinase activity	1	Woma_00002003-RA
GO:0097157	pre-mRNA intronic binding	1	Woma_00010975-RB
GO:0016853	isomerase activity	8	Woma_00000552-RA;Woma_00000796-RA;Woma_00000939-RA;Woma_00001455-RA;Woma_00006808-RA;Woma_00008140-RA;Woma_00009862-RC;Woma_00013723-RA
GO:0050839	cell adhesion molecule binding	11	Woma_00001916-RB;Woma_00002868-RA;Woma_00002913-RA;Woma_00004106-RA;Woma_00004839-RA;Woma_00004857-RA;Woma_00004908-RA;Woma_00005137-RA;Woma_00007184-RA;Woma_00008799-RB;Woma_00013405-RA
GO:0017046	peptide hormone binding	2	Woma_00000565-RA;Woma_00003889-RA
GO:0042169	SH2 domain binding	2	Woma_00003889-RA;Woma_00006143-RA
GO:0042887	amide transmembrane transporter activity	2	Woma_00008312-RA;Woma_00012739-RA
GO:0004653	polypeptide N-acetylgalactosaminyltransferase activity	1	Woma_00000860-RA
GO:0005536	glucose binding	1	Woma_00006363-RA
GO:0003755	peptidyl-prolyl cis-trans isomerase activity	2	Woma_00000939-RA;Woma_00001455-RA
GO:0008194	UDP-glycosyltransferase activity	8	Woma_00000676-RA;Woma_00000860-RA;Woma_00004242-RA;Woma_00004275-RA;Woma_00004570-RB;Woma_00005828-RA;Woma_00007048-RA;Woma_00012916-RA
GO:0005234	extracellular-glutamate-gated ion channel activity	2	Woma_00015815-RB;Woma_00016560-RA
GO:0005545	1-phosphatidylinositol binding	1	Woma_00001076-RB
GO:0016894	endonuclease activity, active with either ribo- or deoxyribonucleic acids and producing 3'-phosphomonoesters	1	Woma_00011149-RA
GO:0017127	cholesterol transporter activity	1	Woma_00014072-RA
GO:0022848	acetylcholine-gated cation channel activity	1	Woma_00014589-RA
GO:0042043	neurexin family protein binding	1	Woma_00014222-RA
GO:0052813	phosphatidylinositol bisphosphate kinase activity	1	Woma_00002003-RA
GO:0015020	glucuronosyltransferase activity	3	Woma_00004275-RA;Woma_00004570-RB;Woma_00012916-RA
GO:0001972	retinoic acid binding	2	Woma_00004275-RA;Woma_00004570-RB
GO:0005212	structural constituent of eye lens	1	Woma_00004227-RA
GO:0016679	oxidoreductase activity, acting on diphenols and related substances as donors	1	Woma_00014314-RA
GO:0017080	sodium channel regulator activity	1	Woma_00001502-RA
GO:0030331	estrogen receptor binding	2	Woma_00004198-RA;Woma_00004199-RA
GO:0097367	carbohydrate derivative binding	134	Woma_00000016-RA;Woma_00000147-RA;Woma_00000277-RA;Woma_00000741-RA;Woma_00000742-RA;Woma_00000743-RA;Woma_00001033-RA;Woma_00001034-RA;Woma_00001035-RA;Woma_00001037-RA;Woma_00001098-RA;Woma_00001186-RA;Woma_00001332-RA;Woma_00001392-RA;Woma_00001890-RA;Woma_00002003-RA;Woma_00002313-RA;Woma_00002314-RA;Woma_00002427-RA;Woma_00002665-RA;Woma_00002867-RA;Woma_00002913-RA;Woma_00003016-RA;Woma_000…
GO:0005231	excitatory extracellular ligand-gated ion channel activity	3	Woma_00014589-RA;Woma_00015815-RB;Woma_00016560-RA
GO:0061733	peptide-lysine-N-acetyltransferase activity	3	Woma_00004198-RA;Woma_00004199-RA;Woma_00011587-RA
GO:0016758	transferase activity, transferring hexosyl groups	11	Woma_00000676-RA;Woma_00000860-RA;Woma_00004242-RA;Woma_00004275-RA;Woma_00004570-RB;Woma_00005828-RA;Woma_00007048-RA;Woma_00007431-RA;Woma_00012916-RA;Woma_00014069-RA;Woma_00014096-RA
GO:0051213	dioxygenase activity	3	Woma_00004310-RA;Woma_00004313-RA;Woma_00004314-RA
GO:0043548	phosphatidylinositol 3-kinase binding	1	Woma_00003889-RA
GO:0008270	zinc ion binding	52	Woma_00000172-RA;Woma_00000484-RC;Woma_00000837-RA;Woma_00000958-RA;Woma_00001305-RA;Woma_00001728-RA;Woma_00001729-RA;Woma_00001916-RB;Woma_00002665-RA;Woma_00003069-RA;Woma_00003070-RA;Woma_00003776-RA;Woma_00003925-RA;Woma_00004175-RA;Woma_00004176-RA;Woma_00004177-RA;Woma_00004178-RA;Woma_00004305-RA;Woma_00004651-RA;Woma_00005629-RA;Woma_00005637-RC;Woma_00005639-RA;Woma_00006007-RA;Woma_000…
GO:0051087	chaperone binding	5	Woma_00005963-RA;Woma_00007131-RA;Woma_00007431-RA;Woma_00008312-RA;Woma_00013177-RA
GO:0030544	Hsp70 protein binding	2	Woma_00007131-RA;Woma_00011479-RA
GO:0015035	protein disulfide oxidoreductase activity	1	Woma_00000552-RA
GO:0017147	Wnt-protein binding	1	Woma_00001498-RA
GO:1904315	transmitter-gated ion channel activity involved in regulation of postsynaptic membrane potential	1	Woma_00014589-RA
GO:0016757	transferase activity, transferring glycosyl groups	13	Woma_00000676-RA;Woma_00000860-RA;Woma_00001154-RA;Woma_00004242-RA;Woma_00004275-RA;Woma_00004570-RB;Woma_00005828-RA;Woma_00007048-RA;Woma_00007431-RA;Woma_00009205-RA;Woma_00012916-RA;Woma_00014069-RA;Woma_00014096-RA
GO:0000030	mannosyltransferase activity	1	Woma_00007431-RA
GO:0004714	transmembrane receptor protein tyrosine kinase activity	1	Woma_00003889-RA
GO:0005355	glucose transmembrane transporter activity	1	Woma_00006363-RA
GO:0015149	hexose transmembrane transporter activity	1	Woma_00006363-RA
GO:0015248	sterol transporter activity	1	Woma_00014072-RA
GO:0015464	acetylcholine receptor activity	1	Woma_00014589-RA
GO:0035004	phosphatidylinositol 3-kinase activity	1	Woma_00002003-RA
GO:0099529	neurotransmitter receptor activity involved in regulation of postsynaptic membrane potential	1	Woma_00014589-RA
GO:0033293	monocarboxylic acid binding	4	Woma_00003889-RA;Woma_00004275-RA;Woma_00004570-RB;Woma_00009830-RA
GO:0034212	peptide N-acetyltransferase activity	3	Woma_00004198-RA;Woma_00004199-RA;Woma_00011587-RA
GO:0042578	phosphoric ester hydrolase activity	19	Woma_00000793-RA;Woma_00002096-RA;Woma_00002182-RA;Woma_00002190-RA;Woma_00004295-RA;Woma_00005309-RA;Woma_00006858-RA;Woma_00007031-RA;Woma_00007032-RA;Woma_00007158-RB;Woma_00008672-RA;Woma_00009611-RA;Woma_00011702-RA;Woma_00011703-RA;Woma_00011707-RA;Woma_00011708-RA;Woma_00013696-RA;Woma_00013723-RA;Woma_00015061-RA
GO:0001191	transcriptional repressor activity, RNA polymerase II transcription factor binding	1	Woma_00011479-RA
GO:0005351	sugar:proton symporter activity	1	Woma_00006363-RA
GO:0070840	dynein complex binding	1	Woma_00007448-RA
GO:0005319	lipid transporter activity	4	Woma_00002974-RA;Woma_00003405-RA;Woma_00004944-RA;Woma_00014072-RA
GO:0008289	lipid binding	31	Woma_00000663-RA;Woma_00000741-RA;Woma_00000742-RA;Woma_00000743-RA;Woma_00000744-RA;Woma_00000745-RA;Woma_00001076-RB;Woma_00002868-RA;Woma_00002913-RA;Woma_00003889-RA;Woma_00004014-RA;Woma_00004106-RA;Woma_00004275-RA;Woma_00004329-RA;Woma_00004570-RB;Woma_00004944-RA;Woma_00005312-RA;Woma_00005564-RA;Woma_00007278-RA;Woma_00007280-RA;Woma_00007281-RA;Woma_00007821-RA;Woma_00008619-RA;Woma_000…
GO:0001540	beta-amyloid binding	2	Woma_00003889-RA;Woma_00005319-RA
GO:0001205	transcriptional activator activity, RNA polymerase II distal enhancer sequence-specific binding	1	Woma_00011479-RA
GO:0015145	monosaccharide transmembrane transporter activity	1	Woma_00006363-RA
GO:0031435	mitogen-activated protein kinase kinase kinase binding	1	Woma_00005667-RA
GO:0052745	inositol phosphate phosphatase activity	1	Woma_00002096-RA
GO:0005504	fatty acid binding	3	Woma_00003889-RA;Woma_00004275-RA;Woma_00004570-RB
GO:0030295	protein kinase activator activity	3	Woma_00006820-RA;Woma_00007936-RA;Woma_00012494-RA
GO:0005501	retinoid binding	2	Woma_00004275-RA;Woma_00004570-RB
GO:0005246	calcium channel regulator activity	1	Woma_00009171-RA
GO:0005402	cation:sugar symporter activity	1	Woma_00006363-RA
GO:0015459	potassium channel regulator activity	1	Woma_00004857-RA
GO:0016712	oxidoreductase activity, acting on paired donors, with incorporation or reduction of molecular oxygen, reduced flavin or flavoprotein as one donor, and incorporation of one atom of oxygen	1	Woma_00005070-RA
GO:0016881	acid-amino acid ligase activity	1	Woma_00013506-RA
GO:0070330	aromatase activity	1	Woma_00005070-RA
GO:0070412	R-SMAD binding	1	Woma_00005564-RA
GO:0043621	protein self-association	3	Woma_00006363-RA;Woma_00011875-RA;Woma_00014814-RA
GO:0005245	voltage-gated calcium channel activity	1	Woma_00009171-RA
GO:0051393	alpha-actinin binding	1	Woma_00007184-RA
GO:0051721	protein phosphatase 2A binding	1	Woma_00003619-RA
GO:0001221	transcription cofactor binding	2	Woma_00011479-RA;Woma_00011798-RA
GO:0046914	transition metal ion binding	69	Woma_00000172-RA;Woma_00000484-RC;Woma_00000615-RA;Woma_00000837-RA;Woma_00000958-RA;Woma_00001305-RA;Woma_00001728-RA;Woma_00001729-RA;Woma_00001916-RB;Woma_00001958-RA;Woma_00002660-RA;Woma_00002665-RA;Woma_00003069-RA;Woma_00003070-RA;Woma_00003371-RA;Woma_00003776-RA;Woma_00003925-RA;Woma_00004175-RA;Woma_00004176-RA;Woma_00004177-RA;Woma_00004178-RA;Woma_00004290-RA;Woma_00004291-RA;Woma_000…
GO:0019209	kinase activator activity	3	Woma_00006820-RA;Woma_00007936-RA;Woma_00012494-RA
GO:0016791	phosphatase activity	14	Woma_00000793-RA;Woma_00002096-RA;Woma_00002190-RA;Woma_00005309-RA;Woma_00006858-RA;Woma_00007031-RA;Woma_00007032-RA;Woma_00007158-RB;Woma_00008672-RA;Woma_00011702-RA;Woma_00011703-RA;Woma_00011707-RA;Woma_00011708-RA;Woma_00015061-RA
GO:0004402	histone acetyltransferase activity	2	Woma_00004198-RA;Woma_00004199-RA
GO:0004970	ionotropic glutamate receptor activity	2	Woma_00015815-RB;Woma_00016560-RA
GO:0005548	phospholipid transporter activity	1	Woma_00004944-RA
GO:0019199	transmembrane receptor protein kinase activity	1	Woma_00003889-RA
GO:0030145	manganese ion binding	2	Woma_00011179-RA;Woma_00013696-RA
GO:0016538	cyclin-dependent protein serine/threonine kinase regulator activity	1	Woma_00008553-RA
GO:0030291	protein serine/threonine kinase inhibitor activity	1	Woma_00008553-RA
GO:0019840	isoprenoid binding	2	Woma_00004275-RA;Woma_00004570-RB
GO:0015144	carbohydrate transmembrane transporter activity	1	Woma_00006363-RA
GO:0016763	transferase activity, transferring pentosyl groups	1	Woma_00000676-RA
GO:0030507	spectrin binding	1	Woma_00007184-RA
GO:0051119	sugar transmembrane transporter activity	1	Woma_00006363-RA
GO:1901476	carbohydrate transporter activity	1	Woma_00006363-RA
GO:0008066	glutamate receptor activity	2	Woma_00015815-RB;Woma_00016560-RA
GO:0005154	epidermal growth factor receptor binding	1	Woma_00003189-RA
GO:0016776	phosphotransferase activity, phosphate group as acceptor	1	Woma_00010162-RA
GO:0061631	ubiquitin conjugating enzyme activity	1	Woma_00015927-RB
GO:0016614	oxidoreductase activity, acting on CH-OH group of donors	10	Woma_00003754-RA;Woma_00004956-RA;Woma_00005819-RA;Woma_00006723-RA;Woma_00006734-RA;Woma_00006744-RA;Woma_00006745-RA;Woma_00006746-RA;Woma_00006749-RA;Woma_00013243-RA
GO:0042805	actinin binding	1	Woma_00007184-RA
GO:0061650	ubiquitin-like protein conjugating enzyme activity	1	Woma_00015927-RB
GO:0022824	transmitter-gated ion channel activity	3	Woma_00014589-RA;Woma_00015815-RB;Woma_00016560-RA
GO:0001102	RNA polymerase II activating transcription factor binding	1	Woma_00011479-RA
GO:0008266	poly(U) RNA binding	1	Woma_00003570-RB
GO:0030371	translation repressor activity	1	Woma_00010694-RA
GO:0008374	O-acyltransferase activity	1	Woma_00010588-RA
GO:0031624	ubiquitin conjugating enzyme binding	1	Woma_00010012-RA
GO:0008080	N-acetyltransferase activity	3	Woma_00004198-RA;Woma_00004199-RA;Woma_00011587-RA
GO:0022835	transmitter-gated channel activity	3	Woma_00014589-RA;Woma_00015815-RB;Woma_00016560-RA
GO:0004364	glutathione transferase activity	1	Woma_00000796-RA
GO:0004520	endodeoxyribonuclease activity	1	Woma_00011149-RA
GO:0015295	solute:proton symporter activity	1	Woma_00006363-RA
GO:0017112	Rab guanyl-nucleotide exchange factor activity	1	Woma_00008589-RB
GO:0005506	iron ion binding	9	Woma_00001958-RA;Woma_00002660-RA;Woma_00004290-RA;Woma_00004291-RA;Woma_00004310-RA;Woma_00004313-RA;Woma_00004314-RA;Woma_00005070-RA;Woma_00006663-RB
GO:0002020	protease binding	3	Woma_00002913-RA;Woma_00004857-RA;Woma_00012315-RA
GO:0070063	RNA polymerase binding	4	Woma_00004198-RA;Woma_00004199-RA;Woma_00012248-RA;Woma_00012251-RA
GO:0004860	protein kinase inhibitor activity	2	Woma_00005963-RA;Woma_00008553-RA
GO:0045296	cadherin binding	1	Woma_00001916-RB
GO:0019210	kinase inhibitor activity	2	Woma_00005963-RA;Woma_00008553-RA
GO:0046332	SMAD binding	2	Woma_00005564-RA;Woma_00005819-RA
GO:0016829	lyase activity	9	Woma_00000172-RA;Woma_00000484-RC;Woma_00001305-RA;Woma_00005629-RA;Woma_00005637-RC;Woma_00005639-RA;Woma_00008195-RA;Woma_00010380-RA;Woma_00014240-RA
GO:0003899	DNA-directed RNA polymerase activity	1	Woma_00007968-RA
GO:0004712	protein serine/threonine/tyrosine kinase activity	1	Woma_00003619-RA
GO:0044390	ubiquitin-like protein conjugating enzyme binding	1	Woma_00010012-RA
GO:0016410	N-acyltransferase activity	3	Woma_00004198-RA;Woma_00004199-RA;Woma_00011587-RA
GO:0008187	poly-pyrimidine tract binding	1	Woma_00003570-RB
GO:0005230	extracellular ligand-gated ion channel activity	3	Woma_00014589-RA;Woma_00015815-RB;Woma_00016560-RA
GO:0005267	potassium channel activity	3	Woma_00005216-RA;Woma_00015815-RB;Woma_00016560-RA
GO:0034062	RNA polymerase activity	1	Woma_00007968-RA
GO:0019842	vitamin binding	4	Woma_00002913-RA;Woma_00004310-RA;Woma_00004313-RA;Woma_00004314-RA
GO:0003954	NADH dehydrogenase activity	1	Woma_00010700-RA
GO:0051879	Hsp90 protein binding	1	Woma_00007131-RA
GO:0003743	translation initiation factor activity	2	Woma_00004198-RA;Woma_00004199-RA
GO:0016247	channel regulator activity	3	Woma_00001502-RA;Woma_00004857-RA;Woma_00009171-RA
GO:0020037	heme binding	7	Woma_00000840-RA;Woma_00002660-RA;Woma_00002746-RB;Woma_00005070-RA;Woma_00005721-RA;Woma_00006663-RB;Woma_00013147-RA
GO:0042562	hormone binding	2	Woma_00000565-RA;Woma_00003889-RA
GO:0044325	ion channel binding	2	Woma_00004857-RA;Woma_00008589-RB
GO:0005249	voltage-gated potassium channel activity	1	Woma_00005216-RA
GO:0008157	protein phosphatase 1 binding	1	Woma_00000685-RA
GO:0031369	translation initiation factor binding	1	Woma_00010694-RA
GO:0036002	pre-mRNA binding	1	Woma_00010975-RB
GO:0046906	tetrapyrrole binding	7	Woma_00000840-RA;Woma_00002660-RA;Woma_00002746-RB;Woma_00005070-RA;Woma_00005721-RA;Woma_00006663-RB;Woma_00013147-RA
GO:0003684	damaged DNA binding	1	Woma_00001029-RA
GO:0016705	oxidoreductase activity, acting on paired donors, with incorporation or reduction of molecular oxygen	8	Woma_00002660-RA;Woma_00002746-RB;Woma_00004310-RA;Woma_00004313-RA;Woma_00004314-RA;Woma_00005070-RA;Woma_00005403-RC;Woma_00006663-RB
GO:0019205	nucleobase-containing compound kinase activity	1	Woma_00010162-RA
GO:0016407	acetyltransferase activity	3	Woma_00004198-RA;Woma_00004199-RA;Woma_00011587-RA
GO:0005080	protein kinase C binding	2	Woma_00004275-RA;Woma_00004570-RB
GO:0005089	Rho guanyl-nucleotide exchange factor activity	1	Woma_00001076-RB
GO:0045182	translation regulator activity	1	Woma_00010694-RA
GO:0000993	RNA polymerase II core binding	2	Woma_00012248-RA;Woma_00012251-RA
GO:0042277	peptide binding	9	Woma_00000565-RA;Woma_00002665-RA;Woma_00003619-RA;Woma_00003889-RA;Woma_00004857-RA;Woma_00005319-RA;Woma_00006007-RA;Woma_00008721-RA;Woma_00011875-RA
GO:0051082	unfolded protein binding	4	Woma_00000552-RA;Woma_00004908-RA;Woma_00007048-RA;Woma_00007424-RA
GO:0004536	deoxyribonuclease activity	1	Woma_00011149-RA
GO:0035258	steroid hormone receptor binding	2	Woma_00004198-RA;Woma_00004199-RA
GO:0008144	drug binding	97	Woma_00000016-RA;Woma_00000147-RA;Woma_00000277-RA;Woma_00000939-RA;Woma_00001033-RA;Woma_00001034-RA;Woma_00001035-RA;Woma_00001037-RA;Woma_00001186-RA;Woma_00001332-RA;Woma_00001890-RA;Woma_00002313-RA;Woma_00002314-RA;Woma_00002427-RA;Woma_00002665-RA;Woma_00002867-RA;Woma_00003016-RA;Woma_00003037-RA;Woma_00003226-RA;Woma_00003228-RA;Woma_00003336-RA;Woma_00003619-RA;Woma_00003670-RA;Woma_000…
GO:0005272	sodium channel activity	2	Woma_00015815-RB;Woma_00016560-RA
GO:0043175	RNA polymerase core enzyme binding	2	Woma_00012248-RA;Woma_00012251-RA
GO:0004722	protein serine/threonine phosphatase activity	1	Woma_00015061-RA
GO:0003824	catalytic activity	371	Woma_00000147-RA;Woma_00000172-RA;Woma_00000222-RA;Woma_00000484-RC;Woma_00000552-RA;Woma_00000615-RA;Woma_00000616-RA;Woma_00000630-RA;Woma_00000657-RA;Woma_00000676-RA;Woma_00000678-RA;Woma_00000679-RA;Woma_00000697-RA;Woma_00000726-RB;Woma_00000752-RA;Woma_00000753-RA;Woma_00000754-RA;Woma_00000756-RA;Woma_00000793-RA;Woma_00000796-RA;Woma_00000837-RA;Woma_00000840-RA;Woma_00000860-RA;Woma_000…
GO:0016879	ligase activity, forming carbon-nitrogen bonds	1	Woma_00013506-RA
GO:0003730	mRNA 3'-UTR binding	2	Woma_00009084-RA;Woma_00010975-RB
GO:0004521	endoribonuclease activity	1	Woma_00011179-RA
GO:0019208	phosphatase regulator activity	1	Woma_00005819-RA
GO:0030165	PDZ domain binding	2	Woma_00003619-RA;Woma_00006143-RA
GO:0001098	basal transcription machinery binding	3	Woma_00012248-RA;Woma_00012251-RA;Woma_00015042-RA
GO:0001099	basal RNA polymerase II transcription machinery binding	3	Woma_00012248-RA;Woma_00012251-RA;Woma_00015042-RA
GO:0022843	voltage-gated cation channel activity	2	Woma_00005216-RA;Woma_00009171-RA
GO:0015079	potassium ion transmembrane transporter activity	3	Woma_00005216-RA;Woma_00015815-RB;Woma_00016560-RA
GO:0003727	single-stranded RNA binding	3	Woma_00003570-RB;Woma_00012248-RA;Woma_00012251-RA
GO:0030594	neurotransmitter receptor activity	3	Woma_00014589-RA;Woma_00015815-RB;Woma_00016560-RA
GO:0051287	NAD binding	1	Woma_00004956-RA
GO:0019887	protein kinase regulator activity	5	Woma_00005963-RA;Woma_00006820-RA;Woma_00007936-RA;Woma_00008553-RA;Woma_00012494-RA
GO:0004497	monooxygenase activity	2	Woma_00005070-RA;Woma_00005403-RC
GO:0033613	activating transcription factor binding	1	Woma_00011479-RA
GO:0050662	coenzyme binding	14	Woma_00003754-RA;Woma_00003889-RA;Woma_00004310-RA;Woma_00004313-RA;Woma_00004314-RA;Woma_00004956-RA;Woma_00006723-RA;Woma_00006734-RA;Woma_00006744-RA;Woma_00006745-RA;Woma_00006746-RA;Woma_00006749-RA;Woma_00011587-RA;Woma_00013243-RA
GO:0016765	transferase activity, transferring alkyl or aryl (other than methyl) groups	1	Woma_00000796-RA
GO:0033218	amide binding	10	Woma_00000565-RA;Woma_00002665-RA;Woma_00003619-RA;Woma_00003889-RA;Woma_00004857-RA;Woma_00005319-RA;Woma_00006007-RA;Woma_00008721-RA;Woma_00009830-RA;Woma_00011875-RA
GO:0005088	Ras guanyl-nucleotide exchange factor activity	3	Woma_00001076-RB;Woma_00002003-RA;Woma_00008589-RB
GO:0005244	voltage-gated ion channel activity	2	Woma_00005216-RA;Woma_00009171-RA
GO:0017022	myosin binding	2	Woma_00007184-RA;Woma_00007448-RA
GO:0022832	voltage-gated channel activity	2	Woma_00005216-RA;Woma_00009171-RA
GO:0032947	protein complex scaffold	1	Woma_00005667-RA
GO:0031406	carboxylic acid binding	8	Woma_00003889-RA;Woma_00004275-RA;Woma_00004310-RA;Woma_00004313-RA;Woma_00004314-RA;Woma_00004570-RB;Woma_00008025-RA;Woma_00009830-RA
GO:0004519	endonuclease activity	2	Woma_00011149-RA;Woma_00011179-RA
GO:0008565	protein transporter activity	2	Woma_00008312-RA;Woma_00012739-RA
GO:0001077	transcriptional activator activity, RNA polymerase II core promoter proximal region sequence-specific binding	6	Woma_00005847-RA;Woma_00006480-RA;Woma_00006524-RA;Woma_00011479-RA;Woma_00011798-RA;Woma_00015042-RA
GO:0000980	RNA polymerase II distal enhancer sequence-specific DNA binding	1	Woma_00011479-RA
GO:0043177	organic acid binding	8	Woma_00003889-RA;Woma_00004275-RA;Woma_00004310-RA;Woma_00004313-RA;Woma_00004314-RA;Woma_00004570-RB;Woma_00008025-RA;Woma_00009830-RA
GO:0019903	protein phosphatase binding	3	Woma_00000685-RA;Woma_00003619-RA;Woma_00003889-RA
GO:0019207	kinase regulator activity	5	Woma_00005963-RA;Woma_00006820-RA;Woma_00007936-RA;Woma_00008553-RA;Woma_00012494-RA
GO:0005543	phospholipid binding	10	Woma_00000663-RA;Woma_00001076-RB;Woma_00005564-RA;Woma_00007278-RA;Woma_00007280-RA;Woma_00007281-RA;Woma_00009830-RA;Woma_00010588-RA;Woma_00010755-RA;Woma_00013696-RA
GO:0061630	ubiquitin protein ligase activity	5	Woma_00005564-RA;Woma_00007131-RA;Woma_00007968-RA;Woma_00010012-RA;Woma_00015927-RB
GO:0061659	ubiquitin-like protein ligase activity	5	Woma_00005564-RA;Woma_00007131-RA;Woma_00007968-RA;Woma_00010012-RA;Woma_00015927-RB
GO:0004713	protein tyrosine kinase activity	1	Woma_00003889-RA
GO:0043130	ubiquitin binding	1	Woma_00008215-RA
GO:0008135	translation factor activity, RNA binding	2	Woma_00004198-RA;Woma_00004199-RA
GO:0005262	calcium channel activity	1	Woma_00009171-RA
GO:0001078	transcriptional repressor activity, RNA polymerase II core promoter proximal region sequence-specific binding	2	Woma_00011479-RA;Woma_00016569-RA
GO:0001076	transcription factor activity, RNA polymerase II transcription factor binding	1	Woma_00011479-RA
GO:0003705	transcription factor activity, RNA polymerase II distal enhancer sequence-specific binding	3	Woma_00000777-RB;Woma_00011214-RA;Woma_00011479-RA
GO:0031072	heat shock protein binding	2	Woma_00007131-RA;Woma_00011479-RA
GO:0051117	ATPase binding	1	Woma_00007431-RA
GO:0051427	hormone receptor binding	3	Woma_00000454-RA;Woma_00004198-RA;Woma_00004199-RA
GO:0009055	electron carrier activity	2	Woma_00012219-RA;Woma_00014314-RA
GO:0015276	ligand-gated ion channel activity	3	Woma_00014589-RA;Woma_00015815-RB;Woma_00016560-RA
GO:0022834	ligand-gated channel activity	3	Woma_00014589-RA;Woma_00015815-RB;Woma_00016560-RA
GO:0016746	transferase activity, transferring acyl groups	7	Woma_00003602-RA;Woma_00004198-RA;Woma_00004199-RA;Woma_00010588-RA;Woma_00011587-RA;Woma_00013723-RA;Woma_00014240-RA
GO:0004540	ribonuclease activity	1	Woma_00011179-RA
GO:0016651	oxidoreductase activity, acting on NAD(P)H	1	Woma_00010700-RA
GO:0032182	ubiquitin-like protein binding	1	Woma_00008215-RA
GO:0019902	phosphatase binding	3	Woma_00000685-RA;Woma_00003619-RA;Woma_00003889-RA
GO:0015078	hydrogen ion transmembrane transporter activity	2	Woma_00006363-RA;Woma_00014314-RA
GO:0016616	oxidoreductase activity, acting on the CH-OH group of donors, NAD or NADP as acceptor	2	Woma_00004956-RA;Woma_00005819-RA
GO:0015294	solute:cation symporter activity	1	Woma_00006363-RA
GO:0015399	primary active transmembrane transporter activity	2	Woma_00008312-RA;Woma_00012739-RA
GO:0015405	P-P-bond-hydrolysis-driven transmembrane transporter activity	2	Woma_00008312-RA;Woma_00012739-RA
GO:0015085	calcium ion transmembrane transporter activity	1	Woma_00009171-RA
GO:0035257	nuclear hormone receptor binding	2	Woma_00004198-RA;Woma_00004199-RA
GO:0046982	protein heterodimerization activity	19	Woma_00000913-RA;Woma_00002003-RA;Woma_00004242-RA;Woma_00004275-RA;Woma_00004570-RB;Woma_00004801-RA;Woma_00004944-RA;Woma_00005195-RA;Woma_00005819-RA;Woma_00007448-RA;Woma_00011479-RA;Woma_00011798-RA;Woma_00012248-RA;Woma_00012251-RA;Woma_00012434-RA;Woma_00012436-RA;Woma_00012615-RA;Woma_00014767-RA;Woma_00016569-RA
GO:0001227	transcriptional repressor activity, RNA polymerase II transcription regulatory region sequence-specific binding	3	Woma_00011479-RA;Woma_00011798-RA;Woma_00016569-RA
GO:0015293	symporter activity	1	Woma_00006363-RA
GO:0017048	Rho GTPase binding	1	Woma_00001076-RB
GO:0001158	enhancer sequence-specific DNA binding	1	Woma_00011479-RA
GO:0001228	transcriptional activator activity, RNA polymerase II transcription regulatory region sequence-specific binding	7	Woma_00000777-RB;Woma_00005847-RA;Woma_00006480-RA;Woma_00006524-RA;Woma_00011479-RA;Woma_00011798-RA;Woma_00015042-RA
GO:0032403	protein complex binding	29	Woma_00000837-RA;Woma_00001916-RB;Woma_00002003-RA;Woma_00002868-RA;Woma_00002913-RA;Woma_00003889-RA;Woma_00004106-RA;Woma_00004839-RA;Woma_00004857-RA;Woma_00004908-RA;Woma_00005137-RA;Woma_00005564-RA;Woma_00005819-RA;Woma_00006288-RA;Woma_00006289-RA;Woma_00006363-RA;Woma_00007448-RA;Woma_00008799-RB;Woma_00010162-RA;Woma_00011307-RA;Woma_00011401-RA;Woma_00011403-RA;Woma_00011801-RA;Woma_000…
GO:0005085	guanyl-nucleotide exchange factor activity	3	Woma_00001076-RB;Woma_00002003-RA;Woma_00008589-RB
GO:0051015	actin filament binding	1	Woma_00012846-RA
GO:0035326	enhancer binding	1	Woma_00011479-RA
GO:0016747	transferase activity, transferring acyl groups other than amino-acyl groups	4	Woma_00004198-RA;Woma_00004199-RA;Woma_00010588-RA;Woma_00011587-RA
GO:0030674	protein binding, bridging	1	Woma_00004839-RA
GO:0003735	structural constituent of ribosome	4	Woma_00014728-RA;Woma_00014731-RA;Woma_00014734-RA;Woma_00015532-RA
GO:0005516	calmodulin binding	2	Woma_00004275-RA;Woma_00004570-RB
GO:0004721	phosphoprotein phosphatase activity	1	Woma_00015061-RA
GO:0072509	divalent inorganic cation transmembrane transporter activity	1	Woma_00009171-RA
GO:0022839	ion gated channel activity	5	Woma_00005216-RA;Woma_00009171-RA;Woma_00014589-RA;Woma_00015815-RB;Woma_00016560-RA
GO:0048037	cofactor binding	22	Woma_00000840-RA;Woma_00002660-RA;Woma_00002746-RB;Woma_00003754-RA;Woma_00003889-RA;Woma_00004310-RA;Woma_00004313-RA;Woma_00004314-RA;Woma_00004956-RA;Woma_00005070-RA;Woma_00005721-RA;Woma_00006663-RB;Woma_00006723-RA;Woma_00006734-RA;Woma_00006744-RA;Woma_00006745-RA;Woma_00006746-RA;Woma_00006749-RA;Woma_00011587-RA;Woma_00012999-RA;Woma_00013147-RA;Woma_00013243-RA
GO:0015081	sodium ion transmembrane transporter activity	2	Woma_00015815-RB;Woma_00016560-RA
GO:0035091	phosphatidylinositol binding	2	Woma_00001076-RB;Woma_00013696-RA
GO:0001085	RNA polymerase II transcription factor binding	1	Woma_00011479-RA
GO:0003714	transcription corepressor activity	1	Woma_00012999-RA
GO:0016779	nucleotidyltransferase activity	1	Woma_00007968-RA
GO:0000982	transcription factor activity, RNA polymerase II core promoter proximal region sequence-specific binding	7	Woma_00005847-RA;Woma_00006480-RA;Woma_00006524-RA;Woma_00011479-RA;Woma_00011798-RA;Woma_00015042-RA;Woma_00016569-RA
GO:0022836	gated channel activity	5	Woma_00005216-RA;Woma_00009171-RA;Woma_00014589-RA;Woma_00015815-RB;Woma_00016560-RA
GO:0004518	nuclease activity	4	Woma_00011149-RA;Woma_00011179-RA;Woma_00015187-RA;Woma_00015190-RA
GO:0008017	microtubule binding	4	Woma_00006288-RA;Woma_00006289-RA;Woma_00007448-RA;Woma_00010162-RA
GO:0005261	cation channel activity	5	Woma_00005216-RA;Woma_00009171-RA;Woma_00014589-RA;Woma_00015815-RB;Woma_00016560-RA
GO:0008022	protein C-terminus binding	3	Woma_00005667-RA;Woma_00008799-RB;Woma_00009366-RA
GO:0060090	binding, bridging	1	Woma_00004839-RA
GO:0017137	Rab GTPase binding	2	Woma_00000685-RA;Woma_00008589-RB
GO:0016491	oxidoreductase activity	34	Woma_00000552-RA;Woma_00000615-RA;Woma_00000796-RA;Woma_00000840-RA;Woma_00000873-RA;Woma_00000958-RA;Woma_00002660-RA;Woma_00002746-RB;Woma_00003371-RA;Woma_00003754-RA;Woma_00004290-RA;Woma_00004310-RA;Woma_00004313-RA;Woma_00004314-RA;Woma_00004956-RA;Woma_00005070-RA;Woma_00005403-RC;Woma_00005721-RA;Woma_00005819-RA;Woma_00005948-RA;Woma_00006663-RB;Woma_00006723-RA;Woma_00006734-RA;Woma_000…
GO:0003713	transcription coactivator activity	5	Woma_00004198-RA;Woma_00004199-RA;Woma_00007968-RA;Woma_00009366-RA;Woma_00015042-RA
GO:0016874	ligase activity	2	Woma_00012003-RA;Woma_00013506-RA
GO:0004842	ubiquitin-protein transferase activity	5	Woma_00005564-RA;Woma_00007131-RA;Woma_00007968-RA;Woma_00010012-RA;Woma_00015927-RB
GO:0005525	GTP binding	4	Woma_00003889-RA;Woma_00007424-RA;Woma_00010162-RA;Woma_00011496-RA
GO:0008047	enzyme activator activity	8	Woma_00001916-RB;Woma_00002003-RA;Woma_00005819-RA;Woma_00006820-RA;Woma_00007424-RA;Woma_00007936-RA;Woma_00009830-RA;Woma_00012494-RA
GO:0019787	ubiquitin-like protein transferase activity	5	Woma_00005564-RA;Woma_00007131-RA;Woma_00007968-RA;Woma_00010012-RA;Woma_00015927-RB
GO:0032561	guanyl ribonucleotide binding	4	Woma_00003889-RA;Woma_00007424-RA;Woma_00010162-RA;Woma_00011496-RA
GO:0019001	guanyl nucleotide binding	4	Woma_00003889-RA;Woma_00007424-RA;Woma_00010162-RA;Woma_00011496-RA
GO:0031625	ubiquitin protein ligase binding	4	Woma_00003896-RA;Woma_00007131-RA;Woma_00010012-RA;Woma_00015927-RB
GO:0015291	secondary active transmembrane transporter activity	1	Woma_00006363-RA
GO:0000287	magnesium ion binding	1	Woma_00010162-RA
GO:0044389	ubiquitin-like protein ligase binding	4	Woma_00003896-RA;Woma_00007131-RA;Woma_00010012-RA;Woma_00015927-RB
GO:0000978	RNA polymerase II core promoter proximal region sequence-specific DNA binding	5	Woma_00000777-RB;Woma_00006524-RA;Woma_00011479-RA;Woma_00011798-RA;Woma_00016569-RA
GO:0003924	GTPase activity	1	Woma_00011496-RA
GO:0000987	core promoter proximal region sequence-specific DNA binding	5	Woma_00000777-RB;Woma_00006524-RA;Woma_00011479-RA;Woma_00011798-RA;Woma_00016569-RA
GO:0001159	core promoter proximal region DNA binding	5	Woma_00000777-RB;Woma_00006524-RA;Woma_00011479-RA;Woma_00011798-RA;Woma_00016569-RA
GO:0015631	tubulin binding	4	Woma_00006288-RA;Woma_00006289-RA;Woma_00007448-RA;Woma_00010162-RA
GO:0042803	protein homodimerization activity	25	Woma_00000796-RA;Woma_00001029-RA;Woma_00001215-RA;Woma_00002003-RA;Woma_00003371-RA;Woma_00003506-RA;Woma_00004242-RA;Woma_00004275-RA;Woma_00004570-RB;Woma_00004857-RA;Woma_00005819-RA;Woma_00007184-RA;Woma_00007256-RB;Woma_00007257-RA;Woma_00008312-RA;Woma_00008721-RA;Woma_00009830-RA;Woma_00010714-RB;Woma_00010801-RB;Woma_00011636-RA;Woma_00011638-RA;Woma_00012999-RA;Woma_00013233-RA;Woma_000…
GO:0003712	transcription cofactor activity	8	Woma_00002890-RB;Woma_00004198-RA;Woma_00004199-RA;Woma_00007968-RA;Woma_00009366-RA;Woma_00011479-RA;Woma_00012999-RA;Woma_00015042-RA
GO:0046873	metal ion transmembrane transporter activity	5	Woma_00005216-RA;Woma_00009171-RA;Woma_00012739-RA;Woma_00015815-RB;Woma_00016560-RA
GO:0008514	organic anion transmembrane transporter activity	1	Woma_00006363-RA
GO:0005216	ion channel activity	5	Woma_00005216-RA;Woma_00009171-RA;Woma_00014589-RA;Woma_00015815-RB;Woma_00016560-RA
GO:0004930	G-protein coupled receptor activity	1	Woma_00003889-RA
GO:0022838	substrate-specific channel activity	5	Woma_00005216-RA;Woma_00009171-RA;Woma_00014589-RA;Woma_00015815-RB;Woma_00016560-RA
GO:0015077	monovalent inorganic cation transmembrane transporter activity	5	Woma_00005216-RA;Woma_00006363-RA;Woma_00014314-RA;Woma_00015815-RB;Woma_00016560-RA
GO:0015267	channel activity	5	Woma_00005216-RA;Woma_00009171-RA;Woma_00014589-RA;Woma_00015815-RB;Woma_00016560-RA
GO:0022803	passive transmembrane transporter activity	5	Woma_00005216-RA;Woma_00009171-RA;Woma_00014589-RA;Woma_00015815-RB;Woma_00016560-RA
GO:0022804	active transmembrane transporter activity	3	Woma_00006363-RA;Woma_00008312-RA;Woma_00012739-RA
GO:0046872	metal ion binding	130	Woma_00000095-RA;Woma_00000172-RA;Woma_00000433-RA;Woma_00000484-RC;Woma_00000615-RA;Woma_00000657-RA;Woma_00000663-RA;Woma_00000793-RA;Woma_00000837-RA;Woma_00000939-RA;Woma_00000958-RA;Woma_00001029-RA;Woma_00001305-RA;Woma_00001386-RA;Woma_00001392-RA;Woma_00001728-RA;Woma_00001729-RA;Woma_00001916-RB;Woma_00001958-RA;Woma_00002182-RA;Woma_00002190-RA;Woma_00002259-RA;Woma_00002543-RA;Woma_000…
GO:0046983	protein dimerization activity	40	Woma_00000796-RA;Woma_00000913-RA;Woma_00001029-RA;Woma_00001215-RA;Woma_00002003-RA;Woma_00003371-RA;Woma_00003506-RA;Woma_00004242-RA;Woma_00004275-RA;Woma_00004570-RB;Woma_00004801-RA;Woma_00004857-RA;Woma_00004944-RA;Woma_00005195-RA;Woma_00005819-RA;Woma_00007131-RA;Woma_00007184-RA;Woma_00007256-RB;Woma_00007257-RA;Woma_00007448-RA;Woma_00008312-RA;Woma_00008721-RA;Woma_00009830-RA;Woma_000…
GO:0019900	kinase binding	15	Woma_00001033-RA;Woma_00001034-RA;Woma_00001035-RA;Woma_00001037-RA;Woma_00003889-RA;Woma_00004275-RA;Woma_00004570-RB;Woma_00005667-RA;Woma_00005963-RA;Woma_00006363-RA;Woma_00007278-RA;Woma_00007280-RA;Woma_00007281-RA;Woma_00010755-RA;Woma_00011496-RA
GO:0004674	protein serine/threonine kinase activity	2	Woma_00000147-RA;Woma_00003619-RA
GO:0000977	RNA polymerase II regulatory region sequence-specific DNA binding	7	Woma_00000777-RB;Woma_00006480-RA;Woma_00006524-RA;Woma_00009620-RA;Woma_00011479-RA;Woma_00011798-RA;Woma_00016569-RA
GO:0004872	receptor activity	17	Woma_00000095-RA;Woma_00001498-RA;Woma_00002665-RA;Woma_00003889-RA;Woma_00004857-RA;Woma_00006250-RA;Woma_00006350-RA;Woma_00007592-RA;Woma_00007821-RA;Woma_00008254-RA;Woma_00011106-RA;Woma_00011179-RA;Woma_00012219-RA;Woma_00014589-RA;Woma_00014767-RA;Woma_00015815-RB;Woma_00016560-RA
GO:0001012	RNA polymerase II regulatory region DNA binding	7	Woma_00000777-RB;Woma_00006480-RA;Woma_00006524-RA;Woma_00009620-RA;Woma_00011479-RA;Woma_00011798-RA;Woma_00016569-RA
GO:0060089	molecular transducer activity	17	Woma_00000095-RA;Woma_00001498-RA;Woma_00002665-RA;Woma_00003889-RA;Woma_00004857-RA;Woma_00006250-RA;Woma_00006350-RA;Woma_00007592-RA;Woma_00007821-RA;Woma_00008254-RA;Woma_00011106-RA;Woma_00011179-RA;Woma_00012219-RA;Woma_00014589-RA;Woma_00014767-RA;Woma_00015815-RB;Woma_00016560-RA
GO:0000989	transcription factor activity, transcription factor binding	8	Woma_00002890-RB;Woma_00004198-RA;Woma_00004199-RA;Woma_00007968-RA;Woma_00009366-RA;Woma_00011479-RA;Woma_00012999-RA;Woma_00015042-RA
GO:0003729	mRNA binding	3	Woma_00003570-RB;Woma_00009084-RA;Woma_00010975-RB
GO:0044822	poly(A) RNA binding	3	Woma_00003570-RB;Woma_00009084-RA;Woma_00010975-RB
GO:0003779	actin binding	1	Woma_00012846-RA
GO:0017016	Ras GTPase binding	4	Woma_00000685-RA;Woma_00001076-RB;Woma_00002003-RA;Woma_00008589-RB
GO:0004888	transmembrane signaling receptor activity	7	Woma_00000095-RA;Woma_00003889-RA;Woma_00007592-RA;Woma_00011106-RA;Woma_00014589-RA;Woma_00015815-RB;Woma_00016560-RA
GO:0000988	transcription factor activity, protein binding	8	Woma_00002890-RB;Woma_00004198-RA;Woma_00004199-RA;Woma_00007968-RA;Woma_00009366-RA;Woma_00011479-RA;Woma_00012999-RA;Woma_00015042-RA
GO:0043169	cation binding	130	Woma_00000095-RA;Woma_00000172-RA;Woma_00000433-RA;Woma_00000484-RC;Woma_00000615-RA;Woma_00000657-RA;Woma_00000663-RA;Woma_00000793-RA;Woma_00000837-RA;Woma_00000939-RA;Woma_00000958-RA;Woma_00001029-RA;Woma_00001305-RA;Woma_00001386-RA;Woma_00001392-RA;Woma_00001728-RA;Woma_00001729-RA;Woma_00001916-RB;Woma_00001958-RA;Woma_00002182-RA;Woma_00002190-RA;Woma_00002259-RA;Woma_00002543-RA;Woma_000…
GO:0031267	small GTPase binding	4	Woma_00000685-RA;Woma_00001076-RB;Woma_00002003-RA;Woma_00008589-RB
GO:0038023	signaling receptor activity	11	Woma_00000095-RA;Woma_00002665-RA;Woma_00003889-RA;Woma_00007592-RA;Woma_00007821-RA;Woma_00008254-RA;Woma_00011106-RA;Woma_00014589-RA;Woma_00014767-RA;Woma_00015815-RB;Woma_00016560-RA
GO:0022890	inorganic cation transmembrane transporter activity	8	Woma_00005216-RA;Woma_00006363-RA;Woma_00009171-RA;Woma_00012739-RA;Woma_00014314-RA;Woma_00014589-RA;Woma_00015815-RB;Woma_00016560-RA
GO:0019901	protein kinase binding	10	Woma_00003889-RA;Woma_00004275-RA;Woma_00004570-RB;Woma_00005667-RA;Woma_00005963-RA;Woma_00007278-RA;Woma_00007280-RA;Woma_00007281-RA;Woma_00010755-RA;Woma_00011496-RA
GO:0008324	cation transmembrane transporter activity	8	Woma_00005216-RA;Woma_00006363-RA;Woma_00009171-RA;Woma_00012739-RA;Woma_00014314-RA;Woma_00014589-RA;Woma_00015815-RB;Woma_00016560-RA
GO:0019904	protein domain specific binding	12	Woma_00001029-RA;Woma_00003619-RA;Woma_00003889-RA;Woma_00004159-RB;Woma_00005819-RA;Woma_00006143-RA;Woma_00007184-RA;Woma_00007448-RA;Woma_00011479-RA;Woma_00011798-RA;Woma_00016105-RA;Woma_00016106-RA
GO:0099600	transmembrane receptor activity	7	Woma_00000095-RA;Woma_00003889-RA;Woma_00007592-RA;Woma_00011106-RA;Woma_00014589-RA;Woma_00015815-RB;Woma_00016560-RA
GO:0004672	protein kinase activity	3	Woma_00000147-RA;Woma_00003619-RA;Woma_00003889-RA
GO:0000976	transcription regulatory region sequence-specific DNA binding	7	Woma_00000777-RB;Woma_00006480-RA;Woma_00006524-RA;Woma_00009620-RA;Woma_00011479-RA;Woma_00011798-RA;Woma_00016569-RA
GO:0000975	regulatory region DNA binding	10	Woma_00000777-RB;Woma_00004159-RB;Woma_00005847-RA;Woma_00006480-RA;Woma_00006524-RA;Woma_00009620-RA;Woma_00010975-RB;Woma_00011479-RA;Woma_00011798-RA;Woma_00016569-RA
GO:0044212	transcription regulatory region DNA binding	10	Woma_00000777-RB;Woma_00004159-RB;Woma_00005847-RA;Woma_00006480-RA;Woma_00006524-RA;Woma_00009620-RA;Woma_00010975-RB;Woma_00011479-RA;Woma_00011798-RA;Woma_00016569-RA
GO:0000981	RNA polymerase II transcription factor activity, sequence-specific DNA binding	10	Woma_00000777-RB;Woma_00005847-RA;Woma_00006480-RA;Woma_00006524-RA;Woma_00008468-RA;Woma_00011214-RA;Woma_00011479-RA;Woma_00011798-RA;Woma_00015042-RA;Woma_00016569-RA
GO:0051020	GTPase binding	4	Woma_00000685-RA;Woma_00001076-RB;Woma_00002003-RA;Woma_00008589-RB
GO:0001067	regulatory region nucleic acid binding	10	Woma_00000777-RB;Woma_00004159-RB;Woma_00005847-RA;Woma_00006480-RA;Woma_00006524-RA;Woma_00009620-RA;Woma_00010975-RB;Woma_00011479-RA;Woma_00011798-RA;Woma_00016569-RA
GO:0016773	phosphotransferase activity, alcohol group as acceptor	5	Woma_00000147-RA;Woma_00002003-RA;Woma_00003619-RA;Woma_00003889-RA;Woma_00012754-RA
GO:1990837	sequence-specific double-stranded DNA binding	7	Woma_00000777-RB;Woma_00006480-RA;Woma_00006524-RA;Woma_00009620-RA;Woma_00011479-RA;Woma_00011798-RA;Woma_00016569-RA
GO:0016301	kinase activity	6	Woma_00000147-RA;Woma_00002003-RA;Woma_00003619-RA;Woma_00003889-RA;Woma_00010162-RA;Woma_00012754-RA
GO:0042623	ATPase activity, coupled	1	Woma_00007448-RA
GO:0008134	transcription factor binding	7	Woma_00002890-RB;Woma_00004198-RA;Woma_00004199-RA;Woma_00008589-RB;Woma_00011479-RA;Woma_00011798-RA;Woma_00012999-RA
GO:0003674	molecular_function	961	Woma_00000014-RA;Woma_00000016-RA;Woma_00000095-RA;Woma_00000147-RA;Woma_00000163-RA;Woma_00000172-RA;Woma_00000173-RB;Woma_00000181-RA;Woma_00000222-RA;Woma_00000243-RA;Woma_00000245-RA;Woma_00000246-RA;Woma_00000277-RA;Woma_00000323-RA;Woma_00000327-RA;Woma_00000345-RA;Woma_00000346-RA;Woma_00000347-RA;Woma_00000350-RA;Woma_00000395-RA;Woma_00000399-RA;Woma_00000400-RA;Woma_00000408-RB;Woma_000…
GO:0005488	binding	437	Woma_00000016-RA;Woma_00000095-RA;Woma_00000147-RA;Woma_00000172-RA;Woma_00000277-RA;Woma_00000323-RA;Woma_00000327-RA;Woma_00000408-RB;Woma_00000413-RA;Woma_00000433-RA;Woma_00000454-RA;Woma_00000484-RC;Woma_00000552-RA;Woma_00000565-RA;Woma_00000615-RA;Woma_00000657-RA;Woma_00000663-RA;Woma_00000685-RA;Woma_00000706-RA;Woma_00000741-RA;Woma_00000742-RA;Woma_00000743-RA;Woma_00000744-RA;Woma_000…
GO:0005515	protein binding	200	Woma_00000095-RA;Woma_00000277-RA;Woma_00000323-RA;Woma_00000327-RA;Woma_00000408-RB;Woma_00000413-RA;Woma_00000433-RA;Woma_00000454-RA;Woma_00000552-RA;Woma_00000565-RA;Woma_00000663-RA;Woma_00000685-RA;Woma_00000706-RA;Woma_00000796-RA;Woma_00000837-RA;Woma_00000838-RA;Woma_00000872-RA;Woma_00000913-RA;Woma_00001029-RA;Woma_00001033-RA;Woma_00001034-RA;Woma_00001035-RA;Woma_00001037-RA;Woma_000…
GO:0097159	organic cyclic compound binding	78	Woma_00000147-RA;Woma_00000741-RA;Woma_00000742-RA;Woma_00000743-RA;Woma_00000744-RA;Woma_00000745-RA;Woma_00000777-RB;Woma_00000840-RA;Woma_00000939-RA;Woma_00001029-RA;Woma_00001498-RA;Woma_00002660-RA;Woma_00002746-RB;Woma_00002913-RA;Woma_00003570-RB;Woma_00003619-RA;Woma_00003648-RA;Woma_00003754-RA;Woma_00003889-RA;Woma_00004159-RB;Woma_00004198-RA;Woma_00004199-RA;Woma_00004275-RA;Woma_000…
GO:1901363	heterocyclic compound binding	66	Woma_00000147-RA;Woma_00000777-RB;Woma_00000840-RA;Woma_00000939-RA;Woma_00001029-RA;Woma_00001498-RA;Woma_00002660-RA;Woma_00002746-RB;Woma_00003570-RB;Woma_00003619-RA;Woma_00003648-RA;Woma_00003754-RA;Woma_00003889-RA;Woma_00004159-RB;Woma_00004198-RA;Woma_00004199-RA;Woma_00004956-RA;Woma_00005040-RA;Woma_00005070-RA;Woma_00005721-RA;Woma_00005847-RA;Woma_00006480-RA;Woma_00006524-RA;Woma_000…
GO:0043167	ion binding	166	Woma_00000095-RA;Woma_00000147-RA;Woma_00000172-RA;Woma_00000433-RA;Woma_00000484-RC;Woma_00000615-RA;Woma_00000657-RA;Woma_00000663-RA;Woma_00000793-RA;Woma_00000837-RA;Woma_00000939-RA;Woma_00000958-RA;Woma_00001029-RA;Woma_00001076-RB;Woma_00001098-RA;Woma_00001305-RA;Woma_00001386-RA;Woma_00001392-RA;Woma_00001728-RA;Woma_00001729-RA;Woma_00001916-RB;Woma_00001958-RA;Woma_00002003-RA;Woma_000…
GO:0003676	nucleic acid binding	31	Woma_00000777-RB;Woma_00001029-RA;Woma_00003570-RB;Woma_00003648-RA;Woma_00004159-RB;Woma_00004198-RA;Woma_00004199-RA;Woma_00005040-RA;Woma_00005847-RA;Woma_00006480-RA;Woma_00006524-RA;Woma_00007000-RA;Woma_00008468-RA;Woma_00009084-RA;Woma_00009620-RA;Woma_00009946-RA;Woma_00010189-RA;Woma_00010519-RA;Woma_00010975-RB;Woma_00011179-RA;Woma_00011214-RA;Woma_00011479-RA;Woma_00011798-RA;Woma_000…
GO:0043168	anion binding	53	Woma_00000147-RA;Woma_00000663-RA;Woma_00001076-RB;Woma_00001098-RA;Woma_00002003-RA;Woma_00002913-RA;Woma_00003405-RA;Woma_00003619-RA;Woma_00003754-RA;Woma_00003889-RA;Woma_00004159-RB;Woma_00004275-RA;Woma_00004310-RA;Woma_00004313-RA;Woma_00004314-RA;Woma_00004570-RB;Woma_00004839-RA;Woma_00005195-RA;Woma_00005287-RA;Woma_00005319-RA;Woma_00005564-RA;Woma_00005819-RA;Woma_00006723-RA;Woma_000…
GO:0036094	small molecule binding	46	Woma_00000147-RA;Woma_00000741-RA;Woma_00000742-RA;Woma_00000743-RA;Woma_00000744-RA;Woma_00000745-RA;Woma_00001498-RA;Woma_00002913-RA;Woma_00003619-RA;Woma_00003754-RA;Woma_00003889-RA;Woma_00004275-RA;Woma_00004310-RA;Woma_00004313-RA;Woma_00004314-RA;Woma_00004329-RA;Woma_00004570-RB;Woma_00004956-RA;Woma_00005312-RA;Woma_00006363-RA;Woma_00006723-RA;Woma_00006734-RA;Woma_00006744-RA;Woma_000…
GO:0019899	enzyme binding	43	Woma_00000685-RA;Woma_00001033-RA;Woma_00001034-RA;Woma_00001035-RA;Woma_00001037-RA;Woma_00001076-RB;Woma_00002003-RA;Woma_00002913-RA;Woma_00003619-RA;Woma_00003889-RA;Woma_00003896-RA;Woma_00004106-RA;Woma_00004198-RA;Woma_00004199-RA;Woma_00004275-RA;Woma_00004570-RB;Woma_00004857-RA;Woma_00005319-RA;Woma_00005667-RA;Woma_00005963-RA;Woma_00006363-RA;Woma_00007131-RA;Woma_00007278-RA;Woma_000…
GO:0016740	transferase activity	37	Woma_00000147-RA;Woma_00000676-RA;Woma_00000796-RA;Woma_00000860-RA;Woma_00001154-RA;Woma_00002003-RA;Woma_00003602-RA;Woma_00003619-RA;Woma_00003889-RA;Woma_00004183-RA;Woma_00004198-RA;Woma_00004199-RA;Woma_00004242-RA;Woma_00004275-RA;Woma_00004570-RB;Woma_00005268-RA;Woma_00005564-RA;Woma_00005828-RA;Woma_00007048-RA;Woma_00007131-RA;Woma_00007431-RA;Woma_00007968-RA;Woma_00009205-RA;Woma_000…
GO:1901265	nucleoside phosphate binding	27	Woma_00000147-RA;Woma_00001498-RA;Woma_00003619-RA;Woma_00003754-RA;Woma_00003889-RA;Woma_00004956-RA;Woma_00006723-RA;Woma_00006734-RA;Woma_00006744-RA;Woma_00006745-RA;Woma_00006746-RA;Woma_00006749-RA;Woma_00007278-RA;Woma_00007280-RA;Woma_00007281-RA;Woma_00007424-RA;Woma_00007448-RA;Woma_00010162-RA;Woma_00010755-RA;Woma_00011496-RA;Woma_00012003-RA;Woma_00012754-RA;Woma_00013177-RA;Woma_000…
GO:0000166	nucleotide binding	27	Woma_00000147-RA;Woma_00001498-RA;Woma_00003619-RA;Woma_00003754-RA;Woma_00003889-RA;Woma_00004956-RA;Woma_00006723-RA;Woma_00006734-RA;Woma_00006744-RA;Woma_00006745-RA;Woma_00006746-RA;Woma_00006749-RA;Woma_00007278-RA;Woma_00007280-RA;Woma_00007281-RA;Woma_00007424-RA;Woma_00007448-RA;Woma_00010162-RA;Woma_00010755-RA;Woma_00011496-RA;Woma_00012003-RA;Woma_00012754-RA;Woma_00013177-RA;Woma_000…
GO:0003677	DNA binding	22	Woma_00000777-RB;Woma_00001029-RA;Woma_00003648-RA;Woma_00004159-RB;Woma_00004198-RA;Woma_00004199-RA;Woma_00005040-RA;Woma_00005847-RA;Woma_00006480-RA;Woma_00006524-RA;Woma_00008468-RA;Woma_00009084-RA;Woma_00009620-RA;Woma_00009946-RA;Woma_00010189-RA;Woma_00010519-RA;Woma_00010975-RB;Woma_00011214-RA;Woma_00011479-RA;Woma_00011798-RA;Woma_00015042-RA;Woma_00016569-RA
GO:0032553	ribonucleotide binding	16	Woma_00000147-RA;Woma_00003619-RA;Woma_00003889-RA;Woma_00007278-RA;Woma_00007280-RA;Woma_00007281-RA;Woma_00007424-RA;Woma_00007448-RA;Woma_00010162-RA;Woma_00010755-RA;Woma_00011496-RA;Woma_00012003-RA;Woma_00012754-RA;Woma_00013177-RA;Woma_00013506-RA;Woma_00015927-RB
GO:0017076	purine nucleotide binding	16	Woma_00000147-RA;Woma_00003619-RA;Woma_00003889-RA;Woma_00007278-RA;Woma_00007280-RA;Woma_00007281-RA;Woma_00007424-RA;Woma_00007448-RA;Woma_00010162-RA;Woma_00010755-RA;Woma_00011496-RA;Woma_00012003-RA;Woma_00012754-RA;Woma_00013177-RA;Woma_00013506-RA;Woma_00015927-RB
GO:0044877	macromolecular complex binding	34	Woma_00000095-RA;Woma_00000837-RA;Woma_00001916-RB;Woma_00002003-RA;Woma_00002868-RA;Woma_00002913-RA;Woma_00003889-RA;Woma_00004106-RA;Woma_00004275-RA;Woma_00004570-RB;Woma_00004839-RA;Woma_00004857-RA;Woma_00004908-RA;Woma_00005137-RA;Woma_00005564-RA;Woma_00005819-RA;Woma_00006288-RA;Woma_00006289-RA;Woma_00006363-RA;Woma_00007448-RA;Woma_00008799-RB;Woma_00009803-RB;Woma_00010162-RA;Woma_000…
GO:0032555	purine ribonucleotide binding	16	Woma_00000147-RA;Woma_00003619-RA;Woma_00003889-RA;Woma_00007278-RA;Woma_00007280-RA;Woma_00007281-RA;Woma_00007424-RA;Woma_00007448-RA;Woma_00010162-RA;Woma_00010755-RA;Woma_00011496-RA;Woma_00012003-RA;Woma_00012754-RA;Woma_00013177-RA;Woma_00013506-RA;Woma_00015927-RB
GO:0001882	nucleoside binding	16	Woma_00000147-RA;Woma_00003619-RA;Woma_00003889-RA;Woma_00007278-RA;Woma_00007280-RA;Woma_00007281-RA;Woma_00007424-RA;Woma_00007448-RA;Woma_00010162-RA;Woma_00010755-RA;Woma_00011496-RA;Woma_00012003-RA;Woma_00012754-RA;Woma_00013177-RA;Woma_00013506-RA;Woma_00015927-RB
GO:0001883	purine nucleoside binding	16	Woma_00000147-RA;Woma_00003619-RA;Woma_00003889-RA;Woma_00007278-RA;Woma_00007280-RA;Woma_00007281-RA;Woma_00007424-RA;Woma_00007448-RA;Woma_00010162-RA;Woma_00010755-RA;Woma_00011496-RA;Woma_00012003-RA;Woma_00012754-RA;Woma_00013177-RA;Woma_00013506-RA;Woma_00015927-RB
GO:0032549	ribonucleoside binding	16	Woma_00000147-RA;Woma_00003619-RA;Woma_00003889-RA;Woma_00007278-RA;Woma_00007280-RA;Woma_00007281-RA;Woma_00007424-RA;Woma_00007448-RA;Woma_00010162-RA;Woma_00010755-RA;Woma_00011496-RA;Woma_00012003-RA;Woma_00012754-RA;Woma_00013177-RA;Woma_00013506-RA;Woma_00015927-RB
GO:0032550	purine ribonucleoside binding	16	Woma_00000147-RA;Woma_00003619-RA;Woma_00003889-RA;Woma_00007278-RA;Woma_00007280-RA;Woma_00007281-RA;Woma_00007424-RA;Woma_00007448-RA;Woma_00010162-RA;Woma_00010755-RA;Woma_00011496-RA;Woma_00012003-RA;Woma_00012754-RA;Woma_00013177-RA;Woma_00013506-RA;Woma_00015927-RB
GO:0035639	purine ribonucleoside triphosphate binding	16	Woma_00000147-RA;Woma_00003619-RA;Woma_00003889-RA;Woma_00007278-RA;Woma_00007280-RA;Woma_00007281-RA;Woma_00007424-RA;Woma_00007448-RA;Woma_00010162-RA;Woma_00010755-RA;Woma_00011496-RA;Woma_00012003-RA;Woma_00012754-RA;Woma_00013177-RA;Woma_00013506-RA;Woma_00015927-RB
GO:0042802	identical protein binding	34	Woma_00000796-RA;Woma_00000837-RA;Woma_00001029-RA;Woma_00001215-RA;Woma_00002003-RA;Woma_00003156-RA;Woma_00003371-RA;Woma_00003506-RA;Woma_00003570-RB;Woma_00003619-RA;Woma_00003889-RA;Woma_00004242-RA;Woma_00004275-RA;Woma_00004570-RB;Woma_00004857-RA;Woma_00005819-RA;Woma_00006363-RA;Woma_00007184-RA;Woma_00007256-RB;Woma_00007257-RA;Woma_00007448-RA;Woma_00008312-RA;Woma_00008721-RA;Woma_000…
GO:0030554	adenyl nucleotide binding	14	Woma_00000147-RA;Woma_00003619-RA;Woma_00003889-RA;Woma_00007278-RA;Woma_00007280-RA;Woma_00007281-RA;Woma_00007448-RA;Woma_00010162-RA;Woma_00010755-RA;Woma_00012003-RA;Woma_00012754-RA;Woma_00013177-RA;Woma_00013506-RA;Woma_00015927-RB
GO:0032559	adenyl ribonucleotide binding	14	Woma_00000147-RA;Woma_00003619-RA;Woma_00003889-RA;Woma_00007278-RA;Woma_00007280-RA;Woma_00007281-RA;Woma_00007448-RA;Woma_00010162-RA;Woma_00010755-RA;Woma_00012003-RA;Woma_00012754-RA;Woma_00013177-RA;Woma_00013506-RA;Woma_00015927-RB
GO:0005524	ATP binding	14	Woma_00000147-RA;Woma_00003619-RA;Woma_00003889-RA;Woma_00007278-RA;Woma_00007280-RA;Woma_00007281-RA;Woma_00007448-RA;Woma_00010162-RA;Woma_00010755-RA;Woma_00012003-RA;Woma_00012754-RA;Woma_00013177-RA;Woma_00013506-RA;Woma_00015927-RB
GO:0005215	transporter activity	13	Woma_00002974-RA;Woma_00003405-RA;Woma_00004944-RA;Woma_00005216-RA;Woma_00006363-RA;Woma_00008312-RA;Woma_00009171-RA;Woma_00012739-RA;Woma_00014072-RA;Woma_00014314-RA;Woma_00014589-RA;Woma_00015815-RB;Woma_00016560-RA
GO:0003723	RNA binding	12	Woma_00003570-RB;Woma_00004198-RA;Woma_00004199-RA;Woma_00009084-RA;Woma_00010975-RB;Woma_00011179-RA;Woma_00012248-RA;Woma_00012251-RA;Woma_00014728-RA;Woma_00014731-RA;Woma_00014734-RA;Woma_00015532-RA
GO:0022892	substrate-specific transporter activity	13	Woma_00002974-RA;Woma_00003405-RA;Woma_00004944-RA;Woma_00005216-RA;Woma_00006363-RA;Woma_00008312-RA;Woma_00009171-RA;Woma_00012739-RA;Woma_00014072-RA;Woma_00014314-RA;Woma_00014589-RA;Woma_00015815-RB;Woma_00016560-RA
GO:0022857	transmembrane transporter activity	9	Woma_00005216-RA;Woma_00006363-RA;Woma_00008312-RA;Woma_00009171-RA;Woma_00012739-RA;Woma_00014314-RA;Woma_00014589-RA;Woma_00015815-RB;Woma_00016560-RA
GO:0001071	nucleic acid binding transcription factor activity	15	Woma_00000777-RB;Woma_00004198-RA;Woma_00004199-RA;Woma_00005847-RA;Woma_00006480-RA;Woma_00006524-RA;Woma_00008468-RA;Woma_00009620-RA;Woma_00011214-RA;Woma_00011479-RA;Woma_00011798-RA;Woma_00012248-RA;Woma_00012251-RA;Woma_00015042-RA;Woma_00016569-RA
GO:0003700	transcription factor activity, sequence-specific DNA binding	15	Woma_00000777-RB;Woma_00004198-RA;Woma_00004199-RA;Woma_00005847-RA;Woma_00006480-RA;Woma_00006524-RA;Woma_00008468-RA;Woma_00009620-RA;Woma_00011214-RA;Woma_00011479-RA;Woma_00011798-RA;Woma_00012248-RA;Woma_00012251-RA;Woma_00015042-RA;Woma_00016569-RA
GO:0022891	substrate-specific transmembrane transporter activity	9	Woma_00005216-RA;Woma_00006363-RA;Woma_00008312-RA;Woma_00009171-RA;Woma_00012739-RA;Woma_00014314-RA;Woma_00014589-RA;Woma_00015815-RB;Woma_00016560-RA
GO:0015075	ion transmembrane transporter activity	8	Woma_00005216-RA;Woma_00006363-RA;Woma_00009171-RA;Woma_00012739-RA;Woma_00014314-RA;Woma_00014589-RA;Woma_00015815-RB;Woma_00016560-RA
GO:0043565	sequence-specific DNA binding	10	Woma_00000777-RB;Woma_00005847-RA;Woma_00006480-RA;Woma_00006524-RA;Woma_00009620-RA;Woma_00009946-RA;Woma_00011214-RA;Woma_00011479-RA;Woma_00011798-RA;Woma_00016569-RA
GO:0008509	anion transmembrane transporter activity	7	Woma_00005216-RA;Woma_00006363-RA;Woma_00009171-RA;Woma_00012739-RA;Woma_00014589-RA;Woma_00015815-RB;Woma_00016560-RA
GO:0016817	hydrolase activity, acting on acid anhydrides	3	Woma_00007448-RA;Woma_00011496-RA;Woma_00014054-RB
GO:0016818	hydrolase activity, acting on acid anhydrides, in phosphorus-containing anhydrides	3	Woma_00007448-RA;Woma_00011496-RA;Woma_00014054-RB
GO:0016462	pyrophosphatase activity	3	Woma_00007448-RA;Woma_00011496-RA;Woma_00014054-RB
GO:0016772	transferase activity, transferring phosphorus-containing groups	7	Woma_00000147-RA;Woma_00002003-RA;Woma_00003619-RA;Woma_00003889-RA;Woma_00007968-RA;Woma_00010162-RA;Woma_00012754-RA
GO:0017111	nucleoside-triphosphatase activity	3	Woma_00007448-RA;Woma_00011496-RA;Woma_00014054-RB
GO:0015103	inorganic anion transmembrane transporter activity	7	Woma_00005216-RA;Woma_00006363-RA;Woma_00009171-RA;Woma_00012739-RA;Woma_00014589-RA;Woma_00015815-RB;Woma_00016560-RA
GO:0015114	phosphate ion transmembrane transporter activity	7	Woma_00005216-RA;Woma_00006363-RA;Woma_00009171-RA;Woma_00012739-RA;Woma_00014589-RA;Woma_00015815-RB;Woma_00016560-RA
GO:0015318	inorganic solute uptake transmembrane transporter activity	7	Woma_00005216-RA;Woma_00006363-RA;Woma_00009171-RA;Woma_00012739-RA;Woma_00014589-RA;Woma_00015815-RB;Woma_00016560-RA
GO:0015563	uptake transmembrane transporter activity	7	Woma_00005216-RA;Woma_00006363-RA;Woma_00009171-RA;Woma_00012739-RA;Woma_00014589-RA;Woma_00015815-RB;Woma_00016560-RA
GO:0008092	cytoskeletal protein binding	6	Woma_00006288-RA;Woma_00006289-RA;Woma_00007184-RA;Woma_00007448-RA;Woma_00010162-RA;Woma_00012846-RA
GO:0003690	double-stranded DNA binding	7	Woma_00000777-RB;Woma_00006480-RA;Woma_00006524-RA;Woma_00009620-RA;Woma_00011479-RA;Woma_00011798-RA;Woma_00016569-RA
GO:0003682	chromatin binding	1	Woma_00000095-RA
GO:0016887	ATPase activity	1	Woma_00007448-RA

## Sheet: Cellular Component
GO ID	Description	Gene numbers	Genes
GO:0005576	extracellular region	570	Woma_00000016-RA;Woma_00000172-RA;Woma_00000222-RA;Woma_00000245-RA;Woma_00000246-RA;Woma_00000345-RA;Woma_00000346-RA;Woma_00000347-RA;Woma_00000350-RA;Woma_00000400-RA;Woma_00000408-RB;Woma_00000433-RA;Woma_00000454-RA;Woma_00000484-RC;Woma_00000533-RB;Woma_00000551-RA;Woma_00000560-RA;Woma_00000562-RA;Woma_00000563-RA;Woma_00000565-RA;Woma_00000657-RA;Woma_00000663-RA;Woma_00000676-RA;Woma_000…
GO:0044421	extracellular region part	433	Woma_00000016-RA;Woma_00000245-RA;Woma_00000246-RA;Woma_00000345-RA;Woma_00000346-RA;Woma_00000347-RA;Woma_00000350-RA;Woma_00000400-RA;Woma_00000433-RA;Woma_00000454-RA;Woma_00000551-RA;Woma_00000560-RA;Woma_00000562-RA;Woma_00000563-RA;Woma_00000565-RA;Woma_00000741-RA;Woma_00000742-RA;Woma_00000743-RA;Woma_00000751-RA;Woma_00000837-RA;Woma_00000838-RA;Woma_00000872-RA;Woma_00000913-RA;Woma_000…
GO:0005615	extracellular space	290	Woma_00000433-RA;Woma_00000454-RA;Woma_00000551-RA;Woma_00000565-RA;Woma_00000741-RA;Woma_00000742-RA;Woma_00000743-RA;Woma_00000837-RA;Woma_00000838-RA;Woma_00000872-RA;Woma_00000913-RA;Woma_00000933-RA;Woma_00000934-RA;Woma_00000935-RA;Woma_00000936-RA;Woma_00000939-RA;Woma_00000958-RA;Woma_00001033-RA;Woma_00001034-RA;Woma_00001035-RA;Woma_00001037-RA;Woma_00001392-RA;Woma_00001455-RA;Woma_000…
GO:0031012	extracellular matrix	159	Woma_00000016-RA;Woma_00000245-RA;Woma_00000246-RA;Woma_00000345-RA;Woma_00000346-RA;Woma_00000347-RA;Woma_00000350-RA;Woma_00000400-RA;Woma_00000560-RA;Woma_00000562-RA;Woma_00000563-RA;Woma_00000751-RA;Woma_00001098-RA;Woma_00001392-RA;Woma_00001498-RA;Woma_00001667-RA;Woma_00001670-RA;Woma_00001681-RA;Woma_00001840-RA;Woma_00001916-RB;Woma_00002259-RA;Woma_00002868-RA;Woma_00002913-RA;Woma_000…
GO:0005788	endoplasmic reticulum lumen	36	Woma_00000552-RA;Woma_00000676-RA;Woma_00001271-RA;Woma_00001455-RA;Woma_00001958-RA;Woma_00002003-RA;Woma_00002096-RA;Woma_00002259-RA;Woma_00003371-RA;Woma_00004106-RA;Woma_00004158-RB;Woma_00004159-RB;Woma_00004839-RA;Woma_00004944-RA;Woma_00005319-RA;Woma_00005461-RA;Woma_00005819-RA;Woma_00005828-RA;Woma_00005963-RA;Woma_00007048-RA;Woma_00007431-RA;Woma_00008619-RA;Woma_00008932-RA;Woma_000…
GO:0043202	lysosomal lumen	21	Woma_00000616-RA;Woma_00003064-RA;Woma_00003506-RA;Woma_00004242-RA;Woma_00006017-RA;Woma_00007346-RA;Woma_00007442-RA;Woma_00008025-RA;Woma_00008192-RA;Woma_00008438-RA;Woma_00008721-RA;Woma_00008799-RB;Woma_00008932-RA;Woma_00009830-RA;Woma_00010894-RB;Woma_00011875-RA;Woma_00013105-RA;Woma_00013631-RA;Woma_00014072-RA;Woma_00016105-RA;Woma_00016106-RA
GO:0005775	vacuolar lumen	28	Woma_00000616-RA;Woma_00003064-RA;Woma_00003506-RA;Woma_00004242-RA;Woma_00005963-RA;Woma_00006017-RA;Woma_00007256-RB;Woma_00007257-RA;Woma_00007346-RA;Woma_00007442-RA;Woma_00008025-RA;Woma_00008192-RA;Woma_00008438-RA;Woma_00008721-RA;Woma_00008799-RB;Woma_00008932-RA;Woma_00009830-RA;Woma_00010894-RB;Woma_00011636-RA;Woma_00011638-RA;Woma_00011875-RA;Woma_00012999-RA;Woma_00013105-RA;Woma_000…
GO:0044420	extracellular matrix component	21	Woma_00001392-RA;Woma_00001498-RA;Woma_00002868-RA;Woma_00002913-RA;Woma_00004106-RA;Woma_00004839-RA;Woma_00005137-RA;Woma_00005461-RA;Woma_00005494-RA;Woma_00006895-RA;Woma_00008619-RA;Woma_00008799-RB;Woma_00010004-RA;Woma_00010986-RA;Woma_00010987-RA;Woma_00011307-RA;Woma_00011801-RA;Woma_00012219-RA;Woma_00012315-RA;Woma_00013273-RA;Woma_00014222-RA
GO:0005604	basement membrane	20	Woma_00001392-RA;Woma_00001498-RA;Woma_00002913-RA;Woma_00004106-RA;Woma_00004839-RA;Woma_00005137-RA;Woma_00005461-RA;Woma_00005494-RA;Woma_00006895-RA;Woma_00008619-RA;Woma_00008799-RB;Woma_00010004-RA;Woma_00010986-RA;Woma_00010987-RA;Woma_00011307-RA;Woma_00011801-RA;Woma_00012219-RA;Woma_00012315-RA;Woma_00013273-RA;Woma_00014222-RA
GO:0030312	external encapsulating structure	13	Woma_00001498-RA;Woma_00002045-RA;Woma_00002048-RA;Woma_00002992-RA;Woma_00004232-RA;Woma_00005086-RA;Woma_00007028-RA;Woma_00007579-RB;Woma_00008013-RA;Woma_00012743-RA;Woma_00013522-RA;Woma_00013525-RA;Woma_00015906-RA
GO:0005616	larval serum protein complex	9	Woma_00005497-RA;Woma_00006067-RA;Woma_00006069-RA;Woma_00006071-RA;Woma_00006072-RA;Woma_00006073-RA;Woma_00006074-RA;Woma_00006075-RA;Woma_00013209-RA
GO:0031225	anchored component of membrane	25	Woma_00000484-RC;Woma_00000793-RA;Woma_00001502-RA;Woma_00001916-RB;Woma_00001958-RA;Woma_00002190-RA;Woma_00004654-RC;Woma_00004659-RA;Woma_00004660-RA;Woma_00004661-RA;Woma_00004663-RC;Woma_00004664-RA;Woma_00004719-RA;Woma_00005139-RB;Woma_00005629-RA;Woma_00005637-RC;Woma_00005639-RA;Woma_00007031-RA;Woma_00007821-RA;Woma_00008025-RA;Woma_00008079-RA;Woma_00008672-RA;Woma_00010380-RA;Woma_000…
GO:0005578	proteinaceous extracellular matrix	20	Woma_00001392-RA;Woma_00001498-RA;Woma_00002913-RA;Woma_00004106-RA;Woma_00004839-RA;Woma_00005137-RA;Woma_00005461-RA;Woma_00005494-RA;Woma_00006895-RA;Woma_00008619-RA;Woma_00008799-RB;Woma_00010004-RA;Woma_00010986-RA;Woma_00010987-RA;Woma_00011307-RA;Woma_00011801-RA;Woma_00012219-RA;Woma_00012315-RA;Woma_00013273-RA;Woma_00014222-RA
GO:1990184	amino acid transport complex	8	Woma_00004222-RA;Woma_00006656-RA;Woma_00006657-RA;Woma_00006658-RA;Woma_00006659-RA;Woma_00006660-RA;Woma_00006661-RA;Woma_00006662-RA
GO:0042600	chorion	7	Woma_00001498-RA;Woma_00002045-RA;Woma_00002048-RA;Woma_00007028-RA;Woma_00007579-RB;Woma_00008013-RA;Woma_00015906-RA
GO:0035578	azurophil granule lumen	14	Woma_00003506-RA;Woma_00004242-RA;Woma_00005963-RA;Woma_00007256-RB;Woma_00007257-RA;Woma_00008438-RA;Woma_00008932-RA;Woma_00011636-RA;Woma_00011638-RA;Woma_00012999-RA;Woma_00014072-RA;Woma_00014814-RA;Woma_00016105-RA;Woma_00016106-RA
GO:0046658	anchored component of plasma membrane	9	Woma_00000484-RC;Woma_00001502-RA;Woma_00001958-RA;Woma_00005629-RA;Woma_00005637-RC;Woma_00005639-RA;Woma_00007821-RA;Woma_00010380-RA;Woma_00011563-RC
GO:0031092	platelet alpha granule membrane	9	Woma_00004654-RC;Woma_00004659-RA;Woma_00004660-RA;Woma_00004661-RA;Woma_00004663-RC;Woma_00004664-RA;Woma_00004719-RA;Woma_00005139-RB;Woma_00011307-RA
GO:0042718	yolk granule	4	Woma_00011604-RA;Woma_00012503-RA;Woma_00012504-RB;Woma_00012505-RA
GO:0060417	yolk	4	Woma_00011604-RA;Woma_00012503-RA;Woma_00012504-RB;Woma_00012505-RA
GO:0031983	vesicle lumen	27	Woma_00001098-RA;Woma_00002003-RA;Woma_00002665-RA;Woma_00003506-RA;Woma_00004242-RA;Woma_00005963-RA;Woma_00007256-RB;Woma_00007257-RA;Woma_00008254-RA;Woma_00008438-RA;Woma_00008721-RA;Woma_00008932-RA;Woma_00009803-RB;Woma_00011307-RA;Woma_00011604-RA;Woma_00011636-RA;Woma_00011638-RA;Woma_00012315-RA;Woma_00012503-RA;Woma_00012504-RB;Woma_00012505-RA;Woma_00012999-RA;Woma_00013177-RA;Woma_000…
GO:0005796	Golgi lumen	8	Woma_00001916-RB;Woma_00002003-RA;Woma_00004158-RB;Woma_00004159-RB;Woma_00005319-RA;Woma_00008025-RA;Woma_00008799-RB;Woma_00009458-RA
GO:0035805	egg coat	3	Woma_00002992-RA;Woma_00013522-RA;Woma_00013525-RA
GO:0060388	vitelline envelope	3	Woma_00002992-RA;Woma_00013522-RA;Woma_00013525-RA
GO:0098595	perivitelline space	3	Woma_00005086-RA;Woma_00015343-RA;Woma_00015345-RA
GO:0071682	endocytic vesicle lumen	4	Woma_00002665-RA;Woma_00008254-RA;Woma_00011307-RA;Woma_00013177-RA
GO:0009986	cell surface	44	Woma_00000095-RA;Woma_00000317-RA;Woma_00000484-RC;Woma_00000663-RA;Woma_00000793-RA;Woma_00000982-RA;Woma_00001392-RA;Woma_00001515-RA;Woma_00001916-RB;Woma_00001958-RA;Woma_00002003-RA;Woma_00002259-RA;Woma_00002868-RA;Woma_00003619-RA;Woma_00003889-RA;Woma_00004035-RA;Woma_00004158-RB;Woma_00004159-RB;Woma_00004162-RA;Woma_00004857-RA;Woma_00005287-RA;Woma_00005309-RA;Woma_00005319-RA;Woma_000…
GO:0005766	primary lysosome	16	Woma_00003506-RA;Woma_00004242-RA;Woma_00005297-RA;Woma_00005963-RA;Woma_00007256-RB;Woma_00007257-RA;Woma_00008438-RA;Woma_00008932-RA;Woma_00009830-RA;Woma_00011636-RA;Woma_00011638-RA;Woma_00012999-RA;Woma_00014072-RA;Woma_00014814-RA;Woma_00016105-RA;Woma_00016106-RA
GO:0042582	azurophil granule	16	Woma_00003506-RA;Woma_00004242-RA;Woma_00005297-RA;Woma_00005963-RA;Woma_00007256-RB;Woma_00007257-RA;Woma_00008438-RA;Woma_00008932-RA;Woma_00009830-RA;Woma_00011636-RA;Woma_00011638-RA;Woma_00012999-RA;Woma_00014072-RA;Woma_00014814-RA;Woma_00016105-RA;Woma_00016106-RA
GO:0031091	platelet alpha granule	10	Woma_00002003-RA;Woma_00004654-RC;Woma_00004659-RA;Woma_00004660-RA;Woma_00004661-RA;Woma_00004663-RC;Woma_00004664-RA;Woma_00004719-RA;Woma_00005139-RB;Woma_00011307-RA
GO:0008043	intracellular ferritin complex	2	Woma_00004290-RA;Woma_00004291-RA
GO:0031395	bursicon neuropeptide hormone complex	2	Woma_00000913-RA;Woma_00004801-RA
GO:0043259	laminin-10 complex	2	Woma_00004106-RA;Woma_00008619-RA
GO:0043260	laminin-11 complex	2	Woma_00004106-RA;Woma_00008619-RA
GO:0070288	ferritin complex	2	Woma_00004290-RA;Woma_00004291-RA
GO:0097013	phagocytic vesicle lumen	2	Woma_00002665-RA;Woma_00008254-RA
GO:0097209	epidermal lamellar body	2	Woma_00005643-RA;Woma_00008123-RA
GO:0060205	cytoplasmic membrane-bounded vesicle lumen	23	Woma_00001098-RA;Woma_00002003-RA;Woma_00002665-RA;Woma_00003506-RA;Woma_00004242-RA;Woma_00005963-RA;Woma_00007256-RB;Woma_00007257-RA;Woma_00008254-RA;Woma_00008438-RA;Woma_00008721-RA;Woma_00008932-RA;Woma_00009803-RB;Woma_00011307-RA;Woma_00011636-RA;Woma_00011638-RA;Woma_00012315-RA;Woma_00012999-RA;Woma_00013177-RA;Woma_00014072-RA;Woma_00014814-RA;Woma_00016105-RA;Woma_00016106-RA
GO:0034774	secretory granule lumen	22	Woma_00001098-RA;Woma_00002003-RA;Woma_00002665-RA;Woma_00003506-RA;Woma_00004242-RA;Woma_00005963-RA;Woma_00007256-RB;Woma_00007257-RA;Woma_00008254-RA;Woma_00008438-RA;Woma_00008721-RA;Woma_00008932-RA;Woma_00009803-RB;Woma_00011307-RA;Woma_00011636-RA;Woma_00011638-RA;Woma_00012315-RA;Woma_00012999-RA;Woma_00014072-RA;Woma_00014814-RA;Woma_00016105-RA;Woma_00016106-RA
GO:0043083	synaptic cleft	4	Woma_00003336-RA;Woma_00004106-RA;Woma_00009416-RA;Woma_00010885-RB
GO:0031904	endosome lumen	3	Woma_00005319-RA;Woma_00008721-RA;Woma_00011875-RA
GO:0033018	sarcoplasmic reticulum lumen	2	Woma_00010137-RA;Woma_00010201-RA
GO:0033573	high-affinity iron permease complex	2	Woma_00000615-RA;Woma_00005948-RA
GO:0005605	basal lamina	4	Woma_00004106-RA;Woma_00008619-RA;Woma_00010004-RA;Woma_00011801-RA
GO:0042599	lamellar body	3	Woma_00005643-RA;Woma_00008123-RA;Woma_00008721-RA
GO:0005606	laminin-1 complex	2	Woma_00004106-RA;Woma_00008619-RA
GO:0043256	laminin complex	2	Woma_00004106-RA;Woma_00008619-RA
GO:0005764	lysosome	38	Woma_00000616-RA;Woma_00000697-RA;Woma_00001271-RA;Woma_00003064-RA;Woma_00003506-RA;Woma_00004242-RA;Woma_00005297-RA;Woma_00005963-RA;Woma_00006017-RA;Woma_00007256-RB;Woma_00007257-RA;Woma_00007346-RA;Woma_00007442-RA;Woma_00007823-RA;Woma_00008025-RA;Woma_00008192-RA;Woma_00008438-RA;Woma_00008721-RA;Woma_00008799-RB;Woma_00008932-RA;Woma_00009830-RA;Woma_00010588-RA;Woma_00010894-RB;Woma_000…
GO:0000323	lytic vacuole	38	Woma_00000616-RA;Woma_00000697-RA;Woma_00001271-RA;Woma_00003064-RA;Woma_00003506-RA;Woma_00004242-RA;Woma_00005297-RA;Woma_00005963-RA;Woma_00006017-RA;Woma_00007256-RB;Woma_00007257-RA;Woma_00007346-RA;Woma_00007442-RA;Woma_00007823-RA;Woma_00008025-RA;Woma_00008192-RA;Woma_00008438-RA;Woma_00008721-RA;Woma_00008799-RB;Woma_00008932-RA;Woma_00009830-RA;Woma_00010588-RA;Woma_00010894-RB;Woma_000…
GO:0005607	laminin-2 complex	1	Woma_00004106-RA
GO:0005880	nuclear microtubule	1	Woma_00010162-RA
GO:0031089	platelet dense granule lumen	1	Woma_00012315-RA
GO:0031232	extrinsic component of external side of plasma membrane	1	Woma_00008932-RA
GO:0031617	NMS complex	1	Woma_00014459-RA
GO:0031906	late endosome lumen	1	Woma_00008721-RA
GO:0035230	cytoneme	1	Woma_00005819-RA
GO:0036021	endolysosome lumen	1	Woma_00011875-RA
GO:0042825	TAP complex	1	Woma_00013723-RA
GO:0043257	laminin-8 complex	1	Woma_00004106-RA
GO:0048237	rough endoplasmic reticulum lumen	1	Woma_00005319-RA
GO:0070724	BMP receptor complex	1	Woma_00005819-RA
GO:0097486	multivesicular body lumen	1	Woma_00008721-RA
GO:0098547	lumenal side of Golgi membrane	1	Woma_00010519-RA
GO:0000125	PCAF complex	2	Woma_00004198-RA;Woma_00004199-RA
GO:0005583	fibrillar collagen trimer	1	Woma_00004839-RA
GO:0005588	collagen type V trimer	1	Woma_00004839-RA
GO:0005592	collagen type XI trimer	1	Woma_00004839-RA
GO:0017177	glucosidase II complex	1	Woma_00001271-RA
GO:0042824	MHC class I peptide loading complex	1	Woma_00013723-RA
GO:0098643	banded collagen fibril	1	Woma_00004839-RA
GO:0098644	complex of collagen trimers	1	Woma_00004839-RA
GO:0030141	secretory granule	42	Woma_00001098-RA;Woma_00001916-RB;Woma_00002003-RA;Woma_00002665-RA;Woma_00003506-RA;Woma_00004035-RA;Woma_00004242-RA;Woma_00004654-RC;Woma_00004659-RA;Woma_00004660-RA;Woma_00004661-RA;Woma_00004663-RC;Woma_00004664-RA;Woma_00004719-RA;Woma_00005139-RB;Woma_00005297-RA;Woma_00005403-RC;Woma_00005643-RA;Woma_00005963-RA;Woma_00006363-RA;Woma_00007256-RB;Woma_00007257-RA;Woma_00007424-RA;Woma_000…
GO:0034663	endoplasmic reticulum chaperone complex	4	Woma_00004275-RA;Woma_00004570-RB;Woma_00007431-RA;Woma_00013177-RA
GO:0044437	vacuolar part	29	Woma_00000616-RA;Woma_00003064-RA;Woma_00003506-RA;Woma_00004242-RA;Woma_00005297-RA;Woma_00005963-RA;Woma_00006017-RA;Woma_00007256-RB;Woma_00007257-RA;Woma_00007346-RA;Woma_00007442-RA;Woma_00008025-RA;Woma_00008192-RA;Woma_00008438-RA;Woma_00008721-RA;Woma_00008799-RB;Woma_00008932-RA;Woma_00009830-RA;Woma_00010894-RB;Woma_00011636-RA;Woma_00011638-RA;Woma_00011875-RA;Woma_00012999-RA;Woma_000…
GO:0005791	rough endoplasmic reticulum	10	Woma_00004944-RA;Woma_00005319-RA;Woma_00005963-RA;Woma_00007048-RA;Woma_00007278-RA;Woma_00007280-RA;Woma_00007281-RA;Woma_00010519-RA;Woma_00010755-RA;Woma_00013276-RA
GO:0000110	nucleotide-excision repair factor 1 complex	1	Woma_00001029-RA
GO:0005608	laminin-3 complex	1	Woma_00004106-RA
GO:0005618	cell wall	1	Woma_00004232-RA
GO:0031205	endoplasmic reticulum Sec complex	1	Woma_00005963-RA
GO:0031262	Ndc80 complex	1	Woma_00014459-RA
GO:0035370	UBC13-UEV1A complex	1	Woma_00010012-RA
GO:0035867	alphav-beta3 integrin-IGF-1-IGF1R complex	1	Woma_00003889-RA
GO:0072534	perineuronal net	1	Woma_00002868-RA
GO:0090498	extrinsic component of Golgi membrane	1	Woma_00010519-RA
GO:1990851	Wnt-Frizzled-LRP5/6 complex	1	Woma_00004162-RA
GO:0030914	STAGA complex	2	Woma_00004198-RA;Woma_00004199-RA
GO:0032044	DSIF complex	2	Woma_00012248-RA;Woma_00012251-RA
GO:0005773	vacuole	39	Woma_00000616-RA;Woma_00000697-RA;Woma_00001271-RA;Woma_00003064-RA;Woma_00003506-RA;Woma_00004242-RA;Woma_00005297-RA;Woma_00005963-RA;Woma_00006017-RA;Woma_00007256-RB;Woma_00007257-RA;Woma_00007346-RA;Woma_00007442-RA;Woma_00007823-RA;Woma_00008025-RA;Woma_00008192-RA;Woma_00008215-RA;Woma_00008438-RA;Woma_00008721-RA;Woma_00008799-RB;Woma_00008932-RA;Woma_00009830-RA;Woma_00010588-RA;Woma_000…
GO:0033276	transcription factor TFTC complex	2	Woma_00004198-RA;Woma_00004199-RA
GO:0005614	interstitial matrix	1	Woma_00001392-RA
GO:0008352	katanin complex	1	Woma_00007448-RA
GO:0036057	slit diaphragm	1	Woma_00007184-RA
GO:0044352	pinosome	1	Woma_00001916-RB
GO:0044354	macropinosome	1	Woma_00001916-RB
GO:0070451	cell hair	1	Woma_00015316-RA
GO:0071438	invadopodium membrane	1	Woma_00004857-RA
GO:0097427	microtubule bundle	1	Woma_00011587-RA
GO:0005744	mitochondrial inner membrane presequence translocase complex	2	Woma_00008312-RA;Woma_00012739-RA
GO:0042470	melanosome	7	Woma_00001271-RA;Woma_00001916-RB;Woma_00006363-RA;Woma_00008721-RA;Woma_00010201-RA;Woma_00011875-RA;Woma_00013723-RA
GO:0001939	female pronucleus	1	Woma_00006363-RA
GO:0005784	Sec61 translocon complex	1	Woma_00013276-RA
GO:0005879	axonemal microtubule	1	Woma_00009780-RA
GO:0005899	insulin receptor complex	1	Woma_00003889-RA
GO:0005917	nephrocyte diaphragm	1	Woma_00007184-RA
GO:0042721	mitochondrial inner membrane protein insertion complex	1	Woma_00008312-RA
GO:0042765	GPI-anchor transamidase complex	1	Woma_00006808-RA
GO:0061617	MICOS complex	1	Woma_00003728-RA
GO:0071256	translocon complex	1	Woma_00013276-RA
GO:0097208	alveolar lamellar body	1	Woma_00008721-RA
GO:0031093	platelet alpha granule lumen	2	Woma_00002003-RA;Woma_00011307-RA
GO:0048770	pigment granule	7	Woma_00001271-RA;Woma_00001916-RB;Woma_00006363-RA;Woma_00008721-RA;Woma_00010201-RA;Woma_00011875-RA;Woma_00013723-RA
GO:0005581	collagen trimer	1	Woma_00004839-RA
GO:0031233	intrinsic component of external side of plasma membrane	1	Woma_00000484-RC
GO:0031371	ubiquitin conjugating enzyme complex	1	Woma_00010012-RA
GO:0031931	TORC1 complex	1	Woma_00002096-RA
GO:0042719	mitochondrial intermembrane space protein transporter complex	1	Woma_00008312-RA
GO:0046581	intercellular canaliculus	1	Woma_00004857-RA
GO:0016529	sarcoplasmic reticulum	3	Woma_00002913-RA;Woma_00010137-RA;Woma_00010201-RA
GO:0035580	specific granule lumen	3	Woma_00002665-RA;Woma_00008254-RA;Woma_00008721-RA
GO:1904724	tertiary granule lumen	3	Woma_00002665-RA;Woma_00008254-RA;Woma_00008721-RA
GO:0032580	Golgi cisterna membrane	4	Woma_00001154-RA;Woma_00010519-RA;Woma_00012916-RA;Woma_00014096-RA
GO:0036056	filtration diaphragm	1	Woma_00007184-RA
GO:0061177	type Is terminal bouton	1	Woma_00012494-RA
GO:0005771	multivesicular body	3	Woma_00004159-RB;Woma_00006363-RA;Woma_00008721-RA
GO:0035996	rhabdomere microvillus	1	Woma_00011563-RC
GO:0098576	lumenal side of membrane	1	Woma_00010519-RA
GO:0045169	fusome	3	Woma_00004290-RA;Woma_00007442-RA;Woma_00009830-RA
GO:0099503	secretory vesicle	48	Woma_00001098-RA;Woma_00001916-RB;Woma_00002003-RA;Woma_00002665-RA;Woma_00003506-RA;Woma_00004035-RA;Woma_00004242-RA;Woma_00004654-RC;Woma_00004659-RA;Woma_00004660-RA;Woma_00004661-RA;Woma_00004663-RC;Woma_00004664-RA;Woma_00004719-RA;Woma_00005139-RB;Woma_00005297-RA;Woma_00005403-RC;Woma_00005643-RA;Woma_00005963-RA;Woma_00006363-RA;Woma_00007256-RB;Woma_00007257-RA;Woma_00007278-RA;Woma_000…
GO:0005790	smooth endoplasmic reticulum	3	Woma_00005963-RA;Woma_00013177-RA;Woma_00013723-RA
GO:0005801	cis-Golgi network	3	Woma_00005319-RA;Woma_00010519-RA;Woma_00013696-RA
GO:0001669	acrosomal vesicle	5	Woma_00004035-RA;Woma_00004242-RA;Woma_00006363-RA;Woma_00008932-RA;Woma_00013723-RA
GO:0009897	external side of plasma membrane	6	Woma_00000484-RC;Woma_00003889-RA;Woma_00005287-RA;Woma_00006363-RA;Woma_00008932-RA;Woma_00011875-RA
GO:0032593	insulin-responsive compartment	1	Woma_00006363-RA
GO:0036019	endolysosome	1	Woma_00011875-RA
GO:0043196	varicosity	1	Woma_00008202-RA
GO:0061176	type Ib terminal bouton	1	Woma_00012494-RA
GO:1990909	Wnt signalosome	1	Woma_00004159-RB
GO:0101003	ficolin-1-rich granule membrane	2	Woma_00005297-RA;Woma_00006363-RA
GO:0070062	extracellular exosome	6	Woma_00002096-RA;Woma_00004158-RB;Woma_00004159-RB;Woma_00006363-RA;Woma_00007158-RB;Woma_00010894-RB
GO:0065010	extracellular membrane-bounded organelle	6	Woma_00002096-RA;Woma_00004158-RB;Woma_00004159-RB;Woma_00006363-RA;Woma_00007158-RB;Woma_00010894-RB
GO:0022627	cytosolic small ribosomal subunit	4	Woma_00014728-RA;Woma_00014731-RA;Woma_00014734-RA;Woma_00015532-RA
GO:0002080	acrosomal membrane	1	Woma_00006363-RA
GO:0005750	mitochondrial respiratory chain complex III	1	Woma_00014314-RA
GO:0044214	spanning component of plasma membrane	1	Woma_00003889-RA
GO:0045275	respiratory chain complex III	1	Woma_00014314-RA
GO:0089717	spanning component of membrane	1	Woma_00003889-RA
GO:0005793	endoplasmic reticulum-Golgi intermediate compartment	6	Woma_00005319-RA;Woma_00007048-RA;Woma_00007236-RA;Woma_00008589-RB;Woma_00010519-RA;Woma_00013696-RA
GO:0005640	nuclear outer membrane	3	Woma_00004275-RA;Woma_00004570-RB;Woma_00010519-RA
GO:0030667	secretory granule membrane	14	Woma_00001916-RB;Woma_00004654-RC;Woma_00004659-RA;Woma_00004660-RA;Woma_00004661-RA;Woma_00004663-RC;Woma_00004664-RA;Woma_00004719-RA;Woma_00005139-RB;Woma_00005297-RA;Woma_00005403-RC;Woma_00006363-RA;Woma_00009830-RA;Woma_00011307-RA
GO:0000109	nucleotide-excision repair complex	1	Woma_00001029-RA
GO:0038201	TOR complex	1	Woma_00002096-RA
GO:0005927	muscle tendon junction	2	Woma_00000433-RA;Woma_00002913-RA
GO:0045120	pronucleus	2	Woma_00006363-RA;Woma_00010975-RB
GO:0016528	sarcoplasm	3	Woma_00002913-RA;Woma_00010137-RA;Woma_00010201-RA
GO:0005662	DNA replication factor A complex	1	Woma_00001029-RA
GO:0055120	striated muscle dense body	3	Woma_00005461-RA;Woma_00010986-RA;Woma_00010987-RA
GO:0000805	X chromosome	1	Woma_00009981-RA
GO:0030008	TRAPP complex	1	Woma_00008589-RB
GO:0036062	presynaptic periactive zone	1	Woma_00010004-RA
GO:0042827	platelet dense granule	1	Woma_00012315-RA
GO:0070971	endoplasmic reticulum exit site	1	Woma_00013696-RA
GO:0030315	T-tubule	2	Woma_00003889-RA;Woma_00006363-RA
GO:0070461	SAGA-type complex	2	Woma_00004198-RA;Woma_00004199-RA
GO:1903561	extracellular vesicle	6	Woma_00002096-RA;Woma_00004158-RB;Woma_00004159-RB;Woma_00006363-RA;Woma_00007158-RB;Woma_00010894-RB
GO:0031258	lamellipodium membrane	1	Woma_00004857-RA
GO:0044322	endoplasmic reticulum quality control compartment	1	Woma_00007048-RA
GO:0043230	extracellular organelle	6	Woma_00002096-RA;Woma_00004158-RB;Woma_00004159-RB;Woma_00006363-RA;Woma_00007158-RB;Woma_00010894-RB
GO:0101002	ficolin-1-rich granule	8	Woma_00001098-RA;Woma_00003506-RA;Woma_00005297-RA;Woma_00006363-RA;Woma_00008721-RA;Woma_00011875-RA;Woma_00016105-RA;Woma_00016106-RA
GO:0044295	axonal growth cone	3	Woma_00000317-RA;Woma_00001667-RA;Woma_00001670-RA
GO:0000164	protein phosphatase type 1 complex	1	Woma_00015061-RA
GO:0005892	acetylcholine-gated channel complex	1	Woma_00014589-RA
GO:0071437	invadopodium	1	Woma_00004857-RA
GO:0005703	polytene chromosome puff	4	Woma_00010201-RA;Woma_00011479-RA;Woma_00012248-RA;Woma_00012251-RA
GO:0070069	cytochrome complex	3	Woma_00004275-RA;Woma_00004570-RB;Woma_00014314-RA
GO:0070820	tertiary granule	5	Woma_00002665-RA;Woma_00005297-RA;Woma_00006363-RA;Woma_00008254-RA;Woma_00008721-RA
GO:1904813	ficolin-1-rich granule lumen	6	Woma_00001098-RA;Woma_00003506-RA;Woma_00008721-RA;Woma_00011875-RA;Woma_00016105-RA;Woma_00016106-RA
GO:0005891	voltage-gated calcium channel complex	1	Woma_00009171-RA
GO:0031528	microvillus membrane	1	Woma_00004944-RA
GO:0035003	subapical complex	1	Woma_00000095-RA
GO:0044432	endoplasmic reticulum part	54	Woma_00000552-RA;Woma_00000676-RA;Woma_00001271-RA;Woma_00001455-RA;Woma_00001958-RA;Woma_00002003-RA;Woma_00002096-RA;Woma_00002259-RA;Woma_00003371-RA;Woma_00003743-RA;Woma_00004106-RA;Woma_00004158-RB;Woma_00004159-RB;Woma_00004275-RA;Woma_00004305-RA;Woma_00004570-RB;Woma_00004839-RA;Woma_00004944-RA;Woma_00005070-RA;Woma_00005319-RA;Woma_00005403-RC;Woma_00005461-RA;Woma_00005819-RA;Woma_000…
GO:0016592	mediator complex	2	Woma_00002890-RB;Woma_00007968-RA
GO:0031526	brush border membrane	2	Woma_00004944-RA;Woma_00006363-RA
GO:0033116	endoplasmic reticulum-Golgi intermediate compartment membrane	2	Woma_00007236-RA;Woma_00013696-RA
GO:0032809	neuronal cell body membrane	1	Woma_00003889-RA
GO:0044298	cell body membrane	1	Woma_00003889-RA
GO:0030867	rough endoplasmic reticulum membrane	2	Woma_00005963-RA;Woma_00013276-RA
GO:0000124	SAGA complex	1	Woma_00004198-RA
GO:0030673	axolemma	1	Woma_00000663-RA
GO:0042581	specific granule	5	Woma_00001916-RB;Woma_00002665-RA;Woma_00006363-RA;Woma_00008254-RA;Woma_00008721-RA
GO:0005669	transcription factor TFIID complex	2	Woma_00004198-RA;Woma_00004199-RA
GO:0035577	azurophil granule membrane	2	Woma_00005297-RA;Woma_00009830-RA
GO:0005797	Golgi medial cisterna	1	Woma_00010519-RA
GO:0005705	polytene chromosome interband	3	Woma_00012248-RA;Woma_00012251-RA;Woma_00015042-RA
GO:0031430	M band	3	Woma_00005461-RA;Woma_00010986-RA;Woma_00010987-RA
GO:0031463	Cul3-RING ubiquitin ligase complex	1	Woma_00007448-RA
GO:0097431	mitotic spindle pole	1	Woma_00007448-RA
GO:0005905	coated pit	2	Woma_00006363-RA;Woma_00011587-RA
GO:0030140	trans-Golgi network transport vesicle	1	Woma_00006363-RA
GO:1990391	DNA repair complex	1	Woma_00001029-RA
GO:0000407	pre-autophagosomal structure	1	Woma_00008215-RA
GO:0012507	ER to Golgi transport vesicle membrane	1	Woma_00007236-RA
GO:0031305	integral component of mitochondrial inner membrane	1	Woma_00003728-RA
GO:0043601	nuclear replisome	1	Woma_00001029-RA
GO:0044304	main axon	2	Woma_00000663-RA;Woma_00008202-RA
GO:0005811	lipid particle	3	Woma_00007448-RA;Woma_00010287-RA;Woma_00014222-RA
GO:0045178	basal part of cell	4	Woma_00002974-RA;Woma_00004857-RA;Woma_00005297-RA;Woma_00011801-RA
GO:0031304	intrinsic component of mitochondrial inner membrane	1	Woma_00003728-RA
GO:0015935	small ribosomal subunit	4	Woma_00014728-RA;Woma_00014731-RA;Woma_00014734-RA;Woma_00015532-RA
GO:0030894	replisome	1	Woma_00001029-RA
GO:0061174	type I terminal bouton	1	Woma_00012494-RA
GO:0097546	ciliary base	1	Woma_00012864-RA
GO:0005881	cytoplasmic microtubule	2	Woma_00007448-RA;Woma_00009780-RA
GO:0031312	extrinsic component of organelle membrane	1	Woma_00010519-RA
GO:0043186	P granule	3	Woma_00008333-RA;Woma_00008334-RA;Woma_00013013-RA
GO:0014704	intercalated disc	1	Woma_00006363-RA
GO:0031519	PcG protein complex	1	Woma_00009981-RA
GO:0070821	tertiary granule membrane	1	Woma_00006363-RA
GO:0035579	specific granule membrane	2	Woma_00001916-RB;Woma_00006363-RA
GO:0030139	endocytic vesicle	9	Woma_00000095-RA;Woma_00002665-RA;Woma_00004158-RB;Woma_00004159-RB;Woma_00004857-RA;Woma_00008254-RA;Woma_00011307-RA;Woma_00013177-RA;Woma_00013723-RA
GO:0005918	septate junction	2	Woma_00010869-RA;Woma_00011209-RA
GO:0060293	germ plasm	3	Woma_00008333-RA;Woma_00008334-RA;Woma_00013013-RA
GO:0031985	Golgi cisterna	4	Woma_00001154-RA;Woma_00010519-RA;Woma_00012916-RA;Woma_00014096-RA
GO:0000803	sex chromosome	1	Woma_00009981-RA
GO:0034704	calcium channel complex	1	Woma_00009171-RA
GO:0098797	plasma membrane protein complex	18	Woma_00000095-RA;Woma_00000615-RA;Woma_00003889-RA;Woma_00004162-RA;Woma_00004222-RA;Woma_00004857-RA;Woma_00005819-RA;Woma_00005948-RA;Woma_00006656-RA;Woma_00006657-RA;Woma_00006658-RA;Woma_00006659-RA;Woma_00006660-RA;Woma_00006661-RA;Woma_00006662-RA;Woma_00008799-RB;Woma_00009171-RA;Woma_00014589-RA
GO:0042383	sarcolemma	3	Woma_00003889-RA;Woma_00006363-RA;Woma_00011875-RA
GO:0098802	plasma membrane receptor complex	3	Woma_00003889-RA;Woma_00005819-RA;Woma_00014589-RA
GO:0005783	endoplasmic reticulum	74	Woma_00000552-RA;Woma_00000676-RA;Woma_00000939-RA;Woma_00001271-RA;Woma_00001455-RA;Woma_00001958-RA;Woma_00002003-RA;Woma_00002096-RA;Woma_00002259-RA;Woma_00002660-RA;Woma_00002913-RA;Woma_00003371-RA;Woma_00003743-RA;Woma_00004106-RA;Woma_00004158-RB;Woma_00004159-RB;Woma_00004275-RA;Woma_00004305-RA;Woma_00004310-RA;Woma_00004313-RA;Woma_00004314-RA;Woma_00004570-RB;Woma_00004839-RA;Woma_000…
GO:0045495	pole plasm	3	Woma_00008333-RA;Woma_00008334-RA;Woma_00013013-RA
GO:0008076	voltage-gated potassium channel complex	1	Woma_00004857-RA
GO:0031988	membrane-bounded vesicle	65	Woma_00000095-RA;Woma_00001098-RA;Woma_00001271-RA;Woma_00001916-RB;Woma_00002003-RA;Woma_00002096-RA;Woma_00002665-RA;Woma_00003506-RA;Woma_00004035-RA;Woma_00004158-RB;Woma_00004159-RB;Woma_00004242-RA;Woma_00004654-RC;Woma_00004659-RA;Woma_00004660-RA;Woma_00004661-RA;Woma_00004663-RC;Woma_00004664-RA;Woma_00004719-RA;Woma_00004857-RA;Woma_00005139-RB;Woma_00005297-RA;Woma_00005403-RC;Woma_000…
GO:0030134	ER to Golgi transport vesicle	1	Woma_00007236-RA
GO:0055038	recycling endosome membrane	1	Woma_00013723-RA
GO:0005758	mitochondrial intermembrane space	2	Woma_00008312-RA;Woma_00013723-RA
GO:0016028	rhabdomere	1	Woma_00011563-RC
GO:0044291	cell-cell contact zone	1	Woma_00006363-RA
GO:0045335	phagocytic vesicle	3	Woma_00002665-RA;Woma_00008254-RA;Woma_00013723-RA
GO:0031968	organelle outer membrane	8	Woma_00003619-RA;Woma_00004275-RA;Woma_00004570-RB;Woma_00007278-RA;Woma_00007280-RA;Woma_00007281-RA;Woma_00010519-RA;Woma_00010755-RA
GO:0005776	autophagosome	2	Woma_00008215-RA;Woma_00009830-RA
GO:0005902	microvillus	2	Woma_00004944-RA;Woma_00011563-RC
GO:0045121	membrane raft	9	Woma_00002868-RA;Woma_00003889-RA;Woma_00004159-RB;Woma_00004857-RA;Woma_00006363-RA;Woma_00007184-RA;Woma_00008192-RA;Woma_00008721-RA;Woma_00010130-RB
GO:0098857	membrane microdomain	9	Woma_00002868-RA;Woma_00003889-RA;Woma_00004159-RB;Woma_00004857-RA;Woma_00006363-RA;Woma_00007184-RA;Woma_00008192-RA;Woma_00008721-RA;Woma_00010130-RB
GO:0019867	outer membrane	8	Woma_00003619-RA;Woma_00004275-RA;Woma_00004570-RB;Woma_00007278-RA;Woma_00007280-RA;Woma_00007281-RA;Woma_00010519-RA;Woma_00010755-RA
GO:0031672	A band	3	Woma_00005461-RA;Woma_00010986-RA;Woma_00010987-RA
GO:0008287	protein serine/threonine phosphatase complex	1	Woma_00015061-RA
GO:0034705	potassium channel complex	1	Woma_00004857-RA
GO:0097223	sperm part	5	Woma_00004035-RA;Woma_00004242-RA;Woma_00006363-RA;Woma_00008932-RA;Woma_00013723-RA
GO:0005901	caveola	2	Woma_00003889-RA;Woma_00006363-RA
GO:0045111	intermediate filament cytoskeleton	1	Woma_00001916-RB
GO:1903293	phosphatase complex	1	Woma_00015061-RA
GO:0016023	cytoplasmic, membrane-bounded vesicle	58	Woma_00000095-RA;Woma_00001098-RA;Woma_00001271-RA;Woma_00001916-RB;Woma_00002003-RA;Woma_00002665-RA;Woma_00003506-RA;Woma_00004035-RA;Woma_00004158-RB;Woma_00004159-RB;Woma_00004242-RA;Woma_00004654-RC;Woma_00004659-RA;Woma_00004660-RA;Woma_00004661-RA;Woma_00004663-RC;Woma_00004664-RA;Woma_00004719-RA;Woma_00004857-RA;Woma_00005139-RB;Woma_00005297-RA;Woma_00005403-RC;Woma_00005643-RA;Woma_000…
GO:0005747	mitochondrial respiratory chain complex I	1	Woma_00010700-RA
GO:0030964	NADH dehydrogenase complex	1	Woma_00010700-RA
GO:0043596	nuclear replication fork	1	Woma_00001029-RA
GO:0045271	respiratory chain complex I	1	Woma_00010700-RA
GO:0031970	organelle envelope lumen	2	Woma_00008312-RA;Woma_00013723-RA
GO:0030176	integral component of endoplasmic reticulum membrane	4	Woma_00000552-RA;Woma_00006808-RA;Woma_00011479-RA;Woma_00013723-RA
GO:0005741	mitochondrial outer membrane	5	Woma_00003619-RA;Woma_00007278-RA;Woma_00007280-RA;Woma_00007281-RA;Woma_00010755-RA
GO:0030864	cortical actin cytoskeleton	1	Woma_00006363-RA
GO:0005795	Golgi stack	5	Woma_00001154-RA;Woma_00010130-RB;Woma_00010519-RA;Woma_00012916-RA;Woma_00014096-RA
GO:0001650	fibrillar center	3	Woma_00000616-RA;Woma_00003064-RA;Woma_00006017-RA
GO:0031227	intrinsic component of endoplasmic reticulum membrane	4	Woma_00000552-RA;Woma_00006808-RA;Woma_00011479-RA;Woma_00013723-RA
GO:1990204	oxidoreductase complex	4	Woma_00000615-RA;Woma_00005948-RA;Woma_00010700-RA;Woma_00014314-RA
GO:0098800	inner mitochondrial membrane protein complex	5	Woma_00003728-RA;Woma_00008312-RA;Woma_00010700-RA;Woma_00012739-RA;Woma_00014314-RA
GO:0032592	integral component of mitochondrial membrane	1	Woma_00003728-RA
GO:0044447	axoneme part	1	Woma_00009780-RA
GO:0098573	intrinsic component of mitochondrial membrane	1	Woma_00003728-RA
GO:0043679	axon terminus	8	Woma_00000913-RA;Woma_00003336-RA;Woma_00004159-RB;Woma_00007278-RA;Woma_00007280-RA;Woma_00007281-RA;Woma_00010755-RA;Woma_00012494-RA
GO:0098803	respiratory chain complex	2	Woma_00010700-RA;Woma_00014314-RA
GO:0022626	cytosolic ribosome	4	Woma_00014728-RA;Woma_00014731-RA;Woma_00014734-RA;Woma_00015532-RA
GO:0030666	endocytic vesicle membrane	2	Woma_00004158-RB;Woma_00004159-RB
GO:0044853	plasma membrane raft	2	Woma_00003889-RA;Woma_00006363-RA
GO:0072686	mitotic spindle	2	Woma_00007448-RA;Woma_00011587-RA
GO:0030660	Golgi-associated vesicle membrane	1	Woma_00007236-RA
GO:0045171	intercellular bridge	1	Woma_00001029-RA
GO:0005746	mitochondrial respiratory chain	2	Woma_00010700-RA;Woma_00014314-RA
GO:0005903	brush border	3	Woma_00004944-RA;Woma_00006363-RA;Woma_00012912-RA
GO:0032588	trans-Golgi network membrane	1	Woma_00001916-RB
GO:0043235	receptor complex	5	Woma_00003889-RA;Woma_00004944-RA;Woma_00005819-RA;Woma_00012219-RA;Woma_00014589-RA
GO:0044306	neuron projection terminus	8	Woma_00000913-RA;Woma_00003336-RA;Woma_00004159-RB;Woma_00007278-RA;Woma_00007280-RA;Woma_00007281-RA;Woma_00010755-RA;Woma_00012494-RA
GO:0005884	actin filament	1	Woma_00012846-RA
GO:0005876	spindle microtubule	1	Woma_00001386-RA
GO:0005798	Golgi-associated vesicle	3	Woma_00006363-RA;Woma_00007236-RA;Woma_00010519-RA
GO:1990351	transporter complex	7	Woma_00000615-RA;Woma_00004857-RA;Woma_00005948-RA;Woma_00008312-RA;Woma_00009171-RA;Woma_00014314-RA;Woma_00014589-RA
GO:0070469	respiratory chain	2	Woma_00010700-RA;Woma_00014314-RA
GO:0031594	neuromuscular junction	5	Woma_00000317-RA;Woma_00002913-RA;Woma_00004908-RA;Woma_00008969-RA;Woma_00014589-RA
GO:0019897	extrinsic component of plasma membrane	3	Woma_00001076-RB;Woma_00001502-RA;Woma_00008932-RA
GO:0000123	histone acetyltransferase complex	2	Woma_00004198-RA;Woma_00004199-RA
GO:0019898	extrinsic component of membrane	7	Woma_00001076-RB;Woma_00001502-RA;Woma_00003867-RA;Woma_00007346-RA;Woma_00008932-RA;Woma_00009992-RA;Woma_00010519-RA
GO:0005770	late endosome	6	Woma_00000095-RA;Woma_00004159-RB;Woma_00006363-RA;Woma_00006895-RA;Woma_00008721-RA;Woma_00009830-RA
GO:0032587	ruffle membrane	1	Woma_00004857-RA
GO:0043209	myelin sheath	5	Woma_00007278-RA;Woma_00007280-RA;Woma_00007281-RA;Woma_00010755-RA;Woma_00013723-RA
GO:0008021	synaptic vesicle	7	Woma_00006363-RA;Woma_00007278-RA;Woma_00007280-RA;Woma_00007281-RA;Woma_00008192-RA;Woma_00010755-RA;Woma_00012494-RA
GO:0030672	synaptic vesicle membrane	1	Woma_00006363-RA
GO:1902495	transmembrane transporter complex	6	Woma_00000615-RA;Woma_00004857-RA;Woma_00005948-RA;Woma_00009171-RA;Woma_00014314-RA;Woma_00014589-RA
GO:0008023	transcription elongation factor complex	2	Woma_00012248-RA;Woma_00012251-RA
GO:0005657	replication fork	1	Woma_00001029-RA
GO:0099501	exocytic vesicle membrane	1	Woma_00006363-RA
GO:0005924	cell-substrate adherens junction	3	Woma_00000433-RA;Woma_00002913-RA;Woma_00011587-RA
GO:0043195	terminal bouton	4	Woma_00000913-RA;Woma_00003336-RA;Woma_00004159-RB;Woma_00012494-RA
GO:0005844	polysome	1	Woma_00003570-RB
GO:0048786	presynaptic active zone	1	Woma_00003619-RA
GO:0031248	protein acetyltransferase complex	2	Woma_00004198-RA;Woma_00004199-RA
GO:1902493	acetyltransferase complex	2	Woma_00004198-RA;Woma_00004199-RA
GO:0031234	extrinsic component of cytoplasmic side of plasma membrane	1	Woma_00001076-RB
GO:0030863	cortical cytoskeleton	1	Woma_00006363-RA
GO:0098552	side of membrane	9	Woma_00000484-RC;Woma_00001076-RB;Woma_00003889-RA;Woma_00005287-RA;Woma_00006363-RA;Woma_00008932-RA;Woma_00010519-RA;Woma_00011496-RA;Woma_00011875-RA
GO:0030055	cell-substrate junction	3	Woma_00000433-RA;Woma_00002913-RA;Woma_00011587-RA
GO:0070160	occluding junction	2	Woma_00010869-RA;Woma_00011209-RA
GO:0032590	dendrite membrane	1	Woma_00003889-RA
GO:0070382	exocytic vesicle	7	Woma_00006363-RA;Woma_00007278-RA;Woma_00007280-RA;Woma_00007281-RA;Woma_00008192-RA;Woma_00010755-RA;Woma_00012494-RA
GO:0016363	nuclear matrix	1	Woma_00011307-RA
GO:0043296	apical junction complex	3	Woma_00000095-RA;Woma_00010869-RA;Woma_00011209-RA
GO:0032589	neuron projection membrane	2	Woma_00000663-RA;Woma_00003889-RA
GO:0044433	cytoplasmic vesicle part	43	Woma_00001098-RA;Woma_00001916-RB;Woma_00002003-RA;Woma_00002665-RA;Woma_00003506-RA;Woma_00003889-RA;Woma_00004158-RB;Woma_00004159-RB;Woma_00004242-RA;Woma_00004654-RC;Woma_00004659-RA;Woma_00004660-RA;Woma_00004661-RA;Woma_00004663-RC;Woma_00004664-RA;Woma_00004719-RA;Woma_00005139-RB;Woma_00005297-RA;Woma_00005319-RA;Woma_00005403-RC;Woma_00005963-RA;Woma_00006363-RA;Woma_00007236-RA;Woma_000…
GO:0034703	cation channel complex	2	Woma_00004857-RA;Woma_00009171-RA
GO:0005814	centriole	1	Woma_00009780-RA
GO:0098862	cluster of actin-based cell projections	3	Woma_00004944-RA;Woma_00006363-RA;Woma_00012912-RA
GO:0044452	nucleolar part	3	Woma_00000616-RA;Woma_00003064-RA;Woma_00006017-RA
GO:0030662	coated vesicle membrane	1	Woma_00007236-RA
GO:0042734	presynaptic membrane	1	Woma_00010004-RA
GO:0044798	nuclear transcription factor complex	3	Woma_00004198-RA;Woma_00004199-RA;Woma_00016569-RA
GO:0034702	ion channel complex	3	Woma_00004857-RA;Woma_00009171-RA;Woma_00014589-RA
GO:0030658	transport vesicle membrane	2	Woma_00006363-RA;Woma_00007236-RA
GO:0032993	protein-DNA complex	2	Woma_00001029-RA;Woma_00011479-RA
GO:0090575	RNA polymerase II transcription factor complex	2	Woma_00004198-RA;Woma_00004199-RA
GO:0030133	transport vesicle	10	Woma_00001098-RA;Woma_00006363-RA;Woma_00007236-RA;Woma_00007278-RA;Woma_00007280-RA;Woma_00007281-RA;Woma_00008192-RA;Woma_00009803-RB;Woma_00010755-RA;Woma_00012494-RA
GO:0044450	microtubule organizing center part	2	Woma_00007448-RA;Woma_00009780-RA
GO:0030027	lamellipodium	2	Woma_00001076-RB;Woma_00004857-RA
GO:1902911	protein kinase complex	1	Woma_00003889-RA
GO:0009898	cytoplasmic side of plasma membrane	2	Woma_00001076-RB;Woma_00011496-RA
GO:0005925	focal adhesion	1	Woma_00011587-RA
GO:0030018	Z disc	1	Woma_00006363-RA
GO:0016324	apical plasma membrane	8	Woma_00000663-RA;Woma_00004305-RA;Woma_00004857-RA;Woma_00006363-RA;Woma_00011875-RA;Woma_00012912-RA;Woma_00013013-RA;Woma_00013723-RA
GO:0044455	mitochondrial membrane part	5	Woma_00003728-RA;Woma_00008312-RA;Woma_00010700-RA;Woma_00012739-RA;Woma_00014314-RA
GO:0030136	clathrin-coated vesicle	1	Woma_00006363-RA
GO:0030135	coated vesicle	3	Woma_00006363-RA;Woma_00007236-RA;Woma_00013631-RA
GO:0030017	sarcomere	4	Woma_00005461-RA;Woma_00006363-RA;Woma_00010986-RA;Woma_00010987-RA
GO:0043204	perikaryon	3	Woma_00003619-RA;Woma_00009803-RB;Woma_00010519-RA
GO:0000776	kinetochore	1	Woma_00014459-RA
GO:0030659	cytoplasmic vesicle membrane	17	Woma_00001916-RB;Woma_00004158-RB;Woma_00004159-RB;Woma_00004654-RC;Woma_00004659-RA;Woma_00004660-RA;Woma_00004661-RA;Woma_00004663-RC;Woma_00004664-RA;Woma_00004719-RA;Woma_00005139-RB;Woma_00005297-RA;Woma_00005403-RC;Woma_00006363-RA;Woma_00007236-RA;Woma_00009830-RA;Woma_00011307-RA
GO:0005930	axoneme	1	Woma_00009780-RA
GO:0097014	ciliary plasm	1	Woma_00009780-RA
GO:0005765	lysosomal membrane	3	Woma_00005297-RA;Woma_00007346-RA;Woma_00009830-RA
GO:0031674	I band	1	Woma_00006363-RA
GO:0005874	microtubule	8	Woma_00001386-RA;Woma_00006288-RA;Woma_00006289-RA;Woma_00007448-RA;Woma_00009780-RA;Woma_00010162-RA;Woma_00011587-RA;Woma_00013506-RA
GO:0016591	DNA-directed RNA polymerase II, holoenzyme	2	Woma_00004198-RA;Woma_00004199-RA
GO:0098852	lytic vacuole membrane	3	Woma_00005297-RA;Woma_00007346-RA;Woma_00009830-RA
GO:0030426	growth cone	4	Woma_00000317-RA;Woma_00001667-RA;Woma_00001670-RA;Woma_00007448-RA
GO:0012506	vesicle membrane	17	Woma_00001916-RB;Woma_00004158-RB;Woma_00004159-RB;Woma_00004654-RC;Woma_00004659-RA;Woma_00004660-RA;Woma_00004661-RA;Woma_00004663-RC;Woma_00004664-RA;Woma_00004719-RA;Woma_00005139-RB;Woma_00005297-RA;Woma_00005403-RC;Woma_00006363-RA;Woma_00007236-RA;Woma_00009830-RA;Woma_00011307-RA
GO:0044391	ribosomal subunit	4	Woma_00014728-RA;Woma_00014731-RA;Woma_00014734-RA;Woma_00015532-RA
GO:0005912	adherens junction	5	Woma_00000095-RA;Woma_00000433-RA;Woma_00000663-RA;Woma_00002913-RA;Woma_00011587-RA
GO:0001726	ruffle	1	Woma_00004857-RA
GO:0030016	myofibril	4	Woma_00005461-RA;Woma_00006363-RA;Woma_00010986-RA;Woma_00010987-RA
GO:0031256	leading edge membrane	3	Woma_00000663-RA;Woma_00003889-RA;Woma_00004857-RA
GO:0000922	spindle pole	1	Woma_00007448-RA
GO:0030496	midbody	2	Woma_00006363-RA;Woma_00007448-RA
GO:0044449	contractile fiber part	4	Woma_00005461-RA;Woma_00006363-RA;Woma_00010986-RA;Woma_00010987-RA
GO:0016323	basolateral plasma membrane	3	Woma_00002003-RA;Woma_00004944-RA;Woma_00006363-RA
GO:0070161	anchoring junction	5	Woma_00000095-RA;Woma_00000433-RA;Woma_00000663-RA;Woma_00002913-RA;Woma_00011587-RA
GO:0035770	ribonucleoprotein granule	4	Woma_00008333-RA;Woma_00008334-RA;Woma_00010975-RB;Woma_00013013-RA
GO:0030427	site of polarized growth	4	Woma_00000317-RA;Woma_00001667-RA;Woma_00001670-RA;Woma_00007448-RA
GO:0098858	actin-based cell projection	2	Woma_00004944-RA;Woma_00011563-RC
GO:0000151	ubiquitin ligase complex	4	Woma_00005564-RA;Woma_00007448-RA;Woma_00007968-RA;Woma_00010012-RA
GO:0031514	motile cilium	1	Woma_00013479-RA
GO:0005700	polytene chromosome	5	Woma_00010201-RA;Woma_00011479-RA;Woma_00012248-RA;Woma_00012251-RA;Woma_00015042-RA
GO:0055037	recycling endosome	1	Woma_00013723-RA
GO:0031461	cullin-RING ubiquitin ligase complex	1	Woma_00007448-RA
GO:0045177	apical part of cell	14	Woma_00000663-RA;Woma_00004305-RA;Woma_00004857-RA;Woma_00006143-RA;Woma_00006363-RA;Woma_00007278-RA;Woma_00007280-RA;Woma_00007281-RA;Woma_00010755-RA;Woma_00010786-RC;Woma_00011875-RA;Woma_00012912-RA;Woma_00013013-RA;Woma_00013723-RA
GO:0098562	cytoplasmic side of membrane	2	Woma_00001076-RB;Woma_00011496-RA
GO:0005802	trans-Golgi network	2	Woma_00001916-RB;Woma_00010519-RA
GO:0034399	nuclear periphery	1	Woma_00011307-RA
GO:0036464	cytoplasmic ribonucleoprotein granule	3	Woma_00008333-RA;Woma_00008334-RA;Woma_00013013-RA
GO:0055029	nuclear DNA-directed RNA polymerase complex	2	Woma_00004198-RA;Woma_00004199-RA
GO:0031301	integral component of organelle membrane	5	Woma_00000552-RA;Woma_00003728-RA;Woma_00006808-RA;Woma_00011479-RA;Woma_00013723-RA
GO:0033267	axon part	14	Woma_00000317-RA;Woma_00000663-RA;Woma_00000913-RA;Woma_00001667-RA;Woma_00001670-RA;Woma_00003336-RA;Woma_00004159-RB;Woma_00007278-RA;Woma_00007280-RA;Woma_00007281-RA;Woma_00007448-RA;Woma_00008202-RA;Woma_00010755-RA;Woma_00012494-RA
GO:0000428	DNA-directed RNA polymerase complex	2	Woma_00004198-RA;Woma_00004199-RA
GO:0043292	contractile fiber	4	Woma_00005461-RA;Woma_00006363-RA;Woma_00010986-RA;Woma_00010987-RA
GO:0031982	vesicle	75	Woma_00000095-RA;Woma_00000685-RA;Woma_00000837-RA;Woma_00001098-RA;Woma_00001271-RA;Woma_00001916-RB;Woma_00002003-RA;Woma_00002096-RA;Woma_00002665-RA;Woma_00003506-RA;Woma_00003889-RA;Woma_00004035-RA;Woma_00004158-RB;Woma_00004159-RB;Woma_00004242-RA;Woma_00004654-RC;Woma_00004659-RA;Woma_00004660-RA;Woma_00004661-RA;Woma_00004663-RC;Woma_00004664-RA;Woma_00004719-RA;Woma_00004857-RA;Woma_000…
GO:0030880	RNA polymerase complex	2	Woma_00004198-RA;Woma_00004199-RA
GO:0044445	cytosolic part	4	Woma_00014728-RA;Woma_00014731-RA;Woma_00014734-RA;Woma_00015532-RA
GO:0031300	intrinsic component of organelle membrane	5	Woma_00000552-RA;Woma_00003728-RA;Woma_00006808-RA;Woma_00011479-RA;Woma_00013723-RA
GO:0005840	ribosome	4	Woma_00014728-RA;Woma_00014731-RA;Woma_00014734-RA;Woma_00015532-RA
GO:0099513	polymeric cytoskeletal fiber	9	Woma_00001386-RA;Woma_00006288-RA;Woma_00006289-RA;Woma_00007448-RA;Woma_00009780-RA;Woma_00010162-RA;Woma_00011587-RA;Woma_00012846-RA;Woma_00013506-RA
GO:0005911	cell-cell junction	6	Woma_00000095-RA;Woma_00004857-RA;Woma_00006363-RA;Woma_00007184-RA;Woma_00010869-RA;Woma_00011209-RA
GO:0031965	nuclear membrane	4	Woma_00003743-RA;Woma_00004275-RA;Woma_00004570-RB;Woma_00010519-RA
GO:0098793	presynapse	12	Woma_00000913-RA;Woma_00003336-RA;Woma_00003619-RA;Woma_00004159-RB;Woma_00006363-RA;Woma_00007278-RA;Woma_00007280-RA;Woma_00007281-RA;Woma_00008192-RA;Woma_00010004-RA;Woma_00010755-RA;Woma_00012494-RA
GO:0005789	endoplasmic reticulum membrane	23	Woma_00000552-RA;Woma_00003743-RA;Woma_00004275-RA;Woma_00004305-RA;Woma_00004570-RB;Woma_00005070-RA;Woma_00005403-RC;Woma_00005963-RA;Woma_00006808-RA;Woma_00007236-RA;Woma_00007431-RA;Woma_00009205-RA;Woma_00010201-RA;Woma_00011356-RA;Woma_00011357-RA;Woma_00011358-RA;Woma_00011479-RA;Woma_00012003-RA;Woma_00012912-RA;Woma_00013276-RA;Woma_00013723-RA;Woma_00014069-RA;Woma_00015255-RA
GO:0005667	transcription factor complex	5	Woma_00000777-RB;Woma_00004198-RA;Woma_00004199-RA;Woma_00012999-RA;Woma_00016569-RA
GO:0005875	microtubule associated complex	1	Woma_00007448-RA
GO:0044440	endosomal part	5	Woma_00003889-RA;Woma_00005319-RA;Woma_00008721-RA;Woma_00011875-RA;Woma_00013723-RA
GO:0042175	nuclear outer membrane-endoplasmic reticulum membrane network	24	Woma_00000552-RA;Woma_00003743-RA;Woma_00004275-RA;Woma_00004305-RA;Woma_00004570-RB;Woma_00005070-RA;Woma_00005403-RC;Woma_00005963-RA;Woma_00006808-RA;Woma_00007236-RA;Woma_00007431-RA;Woma_00009205-RA;Woma_00010201-RA;Woma_00010519-RA;Woma_00011356-RA;Woma_00011357-RA;Woma_00011358-RA;Woma_00011479-RA;Woma_00012003-RA;Woma_00012912-RA;Woma_00013276-RA;Woma_00013723-RA;Woma_00014069-RA;Woma_000…
GO:0045211	postsynaptic membrane	1	Woma_00014589-RA
GO:0005774	vacuolar membrane	3	Woma_00005297-RA;Woma_00007346-RA;Woma_00009830-RA
GO:0098827	endoplasmic reticulum subcompartment	23	Woma_00000552-RA;Woma_00003743-RA;Woma_00004275-RA;Woma_00004305-RA;Woma_00004570-RB;Woma_00005070-RA;Woma_00005403-RC;Woma_00005963-RA;Woma_00006808-RA;Woma_00007236-RA;Woma_00007431-RA;Woma_00009205-RA;Woma_00010201-RA;Woma_00011356-RA;Woma_00011357-RA;Woma_00011358-RA;Woma_00011479-RA;Woma_00012003-RA;Woma_00012912-RA;Woma_00013276-RA;Woma_00013723-RA;Woma_00014069-RA;Woma_00015255-RA
GO:0044448	cell cortex part	1	Woma_00006363-RA
GO:0044431	Golgi apparatus part	19	Woma_00001154-RA;Woma_00001916-RB;Woma_00002003-RA;Woma_00004158-RB;Woma_00004159-RB;Woma_00004305-RA;Woma_00005319-RA;Woma_00006363-RA;Woma_00007236-RA;Woma_00008025-RA;Woma_00008589-RB;Woma_00008799-RB;Woma_00009458-RA;Woma_00010130-RB;Woma_00010519-RA;Woma_00012916-RA;Woma_00013696-RA;Woma_00014096-RA;Woma_00015255-RA
GO:0031410	cytoplasmic vesicle	64	Woma_00000095-RA;Woma_00000685-RA;Woma_00001098-RA;Woma_00001271-RA;Woma_00001916-RB;Woma_00002003-RA;Woma_00002665-RA;Woma_00003506-RA;Woma_00003889-RA;Woma_00004035-RA;Woma_00004158-RB;Woma_00004159-RB;Woma_00004242-RA;Woma_00004654-RC;Woma_00004659-RA;Woma_00004660-RA;Woma_00004661-RA;Woma_00004663-RC;Woma_00004664-RA;Woma_00004719-RA;Woma_00004857-RA;Woma_00005139-RB;Woma_00005297-RA;Woma_000…
GO:0000775	chromosome, centromeric region	1	Woma_00014459-RA
GO:0031253	cell projection membrane	5	Woma_00000663-RA;Woma_00003889-RA;Woma_00004857-RA;Woma_00004944-RA;Woma_00006363-RA
GO:0032838	cell projection cytoplasm	1	Woma_00009780-RA
GO:0000139	Golgi membrane	11	Woma_00001154-RA;Woma_00001916-RB;Woma_00002003-RA;Woma_00004305-RA;Woma_00006363-RA;Woma_00007236-RA;Woma_00008589-RB;Woma_00010519-RA;Woma_00012916-RA;Woma_00014096-RA;Woma_00015255-RA
GO:0098796	membrane protein complex	27	Woma_00000095-RA;Woma_00000615-RA;Woma_00003728-RA;Woma_00003889-RA;Woma_00004162-RA;Woma_00004222-RA;Woma_00004857-RA;Woma_00005819-RA;Woma_00005948-RA;Woma_00005963-RA;Woma_00006656-RA;Woma_00006657-RA;Woma_00006658-RA;Woma_00006659-RA;Woma_00006660-RA;Woma_00006661-RA;Woma_00006662-RA;Woma_00006808-RA;Woma_00008312-RA;Woma_00008799-RB;Woma_00009171-RA;Woma_00010700-RA;Woma_00012739-RA;Woma_000…
GO:0098798	mitochondrial protein complex	5	Woma_00003728-RA;Woma_00008312-RA;Woma_00010700-RA;Woma_00012739-RA;Woma_00014314-RA
GO:0097060	synaptic membrane	2	Woma_00010004-RA;Woma_00014589-RA
GO:0043025	neuronal cell body	19	Woma_00000551-RA;Woma_00001667-RA;Woma_00002003-RA;Woma_00003043-RA;Woma_00003619-RA;Woma_00003889-RA;Woma_00004857-RA;Woma_00005564-RA;Woma_00007278-RA;Woma_00007280-RA;Woma_00007281-RA;Woma_00007448-RA;Woma_00008192-RA;Woma_00009416-RA;Woma_00009803-RB;Woma_00010519-RA;Woma_00010755-RA;Woma_00011209-RA;Woma_00016094-RB
GO:0005819	spindle	4	Woma_00001386-RA;Woma_00007448-RA;Woma_00009780-RA;Woma_00011587-RA
GO:0005794	Golgi apparatus	35	Woma_00000837-RA;Woma_00001154-RA;Woma_00001271-RA;Woma_00001916-RB;Woma_00002003-RA;Woma_00003506-RA;Woma_00004158-RB;Woma_00004159-RB;Woma_00004290-RA;Woma_00004291-RA;Woma_00004305-RA;Woma_00004857-RA;Woma_00004944-RA;Woma_00005319-RA;Woma_00006363-RA;Woma_00007236-RA;Woma_00007278-RA;Woma_00007280-RA;Woma_00007281-RA;Woma_00008025-RA;Woma_00008192-RA;Woma_00008589-RB;Woma_00008799-RB;Woma_000…
GO:0098687	chromosomal region	6	Woma_00010201-RA;Woma_00011479-RA;Woma_00012248-RA;Woma_00012251-RA;Woma_00014459-RA;Woma_00015042-RA
GO:0015629	actin cytoskeleton	3	Woma_00006363-RA;Woma_00007725-RA;Woma_00012846-RA
GO:0030424	axon	22	Woma_00000317-RA;Woma_00000551-RA;Woma_00000663-RA;Woma_00000913-RA;Woma_00001667-RA;Woma_00001670-RA;Woma_00003043-RA;Woma_00003336-RA;Woma_00003619-RA;Woma_00003889-RA;Woma_00004159-RB;Woma_00005564-RA;Woma_00007278-RA;Woma_00007280-RA;Woma_00007281-RA;Woma_00007448-RA;Woma_00008192-RA;Woma_00008202-RA;Woma_00009803-RB;Woma_00010755-RA;Woma_00011587-RA;Woma_00012494-RA
GO:0010008	endosome membrane	2	Woma_00003889-RA;Woma_00013723-RA
GO:0031252	cell leading edge	5	Woma_00000663-RA;Woma_00001076-RB;Woma_00003889-RA;Woma_00004857-RA;Woma_00007448-RA
GO:0098791	Golgi subcompartment	12	Woma_00001154-RA;Woma_00001916-RB;Woma_00002003-RA;Woma_00004305-RA;Woma_00006363-RA;Woma_00007236-RA;Woma_00008589-RB;Woma_00010130-RB;Woma_00010519-RA;Woma_00012916-RA;Woma_00014096-RA;Woma_00015255-RA
GO:0045202	synapse	26	Woma_00000317-RA;Woma_00000913-RA;Woma_00001392-RA;Woma_00002182-RA;Woma_00002913-RA;Woma_00003336-RA;Woma_00003619-RA;Woma_00003889-RA;Woma_00004106-RA;Woma_00004159-RB;Woma_00004908-RA;Woma_00006363-RA;Woma_00007184-RA;Woma_00007278-RA;Woma_00007280-RA;Woma_00007281-RA;Woma_00008025-RA;Woma_00008192-RA;Woma_00008969-RA;Woma_00009416-RA;Woma_00010004-RA;Woma_00010755-RA;Woma_00010885-RB;Woma_000…
GO:0005635	nuclear envelope	6	Woma_00003743-RA;Woma_00003889-RA;Woma_00004275-RA;Woma_00004570-RB;Woma_00007048-RA;Woma_00010519-RA
GO:0099512	supramolecular fiber	14	Woma_00001386-RA;Woma_00004839-RA;Woma_00005461-RA;Woma_00006288-RA;Woma_00006289-RA;Woma_00006363-RA;Woma_00007448-RA;Woma_00009780-RA;Woma_00010162-RA;Woma_00010986-RA;Woma_00010987-RA;Woma_00011587-RA;Woma_00012846-RA;Woma_00013506-RA
GO:0044297	cell body	19	Woma_00000551-RA;Woma_00001667-RA;Woma_00002003-RA;Woma_00003043-RA;Woma_00003619-RA;Woma_00003889-RA;Woma_00004857-RA;Woma_00005564-RA;Woma_00007278-RA;Woma_00007280-RA;Woma_00007281-RA;Woma_00007448-RA;Woma_00008192-RA;Woma_00009416-RA;Woma_00009803-RB;Woma_00010519-RA;Woma_00010755-RA;Woma_00011209-RA;Woma_00016094-RB
GO:0061695	transferase complex, transferring phosphorus-containing groups	3	Woma_00003889-RA;Woma_00004198-RA;Woma_00004199-RA
GO:0005769	early endosome	1	Woma_00010519-RA
GO:0005768	endosome	14	Woma_00000095-RA;Woma_00001916-RB;Woma_00003889-RA;Woma_00004159-RB;Woma_00005319-RA;Woma_00005819-RA;Woma_00006363-RA;Woma_00006895-RA;Woma_00008721-RA;Woma_00008932-RA;Woma_00009830-RA;Woma_00010519-RA;Woma_00011875-RA;Woma_00013723-RA
GO:0031226	intrinsic component of plasma membrane	28	Woma_00000484-RC;Woma_00000615-RA;Woma_00000663-RA;Woma_00001502-RA;Woma_00001916-RB;Woma_00001958-RA;Woma_00003156-RA;Woma_00003889-RA;Woma_00004275-RA;Woma_00004305-RA;Woma_00004570-RB;Woma_00004857-RA;Woma_00005216-RA;Woma_00005629-RA;Woma_00005637-RC;Woma_00005639-RA;Woma_00005819-RA;Woma_00005948-RA;Woma_00006363-RA;Woma_00007184-RA;Woma_00007592-RA;Woma_00007821-RA;Woma_00010380-RA;Woma_000…
GO:0048471	perinuclear region of cytoplasm	13	Woma_00000663-RA;Woma_00001667-RA;Woma_00002913-RA;Woma_00003506-RA;Woma_00003619-RA;Woma_00004106-RA;Woma_00004198-RA;Woma_00004199-RA;Woma_00006363-RA;Woma_00008589-RB;Woma_00010137-RA;Woma_00010975-RB;Woma_00011875-RA
GO:0000790	nuclear chromatin	2	Woma_00000777-RB;Woma_00006524-RA
GO:0044456	synapse part	16	Woma_00000913-RA;Woma_00003336-RA;Woma_00003619-RA;Woma_00004106-RA;Woma_00004159-RB;Woma_00006363-RA;Woma_00007278-RA;Woma_00007280-RA;Woma_00007281-RA;Woma_00008192-RA;Woma_00009416-RA;Woma_00010004-RA;Woma_00010755-RA;Woma_00010885-RB;Woma_00012494-RA;Woma_00014589-RA
GO:0044441	ciliary part	2	Woma_00009780-RA;Woma_00012864-RA
GO:0005743	mitochondrial inner membrane	5	Woma_00003728-RA;Woma_00008312-RA;Woma_00010700-RA;Woma_00012739-RA;Woma_00014314-RA
GO:0005938	cell cortex	2	Woma_00006363-RA;Woma_00007448-RA
GO:0031984	organelle subcompartment	32	Woma_00000552-RA;Woma_00001154-RA;Woma_00001916-RB;Woma_00002003-RA;Woma_00003743-RA;Woma_00004275-RA;Woma_00004305-RA;Woma_00004570-RB;Woma_00005070-RA;Woma_00005403-RC;Woma_00005963-RA;Woma_00006363-RA;Woma_00006808-RA;Woma_00007236-RA;Woma_00007431-RA;Woma_00008589-RB;Woma_00009205-RA;Woma_00010130-RB;Woma_00010201-RA;Woma_00010519-RA;Woma_00011356-RA;Woma_00011357-RA;Woma_00011358-RA;Woma_000…
GO:0031966	mitochondrial membrane	10	Woma_00003619-RA;Woma_00003728-RA;Woma_00007278-RA;Woma_00007280-RA;Woma_00007281-RA;Woma_00008312-RA;Woma_00010700-RA;Woma_00010755-RA;Woma_00012739-RA;Woma_00014314-RA
GO:0005813	centrosome	4	Woma_00007448-RA;Woma_00009780-RA;Woma_00011479-RA;Woma_00013506-RA
GO:0019866	organelle inner membrane	5	Woma_00003728-RA;Woma_00008312-RA;Woma_00010700-RA;Woma_00012739-RA;Woma_00014314-RA
GO:0005740	mitochondrial envelope	11	Woma_00003619-RA;Woma_00003728-RA;Woma_00007278-RA;Woma_00007280-RA;Woma_00007281-RA;Woma_00008312-RA;Woma_00010700-RA;Woma_00010755-RA;Woma_00012739-RA;Woma_00013723-RA;Woma_00014314-RA
GO:0030054	cell junction	15	Woma_00000095-RA;Woma_00000433-RA;Woma_00000663-RA;Woma_00001392-RA;Woma_00002913-RA;Woma_00003619-RA;Woma_00004857-RA;Woma_00006363-RA;Woma_00007184-RA;Woma_00008969-RA;Woma_00010869-RA;Woma_00010885-RB;Woma_00011209-RA;Woma_00011587-RA;Woma_00014589-RA
GO:0005929	cilium	5	Woma_00003889-RA;Woma_00009780-RA;Woma_00012864-RA;Woma_00013479-RA;Woma_00013506-RA
GO:0036477	somatodendritic compartment	22	Woma_00000551-RA;Woma_00000552-RA;Woma_00001667-RA;Woma_00002003-RA;Woma_00003043-RA;Woma_00003619-RA;Woma_00003889-RA;Woma_00004857-RA;Woma_00005564-RA;Woma_00007278-RA;Woma_00007280-RA;Woma_00007281-RA;Woma_00007448-RA;Woma_00008025-RA;Woma_00008192-RA;Woma_00009416-RA;Woma_00009803-RB;Woma_00010519-RA;Woma_00010755-RA;Woma_00011209-RA;Woma_00012315-RA;Woma_00016094-RB
GO:0012505	endomembrane system	120	Woma_00000095-RA;Woma_00000552-RA;Woma_00000676-RA;Woma_00000837-RA;Woma_00000939-RA;Woma_00001076-RB;Woma_00001098-RA;Woma_00001154-RA;Woma_00001271-RA;Woma_00001455-RA;Woma_00001916-RB;Woma_00001958-RA;Woma_00002003-RA;Woma_00002096-RA;Woma_00002259-RA;Woma_00002660-RA;Woma_00002665-RA;Woma_00002913-RA;Woma_00003371-RA;Woma_00003506-RA;Woma_00003743-RA;Woma_00003889-RA;Woma_00004035-RA;Woma_000…
GO:0044454	nuclear chromosome part	3	Woma_00000777-RB;Woma_00001029-RA;Woma_00006524-RA
GO:0005887	integral component of plasma membrane	19	Woma_00000615-RA;Woma_00000663-RA;Woma_00001916-RB;Woma_00003156-RA;Woma_00003889-RA;Woma_00004275-RA;Woma_00004305-RA;Woma_00004570-RB;Woma_00004857-RA;Woma_00005216-RA;Woma_00005819-RA;Woma_00005948-RA;Woma_00006363-RA;Woma_00007184-RA;Woma_00007592-RA;Woma_00010869-RA;Woma_00012912-RA;Woma_00014222-RA;Woma_00014589-RA
GO:0005815	microtubule organizing center	6	Woma_00007448-RA;Woma_00009780-RA;Woma_00011479-RA;Woma_00013506-RA;Woma_00015187-RA;Woma_00015190-RA
GO:0098794	postsynapse	1	Woma_00014589-RA
GO:0000228	nuclear chromosome	4	Woma_00000777-RB;Woma_00001029-RA;Woma_00006524-RA;Woma_00015042-RA
GO:0030425	dendrite	8	Woma_00000552-RA;Woma_00002003-RA;Woma_00003889-RA;Woma_00008025-RA;Woma_00008192-RA;Woma_00009803-RB;Woma_00011209-RA;Woma_00012315-RA
GO:0000785	chromatin	5	Woma_00000777-RB;Woma_00006524-RA;Woma_00011479-RA;Woma_00012219-RA;Woma_00012864-RA
GO:0097447	dendritic tree	8	Woma_00000552-RA;Woma_00002003-RA;Woma_00003889-RA;Woma_00008025-RA;Woma_00008192-RA;Woma_00009803-RB;Woma_00011209-RA;Woma_00012315-RA
GO:0005759	mitochondrial matrix	2	Woma_00000796-RA;Woma_00012916-RA
GO:0098588	bounding membrane of organelle	52	Woma_00000552-RA;Woma_00001154-RA;Woma_00001916-RB;Woma_00002003-RA;Woma_00003619-RA;Woma_00003743-RA;Woma_00003889-RA;Woma_00004158-RB;Woma_00004159-RB;Woma_00004275-RA;Woma_00004305-RA;Woma_00004570-RB;Woma_00004654-RC;Woma_00004659-RA;Woma_00004660-RA;Woma_00004661-RA;Woma_00004663-RC;Woma_00004664-RA;Woma_00004719-RA;Woma_00005070-RA;Woma_00005139-RB;Woma_00005297-RA;Woma_00005403-RC;Woma_000…
GO:0099568	cytoplasmic region	3	Woma_00006363-RA;Woma_00007448-RA;Woma_00009780-RA
GO:0005575	cellular_component	876	Woma_00000014-RA;Woma_00000016-RA;Woma_00000095-RA;Woma_00000147-RA;Woma_00000163-RA;Woma_00000172-RA;Woma_00000173-RB;Woma_00000181-RA;Woma_00000222-RA;Woma_00000243-RA;Woma_00000245-RA;Woma_00000246-RA;Woma_00000277-RA;Woma_00000317-RA;Woma_00000345-RA;Woma_00000346-RA;Woma_00000347-RA;Woma_00000350-RA;Woma_00000395-RA;Woma_00000399-RA;Woma_00000400-RA;Woma_00000408-RB;Woma_00000419-RA;Woma_000…
GO:0005623	cell	331	Woma_00000095-RA;Woma_00000147-RA;Woma_00000317-RA;Woma_00000484-RC;Woma_00000533-RB;Woma_00000551-RA;Woma_00000552-RA;Woma_00000615-RA;Woma_00000616-RA;Woma_00000663-RA;Woma_00000676-RA;Woma_00000685-RA;Woma_00000697-RA;Woma_00000777-RB;Woma_00000793-RA;Woma_00000796-RA;Woma_00000837-RA;Woma_00000873-RA;Woma_00000913-RA;Woma_00000939-RA;Woma_00000958-RA;Woma_00000982-RA;Woma_00001029-RA;Woma_000…
GO:0044464	cell part	331	Woma_00000095-RA;Woma_00000147-RA;Woma_00000317-RA;Woma_00000484-RC;Woma_00000533-RB;Woma_00000551-RA;Woma_00000552-RA;Woma_00000615-RA;Woma_00000616-RA;Woma_00000663-RA;Woma_00000676-RA;Woma_00000685-RA;Woma_00000697-RA;Woma_00000777-RB;Woma_00000793-RA;Woma_00000796-RA;Woma_00000837-RA;Woma_00000873-RA;Woma_00000913-RA;Woma_00000939-RA;Woma_00000958-RA;Woma_00000982-RA;Woma_00001029-RA;Woma_000…
GO:0005622	intracellular	256	Woma_00000095-RA;Woma_00000147-RA;Woma_00000533-RB;Woma_00000551-RA;Woma_00000552-RA;Woma_00000616-RA;Woma_00000663-RA;Woma_00000676-RA;Woma_00000685-RA;Woma_00000697-RA;Woma_00000777-RB;Woma_00000796-RA;Woma_00000837-RA;Woma_00000939-RA;Woma_00000958-RA;Woma_00001029-RA;Woma_00001033-RA;Woma_00001034-RA;Woma_00001035-RA;Woma_00001037-RA;Woma_00001076-RB;Woma_00001098-RA;Woma_00001154-RA;Woma_000…
GO:0044424	intracellular part	249	Woma_00000095-RA;Woma_00000147-RA;Woma_00000533-RB;Woma_00000551-RA;Woma_00000552-RA;Woma_00000616-RA;Woma_00000663-RA;Woma_00000676-RA;Woma_00000685-RA;Woma_00000697-RA;Woma_00000777-RB;Woma_00000796-RA;Woma_00000837-RA;Woma_00000939-RA;Woma_00000958-RA;Woma_00001029-RA;Woma_00001033-RA;Woma_00001034-RA;Woma_00001035-RA;Woma_00001037-RA;Woma_00001076-RB;Woma_00001098-RA;Woma_00001154-RA;Woma_000…
GO:0043226	organelle	206	Woma_00000095-RA;Woma_00000147-RA;Woma_00000533-RB;Woma_00000552-RA;Woma_00000616-RA;Woma_00000676-RA;Woma_00000685-RA;Woma_00000697-RA;Woma_00000777-RB;Woma_00000796-RA;Woma_00000837-RA;Woma_00000939-RA;Woma_00001029-RA;Woma_00001098-RA;Woma_00001154-RA;Woma_00001271-RA;Woma_00001386-RA;Woma_00001455-RA;Woma_00001502-RA;Woma_00001916-RB;Woma_00001958-RA;Woma_00002003-RA;Woma_00002096-RA;Woma_000…
GO:0043229	intracellular organelle	204	Woma_00000095-RA;Woma_00000147-RA;Woma_00000533-RB;Woma_00000552-RA;Woma_00000616-RA;Woma_00000676-RA;Woma_00000685-RA;Woma_00000697-RA;Woma_00000777-RB;Woma_00000796-RA;Woma_00000837-RA;Woma_00000939-RA;Woma_00001029-RA;Woma_00001098-RA;Woma_00001154-RA;Woma_00001271-RA;Woma_00001386-RA;Woma_00001455-RA;Woma_00001502-RA;Woma_00001916-RB;Woma_00001958-RA;Woma_00002003-RA;Woma_00002096-RA;Woma_000…
GO:0043227	membrane-bounded organelle	196	Woma_00000095-RA;Woma_00000147-RA;Woma_00000533-RB;Woma_00000552-RA;Woma_00000616-RA;Woma_00000676-RA;Woma_00000685-RA;Woma_00000697-RA;Woma_00000777-RB;Woma_00000796-RA;Woma_00000837-RA;Woma_00000939-RA;Woma_00001029-RA;Woma_00001098-RA;Woma_00001154-RA;Woma_00001271-RA;Woma_00001386-RA;Woma_00001455-RA;Woma_00001916-RB;Woma_00001958-RA;Woma_00002003-RA;Woma_00002096-RA;Woma_00002182-RA;Woma_000…
GO:0043231	intracellular membrane-bounded organelle	193	Woma_00000095-RA;Woma_00000147-RA;Woma_00000533-RB;Woma_00000552-RA;Woma_00000616-RA;Woma_00000676-RA;Woma_00000697-RA;Woma_00000777-RB;Woma_00000796-RA;Woma_00000837-RA;Woma_00000939-RA;Woma_00001029-RA;Woma_00001098-RA;Woma_00001154-RA;Woma_00001271-RA;Woma_00001386-RA;Woma_00001455-RA;Woma_00001916-RB;Woma_00001958-RA;Woma_00002003-RA;Woma_00002096-RA;Woma_00002182-RA;Woma_00002259-RA;Woma_000…
GO:0005737	cytoplasm	226	Woma_00000095-RA;Woma_00000147-RA;Woma_00000533-RB;Woma_00000551-RA;Woma_00000552-RA;Woma_00000616-RA;Woma_00000663-RA;Woma_00000676-RA;Woma_00000685-RA;Woma_00000697-RA;Woma_00000777-RB;Woma_00000796-RA;Woma_00000837-RA;Woma_00000939-RA;Woma_00000958-RA;Woma_00001029-RA;Woma_00001033-RA;Woma_00001034-RA;Woma_00001035-RA;Woma_00001037-RA;Woma_00001076-RB;Woma_00001098-RA;Woma_00001154-RA;Woma_000…
GO:0044422	organelle part	155	Woma_00000552-RA;Woma_00000616-RA;Woma_00000676-RA;Woma_00000777-RB;Woma_00000796-RA;Woma_00001029-RA;Woma_00001098-RA;Woma_00001154-RA;Woma_00001271-RA;Woma_00001386-RA;Woma_00001455-RA;Woma_00001916-RB;Woma_00001958-RA;Woma_00002003-RA;Woma_00002096-RA;Woma_00002259-RA;Woma_00002665-RA;Woma_00002890-RB;Woma_00003064-RA;Woma_00003371-RA;Woma_00003506-RA;Woma_00003619-RA;Woma_00003728-RA;Woma_000…
GO:0044444	cytoplasmic part	185	Woma_00000095-RA;Woma_00000533-RB;Woma_00000552-RA;Woma_00000616-RA;Woma_00000663-RA;Woma_00000676-RA;Woma_00000685-RA;Woma_00000697-RA;Woma_00000796-RA;Woma_00000837-RA;Woma_00000939-RA;Woma_00001076-RB;Woma_00001098-RA;Woma_00001154-RA;Woma_00001271-RA;Woma_00001386-RA;Woma_00001455-RA;Woma_00001667-RA;Woma_00001916-RB;Woma_00001958-RA;Woma_00002003-RA;Woma_00002096-RA;Woma_00002182-RA;Woma_000…
GO:0044446	intracellular organelle part	151	Woma_00000552-RA;Woma_00000616-RA;Woma_00000676-RA;Woma_00000777-RB;Woma_00000796-RA;Woma_00001029-RA;Woma_00001098-RA;Woma_00001154-RA;Woma_00001271-RA;Woma_00001386-RA;Woma_00001455-RA;Woma_00001916-RB;Woma_00001958-RA;Woma_00002003-RA;Woma_00002096-RA;Woma_00002259-RA;Woma_00002665-RA;Woma_00002890-RB;Woma_00003064-RA;Woma_00003371-RA;Woma_00003506-RA;Woma_00003619-RA;Woma_00003728-RA;Woma_000…
GO:0016020	membrane	171	Woma_00000095-RA;Woma_00000277-RA;Woma_00000317-RA;Woma_00000484-RC;Woma_00000551-RA;Woma_00000552-RA;Woma_00000615-RA;Woma_00000663-RA;Woma_00000793-RA;Woma_00000873-RA;Woma_00001076-RB;Woma_00001144-RA;Woma_00001151-RA;Woma_00001154-RA;Woma_00001502-RA;Woma_00001840-RA;Woma_00001916-RB;Woma_00001958-RA;Woma_00002003-RA;Woma_00002182-RA;Woma_00002190-RA;Woma_00002867-RA;Woma_00002868-RA;Woma_000…
GO:0005634	nucleus	76	Woma_00000095-RA;Woma_00000147-RA;Woma_00000616-RA;Woma_00000777-RB;Woma_00001029-RA;Woma_00001386-RA;Woma_00001916-RB;Woma_00002182-RA;Woma_00002543-RA;Woma_00002890-RB;Woma_00003064-RA;Woma_00003570-RB;Woma_00003619-RA;Woma_00003648-RA;Woma_00003743-RA;Woma_00003889-RA;Woma_00004106-RA;Woma_00004198-RA;Woma_00004199-RA;Woma_00004275-RA;Woma_00004570-RB;Woma_00005040-RA;Woma_00005564-RA;Woma_000…
GO:0032991	macromolecular complex	88	Woma_00000095-RA;Woma_00000615-RA;Woma_00000777-RB;Woma_00000913-RA;Woma_00001029-RA;Woma_00001215-RA;Woma_00001271-RA;Woma_00002096-RA;Woma_00002890-RB;Woma_00002913-RA;Woma_00003570-RB;Woma_00003728-RA;Woma_00003889-RA;Woma_00004106-RA;Woma_00004159-RB;Woma_00004162-RA;Woma_00004198-RA;Woma_00004199-RA;Woma_00004222-RA;Woma_00004275-RA;Woma_00004290-RA;Woma_00004291-RA;Woma_00004570-RB;Woma_000…
GO:0044425	membrane part	124	Woma_00000095-RA;Woma_00000484-RC;Woma_00000552-RA;Woma_00000615-RA;Woma_00000663-RA;Woma_00000793-RA;Woma_00001076-RB;Woma_00001154-RA;Woma_00001502-RA;Woma_00001916-RB;Woma_00001958-RA;Woma_00002003-RA;Woma_00002182-RA;Woma_00002190-RA;Woma_00002868-RA;Woma_00003156-RA;Woma_00003728-RA;Woma_00003743-RA;Woma_00003867-RA;Woma_00003889-RA;Woma_00004159-RB;Woma_00004162-RA;Woma_00004183-RA;Woma_000…
GO:0031974	membrane-enclosed lumen	108	Woma_00000552-RA;Woma_00000616-RA;Woma_00000676-RA;Woma_00000777-RB;Woma_00000796-RA;Woma_00001029-RA;Woma_00001098-RA;Woma_00001271-RA;Woma_00001386-RA;Woma_00001455-RA;Woma_00001916-RB;Woma_00001958-RA;Woma_00002003-RA;Woma_00002096-RA;Woma_00002259-RA;Woma_00002665-RA;Woma_00002890-RB;Woma_00003064-RA;Woma_00003371-RA;Woma_00003506-RA;Woma_00003619-RA;Woma_00003889-RA;Woma_00004106-RA;Woma_000…
GO:0043233	organelle lumen	108	Woma_00000552-RA;Woma_00000616-RA;Woma_00000676-RA;Woma_00000777-RB;Woma_00000796-RA;Woma_00001029-RA;Woma_00001098-RA;Woma_00001271-RA;Woma_00001386-RA;Woma_00001455-RA;Woma_00001916-RB;Woma_00001958-RA;Woma_00002003-RA;Woma_00002096-RA;Woma_00002259-RA;Woma_00002665-RA;Woma_00002890-RB;Woma_00003064-RA;Woma_00003371-RA;Woma_00003506-RA;Woma_00003619-RA;Woma_00003889-RA;Woma_00004106-RA;Woma_000…
[truncated: 37 more rows]
