# Supplementary material for: Transcriptomic profiling of different developmental stages reveals parasitic strategies of Wohlfahrtia magnifica, a myiasis-causing flesh fly
Source: BMC Genomics. 2024 Jan 25;25:111. doi: 10.1186/s12864-023-09949-3 (PMC10829477; doi:10.1186/s12864-023-09949-3)
Supplement: Supplementary file 5 — Supplementary Material 5: Supplementary Table S2. Assignment of the KEGG pathway for excretory/secretory (ES) proteins of W. magnifica [file 12864_2023_9949_MOESM5_ESM.xlsx]

## Sheet: Sheet1
Pathway name	Gene counts
Lysosome	24
Pathways in cancer	16
Toll and Imd signaling pathway	14
Human papillomavirus infection	14
Protein processing in endoplasmic reticulum	11
PI3K-Akt signaling pathway	11
Protein digestion and absorption	11
Pancreatic secretion	10
Focal adhesion	9
Proteoglycans in cancer	8
Breast cancer	8
Pathways of neurodegeneration - multiple diseases	8
Glycosaminoglycan degradation	7
ECM-receptor interaction	7
Alzheimer disease	7
Diabetic cardiomyopathy	7
Sphingolipid metabolism	6
Other glycan degradation	6
Wnt signaling pathway	6
Hippo signaling pathway	6
mTOR signaling pathway	6
Autophagy - animal	6
Signaling pathways regulating pluripotency of stem cells	6
Hepatocellular carcinoma	6
Amyotrophic lateral sclerosis	6
Prion disease	6
Other types of O-glycan biosynthesis	5
MAPK signaling pathway	5
TGF-beta signaling pathway	5
Fat digestion and absorption	5
Axon regeneration	5
Longevity regulating pathway - multiple species	5
Gastric cancer	5
Basal cell carcinoma	5
Amoebiasis	5
Non-alcoholic fatty liver disease	5
Cushing syndrome	5
Purine metabolism	4
Drug metabolism - other enzymes	4
MAPK signaling pathway - fly	4
Ras signaling pathway	4
Rap1 signaling pathway	4
HIF-1 signaling pathway	4
Sphingolipid signaling pathway	4
cAMP signaling pathway	4
AMPK signaling pathway	4
Apoptosis	4
Adherens junction	4
Antigen processing and presentation	4
Melanogenesis	4
Chemical carcinogenesis - receptor activation	4
Chemical carcinogenesis - reactive oxygen species	4
Small cell lung cancer	4
Parkinson disease	4
Endocrine resistance	4
Galactose metabolism	3
Glycerolipid metabolism	3
Glycerophospholipid metabolism	3
Ubiquitin mediated proteolysis	3
Hippo signaling pathway - fly	3
Neuroactive ligand-receptor interaction	3
Phagosome	3
Regulation of actin cytoskeleton	3
Fc gamma R-mediated phagocytosis	3
Insulin signaling pathway	3
Thyroid hormone signaling pathway	3
Renin-angiotensin system	3
Cholesterol metabolism	3
Axon guidance	3
Longevity regulating pathway	3
Thermogenesis	3
Transcriptional misregulation in cancer	3
Colorectal cancer	3
Prostate cancer	3
Human immunodeficiency virus 1 infection	3
Influenza A	3
Human cytomegalovirus infection	3
Shigellosis	3
Toxoplasmosis	3
Huntington disease	3
Lipid and atherosclerosis	3
Fluid shear stress and atherosclerosis	3
Insulin resistance	3
Glycolysis/Gluconeogenesis	2
Pentose and glucuronate interconversions	2
Ascorbate and aldarate metabolism	2
Starch and sucrose metabolism	2
Amino sugar and nucleotide sugar metabolism	2
Pyruvate metabolism	2
Oxidative phosphorylation	2
Tyrosine metabolism	2
Glutathione metabolism	2
Glycosaminoglycan biosynthesis - chondroitin sulfate/dermatan sulfate	2
Glycosylphosphatidylinositol GPI-anchor biosynthesis	2
Glycosphingolipid biosynthesis - ganglio series	2
Porphyrin metabolism	2
Insect hormone biosynthesis	2
Polycomb repressive complex	2
Viral life cycle - HIV-1	2
Notch signaling pathway	2
Hedgehog signaling pathway - fly	2
Apelin signaling pathway	2
FoxO signaling pathway	2
Cytokine-cytokine receptor interaction	2
Endocytosis	2
Oocyte meiosis	2
Necroptosis	2
Motor proteins	2
Th1 and Th2 cell differentiation	2
Insulin secretion	2
Glucagon signaling pathway	2
Ovarian steroidogenesis	2
Progesterone-mediated oocyte maturation	2
Parathyroid hormone synthesis, secretion and action	2
Renin secretion	2
Cardiac muscle contraction	2
Salivary secretion	2
Bile secretion	2
Vitamin digestion and absorption	2
Dorso-ventral axis formation	2
Circadian entrainment	2
MicroRNAs in cancer	2
Viral carcinogenesis	2
Choline metabolism in cancer	2
Pancreatic cancer	2
Thyroid cancer	2
Acute myeloid leukemia	2
Renal cell carcinoma	2
Coronavirus disease - COVID-19	2
Kaposi sarcoma-associated herpesvirus infection	2
Epstein-Barr virus infection	2
Salmonella infection	2
Hypertrophic cardiomyopathy	2
Arrhythmogenic right ventricular cardiomyopathy	2
Viral myocarditis	2
Type II diabetes mellitus	2
Alcoholic liver disease	2
AGE-RAGE signaling pathway in diabetic complications	2
EGFR tyrosine kinase inhibitor resistance	2
Fructose and mannose metabolism	1
Glyoxylate and dicarboxylate metabolism	1
Propanoate metabolism	1
Inositol phosphate metabolism	1
Nitrogen metabolism	1
Fatty acid biosynthesis	1
Fatty acid elongation	1
Steroid biosynthesis	1
Steroid hormone biosynthesis	1
Ether lipid metabolism	1
Arachidonic acid metabolism	1
Linoleic acid metabolism	1
alpha-Linolenic acid metabolism	1
Pyrimidine metabolism	1
Alanine, aspartate and glutamate metabolism	1
Glycine, serine and threonine metabolism	1
Arginine and proline metabolism	1
Selenocompound metabolism	1
Cyanoamino acid metabolism	1
N-Glycan biosynthesis	1
Various types of N-glycan biosynthesis	1
Mucin type O-glycan biosynthesis	1
Glycosphingolipid biosynthesis - globo and isoglobo series	1
Thiamine metabolism	1
Folate biosynthesis	1
Retinol metabolism	1
Flavone and flavonol biosynthesis	1
Aflatoxin biosynthesis	1
Styrene degradation	1
Metabolism of xenobiotics by cytochrome P450	1
Drug metabolism - cytochrome P450	1
Basal transcription factors	1
Ribosome	1
Aminoacyl-tRNA biosynthesis	1
Nucleocytoplasmic transport	1
mRNA surveillance pathway	1
Nucleotide excision repair	1
Two-component system	1
MAPK signaling pathway - plant	1
ErbB signaling pathway	1
Hedgehog signaling pathway	1
VEGF signaling pathway	1
JAK-STAT signaling pathway	1
TNF signaling pathway	1
Calcium signaling pathway	1
Phospholipase D signaling pathway	1
cGMP-PKG signaling pathway	1
Cell adhesion molecules	1
Peroxisome	1
Apoptosis - fly	1
Ferroptosis	1
Tight junction	1
Hematopoietic cell lineage	1
Neutrophil extracellular trap formation	1
Toll-like receptor signaling pathway	1
NOD-like receptor signaling pathway	1
Cytosolic DNA-sensing pathway	1
Natural killer cell mediated cytotoxicity	1
B cell receptor signaling pathway	1
Fc epsilon RI signaling pathway	1
Leukocyte transendothelial migration	1
Chemokine signaling pathway	1
Regulation of lipolysis in adipocytes	1
Adipocytokine signaling pathway	1
GnRH secretion	1
Estrogen signaling pathway	1
Prolactin signaling pathway	1
Oxytocin signaling pathway	1
Relaxin signaling pathway	1
Aldosterone synthesis and secretion	1
Cortisol synthesis and secretion	1
Adrenergic signaling in cardiomyocytes	1
Vascular smooth muscle contraction	1
Carbohydrate digestion and absorption	1
Mineral absorption	1
Aldosterone-regulated sodium reabsorption	1
Cholinergic synapse	1
Long-term depression	1
Retrograde endocannabinoid signaling	1
Neurotrophin signaling pathway	1
Phototransduction	1
Osteoclast differentiation	1
Longevity regulating pathway - worm	1
Plant-pathogen interaction	1
Chemical carcinogenesis - DNA adducts	1
Central carbon metabolism in cancer	1
PD-L1 expression and PD-1 checkpoint pathway in cancer	1
Glioma	1
Melanoma	1
Endometrial cancer	1
Human T-cell leukemia virus 1 infection	1
Herpes simplex virus 1 infection	1
Vibrio cholerae infection	1
Epithelial cell signaling in Helicobacter pylori infection	1
Pathogenic Escherichia coli infection	1
Yersinia infection	1
Tuberculosis	1
Bacterial invasion of epithelial cells	1
Malaria	1
Chagas disease	1
Rheumatoid arthritis	1
Spinocerebellar ataxia	1
Morphine addiction	1
Dilated cardiomyopathy	1
Type I diabetes mellitus	1
Maturity onset diabetes of the young	1
Platinum drug resistance	1
