# Supplementary material for: Transcriptomic profiling of different developmental stages reveals parasitic strategies of Wohlfahrtia magnifica, a myiasis-causing flesh fly
Source: BMC Genomics. 2024 Jan 25;25:111. doi: 10.1186/s12864-023-09949-3 (PMC10829477; doi:10.1186/s12864-023-09949-3)
Supplement: Supplementary file 6 — Supplementary Material 6: Supplementary Table S3. GO enrichment analysis of excretory/secretory (ES) proteins of W. magnifica [file 12864_2023_9949_MOESM6_ESM.xlsx]

## Sheet: Biological Process
GO ID	Category	Description	Excretory/secretory (ES) (1015)	All (10111)	pvalue	p.adjust	Genes
GO:0040003	Biological Process	chitin-based cuticle development	134	205	9.62596e-85	4.98528e-81	Woma_00000245-RA;Woma_00000246-RA;Woma_00000345-RA;Woma_00000346-RA;Woma_00000347-RA;Woma_00000350-RA;Woma_00000400-RA;Woma_00000560-RA;Woma_00000562-RA;Woma_00000563-RA;Woma_00000751-RA;Woma_00001035-RA;Woma_00001332-RA;Woma_00001681-RA;Woma_00002313-RA;Woma_00003010-RA;Woma_00003188-RA;Woma_00003223-RA;Woma_00003224-RA;Woma_00003225-RA;Woma_00003236-RA;Woma_00003641-RA;Woma_00003642-RA;Woma_000…
GO:0042335	Biological Process	cuticle development	147	289	8.10086e-72	2.09772e-68	Woma_00000245-RA;Woma_00000246-RA;Woma_00000345-RA;Woma_00000346-RA;Woma_00000347-RA;Woma_00000350-RA;Woma_00000400-RA;Woma_00000560-RA;Woma_00000562-RA;Woma_00000563-RA;Woma_00000663-RA;Woma_00000751-RA;Woma_00000876-RA;Woma_00000877-RA;Woma_00000913-RA;Woma_00001035-RA;Woma_00001332-RA;Woma_00001681-RA;Woma_00002313-RA;Woma_00002930-RA;Woma_00003010-RA;Woma_00003188-RA;Woma_00003223-RA;Woma_000…
GO:0006030	Biological Process	chitin metabolic process	72	105	1.05495e-47	1.8212e-44	Woma_00000016-RA;Woma_00001033-RA;Woma_00001034-RA;Woma_00001035-RA;Woma_00001037-RA;Woma_00001186-RA;Woma_00001332-RA;Woma_00001890-RA;Woma_00002313-RA;Woma_00002314-RA;Woma_00002427-RA;Woma_00003016-RA;Woma_00003037-RA;Woma_00003226-RA;Woma_00003228-RA;Woma_00003336-RA;Woma_00003784-RA;Woma_00004609-RA;Woma_00004618-RA;Woma_00004619-RA;Woma_00004621-RA;Woma_00004622-RA;Woma_00005044-RA;Woma_000…
GO:0006022	Biological Process	aminoglycan metabolic process	92	179	3.0985e-45	4.01178e-42	Woma_00000016-RA;Woma_00001033-RA;Woma_00001034-RA;Woma_00001035-RA;Woma_00001037-RA;Woma_00001186-RA;Woma_00001332-RA;Woma_00001392-RA;Woma_00001890-RA;Woma_00002003-RA;Woma_00002313-RA;Woma_00002314-RA;Woma_00002427-RA;Woma_00002665-RA;Woma_00003016-RA;Woma_00003037-RA;Woma_00003226-RA;Woma_00003228-RA;Woma_00003336-RA;Woma_00003506-RA;Woma_00003784-RA;Woma_00003925-RA;Woma_00004242-RA;Woma_000…
GO:1901071	Biological Process	glucosamine-containing compound metabolic process	73	122	3.72991e-42	3.86344e-39	Woma_00000016-RA;Woma_00001033-RA;Woma_00001034-RA;Woma_00001035-RA;Woma_00001037-RA;Woma_00001186-RA;Woma_00001332-RA;Woma_00001890-RA;Woma_00002313-RA;Woma_00002314-RA;Woma_00002427-RA;Woma_00003016-RA;Woma_00003037-RA;Woma_00003226-RA;Woma_00003228-RA;Woma_00003336-RA;Woma_00003784-RA;Woma_00004242-RA;Woma_00004609-RA;Woma_00004618-RA;Woma_00004619-RA;Woma_00004621-RA;Woma_00004622-RA;Woma_000…
GO:0006040	Biological Process	amino sugar metabolic process	74	126	6.42112e-42	5.5425e-39	Woma_00000016-RA;Woma_00001033-RA;Woma_00001034-RA;Woma_00001035-RA;Woma_00001037-RA;Woma_00001154-RA;Woma_00001186-RA;Woma_00001332-RA;Woma_00001890-RA;Woma_00002313-RA;Woma_00002314-RA;Woma_00002427-RA;Woma_00003016-RA;Woma_00003037-RA;Woma_00003226-RA;Woma_00003228-RA;Woma_00003336-RA;Woma_00003784-RA;Woma_00004242-RA;Woma_00004609-RA;Woma_00004618-RA;Woma_00004619-RA;Woma_00004621-RA;Woma_000…
GO:0010466	Biological Process	negative regulation of peptidase activity	64	154	4.90377e-25	3.62809e-22	Woma_00003891-RA;Woma_00003897-RA;Woma_00003914-RA;Woma_00003917-RA;Woma_00004028-RA;Woma_00004034-RA;Woma_00004035-RA;Woma_00004037-RA;Woma_00004038-RA;Woma_00004162-RA;Woma_00004654-RC;Woma_00004659-RA;Woma_00004660-RA;Woma_00004661-RA;Woma_00004663-RC;Woma_00004664-RA;Woma_00004719-RA;Woma_00004789-RB;Woma_00005139-RB;Woma_00005287-RA;Woma_00005461-RA;Woma_00005494-RA;Woma_00007278-RA;Woma_000…
GO:0010951	Biological Process	negative regulation of endopeptidase activity	61	149	1.69754e-23	1.09894e-20	Woma_00003891-RA;Woma_00003897-RA;Woma_00003914-RA;Woma_00003917-RA;Woma_00004028-RA;Woma_00004034-RA;Woma_00004035-RA;Woma_00004037-RA;Woma_00004038-RA;Woma_00004162-RA;Woma_00004654-RC;Woma_00004659-RA;Woma_00004660-RA;Woma_00004661-RA;Woma_00004663-RC;Woma_00004664-RA;Woma_00004719-RA;Woma_00004789-RB;Woma_00005139-RB;Woma_00005287-RA;Woma_00005461-RA;Woma_00005494-RA;Woma_00007278-RA;Woma_000…
GO:0006508	Biological Process	proteolysis	227	1206	2.09334e-23	1.2046e-20	Woma_00000222-RA;Woma_00000551-RA;Woma_00000552-RA;Woma_00000630-RA;Woma_00000657-RA;Woma_00000678-RA;Woma_00000679-RA;Woma_00000726-RB;Woma_00000752-RA;Woma_00000753-RA;Woma_00000754-RA;Woma_00000756-RA;Woma_00000837-RA;Woma_00001057-RA;Woma_00001144-RA;Woma_00001481-RA;Woma_00001498-RA;Woma_00001500-RA;Woma_00001501-RA;Woma_00001502-RA;Woma_00001728-RA;Woma_00001729-RA;Woma_00001916-RB;Woma_000…
GO:0006026	Biological Process	aminoglycan catabolic process	34	65	1.07593e-17	5.57225e-15	Woma_00001033-RA;Woma_00001034-RA;Woma_00001035-RA;Woma_00001037-RA;Woma_00001332-RA;Woma_00002427-RA;Woma_00002665-RA;Woma_00003037-RA;Woma_00003506-RA;Woma_00003925-RA;Woma_00004242-RA;Woma_00004609-RA;Woma_00004618-RA;Woma_00004619-RA;Woma_00004621-RA;Woma_00004622-RA;Woma_00005416-RA;Woma_00006894-RA;Woma_00006895-RA;Woma_00007268-RA;Woma_00007821-RA;Woma_00008025-RA;Woma_00008253-RA;Woma_000…
GO:0050830	Biological Process	defense response to Gram-positive bacterium	47	120	1.8889e-17	8.89327e-15	Woma_00000657-RA;Woma_00000933-RA;Woma_00000934-RA;Woma_00000935-RA;Woma_00000936-RA;Woma_00001215-RA;Woma_00001627-RA;Woma_00001628-RA;Woma_00001631-RA;Woma_00001632-RA;Woma_00001633-RA;Woma_00001634-RA;Woma_00001635-RA;Woma_00002328-RA;Woma_00002329-RA;Woma_00002330-RA;Woma_00002331-RA;Woma_00002332-RA;Woma_00002333-RA;Woma_00002334-RA;Woma_00002335-RA;Woma_00002336-RA;Woma_00002338-RA;Woma_000…
GO:0042742	Biological Process	defense response to bacterium	76	289	9.91677e-16	4.27991e-13	Woma_00000657-RA;Woma_00000741-RA;Woma_00000742-RA;Woma_00000743-RA;Woma_00000873-RA;Woma_00000933-RA;Woma_00000934-RA;Woma_00000935-RA;Woma_00000936-RA;Woma_00001215-RA;Woma_00001627-RA;Woma_00001628-RA;Woma_00001631-RA;Woma_00001632-RA;Woma_00001633-RA;Woma_00001634-RA;Woma_00001635-RA;Woma_00002328-RA;Woma_00002329-RA;Woma_00002330-RA;Woma_00002331-RA;Woma_00002332-RA;Woma_00002333-RA;Woma_000…
GO:0010469	Biological Process	regulation of receptor activity	53	175	5.39415e-14	2.14895e-11	Woma_00000408-RB;Woma_00000454-RA;Woma_00000663-RA;Woma_00000706-RA;Woma_00000837-RA;Woma_00000838-RA;Woma_00000872-RA;Woma_00000913-RA;Woma_00001215-RA;Woma_00002003-RA;Woma_00002665-RA;Woma_00002866-RA;Woma_00002913-RA;Woma_00003043-RA;Woma_00003189-RA;Woma_00003877-RA;Woma_00004006-RA;Woma_00004159-RB;Woma_00004162-RA;Woma_00004450-RA;Woma_00004801-RA;Woma_00005195-RA;Woma_00005319-RA;Woma_000…
GO:0045861	Biological Process	negative regulation of proteolysis	65	252	3.41861e-13	1.26464e-10	Woma_00003891-RA;Woma_00003897-RA;Woma_00003914-RA;Woma_00003917-RA;Woma_00004028-RA;Woma_00004034-RA;Woma_00004035-RA;Woma_00004037-RA;Woma_00004038-RA;Woma_00004159-RB;Woma_00004162-RA;Woma_00004654-RC;Woma_00004659-RA;Woma_00004660-RA;Woma_00004661-RA;Woma_00004663-RC;Woma_00004664-RA;Woma_00004719-RA;Woma_00004789-RB;Woma_00005139-RB;Woma_00005287-RA;Woma_00005461-RA;Woma_00005494-RA;Woma_000…
GO:0052547	Biological Process	regulation of peptidase activity	66	264	1.07395e-12	3.55603e-10	Woma_00001916-RB;Woma_00003891-RA;Woma_00003897-RA;Woma_00003914-RA;Woma_00003917-RA;Woma_00004028-RA;Woma_00004034-RA;Woma_00004035-RA;Woma_00004037-RA;Woma_00004038-RA;Woma_00004162-RA;Woma_00004654-RC;Woma_00004659-RA;Woma_00004660-RA;Woma_00004661-RA;Woma_00004663-RC;Woma_00004664-RA;Woma_00004719-RA;Woma_00004789-RB;Woma_00005139-RB;Woma_00005287-RA;Woma_00005461-RA;Woma_00005494-RA;Woma_000…
GO:0051346	Biological Process	negative regulation of hydrolase activity	65	258	1.0986e-12	3.55603e-10	Woma_00003891-RA;Woma_00003897-RA;Woma_00003914-RA;Woma_00003917-RA;Woma_00004028-RA;Woma_00004034-RA;Woma_00004035-RA;Woma_00004037-RA;Woma_00004038-RA;Woma_00004162-RA;Woma_00004654-RC;Woma_00004659-RA;Woma_00004660-RA;Woma_00004661-RA;Woma_00004663-RC;Woma_00004664-RA;Woma_00004719-RA;Woma_00004789-RB;Woma_00005139-RB;Woma_00005287-RA;Woma_00005461-RA;Woma_00005494-RA;Woma_00007278-RA;Woma_000…
GO:0052548	Biological Process	regulation of endopeptidase activity	62	246	3.65459e-12	1.11336e-09	Woma_00003891-RA;Woma_00003897-RA;Woma_00003914-RA;Woma_00003917-RA;Woma_00004028-RA;Woma_00004034-RA;Woma_00004035-RA;Woma_00004037-RA;Woma_00004038-RA;Woma_00004162-RA;Woma_00004654-RC;Woma_00004659-RA;Woma_00004660-RA;Woma_00004661-RA;Woma_00004663-RC;Woma_00004664-RA;Woma_00004719-RA;Woma_00004789-RB;Woma_00005139-RB;Woma_00005287-RA;Woma_00005461-RA;Woma_00005494-RA;Woma_00007278-RA;Woma_000…
GO:1901136	Biological Process	carbohydrate derivative catabolic process	42	136	1.14724e-11	3.30086e-09	Woma_00001033-RA;Woma_00001034-RA;Woma_00001035-RA;Woma_00001037-RA;Woma_00001332-RA;Woma_00002182-RA;Woma_00002259-RA;Woma_00002427-RA;Woma_00002665-RA;Woma_00003037-RA;Woma_00003506-RA;Woma_00003925-RA;Woma_00004242-RA;Woma_00004609-RA;Woma_00004618-RA;Woma_00004619-RA;Woma_00004621-RA;Woma_00004622-RA;Woma_00005416-RA;Woma_00006894-RA;Woma_00006895-RA;Woma_00007256-RB;Woma_00007257-RA;Woma_000…
GO:0050829	Biological Process	defense response to Gram-negative bacterium	40	130	4.04705e-11	1.10314e-08	Woma_00000933-RA;Woma_00000934-RA;Woma_00000935-RA;Woma_00000936-RA;Woma_00001215-RA;Woma_00002328-RA;Woma_00002329-RA;Woma_00002330-RA;Woma_00002331-RA;Woma_00002332-RA;Woma_00002333-RA;Woma_00002334-RA;Woma_00002335-RA;Woma_00002336-RA;Woma_00002338-RA;Woma_00002339-RA;Woma_00004279-RA;Woma_00004280-RA;Woma_00004654-RC;Woma_00004659-RA;Woma_00004660-RA;Woma_00004661-RA;Woma_00004663-RC;Woma_000…
GO:0006032	Biological Process	chitin catabolic process	18	31	5.38527e-11	1.39452e-08	Woma_00001033-RA;Woma_00001034-RA;Woma_00001035-RA;Woma_00001037-RA;Woma_00001332-RA;Woma_00002427-RA;Woma_00003037-RA;Woma_00004609-RA;Woma_00004618-RA;Woma_00004619-RA;Woma_00004621-RA;Woma_00004622-RA;Woma_00005416-RA;Woma_00006894-RA;Woma_00006895-RA;Woma_00007268-RA;Woma_00009024-RA;Woma_00010424-RA
GO:0009617	Biological Process	response to bacterium	88	440	1.09782e-10	2.70743e-08	Woma_00000657-RA;Woma_00000741-RA;Woma_00000742-RA;Woma_00000743-RA;Woma_00000873-RA;Woma_00000933-RA;Woma_00000934-RA;Woma_00000935-RA;Woma_00000936-RA;Woma_00001215-RA;Woma_00001627-RA;Woma_00001628-RA;Woma_00001631-RA;Woma_00001632-RA;Woma_00001633-RA;Woma_00001634-RA;Woma_00001635-RA;Woma_00002328-RA;Woma_00002329-RA;Woma_00002330-RA;Woma_00002331-RA;Woma_00002332-RA;Woma_00002333-RA;Woma_000…
GO:1901072	Biological Process	glucosamine-containing compound catabolic process	18	33	2.2262e-10	5.24069e-08	Woma_00001033-RA;Woma_00001034-RA;Woma_00001035-RA;Woma_00001037-RA;Woma_00001332-RA;Woma_00002427-RA;Woma_00003037-RA;Woma_00004609-RA;Woma_00004618-RA;Woma_00004619-RA;Woma_00004621-RA;Woma_00004622-RA;Woma_00005416-RA;Woma_00006894-RA;Woma_00006895-RA;Woma_00007268-RA;Woma_00009024-RA;Woma_00010424-RA
GO:0098542	Biological Process	defense response to other organism	88	447	2.58209e-10	5.81419e-08	Woma_00000095-RA;Woma_00000657-RA;Woma_00000741-RA;Woma_00000742-RA;Woma_00000743-RA;Woma_00000873-RA;Woma_00000933-RA;Woma_00000934-RA;Woma_00000935-RA;Woma_00000936-RA;Woma_00001215-RA;Woma_00001627-RA;Woma_00001628-RA;Woma_00001631-RA;Woma_00001632-RA;Woma_00001633-RA;Woma_00001634-RA;Woma_00001635-RA;Woma_00002328-RA;Woma_00002329-RA;Woma_00002330-RA;Woma_00002331-RA;Woma_00002332-RA;Woma_000…
GO:0006959	Biological Process	humoral immune response	46	177	7.98764e-10	1.65884e-07	Woma_00000657-RA;Woma_00000933-RA;Woma_00000934-RA;Woma_00000935-RA;Woma_00000936-RA;Woma_00001215-RA;Woma_00001627-RA;Woma_00001628-RA;Woma_00001631-RA;Woma_00001632-RA;Woma_00001633-RA;Woma_00001634-RA;Woma_00001635-RA;Woma_00002328-RA;Woma_00002329-RA;Woma_00002330-RA;Woma_00002331-RA;Woma_00002332-RA;Woma_00002333-RA;Woma_00002334-RA;Woma_00002335-RA;Woma_00002336-RA;Woma_00002338-RA;Woma_000…
GO:0046348	Biological Process	amino sugar catabolic process	18	35	8.00752e-10	1.65884e-07	Woma_00001033-RA;Woma_00001034-RA;Woma_00001035-RA;Woma_00001037-RA;Woma_00001332-RA;Woma_00002427-RA;Woma_00003037-RA;Woma_00004609-RA;Woma_00004618-RA;Woma_00004619-RA;Woma_00004621-RA;Woma_00004622-RA;Woma_00005416-RA;Woma_00006894-RA;Woma_00006895-RA;Woma_00007268-RA;Woma_00009024-RA;Woma_00010424-RA
GO:0007591	Biological Process	molting cycle, chitin-based cuticle	36	123	1.78267e-09	3.55095e-07	Woma_00000913-RA;Woma_00001033-RA;Woma_00001034-RA;Woma_00001035-RA;Woma_00003223-RA;Woma_00003224-RA;Woma_00003225-RA;Woma_00003236-RA;Woma_00004159-RB;Woma_00004450-RA;Woma_00004618-RA;Woma_00004619-RA;Woma_00004621-RA;Woma_00004622-RA;Woma_00004801-RA;Woma_00005416-RA;Woma_00005828-RA;Woma_00006363-RA;Woma_00006665-RA;Woma_00006666-RA;Woma_00006667-RA;Woma_00006669-RA;Woma_00006670-RA;Woma_000…
GO:0008363	Biological Process	larval chitin-based cuticle development	18	39	7.44076e-09	1.42725e-06	Woma_00003223-RA;Woma_00003224-RA;Woma_00003225-RA;Woma_00003236-RA;Woma_00004159-RB;Woma_00005828-RA;Woma_00006665-RA;Woma_00006666-RA;Woma_00006667-RA;Woma_00006669-RA;Woma_00006670-RA;Woma_00006671-RA;Woma_00006673-RA;Woma_00006674-RA;Woma_00006675-RA;Woma_00006676-RA;Woma_00012662-RA;Woma_00012663-RA
GO:0042337	Biological Process	cuticle development involved in chitin-based cuticle molting cycle	18	40	1.22685e-08	2.26924e-06	Woma_00003223-RA;Woma_00003224-RA;Woma_00003225-RA;Woma_00003236-RA;Woma_00004159-RB;Woma_00005828-RA;Woma_00006665-RA;Woma_00006666-RA;Woma_00006667-RA;Woma_00006669-RA;Woma_00006670-RA;Woma_00006671-RA;Woma_00006673-RA;Woma_00006674-RA;Woma_00006675-RA;Woma_00006676-RA;Woma_00012662-RA;Woma_00012663-RA
GO:0006027	Biological Process	glycosaminoglycan catabolic process	16	34	3.64068e-08	6.50175e-06	Woma_00002665-RA;Woma_00003506-RA;Woma_00003925-RA;Woma_00004242-RA;Woma_00007821-RA;Woma_00008025-RA;Woma_00008253-RA;Woma_00008254-RA;Woma_00008799-RB;Woma_00009955-RA;Woma_00010894-RB;Woma_00013631-RA;Woma_00014767-RA;Woma_00014967-RA;Woma_00016105-RA;Woma_00016106-RA
GO:0000023	Biological Process	maltose metabolic process	9	11	4.57076e-08	7.89066e-06	Woma_00001271-RA;Woma_00004222-RA;Woma_00006656-RA;Woma_00006657-RA;Woma_00006658-RA;Woma_00006659-RA;Woma_00006660-RA;Woma_00006661-RA;Woma_00006662-RA
GO:0016998	Biological Process	cell wall macromolecule catabolic process	7	7	1.00833e-07	1.68456e-05	Woma_00008237-RA;Woma_00009249-RA;Woma_00010184-RA;Woma_00012054-RB;Woma_00014833-RA;Woma_00014834-RA;Woma_00014835-RA
GO:0043207	Biological Process	response to external biotic stimulus	112	691	1.15853e-07	1.81819e-05	Woma_00000095-RA;Woma_00000657-RA;Woma_00000741-RA;Woma_00000742-RA;Woma_00000743-RA;Woma_00000873-RA;Woma_00000933-RA;Woma_00000934-RA;Woma_00000935-RA;Woma_00000936-RA;Woma_00001033-RA;Woma_00001034-RA;Woma_00001035-RA;Woma_00001037-RA;Woma_00001215-RA;Woma_00001627-RA;Woma_00001628-RA;Woma_00001631-RA;Woma_00001632-RA;Woma_00001633-RA;Woma_00001634-RA;Woma_00001635-RA;Woma_00001958-RA;Woma_000…
GO:0051707	Biological Process	response to other organism	112	691	1.15853e-07	1.81819e-05	Woma_00000095-RA;Woma_00000657-RA;Woma_00000741-RA;Woma_00000742-RA;Woma_00000743-RA;Woma_00000873-RA;Woma_00000933-RA;Woma_00000934-RA;Woma_00000935-RA;Woma_00000936-RA;Woma_00001033-RA;Woma_00001034-RA;Woma_00001035-RA;Woma_00001037-RA;Woma_00001215-RA;Woma_00001627-RA;Woma_00001628-RA;Woma_00001631-RA;Woma_00001632-RA;Woma_00001633-RA;Woma_00001634-RA;Woma_00001635-RA;Woma_00001958-RA;Woma_000…
GO:0044036	Biological Process	cell wall macromolecule metabolic process	11	18	1.62183e-07	2.39985e-05	Woma_00001033-RA;Woma_00001034-RA;Woma_00001035-RA;Woma_00001037-RA;Woma_00008237-RA;Woma_00009249-RA;Woma_00010184-RA;Woma_00012054-RB;Woma_00014833-RA;Woma_00014834-RA;Woma_00014835-RA
GO:0071554	Biological Process	cell wall organization or biogenesis	11	18	1.62183e-07	2.39985e-05	Woma_00001033-RA;Woma_00001034-RA;Woma_00001035-RA;Woma_00001037-RA;Woma_00008237-RA;Woma_00009249-RA;Woma_00010184-RA;Woma_00012054-RB;Woma_00014833-RA;Woma_00014834-RA;Woma_00014835-RA
GO:0009607	Biological Process	response to biotic stimulus	112	705	3.35911e-07	4.81191e-05	Woma_00000095-RA;Woma_00000657-RA;Woma_00000741-RA;Woma_00000742-RA;Woma_00000743-RA;Woma_00000873-RA;Woma_00000933-RA;Woma_00000934-RA;Woma_00000935-RA;Woma_00000936-RA;Woma_00001033-RA;Woma_00001034-RA;Woma_00001035-RA;Woma_00001037-RA;Woma_00001215-RA;Woma_00001627-RA;Woma_00001628-RA;Woma_00001631-RA;Woma_00001632-RA;Woma_00001633-RA;Woma_00001634-RA;Woma_00001635-RA;Woma_00001958-RA;Woma_000…
GO:0042303	Biological Process	molting cycle	45	206	3.43774e-07	4.81191e-05	Woma_00000913-RA;Woma_00001033-RA;Woma_00001034-RA;Woma_00001035-RA;Woma_00003223-RA;Woma_00003224-RA;Woma_00003225-RA;Woma_00003236-RA;Woma_00004159-RB;Woma_00004450-RA;Woma_00004618-RA;Woma_00004619-RA;Woma_00004621-RA;Woma_00004622-RA;Woma_00004654-RC;Woma_00004659-RA;Woma_00004660-RA;Woma_00004661-RA;Woma_00004663-RC;Woma_00004664-RA;Woma_00004719-RA;Woma_00004801-RA;Woma_00005139-RB;Woma_000…
GO:0061045	Biological Process	negative regulation of wound healing	16	39	3.83269e-07	5.22356e-05	Woma_00002003-RA;Woma_00004654-RC;Woma_00004659-RA;Woma_00004660-RA;Woma_00004661-RA;Woma_00004663-RC;Woma_00004664-RA;Woma_00004719-RA;Woma_00004857-RA;Woma_00005139-RB;Woma_00008965-RA;Woma_00009458-RA;Woma_00012029-RA;Woma_00013535-RA;Woma_00013537-RA;Woma_00013538-RA
GO:0005984	Biological Process	disaccharide metabolic process	12	23	4.65032e-07	6.17538e-05	Woma_00001271-RA;Woma_00003043-RA;Woma_00004222-RA;Woma_00006363-RA;Woma_00006656-RA;Woma_00006657-RA;Woma_00006658-RA;Woma_00006659-RA;Woma_00006660-RA;Woma_00006661-RA;Woma_00006662-RA;Woma_00013631-RA
GO:0018990	Biological Process	ecdysis, chitin-based cuticle	13	27	5.10456e-07	6.60914e-05	Woma_00001033-RA;Woma_00001034-RA;Woma_00001035-RA;Woma_00004450-RA;Woma_00004618-RA;Woma_00004619-RA;Woma_00004621-RA;Woma_00004622-RA;Woma_00004801-RA;Woma_00005416-RA;Woma_00007268-RA;Woma_00009024-RA;Woma_00012990-RA
GO:0030574	Biological Process	collagen catabolic process	9	15	2.86065e-06	0.000361349	Woma_00001916-RB;Woma_00004857-RA;Woma_00008721-RA;Woma_00008965-RA;Woma_00011875-RA;Woma_00012029-RA;Woma_00013535-RA;Woma_00013537-RA;Woma_00013538-RA
GO:0042381	Biological Process	hemolymph coagulation	8	12	3.43796e-06	0.000423933	Woma_00004279-RA;Woma_00004291-RA;Woma_00004329-RA;Woma_00009433-RA;Woma_00010801-RB;Woma_00012656-RA;Woma_00013233-RA;Woma_00014240-RA
GO:0044243	Biological Process	multicellular organism catabolic process	9	16	5.95591e-06	0.000717341	Woma_00001916-RB;Woma_00004857-RA;Woma_00008721-RA;Woma_00008965-RA;Woma_00011875-RA;Woma_00012029-RA;Woma_00013535-RA;Woma_00013537-RA;Woma_00013538-RA
GO:0042730	Biological Process	fibrinolysis	6	7	6.46378e-06	0.000760816	Woma_00004857-RA;Woma_00008965-RA;Woma_00012029-RA;Woma_00013535-RA;Woma_00013537-RA;Woma_00013538-RA
GO:0006952	Biological Process	defense response	122	836	8.58358e-06	0.000987875	Woma_00000095-RA;Woma_00000616-RA;Woma_00000657-RA;Woma_00000741-RA;Woma_00000742-RA;Woma_00000743-RA;Woma_00000873-RA;Woma_00000933-RA;Woma_00000934-RA;Woma_00000935-RA;Woma_00000936-RA;Woma_00001033-RA;Woma_00001034-RA;Woma_00001035-RA;Woma_00001037-RA;Woma_00001215-RA;Woma_00001627-RA;Woma_00001628-RA;Woma_00001631-RA;Woma_00001632-RA;Woma_00001633-RA;Woma_00001634-RA;Woma_00001635-RA;Woma_000…
GO:0042737	Biological Process	drug catabolic process	26	107	1.44424e-05	0.00162603	Woma_00000796-RA;Woma_00001033-RA;Woma_00001034-RA;Woma_00001035-RA;Woma_00001037-RA;Woma_00001332-RA;Woma_00002427-RA;Woma_00002746-RB;Woma_00003037-RA;Woma_00004609-RA;Woma_00004618-RA;Woma_00004619-RA;Woma_00004621-RA;Woma_00004622-RA;Woma_00005403-RC;Woma_00005416-RA;Woma_00006894-RA;Woma_00006895-RA;Woma_00007256-RB;Woma_00007257-RA;Woma_00007268-RA;Woma_00009024-RA;Woma_00010424-RA;Woma_000…
GO:0008592	Biological Process	regulation of Toll signaling pathway	10	22	2.08039e-05	0.00229241	Woma_00000657-RA;Woma_00001215-RA;Woma_00002665-RA;Woma_00003891-RA;Woma_00007821-RA;Woma_00008082-RA;Woma_00008083-RA;Woma_00010714-RB;Woma_00011327-RA;Woma_00013806-RA
GO:0030203	Biological Process	glycosaminoglycan metabolic process	20	74	2.68598e-05	0.00289806	Woma_00001392-RA;Woma_00002003-RA;Woma_00002665-RA;Woma_00003506-RA;Woma_00003925-RA;Woma_00004242-RA;Woma_00007821-RA;Woma_00008025-RA;Woma_00008253-RA;Woma_00008254-RA;Woma_00008799-RB;Woma_00009955-RA;Woma_00010130-RB;Woma_00010894-RB;Woma_00012916-RA;Woma_00013631-RA;Woma_00014767-RA;Woma_00014967-RA;Woma_00016105-RA;Woma_00016106-RA
GO:0000270	Biological Process	peptidoglycan metabolic process	8	15	3.38932e-05	0.00351066	Woma_00002665-RA;Woma_00003925-RA;Woma_00007821-RA;Woma_00008253-RA;Woma_00008254-RA;Woma_00009955-RA;Woma_00014767-RA;Woma_00014967-RA
GO:0009253	Biological Process	peptidoglycan catabolic process	8	15	3.38932e-05	0.00351066	Woma_00002665-RA;Woma_00003925-RA;Woma_00007821-RA;Woma_00008253-RA;Woma_00008254-RA;Woma_00009955-RA;Woma_00014767-RA;Woma_00014967-RA
GO:0022617	Biological Process	extracellular matrix disassembly	13	37	3.4802e-05	0.00353411	Woma_00000837-RA;Woma_00001916-RB;Woma_00001958-RA;Woma_00002313-RA;Woma_00004857-RA;Woma_00005643-RA;Woma_00008123-RA;Woma_00008619-RA;Woma_00008965-RA;Woma_00012029-RA;Woma_00013535-RA;Woma_00013537-RA;Woma_00013538-RA
GO:0008063	Biological Process	Toll signaling pathway	16	54	5.02226e-05	0.00485783	Woma_00000222-RA;Woma_00000408-RB;Woma_00000657-RA;Woma_00001215-RA;Woma_00001402-RA;Woma_00002665-RA;Woma_00003891-RA;Woma_00007821-RA;Woma_00008082-RA;Woma_00008083-RA;Woma_00009506-RA;Woma_00010714-RB;Woma_00011327-RA;Woma_00013806-RA;Woma_00015343-RA;Woma_00015345-RA
GO:0019731	Biological Process	antibacterial humoral response	16	54	5.02226e-05	0.00485783	Woma_00000933-RA;Woma_00000934-RA;Woma_00000935-RA;Woma_00000936-RA;Woma_00001215-RA;Woma_00002665-RA;Woma_00005643-RA;Woma_00006224-RA;Woma_00008123-RA;Woma_00010694-RA;Woma_00010714-RB;Woma_00011106-RA;Woma_00014728-RA;Woma_00014731-RA;Woma_00014734-RA;Woma_00015532-RA
GO:0045752	Biological Process	positive regulation of Toll signaling pathway	7	12	5.06512e-05	0.00485783	Woma_00000657-RA;Woma_00001215-RA;Woma_00002665-RA;Woma_00007821-RA;Woma_00008082-RA;Woma_00008083-RA;Woma_00010714-RB
GO:0072674	Biological Process	multinuclear osteoclast differentiation	8	16	6.18305e-05	0.00571822	Woma_00004654-RC;Woma_00004659-RA;Woma_00004660-RA;Woma_00004661-RA;Woma_00004663-RC;Woma_00004664-RA;Woma_00004719-RA;Woma_00005139-RB
GO:0072675	Biological Process	osteoclast fusion	8	16	6.18305e-05	0.00571822	Woma_00004654-RC;Woma_00004659-RA;Woma_00004660-RA;Woma_00004661-RA;Woma_00004663-RC;Woma_00004664-RA;Woma_00004719-RA;Woma_00005139-RB
GO:0030195	Biological Process	negative regulation of blood coagulation	8	17	0.000106542	0.00951351	Woma_00002003-RA;Woma_00004857-RA;Woma_00008965-RA;Woma_00009458-RA;Woma_00012029-RA;Woma_00013535-RA;Woma_00013537-RA;Woma_00013538-RA
GO:1900047	Biological Process	negative regulation of hemostasis	8	17	0.000106542	0.00951351	Woma_00002003-RA;Woma_00004857-RA;Woma_00008965-RA;Woma_00009458-RA;Woma_00012029-RA;Woma_00013535-RA;Woma_00013537-RA;Woma_00013538-RA
GO:0017144	Biological Process	drug metabolic process	88	597	0.000117185	0.0102864	Woma_00000016-RA;Woma_00000796-RA;Woma_00001033-RA;Woma_00001034-RA;Woma_00001035-RA;Woma_00001037-RA;Woma_00001154-RA;Woma_00001186-RA;Woma_00001332-RA;Woma_00001890-RA;Woma_00002313-RA;Woma_00002314-RA;Woma_00002427-RA;Woma_00002746-RB;Woma_00003016-RA;Woma_00003037-RA;Woma_00003226-RA;Woma_00003228-RA;Woma_00003336-RA;Woma_00003784-RA;Woma_00004275-RA;Woma_00004570-RB;Woma_00004609-RA;Woma_000…
GO:0019236	Biological Process	response to pheromone	9	22	0.00014823	0.0127947	Woma_00005601-RA;Woma_00005611-RA;Woma_00006766-RA;Woma_00008238-RA;Woma_00010472-RA;Woma_00015602-RA;Woma_00015603-RA;Woma_00015604-RA;Woma_00015606-RA
GO:0050819	Biological Process	negative regulation of coagulation	8	18	0.00017497	0.0148552	Woma_00002003-RA;Woma_00004857-RA;Woma_00008965-RA;Woma_00009458-RA;Woma_00012029-RA;Woma_00013535-RA;Woma_00013537-RA;Woma_00013538-RA
GO:0009311	Biological Process	oligosaccharide metabolic process	17	66	0.000201992	0.0168729	Woma_00000860-RA;Woma_00001154-RA;Woma_00001271-RA;Woma_00001873-RA;Woma_00003043-RA;Woma_00004222-RA;Woma_00004242-RA;Woma_00006363-RA;Woma_00006656-RA;Woma_00006657-RA;Woma_00006658-RA;Woma_00006659-RA;Woma_00006660-RA;Woma_00006661-RA;Woma_00006662-RA;Woma_00008438-RA;Woma_00013631-RA
GO:0002168	Biological Process	instar larval development	20	85	0.000219623	0.0180544	Woma_00000663-RA;Woma_00003223-RA;Woma_00003224-RA;Woma_00003225-RA;Woma_00003236-RA;Woma_00004159-RB;Woma_00005828-RA;Woma_00006665-RA;Woma_00006666-RA;Woma_00006667-RA;Woma_00006669-RA;Woma_00006670-RA;Woma_00006671-RA;Woma_00006673-RA;Woma_00006674-RA;Woma_00006675-RA;Woma_00006676-RA;Woma_00011307-RA;Woma_00012662-RA;Woma_00012663-RA
GO:0022404	Biological Process	molting cycle process	26	130	0.000449095	0.0363416	Woma_00000913-RA;Woma_00001033-RA;Woma_00001034-RA;Woma_00001035-RA;Woma_00004450-RA;Woma_00004618-RA;Woma_00004619-RA;Woma_00004621-RA;Woma_00004622-RA;Woma_00004654-RC;Woma_00004659-RA;Woma_00004660-RA;Woma_00004661-RA;Woma_00004663-RC;Woma_00004664-RA;Woma_00004719-RA;Woma_00004801-RA;Woma_00005139-RB;Woma_00005416-RA;Woma_00006363-RA;Woma_00007268-RA;Woma_00008025-RA;Woma_00009011-RA;Woma_000…
GO:0043103	Biological Process	hypoxanthine salvage	4	5	0.000464646	0.0370215	Woma_00007256-RB;Woma_00007257-RA;Woma_00011636-RA;Woma_00011638-RA
GO:0043086	Biological Process	negative regulation of catalytic activity	74	505	0.000488072	0.0382989	Woma_00003889-RA;Woma_00003891-RA;Woma_00003897-RA;Woma_00003914-RA;Woma_00003917-RA;Woma_00004028-RA;Woma_00004034-RA;Woma_00004035-RA;Woma_00004037-RA;Woma_00004038-RA;Woma_00004162-RA;Woma_00004275-RA;Woma_00004570-RB;Woma_00004654-RC;Woma_00004659-RA;Woma_00004660-RA;Woma_00004661-RA;Woma_00004663-RC;Woma_00004664-RA;Woma_00004719-RA;Woma_00004789-RB;Woma_00005139-RB;Woma_00005195-RA;Woma_000…
GO:0010839	Biological Process	negative regulation of keratinocyte proliferation	8	21	0.000618427	0.0478035	Woma_00004654-RC;Woma_00004659-RA;Woma_00004660-RA;Woma_00004661-RA;Woma_00004663-RC;Woma_00004664-RA;Woma_00004719-RA;Woma_00005139-RB

## Sheet: Molecular Function
GO ID	Category	Description	Excretory/secretory (ES) (961)	All (9648)	pvalue	p.adjust	Genes
GO:0042302	Molecular Function	structural constituent of cuticle	126	143	2.52632e-109	1.92506e-106	Woma_00000245-RA;Woma_00000246-RA;Woma_00000345-RA;Woma_00000346-RA;Woma_00000347-RA;Woma_00000350-RA;Woma_00000400-RA;Woma_00000560-RA;Woma_00000562-RA;Woma_00000563-RA;Woma_00000751-RA;Woma_00001384-RA;Woma_00001681-RA;Woma_00003010-RA;Woma_00003188-RA;Woma_00003223-RA;Woma_00003224-RA;Woma_00003225-RA;Woma_00003236-RA;Woma_00003641-RA;Woma_00003642-RA;Woma_00003643-RA;Woma_00003644-RA;Woma_000…
GO:0005214	Molecular Function	structural constituent of chitin-based cuticle	121	136	4.32061e-106	1.64615e-103	Woma_00000245-RA;Woma_00000246-RA;Woma_00000345-RA;Woma_00000346-RA;Woma_00000347-RA;Woma_00000350-RA;Woma_00000400-RA;Woma_00000560-RA;Woma_00000562-RA;Woma_00000563-RA;Woma_00000751-RA;Woma_00001681-RA;Woma_00003010-RA;Woma_00003188-RA;Woma_00003223-RA;Woma_00003224-RA;Woma_00003225-RA;Woma_00003236-RA;Woma_00003641-RA;Woma_00003642-RA;Woma_00003643-RA;Woma_00003644-RA;Woma_00003646-RA;Woma_000…
GO:0008010	Molecular Function	structural constituent of chitin-based larval cuticle	104	116	8.0002e-92	2.03205e-89	Woma_00000245-RA;Woma_00000246-RA;Woma_00000345-RA;Woma_00000346-RA;Woma_00000347-RA;Woma_00000350-RA;Woma_00000400-RA;Woma_00000560-RA;Woma_00000562-RA;Woma_00000563-RA;Woma_00001681-RA;Woma_00003010-RA;Woma_00003223-RA;Woma_00003224-RA;Woma_00003225-RA;Woma_00003236-RA;Woma_00003641-RA;Woma_00003642-RA;Woma_00003643-RA;Woma_00003644-RA;Woma_00003646-RA;Woma_00003647-RA;Woma_00005363-RA;Woma_000…
GO:0008061	Molecular Function	chitin binding	77	102	1.70774e-56	3.25325e-54	Woma_00000016-RA;Woma_00000277-RA;Woma_00001033-RA;Woma_00001034-RA;Woma_00001035-RA;Woma_00001037-RA;Woma_00001186-RA;Woma_00001332-RA;Woma_00001890-RA;Woma_00002313-RA;Woma_00002314-RA;Woma_00002427-RA;Woma_00002867-RA;Woma_00003016-RA;Woma_00003037-RA;Woma_00003226-RA;Woma_00003228-RA;Woma_00003336-RA;Woma_00003784-RA;Woma_00004609-RA;Woma_00004618-RA;Woma_00004619-RA;Woma_00004621-RA;Woma_000…
GO:0004867	Molecular Function	serine-type endopeptidase inhibitor activity	58	80	5.20906e-41	7.93861e-39	Woma_00003891-RA;Woma_00003897-RA;Woma_00003914-RA;Woma_00003917-RA;Woma_00004028-RA;Woma_00004034-RA;Woma_00004035-RA;Woma_00004037-RA;Woma_00004038-RA;Woma_00004654-RC;Woma_00004659-RA;Woma_00004660-RA;Woma_00004661-RA;Woma_00004663-RC;Woma_00004664-RA;Woma_00004719-RA;Woma_00004789-RB;Woma_00005139-RB;Woma_00005287-RA;Woma_00005461-RA;Woma_00005494-RA;Woma_00007278-RA;Woma_00007280-RA;Woma_000…
GO:0008236	Molecular Function	serine-type peptidase activity	87	181	3.91392e-40	4.97067e-38	Woma_00000222-RA;Woma_00000630-RA;Woma_00000657-RA;Woma_00000726-RB;Woma_00000752-RA;Woma_00000753-RA;Woma_00000754-RA;Woma_00000756-RA;Woma_00000837-RA;Woma_00001500-RA;Woma_00001501-RA;Woma_00001502-RA;Woma_00001916-RB;Woma_00002857-RA;Woma_00002871-RA;Woma_00003097-RA;Woma_00003267-RA;Woma_00003269-RA;Woma_00003270-RA;Woma_00003767-RA;Woma_00003971-RA;Woma_00003972-RA;Woma_00003973-RA;Woma_000…
GO:0017171	Molecular Function	serine hydrolase activity	87	185	3.49225e-39	3.80156e-37	Woma_00000222-RA;Woma_00000630-RA;Woma_00000657-RA;Woma_00000726-RB;Woma_00000752-RA;Woma_00000753-RA;Woma_00000754-RA;Woma_00000756-RA;Woma_00000837-RA;Woma_00001500-RA;Woma_00001501-RA;Woma_00001502-RA;Woma_00001916-RB;Woma_00002857-RA;Woma_00002871-RA;Woma_00003097-RA;Woma_00003267-RA;Woma_00003269-RA;Woma_00003270-RA;Woma_00003767-RA;Woma_00003971-RA;Woma_00003972-RA;Woma_00003973-RA;Woma_000…
GO:0008233	Molecular Function	peptidase activity	143	457	8.57414e-39	8.16687e-37	Woma_00000222-RA;Woma_00000630-RA;Woma_00000657-RA;Woma_00000678-RA;Woma_00000679-RA;Woma_00000726-RB;Woma_00000752-RA;Woma_00000753-RA;Woma_00000754-RA;Woma_00000756-RA;Woma_00000837-RA;Woma_00001057-RA;Woma_00001144-RA;Woma_00001498-RA;Woma_00001500-RA;Woma_00001501-RA;Woma_00001502-RA;Woma_00001728-RA;Woma_00001729-RA;Woma_00001916-RB;Woma_00002259-RA;Woma_00002857-RA;Woma_00002871-RA;Woma_000…
GO:0070011	Molecular Function	peptidase activity, acting on L-amino acid peptides	139	441	4.44654e-38	3.76474e-36	Woma_00000222-RA;Woma_00000630-RA;Woma_00000657-RA;Woma_00000678-RA;Woma_00000679-RA;Woma_00000726-RB;Woma_00000752-RA;Woma_00000753-RA;Woma_00000754-RA;Woma_00000756-RA;Woma_00000837-RA;Woma_00001057-RA;Woma_00001144-RA;Woma_00001498-RA;Woma_00001500-RA;Woma_00001501-RA;Woma_00001502-RA;Woma_00001728-RA;Woma_00001729-RA;Woma_00001916-RB;Woma_00002259-RA;Woma_00002857-RA;Woma_00002871-RA;Woma_000…
GO:0004175	Molecular Function	endopeptidase activity	111	302	2.51786e-37	1.91861e-35	Woma_00000222-RA;Woma_00000630-RA;Woma_00000657-RA;Woma_00000678-RA;Woma_00000679-RA;Woma_00000726-RB;Woma_00000752-RA;Woma_00000753-RA;Woma_00000754-RA;Woma_00000756-RA;Woma_00000837-RA;Woma_00001057-RA;Woma_00001498-RA;Woma_00001500-RA;Woma_00001501-RA;Woma_00001502-RA;Woma_00001728-RA;Woma_00001729-RA;Woma_00001916-RB;Woma_00002259-RA;Woma_00002857-RA;Woma_00003097-RA;Woma_00003267-RA;Woma_000…
GO:0004252	Molecular Function	serine-type endopeptidase activity	75	152	1.13866e-35	7.8878e-34	Woma_00000222-RA;Woma_00000630-RA;Woma_00000657-RA;Woma_00000726-RB;Woma_00000752-RA;Woma_00000753-RA;Woma_00000754-RA;Woma_00000756-RA;Woma_00000837-RA;Woma_00001500-RA;Woma_00001501-RA;Woma_00001502-RA;Woma_00001916-RB;Woma_00002857-RA;Woma_00003097-RA;Woma_00003267-RA;Woma_00003269-RA;Woma_00003270-RA;Woma_00003767-RA;Woma_00004142-RA;Woma_00004278-RA;Woma_00004279-RA;Woma_00004280-RA;Woma_000…
GO:0030414	Molecular Function	peptidase inhibitor activity	63	109	1.83223e-35	1.16347e-33	Woma_00003891-RA;Woma_00003897-RA;Woma_00003914-RA;Woma_00003917-RA;Woma_00004028-RA;Woma_00004034-RA;Woma_00004035-RA;Woma_00004037-RA;Woma_00004038-RA;Woma_00004654-RC;Woma_00004659-RA;Woma_00004660-RA;Woma_00004661-RA;Woma_00004663-RC;Woma_00004664-RA;Woma_00004719-RA;Woma_00004789-RB;Woma_00005139-RB;Woma_00005287-RA;Woma_00005461-RA;Woma_00005494-RA;Woma_00007278-RA;Woma_00007280-RA;Woma_000…
GO:0004866	Molecular Function	endopeptidase inhibitor activity	60	105	1.98343e-33	1.16259e-31	Woma_00003891-RA;Woma_00003897-RA;Woma_00003914-RA;Woma_00003917-RA;Woma_00004028-RA;Woma_00004034-RA;Woma_00004035-RA;Woma_00004037-RA;Woma_00004038-RA;Woma_00004654-RC;Woma_00004659-RA;Woma_00004660-RA;Woma_00004661-RA;Woma_00004663-RC;Woma_00004664-RA;Woma_00004719-RA;Woma_00004789-RB;Woma_00005139-RB;Woma_00005287-RA;Woma_00005461-RA;Woma_00005494-RA;Woma_00007278-RA;Woma_00007280-RA;Woma_000…
GO:0061135	Molecular Function	endopeptidase regulator activity	60	108	1.74834e-32	9.51597e-31	Woma_00003891-RA;Woma_00003897-RA;Woma_00003914-RA;Woma_00003917-RA;Woma_00004028-RA;Woma_00004034-RA;Woma_00004035-RA;Woma_00004037-RA;Woma_00004038-RA;Woma_00004654-RC;Woma_00004659-RA;Woma_00004660-RA;Woma_00004661-RA;Woma_00004663-RC;Woma_00004664-RA;Woma_00004719-RA;Woma_00004789-RB;Woma_00005139-RB;Woma_00005287-RA;Woma_00005461-RA;Woma_00005494-RA;Woma_00007278-RA;Woma_00007280-RA;Woma_000…
GO:0061134	Molecular Function	peptidase regulator activity	64	124	4.76897e-32	2.42264e-30	Woma_00001916-RB;Woma_00003891-RA;Woma_00003897-RA;Woma_00003914-RA;Woma_00003917-RA;Woma_00004028-RA;Woma_00004034-RA;Woma_00004035-RA;Woma_00004037-RA;Woma_00004038-RA;Woma_00004654-RC;Woma_00004659-RA;Woma_00004660-RA;Woma_00004661-RA;Woma_00004663-RC;Woma_00004664-RA;Woma_00004719-RA;Woma_00004789-RB;Woma_00005139-RB;Woma_00005287-RA;Woma_00005461-RA;Woma_00005494-RA;Woma_00007278-RA;Woma_000…
GO:0005198	Molecular Function	structural molecule activity	146	576	2.36709e-28	1.12733e-26	Woma_00000016-RA;Woma_00000245-RA;Woma_00000246-RA;Woma_00000345-RA;Woma_00000346-RA;Woma_00000347-RA;Woma_00000350-RA;Woma_00000400-RA;Woma_00000560-RA;Woma_00000562-RA;Woma_00000563-RA;Woma_00000663-RA;Woma_00000751-RA;Woma_00001384-RA;Woma_00001498-RA;Woma_00001681-RA;Woma_00002045-RA;Woma_00002913-RA;Woma_00003010-RA;Woma_00003188-RA;Woma_00003223-RA;Woma_00003224-RA;Woma_00003225-RA;Woma_000…
GO:0004553	Molecular Function	hydrolase activity, hydrolyzing O-glycosyl compounds	51	98	5.74373e-26	2.57454e-24	Woma_00000697-RA;Woma_00001033-RA;Woma_00001034-RA;Woma_00001035-RA;Woma_00001037-RA;Woma_00001271-RA;Woma_00001332-RA;Woma_00002427-RA;Woma_00003037-RA;Woma_00003506-RA;Woma_00003743-RA;Woma_00004222-RA;Woma_00004242-RA;Woma_00004609-RA;Woma_00004618-RA;Woma_00004619-RA;Woma_00004621-RA;Woma_00004622-RA;Woma_00005416-RA;Woma_00006192-RA;Woma_00006193-RA;Woma_00006205-RA;Woma_00006656-RA;Woma_000…
GO:0016798	Molecular Function	hydrolase activity, acting on glycosyl bonds	52	110	6.63438e-24	2.80855e-22	Woma_00000697-RA;Woma_00001033-RA;Woma_00001034-RA;Woma_00001035-RA;Woma_00001037-RA;Woma_00001271-RA;Woma_00001332-RA;Woma_00001840-RA;Woma_00002427-RA;Woma_00003037-RA;Woma_00003506-RA;Woma_00003743-RA;Woma_00004222-RA;Woma_00004242-RA;Woma_00004609-RA;Woma_00004618-RA;Woma_00004619-RA;Woma_00004621-RA;Woma_00004622-RA;Woma_00005416-RA;Woma_00006192-RA;Woma_00006193-RA;Woma_00006205-RA;Woma_000…
GO:0030545	Molecular Function	receptor regulator activity	53	119	8.24284e-23	3.30581e-21	Woma_00000408-RB;Woma_00000454-RA;Woma_00000663-RA;Woma_00000706-RA;Woma_00000837-RA;Woma_00000838-RA;Woma_00000872-RA;Woma_00000913-RA;Woma_00001215-RA;Woma_00002003-RA;Woma_00002665-RA;Woma_00002866-RA;Woma_00002913-RA;Woma_00003043-RA;Woma_00003189-RA;Woma_00003877-RA;Woma_00004006-RA;Woma_00004159-RB;Woma_00004162-RA;Woma_00004450-RA;Woma_00004801-RA;Woma_00005195-RA;Woma_00005319-RA;Woma_000…
GO:0030546	Molecular Function	receptor activator activity	51	113	2.571e-22	9.79552e-21	Woma_00000408-RB;Woma_00000454-RA;Woma_00000663-RA;Woma_00000706-RA;Woma_00000837-RA;Woma_00000838-RA;Woma_00000872-RA;Woma_00000913-RA;Woma_00001215-RA;Woma_00002003-RA;Woma_00002665-RA;Woma_00002866-RA;Woma_00002913-RA;Woma_00003043-RA;Woma_00003877-RA;Woma_00004006-RA;Woma_00004159-RB;Woma_00004162-RA;Woma_00004450-RA;Woma_00004801-RA;Woma_00005195-RA;Woma_00005693-RA;Woma_00005819-RA;Woma_000…
GO:0048018	Molecular Function	receptor agonist activity	48	102	4.77446e-22	1.73245e-20	Woma_00000408-RB;Woma_00000454-RA;Woma_00000663-RA;Woma_00000706-RA;Woma_00000837-RA;Woma_00000838-RA;Woma_00000872-RA;Woma_00000913-RA;Woma_00001215-RA;Woma_00002003-RA;Woma_00002665-RA;Woma_00002866-RA;Woma_00002913-RA;Woma_00003043-RA;Woma_00003877-RA;Woma_00004006-RA;Woma_00004159-RB;Woma_00004162-RA;Woma_00004450-RA;Woma_00004801-RA;Woma_00005195-RA;Woma_00005693-RA;Woma_00005819-RA;Woma_000…
GO:0016787	Molecular Function	hydrolase activity	293	1864	1.19058e-18	4.12373e-17	Woma_00000222-RA;Woma_00000616-RA;Woma_00000630-RA;Woma_00000657-RA;Woma_00000678-RA;Woma_00000679-RA;Woma_00000697-RA;Woma_00000726-RB;Woma_00000752-RA;Woma_00000753-RA;Woma_00000754-RA;Woma_00000756-RA;Woma_00000793-RA;Woma_00000796-RA;Woma_00000837-RA;Woma_00001033-RA;Woma_00001034-RA;Woma_00001035-RA;Woma_00001037-RA;Woma_00001057-RA;Woma_00001144-RA;Woma_00001271-RA;Woma_00001332-RA;Woma_000…
GO:0004857	Molecular Function	enzyme inhibitor activity	68	245	1.17477e-15	3.89205e-14	Woma_00003891-RA;Woma_00003897-RA;Woma_00003914-RA;Woma_00003917-RA;Woma_00004028-RA;Woma_00004034-RA;Woma_00004035-RA;Woma_00004037-RA;Woma_00004038-RA;Woma_00004275-RA;Woma_00004570-RB;Woma_00004654-RC;Woma_00004659-RA;Woma_00004660-RA;Woma_00004661-RA;Woma_00004663-RC;Woma_00004664-RA;Woma_00004719-RA;Woma_00004789-RB;Woma_00005139-RB;Woma_00005287-RA;Woma_00005461-RA;Woma_00005494-RA;Woma_000…
GO:0004568	Molecular Function	chitinase activity	23	35	1.85103e-15	5.87703e-14	Woma_00001033-RA;Woma_00001034-RA;Woma_00001035-RA;Woma_00001037-RA;Woma_00001332-RA;Woma_00002427-RA;Woma_00003037-RA;Woma_00004609-RA;Woma_00004618-RA;Woma_00004619-RA;Woma_00004621-RA;Woma_00004622-RA;Woma_00005416-RA;Woma_00006894-RA;Woma_00006895-RA;Woma_00007268-RA;Woma_00008237-RA;Woma_00009024-RA;Woma_00009249-RA;Woma_00010424-RA;Woma_00014833-RA;Woma_00014834-RA;Woma_00014835-RA
GO:0005179	Molecular Function	hormone activity	22	38	3.42431e-13	1.04373e-11	Woma_00000454-RA;Woma_00000838-RA;Woma_00000872-RA;Woma_00000913-RA;Woma_00003043-RA;Woma_00003877-RA;Woma_00004450-RA;Woma_00004801-RA;Woma_00005693-RA;Woma_00006437-RA;Woma_00007485-RA;Woma_00007657-RA;Woma_00008202-RA;Woma_00008639-RA;Woma_00010280-RA;Woma_00011401-RA;Woma_00011403-RA;Woma_00012990-RA;Woma_00014560-RA;Woma_00014887-RB;Woma_00014889-RA;Woma_00016094-RB
GO:0008237	Molecular Function	metallopeptidase activity	46	149	8.83935e-13	2.59061e-11	Woma_00000678-RA;Woma_00000679-RA;Woma_00000837-RA;Woma_00001057-RA;Woma_00001728-RA;Woma_00001729-RA;Woma_00001916-RB;Woma_00002259-RA;Woma_00003069-RA;Woma_00003070-RA;Woma_00003776-RA;Woma_00004175-RA;Woma_00004176-RA;Woma_00004177-RA;Woma_00004178-RA;Woma_00004402-RA;Woma_00004403-RA;Woma_00004405-RA;Woma_00004651-RA;Woma_00004857-RA;Woma_00004927-RA;Woma_00005144-RA;Woma_00005147-RA;Woma_000…
GO:0052689	Molecular Function	carboxylic ester hydrolase activity	41	125	1.71808e-12	4.84879e-11	Woma_00000616-RA;Woma_00002206-RA;Woma_00002226-RA;Woma_00002389-RA;Woma_00002919-RA;Woma_00003064-RA;Woma_00003527-RB;Woma_00003550-RA;Woma_00005231-RA;Woma_00005738-RA;Woma_00005821-RA;Woma_00005822-RA;Woma_00006017-RA;Woma_00006283-RA;Woma_00006284-RA;Woma_00006285-RA;Woma_00008333-RA;Woma_00008334-RA;Woma_00008335-RA;Woma_00008336-RA;Woma_00008338-RA;Woma_00009355-RA;Woma_00010287-RA;Woma_000…
GO:0005184	Molecular Function	neuropeptide hormone activity	17	25	4.09268e-12	1.11379e-10	Woma_00000454-RA;Woma_00000838-RA;Woma_00000872-RA;Woma_00003043-RA;Woma_00003877-RA;Woma_00004450-RA;Woma_00004801-RA;Woma_00005693-RA;Woma_00006437-RA;Woma_00007485-RA;Woma_00007657-RA;Woma_00008202-RA;Woma_00010280-RA;Woma_00012990-RA;Woma_00014560-RA;Woma_00014889-RA;Woma_00016094-RB
GO:0004222	Molecular Function	metalloendopeptidase activity	31	84	2.92766e-11	7.69268e-10	Woma_00000678-RA;Woma_00000679-RA;Woma_00000837-RA;Woma_00001057-RA;Woma_00001728-RA;Woma_00001729-RA;Woma_00001916-RB;Woma_00002259-RA;Woma_00003776-RA;Woma_00004175-RA;Woma_00004176-RA;Woma_00004177-RA;Woma_00004178-RA;Woma_00004402-RA;Woma_00004403-RA;Woma_00004405-RA;Woma_00004857-RA;Woma_00004927-RA;Woma_00005144-RA;Woma_00005147-RA;Woma_00005643-RA;Woma_00008123-RA;Woma_00008187-RA;Woma_000…
GO:0005539	Molecular Function	glycosaminoglycan binding	31	85	4.17709e-11	1.06098e-09	Woma_00000741-RA;Woma_00000742-RA;Woma_00000743-RA;Woma_00001098-RA;Woma_00001392-RA;Woma_00002003-RA;Woma_00002665-RA;Woma_00002913-RA;Woma_00003925-RA;Woma_00004159-RB;Woma_00004329-RA;Woma_00004839-RA;Woma_00005195-RA;Woma_00005287-RA;Woma_00005319-RA;Woma_00005819-RA;Woma_00007256-RB;Woma_00007257-RA;Woma_00007821-RA;Woma_00008025-RA;Woma_00008253-RA;Woma_00008254-RA;Woma_00009955-RA;Woma_000…
GO:0016298	Molecular Function	lipase activity	30	81	5.50919e-11	1.35419e-09	Woma_00000616-RA;Woma_00001629-RC;Woma_00002206-RA;Woma_00002226-RA;Woma_00002389-RA;Woma_00003064-RA;Woma_00004295-RA;Woma_00005050-RA;Woma_00005084-RA;Woma_00005738-RA;Woma_00005822-RA;Woma_00006017-RA;Woma_00006283-RA;Woma_00010287-RA;Woma_00010356-RA;Woma_00010357-RA;Woma_00010358-RB;Woma_00010359-RA;Woma_00010360-RA;Woma_00010361-RA;Woma_00010362-RA;Woma_00010588-RA;Woma_00011064-RA;Woma_000…
GO:0008083	Molecular Function	growth factor activity	20	41	2.67986e-10	6.38141e-09	Woma_00000408-RB;Woma_00000663-RA;Woma_00000837-RA;Woma_00001215-RA;Woma_00002003-RA;Woma_00002866-RA;Woma_00002913-RA;Woma_00004006-RA;Woma_00005195-RA;Woma_00005819-RA;Woma_00007256-RB;Woma_00007257-RA;Woma_00009174-RA;Woma_00010137-RA;Woma_00010714-RB;Woma_00011179-RA;Woma_00011636-RA;Woma_00011638-RA;Woma_00012474-RA;Woma_00012476-RA
GO:0003796	Molecular Function	lysozyme activity	12	16	1.11453e-09	2.57355e-08	Woma_00001033-RA;Woma_00001034-RA;Woma_00001035-RA;Woma_00001037-RA;Woma_00008237-RA;Woma_00009249-RA;Woma_00010184-RA;Woma_00012054-RB;Woma_00013544-RA;Woma_00014833-RA;Woma_00014834-RA;Woma_00014835-RA
GO:0008970	Molecular Function	phosphatidylcholine 1-acylhydrolase activity	9	10	8.50061e-09	1.90514e-07	Woma_00010356-RA;Woma_00010357-RA;Woma_00010358-RB;Woma_00010359-RA;Woma_00010360-RA;Woma_00010361-RA;Woma_00010362-RA;Woma_00011064-RA;Woma_00011065-RB
GO:0004180	Molecular Function	carboxypeptidase activity	16	32	1.07305e-08	2.33618e-07	Woma_00002871-RA;Woma_00003069-RA;Woma_00003070-RA;Woma_00004651-RA;Woma_00004771-RA;Woma_00005297-RA;Woma_00008079-RA;Woma_00008387-RA;Woma_00010227-RA;Woma_00010229-RA;Woma_00010230-RA;Woma_00010231-RA;Woma_00010232-RA;Woma_00010233-RA;Woma_00010742-RA;Woma_00010743-RB
GO:0042834	Molecular Function	peptidoglycan binding	13	22	1.85672e-08	3.93006e-07	Woma_00000741-RA;Woma_00000742-RA;Woma_00000743-RA;Woma_00002665-RA;Woma_00003925-RA;Woma_00004329-RA;Woma_00007821-RA;Woma_00008253-RA;Woma_00008254-RA;Woma_00009955-RA;Woma_00014072-RA;Woma_00014767-RA;Woma_00014967-RA
GO:0005201	Molecular Function	extracellular matrix structural constituent	13	23	3.88186e-08	7.99453e-07	Woma_00000016-RA;Woma_00001498-RA;Woma_00002913-RA;Woma_00004106-RA;Woma_00004839-RA;Woma_00005044-RA;Woma_00005287-RA;Woma_00005494-RA;Woma_00007579-RB;Woma_00008025-RA;Woma_00008619-RA;Woma_00010004-RA;Woma_00011801-RA
GO:0032450	Molecular Function	maltose alpha-glucosidase activity	9	11	4.26012e-08	8.32362e-07	Woma_00001271-RA;Woma_00004222-RA;Woma_00006656-RA;Woma_00006657-RA;Woma_00006658-RA;Woma_00006659-RA;Woma_00006660-RA;Woma_00006661-RA;Woma_00006662-RA
GO:0045735	Molecular Function	nutrient reservoir activity	9	11	4.26012e-08	8.32362e-07	Woma_00005497-RA;Woma_00006067-RA;Woma_00006069-RA;Woma_00006071-RA;Woma_00006072-RA;Woma_00006073-RA;Woma_00006074-RA;Woma_00006075-RA;Woma_00013209-RA
GO:0090599	Molecular Function	alpha-glucosidase activity	9	12	1.55285e-07	2.95818e-06	Woma_00001271-RA;Woma_00004222-RA;Woma_00006656-RA;Woma_00006657-RA;Woma_00006658-RA;Woma_00006659-RA;Woma_00006660-RA;Woma_00006661-RA;Woma_00006662-RA
GO:0005549	Molecular Function	odorant binding	24	76	1.62531e-07	3.02071e-06	Woma_00003516-RA;Woma_00003670-RA;Woma_00005601-RA;Woma_00005606-RA;Woma_00005611-RA;Woma_00006752-RA;Woma_00006764-RA;Woma_00006766-RA;Woma_00006774-RA;Woma_00007610-RA;Woma_00007612-RA;Woma_00008238-RA;Woma_00009593-RA;Woma_00010472-RA;Woma_00011812-RA;Woma_00013168-RA;Woma_00014360-RA;Woma_00014361-RA;Woma_00014362-RA;Woma_00014402-RA;Woma_00015602-RA;Woma_00015603-RA;Woma_00015604-RA;Woma_000…
GO:0008238	Molecular Function	exopeptidase activity	28	99	2.11934e-07	3.84509e-06	Woma_00001144-RA;Woma_00001916-RB;Woma_00002871-RA;Woma_00003069-RA;Woma_00003070-RA;Woma_00003971-RA;Woma_00003972-RA;Woma_00003973-RA;Woma_00003974-RA;Woma_00003976-RA;Woma_00003982-RB;Woma_00004651-RA;Woma_00004771-RA;Woma_00004857-RA;Woma_00005297-RA;Woma_00006007-RA;Woma_00008079-RA;Woma_00008387-RA;Woma_00008474-RA;Woma_00008475-RA;Woma_00010227-RA;Woma_00010229-RA;Woma_00010230-RA;Woma_000…
GO:0004181	Molecular Function	metallocarboxypeptidase activity	13	26	2.65136e-07	4.69846e-06	Woma_00003069-RA;Woma_00003070-RA;Woma_00004651-RA;Woma_00008079-RA;Woma_00008387-RA;Woma_00010227-RA;Woma_00010229-RA;Woma_00010230-RA;Woma_00010231-RA;Woma_00010232-RA;Woma_00010233-RA;Woma_00010742-RA;Woma_00010743-RB
GO:0015926	Molecular Function	glucosidase activity	10	16	4.20326e-07	7.27928e-06	Woma_00001271-RA;Woma_00004222-RA;Woma_00006656-RA;Woma_00006657-RA;Woma_00006658-RA;Woma_00006659-RA;Woma_00006660-RA;Woma_00006661-RA;Woma_00006662-RA;Woma_00012912-RA
GO:0005125	Molecular Function	cytokine activity	12	24	7.7497e-07	1.31228e-05	Woma_00000706-RA;Woma_00000837-RA;Woma_00001215-RA;Woma_00002665-RA;Woma_00004159-RB;Woma_00005195-RA;Woma_00005819-RA;Woma_00008202-RA;Woma_00008254-RA;Woma_00009174-RA;Woma_00010714-RB;Woma_00010786-RC
GO:0030246	Molecular Function	carbohydrate binding	34	146	1.71002e-06	2.83268e-05	Woma_00001033-RA;Woma_00001034-RA;Woma_00001035-RA;Woma_00001037-RA;Woma_00001271-RA;Woma_00001498-RA;Woma_00002320-RA;Woma_00002495-RA;Woma_00003433-RA;Woma_00003632-RB;Woma_00004108-RA;Woma_00004112-RA;Woma_00004242-RA;Woma_00004310-RA;Woma_00004313-RA;Woma_00004314-RA;Woma_00006248-RA;Woma_00006250-RA;Woma_00006363-RA;Woma_00007366-RA;Woma_00007367-RA;Woma_00007821-RA;Woma_00008025-RA;Woma_000…
GO:0098772	Molecular Function	molecular function regulator	128	869	1.93679e-06	3.14007e-05	Woma_00000408-RB;Woma_00000454-RA;Woma_00000663-RA;Woma_00000706-RA;Woma_00000837-RA;Woma_00000838-RA;Woma_00000872-RA;Woma_00000913-RA;Woma_00001076-RB;Woma_00001215-RA;Woma_00001502-RA;Woma_00001916-RB;Woma_00002003-RA;Woma_00002665-RA;Woma_00002866-RA;Woma_00002913-RA;Woma_00003043-RA;Woma_00003189-RA;Woma_00003877-RA;Woma_00003891-RA;Woma_00003897-RA;Woma_00003914-RA;Woma_00003917-RA;Woma_000…
GO:0004558	Molecular Function	alpha-1,4-glucosidase activity	7	9	2.86507e-06	4.45547e-05	Woma_00001271-RA;Woma_00004222-RA;Woma_00006656-RA;Woma_00006657-RA;Woma_00006658-RA;Woma_00006661-RA;Woma_00006662-RA
GO:0008745	Molecular Function	N-acetylmuramoyl-L-alanine amidase activity	7	9	2.86507e-06	4.45547e-05	Woma_00002665-RA;Woma_00003925-RA;Woma_00008253-RA;Woma_00008254-RA;Woma_00009955-RA;Woma_00014767-RA;Woma_00014967-RA
GO:0004620	Molecular Function	phospholipase activity	16	46	4.60363e-06	7.01593e-05	Woma_00002389-RA;Woma_00004295-RA;Woma_00010356-RA;Woma_00010357-RA;Woma_00010358-RB;Woma_00010359-RA;Woma_00010360-RA;Woma_00010361-RA;Woma_00010362-RA;Woma_00010588-RA;Woma_00011064-RA;Woma_00011065-RB;Woma_00012280-RA;Woma_00013723-RA;Woma_00013950-RA;Woma_00014290-RA
GO:0004035	Molecular Function	alkaline phosphatase activity	10	20	6.6739e-06	9.97159e-05	Woma_00000793-RA;Woma_00002190-RA;Woma_00005309-RA;Woma_00007031-RA;Woma_00007032-RA;Woma_00008672-RA;Woma_00011702-RA;Woma_00011703-RA;Woma_00011707-RA;Woma_00011708-RA
GO:0030882	Molecular Function	lipid antigen binding	5	5	9.71302e-06	0.000139648	Woma_00000741-RA;Woma_00000742-RA;Woma_00000743-RA;Woma_00004329-RA;Woma_00014072-RA
GO:0070891	Molecular Function	lipoteichoic acid binding	5	5	9.71302e-06	0.000139648	Woma_00000741-RA;Woma_00000742-RA;Woma_00000743-RA;Woma_00004329-RA;Woma_00014072-RA
GO:0004089	Molecular Function	carbonate dehydratase activity	8	14	1.63478e-05	0.000230685	Woma_00000172-RA;Woma_00000484-RC;Woma_00001305-RA;Woma_00005629-RA;Woma_00005637-RC;Woma_00005639-RA;Woma_00008195-RA;Woma_00010380-RA
GO:0071855	Molecular Function	neuropeptide receptor binding	8	16	5.83747e-05	0.000808756	Woma_00000838-RA;Woma_00003043-RA;Woma_00003877-RA;Woma_00004801-RA;Woma_00005693-RA;Woma_00007485-RA;Woma_00008639-RA;Woma_00014560-RA
GO:0008239	Molecular Function	dipeptidyl-peptidase activity	8	17	0.000100666	0.00136977	Woma_00003971-RA;Woma_00003972-RA;Woma_00003973-RA;Woma_00003974-RA;Woma_00003976-RA;Woma_00003982-RB;Woma_00004857-RA;Woma_00005297-RA
GO:0008084	Molecular Function	imaginal disc growth factor receptor binding	6	10	0.000141955	0.00189772	Woma_00001332-RA;Woma_00004618-RA;Woma_00004619-RA;Woma_00004621-RA;Woma_00004622-RA;Woma_00005416-RA
GO:0043394	Molecular Function	proteoglycan binding	12	37	0.000155856	0.00204762	Woma_00002913-RA;Woma_00003405-RA;Woma_00004159-RB;Woma_00004839-RA;Woma_00005287-RA;Woma_00007256-RB;Woma_00007257-RA;Woma_00011636-RA;Woma_00011638-RA;Woma_00011801-RA;Woma_00011875-RA;Woma_00013273-RA
GO:0005550	Molecular Function	pheromone binding	5	7	0.000171701	0.00221756	Woma_00003516-RA;Woma_00003670-RA;Woma_00006752-RA;Woma_00006774-RA;Woma_00013168-RA
GO:0004190	Molecular Function	aspartic-type endopeptidase activity	8	19	0.00026096	0.00331419	Woma_00008721-RA;Woma_00010680-RA;Woma_00010760-RA;Woma_00010761-RB;Woma_00010763-RA;Woma_00010764-RA;Woma_00010766-RA;Woma_00010767-RA
GO:0008235	Molecular Function	metalloexopeptidase activity	15	56	0.000272702	0.00340654	Woma_00001916-RB;Woma_00003069-RA;Woma_00003070-RA;Woma_00004651-RA;Woma_00006007-RA;Woma_00008079-RA;Woma_00008387-RA;Woma_00010227-RA;Woma_00010229-RA;Woma_00010230-RA;Woma_00010231-RA;Woma_00010232-RA;Woma_00010233-RA;Woma_00010742-RA;Woma_00010743-RB
GO:0070001	Molecular Function	aspartic-type peptidase activity	8	20	0.000397222	0.00488199	Woma_00008721-RA;Woma_00010680-RA;Woma_00010760-RA;Woma_00010761-RB;Woma_00010763-RA;Woma_00010764-RA;Woma_00010766-RA;Woma_00010767-RA
GO:0008201	Molecular Function	heparin binding	14	52	0.000408804	0.00492641	Woma_00001098-RA;Woma_00002003-RA;Woma_00002913-RA;Woma_00004839-RA;Woma_00005195-RA;Woma_00005287-RA;Woma_00005319-RA;Woma_00005819-RA;Woma_00007256-RB;Woma_00007257-RA;Woma_00011636-RA;Woma_00011638-RA;Woma_00012474-RA;Woma_00012476-RA
GO:0008484	Molecular Function	sulfuric ester hydrolase activity	5	8	0.000420232	0.00492641	Woma_00005426-RA;Woma_00008932-RA;Woma_00008933-RB;Woma_00009076-RB;Woma_00010130-RB
GO:0016015	Molecular Function	morphogen activity	5	8	0.000420232	0.00492641	Woma_00001215-RA;Woma_00004159-RB;Woma_00005819-RA;Woma_00010714-RB;Woma_00010786-RC
GO:0050431	Molecular Function	transforming growth factor beta binding	9	25	0.000434692	0.00501872	Woma_00004654-RC;Woma_00004659-RA;Woma_00004660-RA;Woma_00004661-RA;Woma_00004663-RC;Woma_00004664-RA;Woma_00004719-RA;Woma_00005139-RB;Woma_00013978-RA
GO:0004185	Molecular Function	serine-type carboxypeptidase activity	4	5	0.000450554	0.00511916	Woma_00002871-RA;Woma_00004771-RA;Woma_00005297-RA;Woma_00008079-RA
GO:0001948	Molecular Function	glycoprotein binding	12	41	0.000456827	0.00511916	Woma_00002913-RA;Woma_00003405-RA;Woma_00004159-RB;Woma_00004839-RA;Woma_00005287-RA;Woma_00007256-RB;Woma_00007257-RA;Woma_00011636-RA;Woma_00011638-RA;Woma_00011801-RA;Woma_00011875-RA;Woma_00013273-RA
GO:0032934	Molecular Function	sterol binding	9	27	0.000830535	0.0091591	Woma_00000741-RA;Woma_00000742-RA;Woma_00000743-RA;Woma_00000744-RA;Woma_00000745-RA;Woma_00004329-RA;Woma_00005312-RA;Woma_00011479-RA;Woma_00014072-RA
GO:0050840	Molecular Function	extracellular matrix binding	8	22	0.000841387	0.0091591	Woma_00001498-RA;Woma_00002913-RA;Woma_00004159-RB;Woma_00004839-RA;Woma_00010786-RC;Woma_00011307-RA;Woma_00011801-RA;Woma_00013273-RA
GO:0001664	Molecular Function	G-protein coupled receptor binding	23	116	0.00095011	0.010197	Woma_00000277-RA;Woma_00000838-RA;Woma_00002867-RA;Woma_00003043-RA;Woma_00003877-RA;Woma_00004158-RB;Woma_00004159-RB;Woma_00004162-RA;Woma_00004450-RA;Woma_00004801-RA;Woma_00005693-RA;Woma_00006820-RA;Woma_00007256-RB;Woma_00007257-RA;Woma_00007482-RA;Woma_00007485-RA;Woma_00008639-RA;Woma_00008779-RA;Woma_00009830-RA;Woma_00011636-RA;Woma_00011638-RA;Woma_00014246-RA;Woma_00014560-RA
GO:0008011	Molecular Function	structural constituent of pupal chitin-based cuticle	3	3	0.000985454	0.0102865	Woma_00003010-RA;Woma_00008567-RA;Woma_00011244-RA
GO:0033961	Molecular Function	cis-stilbene-oxide hydrolase activity	3	3	0.000985454	0.0102865	Woma_00011356-RA;Woma_00011357-RA;Woma_00011358-RA
GO:0031685	Molecular Function	adenosine receptor binding	4	6	0.00124474	0.0126465	Woma_00007256-RB;Woma_00007257-RA;Woma_00011636-RA;Woma_00011638-RA
GO:0070008	Molecular Function	serine-type exopeptidase activity	4	6	0.00124474	0.0126465	Woma_00002871-RA;Woma_00004771-RA;Woma_00005297-RA;Woma_00008079-RA
GO:0033612	Molecular Function	receptor serine/threonine kinase binding	6	14	0.00142913	0.014329	Woma_00005195-RA;Woma_00005819-RA;Woma_00007278-RA;Woma_00007280-RA;Woma_00007281-RA;Woma_00010755-RA
GO:0005518	Molecular Function	collagen binding	8	25	0.00217139	0.0213248	Woma_00000837-RA;Woma_00002003-RA;Woma_00002913-RA;Woma_00004857-RA;Woma_00005819-RA;Woma_00011307-RA;Woma_00011801-RA;Woma_00011875-RA
GO:0001530	Molecular Function	lipopolysaccharide binding	6	15	0.00218285	0.0213248	Woma_00000741-RA;Woma_00000742-RA;Woma_00000743-RA;Woma_00004329-RA;Woma_00007821-RA;Woma_00014072-RA
GO:0005102	Molecular Function	receptor binding	93	712	0.00329427	0.0317751	Woma_00000277-RA;Woma_00000408-RB;Woma_00000433-RA;Woma_00000454-RA;Woma_00000663-RA;Woma_00000706-RA;Woma_00000837-RA;Woma_00000838-RA;Woma_00000872-RA;Woma_00000913-RA;Woma_00001215-RA;Woma_00001332-RA;Woma_00001402-RA;Woma_00001916-RB;Woma_00002003-RA;Woma_00002665-RA;Woma_00002866-RA;Woma_00002867-RA;Woma_00002868-RA;Woma_00002913-RA;Woma_00002974-RA;Woma_00003043-RA;Woma_00003189-RA;Woma_000…
GO:0004099	Molecular Function	chitin deacetylase activity	3	4	0.00364817	0.0347488	Woma_00002427-RA;Woma_00006894-RA;Woma_00006895-RA
GO:0004771	Molecular Function	sterol esterase activity	5	12	0.0042271	0.039766	Woma_00000616-RA;Woma_00003064-RA;Woma_00006017-RA;Woma_00010287-RA;Woma_00014222-RA
GO:0046625	Molecular Function	sphingolipid binding	4	8	0.00493067	0.0458191	Woma_00002868-RA;Woma_00004106-RA;Woma_00008619-RA;Woma_00009830-RA

## Sheet: Cellular Component
GO ID	Category	Description	Excretory/secretory (ES) (876)	All (9717)	pvalue	p.adjust	Genes
GO:0005576	Cellular Component	extracellular region	570	1326	2.31E-316	1.16E-313	Woma_00000016-RA;Woma_00000172-RA;Woma_00000222-RA;Woma_00000245-RA;Woma_00000246-RA;Woma_00000345-RA;Woma_00000346-RA;Woma_00000347-RA;Woma_00000350-RA;Woma_00000400-RA;Woma_00000408-RB;Woma_00000433-RA;Woma_00000454-RA;Woma_00000484-RC;Woma_00000533-RB;Woma_00000551-RA;Woma_00000560-RA;Woma_00000562-RA;Woma_00000563-RA;Woma_00000565-RA;Woma_00000657-RA;Woma_00000663-RA;Woma_00000676-RA;Woma_000…
GO:0044421	Cellular Component	extracellular region part	433	905	1.74518e-245	4.39786e-243	Woma_00000016-RA;Woma_00000245-RA;Woma_00000246-RA;Woma_00000345-RA;Woma_00000346-RA;Woma_00000347-RA;Woma_00000350-RA;Woma_00000400-RA;Woma_00000433-RA;Woma_00000454-RA;Woma_00000551-RA;Woma_00000560-RA;Woma_00000562-RA;Woma_00000563-RA;Woma_00000565-RA;Woma_00000741-RA;Woma_00000742-RA;Woma_00000743-RA;Woma_00000751-RA;Woma_00000837-RA;Woma_00000838-RA;Woma_00000872-RA;Woma_00000913-RA;Woma_000…
GO:0005615	Cellular Component	extracellular space	290	638	7.16762e-146	1.20416e-143	Woma_00000433-RA;Woma_00000454-RA;Woma_00000551-RA;Woma_00000565-RA;Woma_00000741-RA;Woma_00000742-RA;Woma_00000743-RA;Woma_00000837-RA;Woma_00000838-RA;Woma_00000872-RA;Woma_00000913-RA;Woma_00000933-RA;Woma_00000934-RA;Woma_00000935-RA;Woma_00000936-RA;Woma_00000939-RA;Woma_00000958-RA;Woma_00001033-RA;Woma_00001034-RA;Woma_00001035-RA;Woma_00001037-RA;Woma_00001392-RA;Woma_00001455-RA;Woma_000…
GO:0031012	Cellular Component	extracellular matrix	159	249	1.55585e-106	1.96037e-104	Woma_00000016-RA;Woma_00000245-RA;Woma_00000246-RA;Woma_00000345-RA;Woma_00000346-RA;Woma_00000347-RA;Woma_00000350-RA;Woma_00000400-RA;Woma_00000560-RA;Woma_00000562-RA;Woma_00000563-RA;Woma_00000751-RA;Woma_00001098-RA;Woma_00001392-RA;Woma_00001498-RA;Woma_00001667-RA;Woma_00001670-RA;Woma_00001681-RA;Woma_00001840-RA;Woma_00001916-RB;Woma_00002259-RA;Woma_00002868-RA;Woma_00002913-RA;Woma_000…
GO:0005788	Cellular Component	endoplasmic reticulum lumen	36	104	3.39897e-13	3.42616e-11	Woma_00000552-RA;Woma_00000676-RA;Woma_00001271-RA;Woma_00001455-RA;Woma_00001958-RA;Woma_00002003-RA;Woma_00002096-RA;Woma_00002259-RA;Woma_00003371-RA;Woma_00004106-RA;Woma_00004158-RB;Woma_00004159-RB;Woma_00004839-RA;Woma_00004944-RA;Woma_00005319-RA;Woma_00005461-RA;Woma_00005819-RA;Woma_00005828-RA;Woma_00005963-RA;Woma_00007048-RA;Woma_00007431-RA;Woma_00008619-RA;Woma_00008932-RA;Woma_000…
GO:0043202	Cellular Component	lysosomal lumen	21	38	5.87964e-13	4.9389e-11	Woma_00000616-RA;Woma_00003064-RA;Woma_00003506-RA;Woma_00004242-RA;Woma_00006017-RA;Woma_00007346-RA;Woma_00007442-RA;Woma_00008025-RA;Woma_00008192-RA;Woma_00008438-RA;Woma_00008721-RA;Woma_00008799-RB;Woma_00008932-RA;Woma_00009830-RA;Woma_00010894-RB;Woma_00011875-RA;Woma_00013105-RA;Woma_00013631-RA;Woma_00014072-RA;Woma_00016105-RA;Woma_00016106-RA
GO:0005775	Cellular Component	vacuolar lumen	28	73	8.52069e-12	6.1349e-10	Woma_00000616-RA;Woma_00003064-RA;Woma_00003506-RA;Woma_00004242-RA;Woma_00005963-RA;Woma_00006017-RA;Woma_00007256-RB;Woma_00007257-RA;Woma_00007346-RA;Woma_00007442-RA;Woma_00008025-RA;Woma_00008192-RA;Woma_00008438-RA;Woma_00008721-RA;Woma_00008799-RB;Woma_00008932-RA;Woma_00009830-RA;Woma_00010894-RB;Woma_00011636-RA;Woma_00011638-RA;Woma_00011875-RA;Woma_00012999-RA;Woma_00013105-RA;Woma_000…
GO:0044420	Cellular Component	extracellular matrix component	21	52	1.14913e-09	7.23953e-08	Woma_00001392-RA;Woma_00001498-RA;Woma_00002868-RA;Woma_00002913-RA;Woma_00004106-RA;Woma_00004839-RA;Woma_00005137-RA;Woma_00005461-RA;Woma_00005494-RA;Woma_00006895-RA;Woma_00008619-RA;Woma_00008799-RB;Woma_00010004-RA;Woma_00010986-RA;Woma_00010987-RA;Woma_00011307-RA;Woma_00011801-RA;Woma_00012219-RA;Woma_00012315-RA;Woma_00013273-RA;Woma_00014222-RA
GO:0005604	Cellular Component	basement membrane	20	48	1.48151e-09	8.29648e-08	Woma_00001392-RA;Woma_00001498-RA;Woma_00002913-RA;Woma_00004106-RA;Woma_00004839-RA;Woma_00005137-RA;Woma_00005461-RA;Woma_00005494-RA;Woma_00006895-RA;Woma_00008619-RA;Woma_00008799-RB;Woma_00010004-RA;Woma_00010986-RA;Woma_00010987-RA;Woma_00011307-RA;Woma_00011801-RA;Woma_00012219-RA;Woma_00012315-RA;Woma_00013273-RA;Woma_00014222-RA
GO:0030312	Cellular Component	external encapsulating structure	13	21	2.44775e-09	1.23367e-07	Woma_00001498-RA;Woma_00002045-RA;Woma_00002048-RA;Woma_00002992-RA;Woma_00004232-RA;Woma_00005086-RA;Woma_00007028-RA;Woma_00007579-RB;Woma_00008013-RA;Woma_00012743-RA;Woma_00013522-RA;Woma_00013525-RA;Woma_00015906-RA
GO:0005616	Cellular Component	larval serum protein complex	9	10	3.48386e-09	1.59624e-07	Woma_00005497-RA;Woma_00006067-RA;Woma_00006069-RA;Woma_00006071-RA;Woma_00006072-RA;Woma_00006073-RA;Woma_00006074-RA;Woma_00006075-RA;Woma_00013209-RA
GO:0031225	Cellular Component	anchored component of membrane	25	78	8.76587e-09	3.68167e-07	Woma_00000484-RC;Woma_00000793-RA;Woma_00001502-RA;Woma_00001916-RB;Woma_00001958-RA;Woma_00002190-RA;Woma_00004654-RC;Woma_00004659-RA;Woma_00004660-RA;Woma_00004661-RA;Woma_00004663-RC;Woma_00004664-RA;Woma_00004719-RA;Woma_00005139-RB;Woma_00005629-RA;Woma_00005637-RC;Woma_00005639-RA;Woma_00007031-RA;Woma_00007821-RA;Woma_00008025-RA;Woma_00008079-RA;Woma_00008672-RA;Woma_00010380-RA;Woma_000…
GO:0005578	Cellular Component	proteinaceous extracellular matrix	20	54	1.68372e-08	6.52765e-07	Woma_00001392-RA;Woma_00001498-RA;Woma_00002913-RA;Woma_00004106-RA;Woma_00004839-RA;Woma_00005137-RA;Woma_00005461-RA;Woma_00005494-RA;Woma_00006895-RA;Woma_00008619-RA;Woma_00008799-RB;Woma_00010004-RA;Woma_00010986-RA;Woma_00010987-RA;Woma_00011307-RA;Woma_00011801-RA;Woma_00012219-RA;Woma_00012315-RA;Woma_00013273-RA;Woma_00014222-RA
GO:1990184	Cellular Component	amino acid transport complex	8	11	5.45529e-07	1.9639e-05	Woma_00004222-RA;Woma_00006656-RA;Woma_00006657-RA;Woma_00006658-RA;Woma_00006659-RA;Woma_00006660-RA;Woma_00006661-RA;Woma_00006662-RA
GO:0042600	Cellular Component	chorion	7	12	2.49707e-05	0.000839014	Woma_00001498-RA;Woma_00002045-RA;Woma_00002048-RA;Woma_00007028-RA;Woma_00007579-RB;Woma_00008013-RA;Woma_00015906-RA
GO:0035578	Cellular Component	azurophil granule lumen	14	48	5.51359e-05	0.00173678	Woma_00003506-RA;Woma_00004242-RA;Woma_00005963-RA;Woma_00007256-RB;Woma_00007257-RA;Woma_00008438-RA;Woma_00008932-RA;Woma_00011636-RA;Woma_00011638-RA;Woma_00012999-RA;Woma_00014072-RA;Woma_00014814-RA;Woma_00016105-RA;Woma_00016106-RA
GO:0046658	Cellular Component	anchored component of plasma membrane	9	26	0.000287741	0.00853068	Woma_00000484-RC;Woma_00001502-RA;Woma_00001958-RA;Woma_00005629-RA;Woma_00005637-RC;Woma_00005639-RA;Woma_00007821-RA;Woma_00010380-RA;Woma_00011563-RC
GO:0031092	Cellular Component	platelet alpha granule membrane	9	29	0.000720338	0.0201695	Woma_00004654-RC;Woma_00004659-RA;Woma_00004660-RA;Woma_00004661-RA;Woma_00004663-RC;Woma_00004664-RA;Woma_00004719-RA;Woma_00005139-RB;Woma_00011307-RA
GO:0042718	Cellular Component	yolk granule	4	6	0.000848471	0.0213815	Woma_00011604-RA;Woma_00012503-RA;Woma_00012504-RB;Woma_00012505-RA
GO:0060417	Cellular Component	yolk	4	6	0.000848471	0.0213815	Woma_00011604-RA;Woma_00012503-RA;Woma_00012504-RB;Woma_00012505-RA
GO:0031983	Cellular Component	vesicle lumen	27	162	0.00124543	0.0298904	Woma_00001098-RA;Woma_00002003-RA;Woma_00002665-RA;Woma_00003506-RA;Woma_00004242-RA;Woma_00005963-RA;Woma_00007256-RB;Woma_00007257-RA;Woma_00008254-RA;Woma_00008438-RA;Woma_00008721-RA;Woma_00008932-RA;Woma_00009803-RB;Woma_00011307-RA;Woma_00011604-RA;Woma_00011636-RA;Woma_00011638-RA;Woma_00012315-RA;Woma_00012503-RA;Woma_00012504-RB;Woma_00012505-RA;Woma_00012999-RA;Woma_00013177-RA;Woma_000…
