# Supplementary material for: Transcriptomic profiling of different developmental stages reveals parasitic strategies of Wohlfahrtia magnifica, a myiasis-causing flesh fly
Source: BMC Genomics. 2024 Jan 25;25:111. doi: 10.1186/s12864-023-09949-3 (PMC10829477; doi:10.1186/s12864-023-09949-3)
Supplement: Supplementary file 7 — Supplementary Material 7: Supplementary Table S4. Statistics of transcriptome data at different developmental stages [file 12864_2023_9949_MOESM7_ESM.xlsx]

## Sheet: Sheet1
Sample name	Raw reads	Raw bases(G)	Q20(%)	Q30(%)	GC Content(%)	Clean reads	Unique and multiple genome mapping rate
Second_stage_larvae1	48135584	7.22	97.7	93.3	38.3	46917958	0.984
Second_stage_larvae2	39351906	5.9	97.6	93.1	38.8	38394672	0.9881
Second_stage_larvae3	44881742	6.73	97.8	93.5	38.4	43855344	0.9875
Second_stage_larvae4	53550168	8.03	97.6	93.2	38.2	52138400	0.9897
Third_stage_larvae1	46296974	6.94	97.6	93	37.3	45378286	0.9668
Third_stage_larvae2	41360512	6.2	97.1	92	38.9	40484508	0.9591
Third_stage_larvae3	49172660	7.38	98.1	94.1	39.4	48261134	0.9683
Third_stage_larvae3	43515862	6.53	97.9	93.7	38.1	42798582	0.9795
Pupae1	44369424	6.66	97.6	93	37.4	43269180	0.9772
Pupae2	45405746	6.81	97.8	93.4	34.8	44266870	0.9808
Pupae3	45369684	6.81	97.5	92.8	37.1	44230024	0.9621
Pupae4	45207468	6.78	97.7	93.2	37.2	44240666	0.9646
Adult1	44370474	6.66	97.7	93.4	37.2	43325756	0.9774
Adult2	46274526	6.94	97.6	93	36	45156092	0.9759
Adult3	44920656	6.74	97.6	92.9	35.3	43736892	0.9725
Adult4	46819830	7.02	97.3	92.5	36.4	45586092	0.9761
