# Supplementary material for: Transcriptomic profiling of different developmental stages reveals parasitic strategies of Wohlfahrtia magnifica, a myiasis-causing flesh fly
Source: BMC Genomics. 2024 Jan 25;25:111. doi: 10.1186/s12864-023-09949-3 (PMC10829477; doi:10.1186/s12864-023-09949-3)
Supplement: Supplementary file 8 — Supplementary Material 8: Supplementary Table S5. GO enrichment analysis of differentially expressed genes in pairwise comparisons of different developmental stages of W. magnifica [file 12864_2023_9949_MOESM8_ESM.xlsx]

## Sheet: L2 larvae vs  L3 larvae
GO ID	Regulation	Caregory	Description	Second stage larvae versus Third stage larvae	All	pvalue	p.adjust	Genes
GO:0031012	Down	Cellular Component	extracellular matrix	64	172	1.62157e-33	9.30782e-31	Woma_00000346;Woma_00000347;Woma_00000350;Woma_00000394;Woma_00000561;Woma_00000563;Woma_00001155;Woma_00001467;Woma_00001681;Woma_00003137;Woma_00003138;Woma_00003225;Woma_00003644;Woma_00003646;Woma_00004077;Woma_00004106;Woma_00004839;Woma_00005363;Woma_00006562;Woma_00006563;Woma_00006626;Woma_00006665;Woma_00006666;Woma_00006667;Woma_00007478;Woma_00008155;Woma_00008351;Woma_00008352;Woma_00…
GO:0044421	Down	Cellular Component	extracellular region part	104	646	4.95423e-20	1.34772e-17	Woma_00000043;Woma_00000346;Woma_00000347;Woma_00000350;Woma_00000394;Woma_00000561;Woma_00000563;Woma_00000742;Woma_00001142;Woma_00001143;Woma_00001155;Woma_00001382;Woma_00001467;Woma_00001626;Woma_00001681;Woma_00001972;Woma_00002097;Woma_00002707;Woma_00002865;Woma_00003069;Woma_00003137;Woma_00003138;Woma_00003225;Woma_00003366;Woma_00003411;Woma_00003644;Woma_00003646;Woma_00004077;Woma_00…
GO:0005576	Down	Cellular Component	extracellular region	133	958	7.04385e-20	1.34772e-17	Woma_00000043;Woma_00000282;Woma_00000346;Woma_00000347;Woma_00000350;Woma_00000394;Woma_00000561;Woma_00000563;Woma_00000642;Woma_00000643;Woma_00000742;Woma_00001142;Woma_00001143;Woma_00001155;Woma_00001186;Woma_00001382;Woma_00001467;Woma_00001626;Woma_00001681;Woma_00001888;Woma_00001972;Woma_00002097;Woma_00002225;Woma_00002427;Woma_00002707;Woma_00002865;Woma_00002866;Woma_00003069;Woma_00…
GO:0005887	Down	Cellular Component	integral component of plasma membrane	50	430	2.18996e-05	0.0031426	Woma_00000091;Woma_00000247;Woma_00000775;Woma_00000809;Woma_00001129;Woma_00002097;Woma_00002888;Woma_00003158;Woma_00003408;Woma_00003603;Woma_00004504;Woma_00005061;Woma_00005062;Woma_00005211;Woma_00005310;Woma_00005365;Woma_00005453;Woma_00006308;Woma_00006927;Woma_00007118;Woma_00007179;Woma_00007288;Woma_00007931;Woma_00008032;Woma_00008151;Woma_00008738;Woma_00008741;Woma_00008785;Woma_00…
GO:0030684	Down	Cellular Component	preribosome	15	71	3.28476e-05	0.0037709	Woma_00000871;Woma_00002830;Woma_00003880;Woma_00004534;Woma_00005428;Woma_00006123;Woma_00007225;Woma_00008574;Woma_00010691;Woma_00011009;Woma_00011286;Woma_00011519;Woma_00011864;Woma_00012073;Woma_00012983
GO:0031226	Down	Cellular Component	intrinsic component of plasma membrane	51	453	4.34065e-05	0.00415255	Woma_00000091;Woma_00000247;Woma_00000775;Woma_00000809;Woma_00001129;Woma_00002097;Woma_00002888;Woma_00003158;Woma_00003408;Woma_00003603;Woma_00004504;Woma_00005061;Woma_00005062;Woma_00005211;Woma_00005310;Woma_00005365;Woma_00005453;Woma_00005629;Woma_00006308;Woma_00006927;Woma_00007118;Woma_00007179;Woma_00007288;Woma_00007931;Woma_00008032;Woma_00008151;Woma_00008738;Woma_00008741;Woma_00…
GO:0032040	Down	Cellular Component	small-subunit processome	9	33	0.000162892	0.0133572	Woma_00000871;Woma_00002830;Woma_00003880;Woma_00004534;Woma_00005428;Woma_00006123;Woma_00007225;Woma_00011009;Woma_00012983
GO:0030315	Down	Cellular Component	T-tubule	7	21	0.000224327	0.0160955	Woma_00001467;Woma_00002284;Woma_00005310;Woma_00007179;Woma_00012103;Woma_00013526;Woma_00014075
GO:0042302	Down	Molecular Function	structural constituent of cuticle	54	99	7.9987e-38	8.0227e-35	Woma_00000346;Woma_00000347;Woma_00000350;Woma_00000394;Woma_00000561;Woma_00000563;Woma_00001384;Woma_00001681;Woma_00003225;Woma_00003644;Woma_00003646;Woma_00003734;Woma_00005363;Woma_00006626;Woma_00006665;Woma_00006666;Woma_00006667;Woma_00008155;Woma_00008351;Woma_00008352;Woma_00008353;Woma_00008567;Woma_00009011;Woma_00009105;Woma_00009110;Woma_00009112;Woma_00009119;Woma_00009161;Woma_00…
GO:0005214	Down	Molecular Function	structural constituent of chitin-based cuticle	50	94	2.42553e-34	1.2164e-31	Woma_00000346;Woma_00000347;Woma_00000350;Woma_00000394;Woma_00000561;Woma_00000563;Woma_00001681;Woma_00003225;Woma_00003644;Woma_00003646;Woma_00005363;Woma_00006626;Woma_00006665;Woma_00006666;Woma_00006667;Woma_00008155;Woma_00008351;Woma_00008352;Woma_00008353;Woma_00008567;Woma_00009105;Woma_00009110;Woma_00009112;Woma_00009119;Woma_00009820;Woma_00010371;Woma_00011196;Woma_00011225;Woma_00…
GO:0008010	Down	Molecular Function	structural constituent of chitin-based larval cuticle	43	85	1.96175e-28	6.5588e-26	Woma_00000346;Woma_00000347;Woma_00000350;Woma_00000394;Woma_00000561;Woma_00000563;Woma_00001681;Woma_00003225;Woma_00003644;Woma_00003646;Woma_00005363;Woma_00006626;Woma_00006665;Woma_00006666;Woma_00006667;Woma_00008351;Woma_00008352;Woma_00008353;Woma_00008567;Woma_00009105;Woma_00009110;Woma_00009112;Woma_00009119;Woma_00009820;Woma_00010371;Woma_00011196;Woma_00011225;Woma_00011226;Woma_00…
GO:0005198	Down	Molecular Function	structural molecule activity	72	481	4.2517e-11	1.06611e-08	Woma_00000139;Woma_00000346;Woma_00000347;Woma_00000350;Woma_00000394;Woma_00000561;Woma_00000563;Woma_00001374;Woma_00001384;Woma_00001459;Woma_00001467;Woma_00001681;Woma_00001969;Woma_00003225;Woma_00003644;Woma_00003646;Woma_00003734;Woma_00004106;Woma_00004839;Woma_00005363;Woma_00005373;Woma_00006291;Woma_00006561;Woma_00006626;Woma_00006665;Woma_00006666;Woma_00006667;Woma_00008006;Woma_00…
GO:0015297	Down	Molecular Function	antiporter activity	10	40	0.000244414	0.044604	Woma_00000709;Woma_00000775;Woma_00005310;Woma_00006111;Woma_00007567;Woma_00010381;Woma_00012214;Woma_00013010;Woma_00013295;Woma_00013427
GO:0015291	Down	Molecular Function	secondary active transmembrane transporter activity	17	98	0.000266824	0.044604	Woma_00000709;Woma_00000775;Woma_00001129;Woma_00003959;Woma_00005310;Woma_00005412;Woma_00005453;Woma_00006111;Woma_00007567;Woma_00010381;Woma_00011287;Woma_00012036;Woma_00012214;Woma_00013010;Woma_00013295;Woma_00013427;Woma_00013825
GO:0040003	Down	Biological Process	chitin-based cuticle development	56	158	8.455e-27	4.35602e-23	Woma_00000346;Woma_00000347;Woma_00000350;Woma_00000394;Woma_00000561;Woma_00000563;Woma_00000925;Woma_00001681;Woma_00002540;Woma_00003225;Woma_00003644;Woma_00003646;Woma_00005363;Woma_00006626;Woma_00006665;Woma_00006666;Woma_00006667;Woma_00007268;Woma_00008155;Woma_00008351;Woma_00008352;Woma_00008353;Woma_00008567;Woma_00009105;Woma_00009110;Woma_00009112;Woma_00009119;Woma_00009181;Woma_00…
GO:0042335	Down	Biological Process	cuticle development	63	225	1.25299e-23	3.22771e-20	Woma_00000346;Woma_00000347;Woma_00000350;Woma_00000394;Woma_00000561;Woma_00000563;Woma_00000876;Woma_00000877;Woma_00000925;Woma_00001681;Woma_00002348;Woma_00002540;Woma_00002930;Woma_00003225;Woma_00003644;Woma_00003646;Woma_00005363;Woma_00006626;Woma_00006665;Woma_00006666;Woma_00006667;Woma_00007268;Woma_00008155;Woma_00008351;Woma_00008352;Woma_00008353;Woma_00008567;Woma_00009011;Woma_00…
GO:0042438	Down	Biological Process	melanin biosynthetic process	7	19	0.000154218	0.264843	Woma_00000876;Woma_00000877;Woma_00001142;Woma_00001143;Woma_00002930;Woma_00012362;Woma_00016159
GO:0005576	up	Cellular Component	extracellular region	96	958	4.34461e-19	2.15058e-16	Woma_00000016;Woma_00000570;Woma_00000640;Woma_00000657;Woma_00000881;Woma_00000958;Woma_00001049;Woma_00001811;Woma_00001819;Woma_00001934;Woma_00001958;Woma_00001982;Woma_00002093;Woma_00002333;Woma_00002334;Woma_00002335;Woma_00002702;Woma_00002864;Woma_00003223;Woma_00003224;Woma_00003236;Woma_00003518;Woma_00004329;Woma_00004656;Woma_00004659;Woma_00004660;Woma_00004662;Woma_00004663;Woma_00…
GO:0044421	up	Cellular Component	extracellular region part	69	646	8.11945e-15	2.00956e-12	Woma_00000016;Woma_00000570;Woma_00000958;Woma_00001819;Woma_00001934;Woma_00001958;Woma_00002333;Woma_00002334;Woma_00002335;Woma_00002702;Woma_00003223;Woma_00003224;Woma_00003236;Woma_00003518;Woma_00004329;Woma_00004656;Woma_00004659;Woma_00004660;Woma_00004662;Woma_00004663;Woma_00004664;Woma_00005223;Woma_00005497;Woma_00005601;Woma_00005606;Woma_00006067;Woma_00006069;Woma_00006071;Woma_00…
GO:0005616	up	Cellular Component	larval serum protein complex	9	9	2.3729e-13	3.91529e-11	Woma_00005497;Woma_00006067;Woma_00006069;Woma_00006071;Woma_00006072;Woma_00006073;Woma_00006074;Woma_00006075;Woma_00013209
GO:0005615	up	Cellular Component	extracellular space	52	452	1.85021e-12	2.28963e-10	Woma_00000958;Woma_00001934;Woma_00001958;Woma_00002333;Woma_00002334;Woma_00002335;Woma_00002702;Woma_00004329;Woma_00004656;Woma_00004659;Woma_00004660;Woma_00004662;Woma_00004663;Woma_00004664;Woma_00005223;Woma_00005497;Woma_00005601;Woma_00005606;Woma_00006067;Woma_00006069;Woma_00006071;Woma_00006072;Woma_00006073;Woma_00006074;Woma_00006075;Woma_00007068;Woma_00007158;Woma_00007159;Woma_00…
GO:0031091	up	Cellular Component	platelet alpha granule	9	37	1.09236e-05	0.00108144	Woma_00000881;Woma_00002864;Woma_00004656;Woma_00004659;Woma_00004660;Woma_00004662;Woma_00004663;Woma_00004664;Woma_00013271
GO:0031262	up	Cellular Component	Ndc80 complex	3	3	6.38129e-05	0.00526457	Woma_00002041;Woma_00010593;Woma_00014459
GO:0031225	up	Cellular Component	anchored component of membrane	9	49	0.000118114	0.00835234	Woma_00001958;Woma_00004656;Woma_00004659;Woma_00004660;Woma_00004662;Woma_00004663;Woma_00004664;Woma_00011209;Woma_00012896
GO:0031092	up	Cellular Component	platelet alpha granule membrane	6	22	0.000170845	0.010571	Woma_00004656;Woma_00004659;Woma_00004660;Woma_00004662;Woma_00004663;Woma_00004664
GO:0051233	up	Cellular Component	spindle midzone	8	42	0.000217607	0.0119684	Woma_00000570;Woma_00006191;Woma_00007006;Woma_00007217;Woma_00010615;Woma_00011562;Woma_00012500;Woma_00012877
GO:0005814	up	Cellular Component	centriole	8	51	0.000858405	0.0424911	Woma_00000812;Woma_00007006;Woma_00007217;Woma_00007842;Woma_00009071;Woma_00011453;Woma_00012611;Woma_00014089
GO:0016491	up	Molecular Function	oxidoreductase activity	66	483	1.68412e-17	1.35235e-14	Woma_00000881;Woma_00000958;Woma_00001201;Woma_00001453;Woma_00001586;Woma_00001587;Woma_00001616;Woma_00001792;Woma_00001982;Woma_00002370;Woma_00002414;Woma_00002464;Woma_00002465;Woma_00002819;Woma_00002864;Woma_00003908;Woma_00004104;Woma_00004262;Woma_00004263;Woma_00004310;Woma_00004311;Woma_00004343;Woma_00004969;Woma_00005069;Woma_00005070;Woma_00005223;Woma_00005597;Woma_00005627;Woma_00…
GO:0005506	up	Molecular Function	iron ion binding	30	111	2.37653e-16	9.54178e-14	Woma_00001453;Woma_00001586;Woma_00001587;Woma_00001792;Woma_00001958;Woma_00002464;Woma_00002465;Woma_00003908;Woma_00004104;Woma_00004310;Woma_00004311;Woma_00004343;Woma_00004969;Woma_00005069;Woma_00005070;Woma_00005223;Woma_00005657;Woma_00005659;Woma_00006641;Woma_00006642;Woma_00006643;Woma_00006838;Woma_00008581;Woma_00010272;Woma_00010996;Woma_00010998;Woma_00011001;Woma_00011889;Woma_00…
GO:0016705	up	Molecular Function	oxidoreductase activity, acting on paired donors, with incorporation or reduction of molecular oxygen	29	107	7.0885e-16	1.89736e-13	Woma_00001453;Woma_00001792;Woma_00002464;Woma_00002465;Woma_00003908;Woma_00004104;Woma_00004262;Woma_00004263;Woma_00004310;Woma_00004311;Woma_00004343;Woma_00004969;Woma_00005069;Woma_00005070;Woma_00005597;Woma_00005657;Woma_00005659;Woma_00006501;Woma_00006641;Woma_00006642;Woma_00006643;Woma_00006838;Woma_00010272;Woma_00010996;Woma_00010998;Woma_00011001;Woma_00011889;Woma_00011891;Woma_00…
GO:0045735	up	Molecular Function	nutrient reservoir activity	10	10	2.37553e-14	4.76887e-12	Woma_00005497;Woma_00006067;Woma_00006069;Woma_00006071;Woma_00006072;Woma_00006073;Woma_00006074;Woma_00006075;Woma_00010026;Woma_00013209
GO:0004497	up	Molecular Function	monooxygenase activity	19	56	9.51609e-13	1.52828e-10	Woma_00001453;Woma_00002464;Woma_00002465;Woma_00003908;Woma_00004343;Woma_00004969;Woma_00005069;Woma_00005070;Woma_00005597;Woma_00006501;Woma_00006641;Woma_00006642;Woma_00006643;Woma_00010272;Woma_00010996;Woma_00010998;Woma_00011889;Woma_00011891;Woma_00013534
GO:0020037	up	Molecular Function	heme binding	23	89	2.38981e-12	3.19836e-10	Woma_00001453;Woma_00001792;Woma_00002464;Woma_00002465;Woma_00003908;Woma_00004343;Woma_00004969;Woma_00005069;Woma_00005070;Woma_00006053;Woma_00006641;Woma_00006642;Woma_00006643;Woma_00006838;Woma_00007068;Woma_00010272;Woma_00010996;Woma_00010998;Woma_00011001;Woma_00011889;Woma_00011891;Woma_00013534;Woma_00013708
GO:0046906	up	Molecular Function	tetrapyrrole binding	23	90	3.0839e-12	3.53768e-10	Woma_00001453;Woma_00001792;Woma_00002464;Woma_00002465;Woma_00003908;Woma_00004343;Woma_00004969;Woma_00005069;Woma_00005070;Woma_00006053;Woma_00006641;Woma_00006642;Woma_00006643;Woma_00006838;Woma_00007068;Woma_00010272;Woma_00010996;Woma_00010998;Woma_00011001;Woma_00011889;Woma_00011891;Woma_00013534;Woma_00013708
GO:0048037	up	Molecular Function	cofactor binding	43	351	5.4213e-10	5.44163e-08	Woma_00001453;Woma_00001616;Woma_00001792;Woma_00001934;Woma_00002464;Woma_00002465;Woma_00003908;Woma_00004310;Woma_00004311;Woma_00004343;Woma_00004969;Woma_00005069;Woma_00005070;Woma_00005223;Woma_00005627;Woma_00006053;Woma_00006501;Woma_00006641;Woma_00006642;Woma_00006643;Woma_00006726;Woma_00006744;Woma_00006749;Woma_00006838;Woma_00007068;Woma_00007217;Woma_00008581;Woma_00008836;Woma_00…
GO:0004866	up	Molecular Function	endopeptidase inhibitor activity	14	64	4.99079e-07	4.4529e-05	Woma_00001424;Woma_00004037;Woma_00004656;Woma_00004659;Woma_00004660;Woma_00004662;Woma_00004663;Woma_00004664;Woma_00004843;Woma_00007217;Woma_00007278;Woma_00007998;Woma_00008624;Woma_00011327
GO:0061135	up	Molecular Function	endopeptidase regulator activity	14	67	9.05322e-07	7.26974e-05	Woma_00001424;Woma_00004037;Woma_00004656;Woma_00004659;Woma_00004660;Woma_00004662;Woma_00004663;Woma_00004664;Woma_00004843;Woma_00007217;Woma_00007278;Woma_00007998;Woma_00008624;Woma_00011327
GO:0030414	up	Molecular Function	peptidase inhibitor activity	14	68	1.0954e-06	7.99642e-05	Woma_00001424;Woma_00004037;Woma_00004656;Woma_00004659;Woma_00004660;Woma_00004662;Woma_00004663;Woma_00004664;Woma_00004843;Woma_00007217;Woma_00007278;Woma_00007998;Woma_00008624;Woma_00011327
GO:0016712	up	Molecular Function	oxidoreductase activity, acting on paired donors, with incorporation or reduction of molecular oxygen, reduced flavin or flavoprotein as one donor, and incorporation of one atom of oxygen	7	17	3.97852e-06	0.00024575	Woma_00004969;Woma_00005069;Woma_00005070;Woma_00006641;Woma_00006642;Woma_00006643;Woma_00013534
GO:0070330	up	Molecular Function	aromatase activity	7	17	3.97852e-06	0.00024575	Woma_00004969;Woma_00005069;Woma_00005070;Woma_00006641;Woma_00006642;Woma_00006643;Woma_00013534
GO:0004867	up	Molecular Function	serine-type endopeptidase inhibitor activity	10	42	9.90222e-06	0.000567963	Woma_00004037;Woma_00004656;Woma_00004659;Woma_00004660;Woma_00004662;Woma_00004663;Woma_00004664;Woma_00007278;Woma_00008624;Woma_00011327
GO:0061134	up	Molecular Function	peptidase regulator activity	14	82	1.11782e-05	0.000598404	Woma_00001424;Woma_00004037;Woma_00004656;Woma_00004659;Woma_00004660;Woma_00004662;Woma_00004663;Woma_00004664;Woma_00004843;Woma_00007217;Woma_00007278;Woma_00007998;Woma_00008624;Woma_00011327
GO:0033764	up	Molecular Function	steroid dehydrogenase activity, acting on the CH-OH group of donors, NAD or NADP as acceptor	6	14	1.54349e-05	0.000774638	Woma_00001982;Woma_00002414;Woma_00008305;Woma_00008306;Woma_00008307;Woma_00009925
GO:0016229	up	Molecular Function	steroid dehydrogenase activity	6	15	2.47774e-05	0.00117037	Woma_00001982;Woma_00002414;Woma_00008305;Woma_00008306;Woma_00008307;Woma_00009925
GO:0004303	up	Molecular Function	estradiol 17-beta-dehydrogenase activity	5	11	5.94075e-05	0.00265023	Woma_00001982;Woma_00008305;Woma_00008306;Woma_00008307;Woma_00009925
GO:0016614	up	Molecular Function	oxidoreductase activity, acting on CH-OH group of donors	14	96	6.96559e-05	0.00294388	Woma_00001982;Woma_00002414;Woma_00005223;Woma_00005627;Woma_00006726;Woma_00006744;Woma_00006749;Woma_00008305;Woma_00008306;Woma_00008307;Woma_00009913;Woma_00009925;Woma_00010026;Woma_00013517
GO:0050431	up	Molecular Function	transforming growth factor beta binding	6	19	0.000115631	0.00464257	Woma_00004656;Woma_00004659;Woma_00004660;Woma_00004662;Woma_00004663;Woma_00004664
GO:0016717	up	Molecular Function	oxidoreductase activity, acting on paired donors, with oxidation of a pair of donors resulting in the reduction of molecular oxygen to two molecules of water	4	8	0.000224017	0.00856598	Woma_00004262;Woma_00004263;Woma_00005657;Woma_00005659
GO:0008010	up	Molecular Function	structural constituent of chitin-based larval cuticle	12	85	0.000312576	0.011409	Woma_00003223;Woma_00003224;Woma_00003236;Woma_00006669;Woma_00006670;Woma_00006671;Woma_00006674;Woma_00006675;Woma_00012651;Woma_00012653;Woma_00012656;Woma_00013223
GO:0072555	up	Molecular Function	17-beta-ketosteroid reductase activity	4	9	0.000389284	0.0130248	Woma_00008305;Woma_00008306;Woma_00008307;Woma_00009925
GO:0072582	up	Molecular Function	17-beta-hydroxysteroid dehydrogenase (NADP+) activity	4	9	0.000389284	0.0130248	Woma_00008305;Woma_00008306;Woma_00008307;Woma_00009925
GO:0019955	up	Molecular Function	cytokine binding	7	34	0.000576475	0.0185164	Woma_00004656;Woma_00004659;Woma_00004660;Woma_00004662;Woma_00004663;Woma_00004664;Woma_00011312
GO:0000253	up	Molecular Function	3-keto sterol reductase activity	4	10	0.000626398	0.0193461	Woma_00008305;Woma_00008306;Woma_00008307;Woma_00009925
GO:0005496	up	Molecular Function	steroid binding	8	45	0.000667549	0.0198534	Woma_00003461;Woma_00003518;Woma_00004329;Woma_00004969;Woma_00005285;Woma_00005722;Woma_00014072;Woma_00014188
GO:0046914	up	Molecular Function	transition metal ion binding	46	651	0.000758765	0.021306	Woma_00000958;Woma_00001453;Woma_00001586;Woma_00001587;Woma_00001792;Woma_00001891;Woma_00001958;Woma_00002464;Woma_00002465;Woma_00003518;Woma_00003908;Woma_00004104;Woma_00004310;Woma_00004311;Woma_00004343;Woma_00004969;Woma_00005067;Woma_00005069;Woma_00005070;Woma_00005223;Woma_00005657;Woma_00005659;Woma_00006641;Woma_00006642;Woma_00006643;Woma_00006838;Woma_00007217;Woma_00007445;Woma_00…
GO:0047886	up	Molecular Function	farnesol dehydrogenase activity	3	5	0.000790812	0.021306	Woma_00008305;Woma_00008306;Woma_00008307
GO:0005214	up	Molecular Function	structural constituent of chitin-based cuticle	12	94	0.000795991	0.021306	Woma_00003223;Woma_00003224;Woma_00003236;Woma_00006669;Woma_00006670;Woma_00006671;Woma_00006674;Woma_00006675;Woma_00012651;Woma_00012653;Woma_00012656;Woma_00013223
GO:0004857	up	Molecular Function	enzyme inhibitor activity	18	180	0.000911033	0.0234321	Woma_00001424;Woma_00003461;Woma_00004037;Woma_00004656;Woma_00004659;Woma_00004660;Woma_00004662;Woma_00004663;Woma_00004664;Woma_00004843;Woma_00005722;Woma_00007217;Woma_00007278;Woma_00007998;Woma_00008624;Woma_00011327;Woma_00013339;Woma_00014188
GO:0003993	up	Molecular Function	acid phosphatase activity	4	11	0.000950393	0.0234321	Woma_00006859;Woma_00006860;Woma_00007158;Woma_00007159
GO:0003824	up	Molecular Function	catalytic activity	170	3244	0.000962963	0.0234321	Woma_00000570;Woma_00000640;Woma_00000657;Woma_00000726;Woma_00000779;Woma_00000881;Woma_00000958;Woma_00001049;Woma_00001201;Woma_00001231;Woma_00001265;Woma_00001407;Woma_00001453;Woma_00001566;Woma_00001586;Woma_00001587;Woma_00001616;Woma_00001792;Woma_00001891;Woma_00001971;Woma_00001982;Woma_00002131;Woma_00002370;Woma_00002414;Woma_00002464;Woma_00002465;Woma_00002784;Woma_00002819;Woma_00…
GO:0042302	up	Molecular Function	structural constituent of cuticle	12	99	0.00126588	0.0298971	Woma_00003223;Woma_00003224;Woma_00003236;Woma_00006669;Woma_00006670;Woma_00006671;Woma_00006674;Woma_00006675;Woma_00012651;Woma_00012653;Woma_00012656;Woma_00013223
GO:0004046	up	Molecular Function	aminoacylase activity	3	6	0.00153011	0.033375	Woma_00007068;Woma_00009734;Woma_00009735
GO:0008484	up	Molecular Function	sulfuric ester hydrolase activity	3	6	0.00153011	0.033375	Woma_00007232;Woma_00008931;Woma_00008932
GO:0016616	up	Molecular Function	oxidoreductase activity, acting on the CH-OH group of donors, NAD or NADP as acceptor	10	75	0.00153783	0.033375	Woma_00001982;Woma_00002414;Woma_00005627;Woma_00008305;Woma_00008306;Woma_00008307;Woma_00009913;Woma_00009925;Woma_00010026;Woma_00013517
GO:0015294	up	Molecular Function	solute:cation symporter activity	8	52	0.0017836	0.0376902	Woma_00004367;Woma_00004673;Woma_00004675;Woma_00004676;Woma_00005458;Woma_00005929;Woma_00012087;Woma_00014616
GO:0004053	up	Molecular Function	arginase activity	2	2	0.00193179	0.0387806	Woma_00014682;Woma_00014684
GO:0032542	up	Molecular Function	sulfiredoxin activity	2	2	0.00193179	0.0387806	Woma_00001201;Woma_00002370
GO:0015293	up	Molecular Function	symporter activity	8	53	0.0020221	0.0396035	Woma_00004367;Woma_00004673;Woma_00004675;Woma_00004676;Woma_00005458;Woma_00005929;Woma_00012087;Woma_00014616
GO:0005501	up	Molecular Function	retinoid binding	5	22	0.00226954	0.0433915	Woma_00003461;Woma_00005722;Woma_00007223;Woma_00013466;Woma_00014188
GO:0055114	up	Biological Process	oxidation-reduction process	75	663	2.1153e-15	8.69387e-12	Woma_00000881;Woma_00000958;Woma_00001201;Woma_00001453;Woma_00001586;Woma_00001587;Woma_00001616;Woma_00001792;Woma_00001934;Woma_00001982;Woma_00002370;Woma_00002414;Woma_00002464;Woma_00002465;Woma_00002819;Woma_00002864;Woma_00003518;Woma_00003908;Woma_00004104;Woma_00004262;Woma_00004263;Woma_00004310;Woma_00004311;Woma_00004343;Woma_00004969;Woma_00005069;Woma_00005070;Woma_00005223;Woma_00…
GO:0034754	up	Biological Process	cellular hormone metabolic process	17	94	4.65846e-07	0.000927113	Woma_00001982;Woma_00002414;Woma_00003461;Woma_00003908;Woma_00004969;Woma_00005722;Woma_00006726;Woma_00006744;Woma_00006749;Woma_00008305;Woma_00008306;Woma_00008307;Woma_00009913;Woma_00009925;Woma_00010272;Woma_00014072;Woma_00014188
GO:0042445	up	Biological Process	hormone metabolic process	21	145	1.01683e-06	0.000927113	Woma_00001982;Woma_00002414;Woma_00003461;Woma_00003908;Woma_00004969;Woma_00005657;Woma_00005722;Woma_00006041;Woma_00006726;Woma_00006744;Woma_00006749;Woma_00007278;Woma_00008305;Woma_00008306;Woma_00008307;Woma_00009913;Woma_00009925;Woma_00010272;Woma_00014072;Woma_00014188;Woma_00014386
GO:0098542	up	Biological Process	defense response to other organism	38	381	1.09164e-06	0.000927113	Woma_00000657;Woma_00001049;Woma_00001934;Woma_00002229;Woma_00002231;Woma_00002333;Woma_00002334;Woma_00002335;Woma_00002414;Woma_00002784;Woma_00003782;Woma_00004656;Woma_00004659;Woma_00004660;Woma_00004662;Woma_00004663;Woma_00004664;Woma_00005657;Woma_00005659;Woma_00006642;Woma_00007574;Woma_00008299;Woma_00008458;Woma_00008462;Woma_00008464;Woma_00008721;Woma_00008932;Woma_00009877;Woma_00…
GO:0009617	up	Biological Process	response to bacterium	36	354	1.35323e-06	0.000927113	Woma_00000657;Woma_00001616;Woma_00001934;Woma_00002333;Woma_00002334;Woma_00002335;Woma_00002414;Woma_00002784;Woma_00003461;Woma_00004656;Woma_00004659;Woma_00004660;Woma_00004662;Woma_00004663;Woma_00004664;Woma_00005223;Woma_00005657;Woma_00005659;Woma_00005722;Woma_00006642;Woma_00007278;Woma_00008458;Woma_00008462;Woma_00008464;Woma_00008721;Woma_00008932;Woma_00011312;Woma_00011327;Woma_00…
GO:0042742	up	Biological Process	defense response to bacterium	28	240	1.51915e-06	0.000927113	Woma_00000657;Woma_00001934;Woma_00002333;Woma_00002334;Woma_00002335;Woma_00002414;Woma_00002784;Woma_00004656;Woma_00004659;Woma_00004660;Woma_00004662;Woma_00004663;Woma_00004664;Woma_00005657;Woma_00005659;Woma_00006642;Woma_00008458;Woma_00008462;Woma_00008464;Woma_00008721;Woma_00008932;Woma_00011312;Woma_00012236;Woma_00012896;Woma_00013339;Woma_00014072;Woma_00014767;Woma_00015682
GO:0043207	up	Biological Process	response to external biotic stimulus	49	568	2.11441e-06	0.000927113	Woma_00000657;Woma_00001049;Woma_00001616;Woma_00001934;Woma_00001958;Woma_00002229;Woma_00002231;Woma_00002333;Woma_00002334;Woma_00002335;Woma_00002414;Woma_00002784;Woma_00003461;Woma_00003782;Woma_00004656;Woma_00004659;Woma_00004660;Woma_00004662;Woma_00004663;Woma_00004664;Woma_00005223;Woma_00005606;Woma_00005657;Woma_00005659;Woma_00005722;Woma_00005929;Woma_00006642;Woma_00007278;Woma_00…
GO:0051707	up	Biological Process	response to other organism	49	568	2.11441e-06	0.000927113	Woma_00000657;Woma_00001049;Woma_00001616;Woma_00001934;Woma_00001958;Woma_00002229;Woma_00002231;Woma_00002333;Woma_00002334;Woma_00002335;Woma_00002414;Woma_00002784;Woma_00003461;Woma_00003782;Woma_00004656;Woma_00004659;Woma_00004660;Woma_00004662;Woma_00004663;Woma_00004664;Woma_00005223;Woma_00005606;Woma_00005657;Woma_00005659;Woma_00005722;Woma_00005929;Woma_00006642;Woma_00007278;Woma_00…
GO:0008210	up	Biological Process	estrogen metabolic process	9	29	2.30683e-06	0.000927113	Woma_00001982;Woma_00002414;Woma_00003461;Woma_00005722;Woma_00008305;Woma_00008306;Woma_00008307;Woma_00009925;Woma_00014188
GO:0072674	up	Biological Process	multinuclear osteoclast differentiation	6	11	2.48132e-06	0.000927113	Woma_00004656;Woma_00004659;Woma_00004660;Woma_00004662;Woma_00004663;Woma_00004664
GO:0072675	up	Biological Process	osteoclast fusion	6	11	2.48132e-06	0.000927113	Woma_00004656;Woma_00004659;Woma_00004660;Woma_00004662;Woma_00004663;Woma_00004664
GO:0008202	up	Biological Process	steroid metabolic process	23	181	3.17946e-06	0.00108896	Woma_00001934;Woma_00001982;Woma_00002414;Woma_00003461;Woma_00003908;Woma_00004969;Woma_00005657;Woma_00005659;Woma_00005722;Woma_00006726;Woma_00006744;Woma_00006749;Woma_00007068;Woma_00008305;Woma_00008306;Woma_00008307;Woma_00008870;Woma_00009484;Woma_00009925;Woma_00010272;Woma_00014072;Woma_00014188;Woma_00014386
GO:0009607	up	Biological Process	response to biotic stimulus	49	580	3.84611e-06	0.00121596	Woma_00000657;Woma_00001049;Woma_00001616;Woma_00001934;Woma_00001958;Woma_00002229;Woma_00002231;Woma_00002333;Woma_00002334;Woma_00002335;Woma_00002414;Woma_00002784;Woma_00003461;Woma_00003782;Woma_00004656;Woma_00004659;Woma_00004660;Woma_00004662;Woma_00004663;Woma_00004664;Woma_00005223;Woma_00005606;Woma_00005657;Woma_00005659;Woma_00005722;Woma_00005929;Woma_00006642;Woma_00007278;Woma_00…
GO:0006805	up	Biological Process	xenobiotic metabolic process	11	53	1.31265e-05	0.00385357	Woma_00001616;Woma_00002784;Woma_00003461;Woma_00004969;Woma_00005223;Woma_00005722;Woma_00009734;Woma_00009735;Woma_00011001;Woma_00013517;Woma_00014188
GO:0006952	up	Biological Process	defense response	53	687	2.10146e-05	0.00575801	Woma_00000657;Woma_00001049;Woma_00001934;Woma_00002229;Woma_00002231;Woma_00002333;Woma_00002334;Woma_00002335;Woma_00002414;Woma_00002784;Woma_00003461;Woma_00003782;Woma_00003928;Woma_00004329;Woma_00004656;Woma_00004659;Woma_00004660;Woma_00004662;Woma_00004663;Woma_00004664;Woma_00004843;Woma_00005297;Woma_00005657;Woma_00005659;Woma_00005722;Woma_00006642;Woma_00006721;Woma_00007574;Woma_00…
GO:0006703	up	Biological Process	estrogen biosynthetic process	5	10	3.17414e-05	0.00815357	Woma_00001982;Woma_00008305;Woma_00008306;Woma_00008307;Woma_00009925
GO:0010839	up	Biological Process	negative regulation of keratinocyte proliferation	6	16	3.57246e-05	0.00863695	Woma_00004656;Woma_00004659;Woma_00004660;Woma_00004662;Woma_00004663;Woma_00004664
GO:0010951	up	Biological Process	negative regulation of endopeptidase activity	15	104	3.84861e-05	0.00878765	Woma_00001424;Woma_00004037;Woma_00004656;Woma_00004659;Woma_00004660;Woma_00004662;Woma_00004663;Woma_00004664;Woma_00004843;Woma_00007217;Woma_00007278;Woma_00007998;Woma_00008624;Woma_00011327;Woma_00013339
GO:0042446	up	Biological Process	hormone biosynthetic process	12	72	5.4543e-05	0.011736	Woma_00001982;Woma_00003908;Woma_00004969;Woma_00005657;Woma_00006041;Woma_00008305;Woma_00008306;Woma_00008307;Woma_00009925;Woma_00010272;Woma_00014072;Woma_00014386
GO:0006694	up	Biological Process	steroid biosynthetic process	16	120	5.71096e-05	0.011736	Woma_00001934;Woma_00001982;Woma_00002414;Woma_00003908;Woma_00004969;Woma_00005657;Woma_00005659;Woma_00008305;Woma_00008306;Woma_00008307;Woma_00008870;Woma_00009484;Woma_00009925;Woma_00010272;Woma_00014072;Woma_00014386
GO:0010466	up	Biological Process	negative regulation of peptidase activity	15	109	6.72437e-05	0.0131605	Woma_00001424;Woma_00004037;Woma_00004656;Woma_00004659;Woma_00004660;Woma_00004662;Woma_00004663;Woma_00004664;Woma_00004843;Woma_00007217;Woma_00007278;Woma_00007998;Woma_00008624;Woma_00011327;Woma_00013339
GO:0045616	up	Biological Process	regulation of keratinocyte differentiation	6	18	7.69058e-05	0.0143674	Woma_00004656;Woma_00004659;Woma_00004660;Woma_00004662;Woma_00004663;Woma_00004664
GO:0008363	up	Biological Process	larval chitin-based cuticle development	8	35	9.85836e-05	0.0176165	Woma_00003223;Woma_00003224;Woma_00003236;Woma_00006669;Woma_00006670;Woma_00006671;Woma_00006674;Woma_00006675
GO:0042337	up	Biological Process	cuticle development involved in chitin-based cuticle molting cycle	8	36	0.00012202	0.020896	Woma_00003223;Woma_00003224;Woma_00003236;Woma_00006669;Woma_00006670;Woma_00006671;Woma_00006674;Woma_00006675
GO:0010837	up	Biological Process	regulation of keratinocyte proliferation	6	21	0.000201214	0.0320869	Woma_00004656;Woma_00004659;Woma_00004660;Woma_00004662;Woma_00004663;Woma_00004664
GO:0050829	up	Biological Process	defense response to Gram-negative bacterium	14	107	0.000202983	0.0320869	Woma_00002333;Woma_00002334;Woma_00002335;Woma_00002414;Woma_00004656;Woma_00004659;Woma_00004660;Woma_00004662;Woma_00004663;Woma_00004664;Woma_00008721;Woma_00012236;Woma_00012896;Woma_00014767
GO:0007144	up	Biological Process	female meiosis I	4	8	0.000213925	0.0325642	Woma_00002998;Woma_00010597;Woma_00012611;Woma_00013000
GO:0061045	up	Biological Process	negative regulation of wound healing	7	30	0.000236139	0.0346618	Woma_00004656;Woma_00004659;Woma_00004660;Woma_00004662;Woma_00004663;Woma_00004664;Woma_00013537
GO:0045861	up	Biological Process	negative regulation of proteolysis	20	195	0.00029621	0.0411988	Woma_00001424;Woma_00002041;Woma_00003928;Woma_00004037;Woma_00004656;Woma_00004659;Woma_00004660;Woma_00004662;Woma_00004663;Woma_00004664;Woma_00004843;Woma_00007006;Woma_00007217;Woma_00007278;Woma_00007998;Woma_00008624;Woma_00011327;Woma_00011562;Woma_00012877;Woma_00013339
GO:0042633	up	Biological Process	hair cycle	9	51	0.000300721	0.0411988	Woma_00001934;Woma_00004656;Woma_00004659;Woma_00004660;Woma_00004662;Woma_00004663;Woma_00004664;Woma_00006974;Woma_00007062
GO:0051255	up	Biological Process	spindle midzone assembly	5	15	0.000315774	0.0418656	Woma_00000570;Woma_00005397;Woma_00007006;Woma_00007217;Woma_00012500
GO:0000915	up	Biological Process	actomyosin contractile ring assembly	6	23	0.000347703	0.0435915	Woma_00000570;Woma_00006041;Woma_00007006;Woma_00007217;Woma_00009724;Woma_00012500
GO:0002576	up	Biological Process	platelet degranulation	9	52	0.000350005	0.0435915	Woma_00000881;Woma_00002864;Woma_00004656;Woma_00004659;Woma_00004660;Woma_00004662;Woma_00004663;Woma_00004664;Woma_00013271

## Sheet: L2 larvae vs  Pupae
GO ID	Regulation	Category	Description	Second stage larvae versus Pupae	All	pvalue	p.adjust	Genes
GO:0005576	Down	Cellular Component	extracellular region	316	1038	1.22478e-50	8.78168e-48	Woma_00000043;Woma_00000346;Woma_00000347;Woma_00000350;Woma_00000400;Woma_00000533;Woma_00000561;Woma_00000563;Woma_00000642;Woma_00000643;Woma_00000657;Woma_00000686;Woma_00000741;Woma_00000742;Woma_00000743;Woma_00000872;Woma_00000906;Woma_00000933;Woma_00000936;Woma_00001037;Woma_00001038;Woma_00001039;Woma_00001082;Woma_00001097;Woma_00001138;Woma_00001142;Woma_00001143;Woma_00001177;Woma_00…
GO:0044421	Down	Cellular Component	extracellular region part	227	701	8.32953e-40	2.98613e-37	Woma_00000043;Woma_00000346;Woma_00000347;Woma_00000350;Woma_00000400;Woma_00000561;Woma_00000563;Woma_00000686;Woma_00000741;Woma_00000742;Woma_00000743;Woma_00000872;Woma_00000933;Woma_00000936;Woma_00001037;Woma_00001038;Woma_00001039;Woma_00001138;Woma_00001142;Woma_00001143;Woma_00001205;Woma_00001382;Woma_00001481;Woma_00001496;Woma_00001498;Woma_00001626;Woma_00001629;Woma_00001681;Woma_00…
GO:0031012	Down	Cellular Component	extracellular matrix	88	198	3.95117e-26	9.44329e-24	Woma_00000346;Woma_00000347;Woma_00000350;Woma_00000400;Woma_00000561;Woma_00000563;Woma_00001498;Woma_00001681;Woma_00003010;Woma_00003223;Woma_00003224;Woma_00003225;Woma_00003644;Woma_00003646;Woma_00004077;Woma_00004839;Woma_00005044;Woma_00005137;Woma_00005363;Woma_00005494;Woma_00006616;Woma_00006665;Woma_00006666;Woma_00006667;Woma_00006669;Woma_00006671;Woma_00006674;Woma_00006895;Woma_00…
GO:0005615	Down	Cellular Component	extracellular space	140	487	9.79922e-19	1.75651e-16	Woma_00000043;Woma_00000686;Woma_00000741;Woma_00000742;Woma_00000743;Woma_00000872;Woma_00000933;Woma_00000936;Woma_00001037;Woma_00001038;Woma_00001039;Woma_00001138;Woma_00001142;Woma_00001143;Woma_00001205;Woma_00001382;Woma_00001481;Woma_00001496;Woma_00001498;Woma_00001626;Woma_00001629;Woma_00001929;Woma_00001972;Woma_00002003;Woma_00002097;Woma_00002313;Woma_00002329;Woma_00002330;Woma_00…
GO:1990204	Down	Cellular Component	oxidoreductase complex	42	82	8.53606e-16	1.22407e-13	Woma_00000263;Woma_00000389;Woma_00000665;Woma_00001301;Woma_00001479;Woma_00001523;Woma_00001815;Woma_00001908;Woma_00001994;Woma_00002215;Woma_00002256;Woma_00002538;Woma_00002636;Woma_00002774;Woma_00003800;Woma_00004042;Woma_00004312;Woma_00004642;Woma_00005523;Woma_00005948;Woma_00006340;Woma_00007966;Woma_00008914;Woma_00008945;Woma_00009042;Woma_00009218;Woma_00009297;Woma_00009333;Woma_00…
GO:0044429	Down	Cellular Component	mitochondrial part	162	686	6.44583e-13	7.70277e-11	Woma_00000139;Woma_00000263;Woma_00000307;Woma_00000389;Woma_00000441;Woma_00000567;Woma_00000656;Woma_00000665;Woma_00000709;Woma_00001012;Woma_00001177;Woma_00001233;Woma_00001241;Woma_00001479;Woma_00001523;Woma_00001752;Woma_00001767;Woma_00001815;Woma_00001908;Woma_00001994;Woma_00002215;Woma_00002256;Woma_00002346;Woma_00002359;Woma_00002538;Woma_00002603;Woma_00002632;Woma_00002636;Woma_00…
GO:0098800	Down	Cellular Component	inner mitochondrial membrane protein complex	42	104	2.13587e-11	2.18774e-09	Woma_00000263;Woma_00001012;Woma_00001479;Woma_00001523;Woma_00001815;Woma_00001994;Woma_00002215;Woma_00002256;Woma_00002636;Woma_00003139;Woma_00003418;Woma_00003832;Woma_00004591;Woma_00004642;Woma_00005220;Woma_00005370;Woma_00005926;Woma_00006340;Woma_00006818;Woma_00007966;Woma_00008312;Woma_00008521;Woma_00009042;Woma_00009218;Woma_00009297;Woma_00009333;Woma_00009852;Woma_00009874;Woma_00…
GO:0005887	Down	Cellular Component	integral component of plasma membrane	129	539	7.8267e-11	6.50791e-09	Woma_00000019;Woma_00000091;Woma_00000247;Woma_00000329;Woma_00000618;Woma_00000775;Woma_00000785;Woma_00001056;Woma_00001084;Woma_00001129;Woma_00001283;Woma_00001301;Woma_00001525;Woma_00001526;Woma_00001805;Woma_00001876;Woma_00002082;Woma_00002097;Woma_00002674;Woma_00002720;Woma_00002745;Woma_00002874;Woma_00002888;Woma_00002912;Woma_00003407;Woma_00003408;Woma_00003454;Woma_00003457;Woma_00…
GO:0031226	Down	Cellular Component	intrinsic component of plasma membrane	134	567	8.16893e-11	6.50791e-09	Woma_00000019;Woma_00000091;Woma_00000247;Woma_00000329;Woma_00000618;Woma_00000775;Woma_00000785;Woma_00001056;Woma_00001084;Woma_00001129;Woma_00001283;Woma_00001301;Woma_00001525;Woma_00001526;Woma_00001805;Woma_00001876;Woma_00002082;Woma_00002097;Woma_00002674;Woma_00002720;Woma_00002745;Woma_00002874;Woma_00002888;Woma_00002912;Woma_00003407;Woma_00003408;Woma_00003454;Woma_00003457;Woma_00…
GO:0098798	Down	Cellular Component	mitochondrial protein complex	69	230	1.30959e-10	9.38979e-09	Woma_00000139;Woma_00000263;Woma_00000389;Woma_00001012;Woma_00001479;Woma_00001523;Woma_00001815;Woma_00001908;Woma_00001994;Woma_00002215;Woma_00002256;Woma_00002346;Woma_00002538;Woma_00002636;Woma_00002774;Woma_00003139;Woma_00003334;Woma_00003343;Woma_00003418;Woma_00003800;Woma_00003832;Woma_00004042;Woma_00004135;Woma_00004141;Woma_00004591;Woma_00004642;Woma_00005220;Woma_00005370;Woma_00…
GO:0005743	Down	Cellular Component	mitochondrial inner membrane	88	325	1.52306e-10	9.9276e-09	Woma_00000139;Woma_00000263;Woma_00000567;Woma_00000709;Woma_00001012;Woma_00001177;Woma_00001233;Woma_00001241;Woma_00001479;Woma_00001523;Woma_00001752;Woma_00001815;Woma_00001994;Woma_00002215;Woma_00002256;Woma_00002346;Woma_00002632;Woma_00002636;Woma_00002775;Woma_00002795;Woma_00002823;Woma_00003139;Woma_00003305;Woma_00003343;Woma_00003387;Woma_00003418;Woma_00003673;Woma_00003832;Woma_00…
GO:0044455	Down	Cellular Component	mitochondrial membrane part	53	157	1.70392e-10	1.01809e-08	Woma_00000263;Woma_00000307;Woma_00001012;Woma_00001479;Woma_00001523;Woma_00001815;Woma_00001994;Woma_00002215;Woma_00002256;Woma_00002636;Woma_00002795;Woma_00003139;Woma_00003387;Woma_00003418;Woma_00003832;Woma_00004591;Woma_00004642;Woma_00005220;Woma_00005370;Woma_00005635;Woma_00005926;Woma_00006340;Woma_00006818;Woma_00007567;Woma_00007966;Woma_00008312;Woma_00008521;Woma_00009042;Woma_00…
GO:0098803	Down	Cellular Component	respiratory chain complex	28	59	5.72961e-10	3.1601e-08	Woma_00000263;Woma_00001479;Woma_00001523;Woma_00001815;Woma_00001994;Woma_00002215;Woma_00002256;Woma_00002636;Woma_00003139;Woma_00004591;Woma_00004642;Woma_00005926;Woma_00006340;Woma_00007966;Woma_00008521;Woma_00009042;Woma_00009218;Woma_00009297;Woma_00009333;Woma_00009852;Woma_00009874;Woma_00010011;Woma_00010695;Woma_00010825;Woma_00014138;Woma_00014309;Woma_00014327;Woma_00014526
GO:0019866	Down	Cellular Component	organelle inner membrane	90	350	1.70237e-09	8.34856e-08	Woma_00000139;Woma_00000263;Woma_00000567;Woma_00000709;Woma_00001012;Woma_00001177;Woma_00001233;Woma_00001241;Woma_00001479;Woma_00001523;Woma_00001752;Woma_00001815;Woma_00001994;Woma_00002215;Woma_00002256;Woma_00002346;Woma_00002632;Woma_00002636;Woma_00002775;Woma_00002795;Woma_00002823;Woma_00003139;Woma_00003305;Woma_00003343;Woma_00003387;Woma_00003418;Woma_00003673;Woma_00003832;Woma_00…
GO:0070469	Down	Cellular Component	respiratory chain	29	65	1.74656e-09	8.34856e-08	Woma_00000263;Woma_00001479;Woma_00001523;Woma_00001815;Woma_00001994;Woma_00002215;Woma_00002256;Woma_00002636;Woma_00003139;Woma_00004591;Woma_00004642;Woma_00004984;Woma_00005926;Woma_00006340;Woma_00007966;Woma_00008521;Woma_00009042;Woma_00009218;Woma_00009297;Woma_00009333;Woma_00009852;Woma_00009874;Woma_00010011;Woma_00010695;Woma_00010825;Woma_00014138;Woma_00014309;Woma_00014327;Woma_00…
GO:0005746	Down	Cellular Component	mitochondrial respiratory chain	28	62	2.37391e-09	1.06381e-07	Woma_00000263;Woma_00001479;Woma_00001523;Woma_00001815;Woma_00001994;Woma_00002215;Woma_00002256;Woma_00002636;Woma_00003139;Woma_00004591;Woma_00004642;Woma_00005926;Woma_00006340;Woma_00007966;Woma_00008521;Woma_00009042;Woma_00009218;Woma_00009297;Woma_00009333;Woma_00009852;Woma_00009874;Woma_00010011;Woma_00010695;Woma_00010825;Woma_00014138;Woma_00014309;Woma_00014327;Woma_00014526
GO:0031966	Down	Cellular Component	mitochondrial membrane	106	441	3.51371e-09	1.48196e-07	Woma_00000139;Woma_00000263;Woma_00000307;Woma_00000389;Woma_00000441;Woma_00000567;Woma_00000709;Woma_00001012;Woma_00001177;Woma_00001233;Woma_00001241;Woma_00001479;Woma_00001523;Woma_00001752;Woma_00001815;Woma_00001994;Woma_00002215;Woma_00002256;Woma_00002346;Woma_00002632;Woma_00002636;Woma_00002775;Woma_00002795;Woma_00002823;Woma_00003139;Woma_00003305;Woma_00003343;Woma_00003387;Woma_00…
GO:0005740	Down	Cellular Component	mitochondrial envelope	110	473	1.25539e-08	5.00064e-07	Woma_00000139;Woma_00000263;Woma_00000307;Woma_00000389;Woma_00000441;Woma_00000567;Woma_00000709;Woma_00001012;Woma_00001177;Woma_00001233;Woma_00001241;Woma_00001479;Woma_00001523;Woma_00001752;Woma_00001815;Woma_00001994;Woma_00002215;Woma_00002256;Woma_00002346;Woma_00002359;Woma_00002632;Woma_00002636;Woma_00002775;Woma_00002795;Woma_00002823;Woma_00003139;Woma_00003305;Woma_00003343;Woma_00…
GO:1990351	Down	Cellular Component	transporter complex	41	120	1.3719e-08	5.1771e-07	Woma_00000247;Woma_00000362;Woma_00001301;Woma_00002346;Woma_00003104;Woma_00003524;Woma_00004857;Woma_00005013;Woma_00005061;Woma_00005062;Woma_00005081;Woma_00005365;Woma_00005366;Woma_00005948;Woma_00006340;Woma_00006509;Woma_00006937;Woma_00007179;Woma_00007571;Woma_00007966;Woma_00008312;Woma_00008372;Woma_00008374;Woma_00008929;Woma_00009042;Woma_00009297;Woma_00009852;Woma_00010011;Woma_00…
GO:1902495	Down	Cellular Component	transmembrane transporter complex	39	112	1.70032e-08	6.09566e-07	Woma_00000247;Woma_00000362;Woma_00001301;Woma_00003104;Woma_00003524;Woma_00004857;Woma_00005013;Woma_00005061;Woma_00005062;Woma_00005081;Woma_00005365;Woma_00005366;Woma_00005948;Woma_00006340;Woma_00006509;Woma_00006937;Woma_00007179;Woma_00007571;Woma_00007966;Woma_00008372;Woma_00008374;Woma_00008929;Woma_00009042;Woma_00009297;Woma_00009852;Woma_00010011;Woma_00010179;Woma_00010681;Woma_00…
GO:0016469	Down	Cellular Component	proton-transporting two-sector ATPase complex	20	38	1.80513e-08	6.16322e-07	Woma_00000621;Woma_00001012;Woma_00001841;Woma_00001842;Woma_00003832;Woma_00005220;Woma_00006234;Woma_00006818;Woma_00007649;Woma_00007881;Woma_00007937;Woma_00009276;Woma_00010332;Woma_00011379;Woma_00011839;Woma_00011860;Woma_00012465;Woma_00013325;Woma_00013410;Woma_00015332
GO:0031224	Down	Cellular Component	intrinsic component of membrane	322	1785	1.89521e-08	6.17665e-07	Woma_00000011;Woma_00000019;Woma_00000091;Woma_00000108;Woma_00000194;Woma_00000232;Woma_00000247;Woma_00000307;Woma_00000329;Woma_00000362;Woma_00000441;Woma_00000552;Woma_00000618;Woma_00000621;Woma_00000686;Woma_00000709;Woma_00000775;Woma_00000785;Woma_00000793;Woma_00000842;Woma_00000949;Woma_00001012;Woma_00001024;Woma_00001056;Woma_00001084;Woma_00001114;Woma_00001129;Woma_00001233;Woma_00…
GO:0005759	Down	Cellular Component	mitochondrial matrix	85	346	4.86026e-08	1.47038e-06	Woma_00000139;Woma_00000263;Woma_00000389;Woma_00000656;Woma_00000665;Woma_00001752;Woma_00001767;Woma_00001908;Woma_00002215;Woma_00002359;Woma_00002538;Woma_00002603;Woma_00002774;Woma_00002775;Woma_00002823;Woma_00002956;Woma_00003334;Woma_00003343;Woma_00003481;Woma_00003529;Woma_00003578;Woma_00003719;Woma_00003800;Woma_00003949;Woma_00004042;Woma_00004074;Woma_00004135;Woma_00004141;Woma_00…
GO:0016021	Down	Cellular Component	integral component of membrane	311	1728	4.92177e-08	1.47038e-06	Woma_00000011;Woma_00000019;Woma_00000091;Woma_00000108;Woma_00000194;Woma_00000232;Woma_00000247;Woma_00000307;Woma_00000329;Woma_00000362;Woma_00000441;Woma_00000552;Woma_00000618;Woma_00000621;Woma_00000709;Woma_00000775;Woma_00000785;Woma_00000842;Woma_00000949;Woma_00001012;Woma_00001024;Woma_00001056;Woma_00001084;Woma_00001114;Woma_00001129;Woma_00001233;Woma_00001239;Woma_00001274;Woma_00…
GO:0070069	Down	Cellular Component	cytochrome complex	17	34	5.65061e-07	1.62059e-05	Woma_00001084;Woma_00003139;Woma_00003454;Woma_00003457;Woma_00004570;Woma_00004591;Woma_00005926;Woma_00006340;Woma_00007966;Woma_00008521;Woma_00009042;Woma_00009297;Woma_00009852;Woma_00010011;Woma_00010825;Woma_00014138;Woma_00014309
GO:0030016	Down	Cellular Component	myofibril	47	166	8.06657e-07	2.16947e-05	Woma_00000019;Woma_00000077;Woma_00000238;Woma_00000364;Woma_00001149;Woma_00001457;Woma_00001459;Woma_00002209;Woma_00002235;Woma_00003238;Woma_00003239;Woma_00003759;Woma_00003926;Woma_00004170;Woma_00004258;Woma_00004482;Woma_00004483;Woma_00005308;Woma_00005310;Woma_00005539;Woma_00006343;Woma_00006505;Woma_00006509;Woma_00007179;Woma_00008647;Woma_00009143;Woma_00009437;Woma_00009564;Woma_00…
GO:0030062	Down	Cellular Component	mitochondrial tricarboxylic acid cycle enzyme complex	9	11	8.16955e-07	2.16947e-05	Woma_00000389;Woma_00001908;Woma_00002538;Woma_00002774;Woma_00003800;Woma_00008945;Woma_00010329;Woma_00010877;Woma_00015353
GO:0043292	Down	Cellular Component	contractile fiber	50	183	1.16442e-06	2.98175e-05	Woma_00000019;Woma_00000077;Woma_00000238;Woma_00000364;Woma_00001149;Woma_00001457;Woma_00001459;Woma_00002209;Woma_00002235;Woma_00003238;Woma_00003239;Woma_00003759;Woma_00003926;Woma_00004170;Woma_00004258;Woma_00004482;Woma_00004483;Woma_00005308;Woma_00005310;Woma_00005539;Woma_00006343;Woma_00006505;Woma_00006509;Woma_00006678;Woma_00007179;Woma_00008647;Woma_00009143;Woma_00009437;Woma_00…
GO:0044449	Down	Cellular Component	contractile fiber part	47	169	1.41286e-06	3.49316e-05	Woma_00000019;Woma_00000077;Woma_00000238;Woma_00000364;Woma_00001149;Woma_00001457;Woma_00001459;Woma_00002209;Woma_00002235;Woma_00003238;Woma_00003239;Woma_00003759;Woma_00003926;Woma_00004170;Woma_00004482;Woma_00004483;Woma_00005308;Woma_00005310;Woma_00005539;Woma_00006343;Woma_00006505;Woma_00006509;Woma_00006678;Woma_00007179;Woma_00008647;Woma_00009143;Woma_00009437;Woma_00009564;Woma_00…
GO:0005739	Down	Cellular Component	mitochondrion	192	1019	1.88221e-06	4.43663e-05	Woma_00000139;Woma_00000263;Woma_00000307;Woma_00000389;Woma_00000441;Woma_00000533;Woma_00000567;Woma_00000571;Woma_00000656;Woma_00000665;Woma_00000709;Woma_00000728;Woma_00001012;Woma_00001114;Woma_00001177;Woma_00001233;Woma_00001241;Woma_00001381;Woma_00001479;Woma_00001523;Woma_00001647;Woma_00001752;Woma_00001767;Woma_00001815;Woma_00001908;Woma_00001987;Woma_00001994;Woma_00002031;Woma_00…
GO:0030017	Down	Cellular Component	sarcomere	43	151	2.0009e-06	4.43663e-05	Woma_00000019;Woma_00000077;Woma_00000238;Woma_00000364;Woma_00001149;Woma_00001457;Woma_00001459;Woma_00002209;Woma_00002235;Woma_00003238;Woma_00003239;Woma_00003759;Woma_00003926;Woma_00004170;Woma_00004482;Woma_00004483;Woma_00005308;Woma_00005310;Woma_00005539;Woma_00006343;Woma_00006505;Woma_00006509;Woma_00007179;Woma_00008647;Woma_00009143;Woma_00009437;Woma_00009564;Woma_00009565;Woma_00…
GO:0005753	Down	Cellular Component	mitochondrial proton-transporting ATP synthase complex	11	17	2.04196e-06	4.43663e-05	Woma_00001012;Woma_00003832;Woma_00005220;Woma_00006818;Woma_00010332;Woma_00011839;Woma_00011860;Woma_00012465;Woma_00013325;Woma_00013410;Woma_00015332
GO:0045259	Down	Cellular Component	proton-transporting ATP synthase complex	11	17	2.04196e-06	4.43663e-05	Woma_00001012;Woma_00003832;Woma_00005220;Woma_00006818;Woma_00010332;Woma_00011839;Woma_00011860;Woma_00012465;Woma_00013325;Woma_00013410;Woma_00015332
GO:0045239	Down	Cellular Component	tricarboxylic acid cycle enzyme complex	10	15	4.12147e-06	8.69146e-05	Woma_00000389;Woma_00001908;Woma_00002538;Woma_00002774;Woma_00003800;Woma_00008945;Woma_00010329;Woma_00010877;Woma_00011566;Woma_00015353
GO:0005751	Down	Cellular Component	mitochondrial respiratory chain complex IV	8	10	4.8397e-06	9.63907e-05	Woma_00003139;Woma_00004591;Woma_00005926;Woma_00006340;Woma_00008521;Woma_00009297;Woma_00010825;Woma_00014138
GO:0045277	Down	Cellular Component	respiratory chain complex IV	8	10	4.8397e-06	9.63907e-05	Woma_00003139;Woma_00004591;Woma_00005926;Woma_00006340;Woma_00008521;Woma_00009297;Woma_00010825;Woma_00014138
GO:0005750	Down	Cellular Component	mitochondrial respiratory chain complex III	7	8	7.08875e-06	0.000130245	Woma_00006340;Woma_00007966;Woma_00009042;Woma_00009297;Woma_00009852;Woma_00010011;Woma_00014309
GO:0045240	Down	Cellular Component	dihydrolipoyl dehydrogenase complex	7	8	7.08875e-06	0.000130245	Woma_00000389;Woma_00002538;Woma_00002774;Woma_00003800;Woma_00008945;Woma_00010877;Woma_00011566
GO:0045275	Down	Cellular Component	respiratory chain complex III	7	8	7.08875e-06	0.000130245	Woma_00006340;Woma_00007966;Woma_00009042;Woma_00009297;Woma_00009852;Woma_00010011;Woma_00014309
GO:0005947	Down	Cellular Component	mitochondrial alpha-ketoglutarate dehydrogenase complex	6	6	7.26611e-06	0.000130245	Woma_00000389;Woma_00002538;Woma_00002774;Woma_00003800;Woma_00008945;Woma_00010877
GO:0033177	Down	Cellular Component	proton-transporting two-sector ATPase complex, proton-transporting domain	11	20	1.85096e-05	0.000323693	Woma_00001012;Woma_00001841;Woma_00001842;Woma_00003832;Woma_00005220;Woma_00006234;Woma_00007881;Woma_00009276;Woma_00013325;Woma_00013410;Woma_00015332
GO:0036379	Down	Cellular Component	myofilament	10	17	2.04362e-05	0.000348876	Woma_00000077;Woma_00000238;Woma_00003926;Woma_00009564;Woma_00009565;Woma_00009566;Woma_00009567;Woma_00009699;Woma_00013709;Woma_00013710
GO:0005862	Down	Cellular Component	muscle thin filament tropomyosin	5	5	5.2312e-05	0.000852448	Woma_00000077;Woma_00009564;Woma_00009565;Woma_00009566;Woma_00009567
GO:0045254	Down	Cellular Component	pyruvate dehydrogenase complex	5	5	5.2312e-05	0.000852448	Woma_00000665;Woma_00004042;Woma_00008914;Woma_00008945;Woma_00012640
GO:0043209	Down	Cellular Component	myelin sheath	33	123	0.000111219	0.00177209	Woma_00000621;Woma_00001908;Woma_00001994;Woma_00002209;Woma_00002774;Woma_00003529;Woma_00003832;Woma_00004042;Woma_00004302;Woma_00004984;Woma_00005220;Woma_00005513;Woma_00006340;Woma_00006629;Woma_00007281;Woma_00008914;Woma_00008945;Woma_00009297;Woma_00009852;Woma_00009874;Woma_00010283;Woma_00010332;Woma_00010616;Woma_00010936;Woma_00011379;Woma_00011860;Woma_00011917;Woma_00011978;Woma_00…
GO:0000275	Down	Cellular Component	mitochondrial proton-transporting ATP synthase complex, catalytic core F(1)	5	6	0.000277542	0.00414578	Woma_00003832;Woma_00011839;Woma_00011860;Woma_00012465;Woma_00015332
GO:0045252	Down	Cellular Component	oxoglutarate dehydrogenase complex	5	6	0.000277542	0.00414578	Woma_00000389;Woma_00002538;Woma_00002774;Woma_00008945;Woma_00011566
GO:0045261	Down	Cellular Component	proton-transporting ATP synthase complex, catalytic core F(1)	5	6	0.000277542	0.00414578	Woma_00003832;Woma_00011839;Woma_00011860;Woma_00012465;Woma_00015332
GO:0005865	Down	Cellular Component	striated muscle thin filament	8	15	0.00036042	0.0052739	Woma_00000077;Woma_00000238;Woma_00003926;Woma_00009564;Woma_00009565;Woma_00009566;Woma_00009567;Woma_00009699
GO:0034706	Down	Cellular Component	sodium channel complex	4	4	0.000376323	0.00539647	Woma_00005365;Woma_00005366;Woma_00014871;Woma_00014872
GO:0030018	Down	Cellular Component	Z disc	24	85	0.000412263	0.00557033	Woma_00000364;Woma_00001149;Woma_00001457;Woma_00001459;Woma_00002209;Woma_00003759;Woma_00004170;Woma_00005308;Woma_00005310;Woma_00005539;Woma_00006343;Woma_00006505;Woma_00007179;Woma_00008647;Woma_00009143;Woma_00009699;Woma_00010441;Woma_00010858;Woma_00011069;Woma_00014231;Woma_00014569;Woma_00014570;Woma_00014904;Woma_00015367
GO:0005859	Down	Cellular Component	muscle myosin complex	6	9	0.000417872	0.00557033	Woma_00000364;Woma_00011499;Woma_00013709;Woma_00013710;Woma_00014569;Woma_00014570
GO:0016460	Down	Cellular Component	myosin II complex	6	9	0.000417872	0.00557033	Woma_00000364;Woma_00011499;Woma_00013709;Woma_00013710;Woma_00014569;Woma_00014570
GO:0008328	Down	Cellular Component	ionotropic glutamate receptor complex	7	12	0.000419522	0.00557033	Woma_00000247;Woma_00005013;Woma_00005061;Woma_00005062;Woma_00005365;Woma_00005366;Woma_00011459
GO:0016471	Down	Cellular Component	vacuolar proton-transporting V-type ATPase complex	9	19	0.000477339	0.00622276	Woma_00000621;Woma_00001841;Woma_00001842;Woma_00006234;Woma_00007649;Woma_00007881;Woma_00007937;Woma_00009276;Woma_00011379
GO:0034702	Down	Cellular Component	ion channel complex	24	86	0.000497817	0.00637384	Woma_00000247;Woma_00000362;Woma_00003104;Woma_00004857;Woma_00005013;Woma_00005061;Woma_00005062;Woma_00005365;Woma_00005366;Woma_00006509;Woma_00006937;Woma_00007179;Woma_00007571;Woma_00008372;Woma_00008374;Woma_00008929;Woma_00010179;Woma_00011459;Woma_00011802;Woma_00011972;Woma_00013526;Woma_00014871;Woma_00014872;Woma_00016266
GO:0044425	Down	Cellular Component	membrane part	403	2549	0.000593181	0.00746159	Woma_00000011;Woma_00000019;Woma_00000054;Woma_00000091;Woma_00000108;Woma_00000194;Woma_00000232;Woma_00000247;Woma_00000263;Woma_00000307;Woma_00000329;Woma_00000362;Woma_00000440;Woma_00000441;Woma_00000552;Woma_00000618;Woma_00000621;Woma_00000651;Woma_00000686;Woma_00000709;Woma_00000775;Woma_00000785;Woma_00000793;Woma_00000842;Woma_00000949;Woma_00001012;Woma_00001024;Woma_00001056;Woma_00…
GO:0033178	Down	Cellular Component	proton-transporting two-sector ATPase complex, catalytic domain	8	16	0.000633149	0.00782703	Woma_00000621;Woma_00003832;Woma_00007649;Woma_00011379;Woma_00011839;Woma_00011860;Woma_00012465;Woma_00015332
GO:0031674	Down	Cellular Component	I band	25	93	0.000706922	0.0085909	Woma_00000364;Woma_00001149;Woma_00001457;Woma_00001459;Woma_00002209;Woma_00003759;Woma_00004170;Woma_00005308;Woma_00005310;Woma_00005539;Woma_00006343;Woma_00006505;Woma_00006509;Woma_00007179;Woma_00008647;Woma_00009143;Woma_00009699;Woma_00010441;Woma_00010858;Woma_00011069;Woma_00014231;Woma_00014569;Woma_00014570;Woma_00014904;Woma_00015367
GO:0016459	Down	Cellular Component	myosin complex	11	28	0.000812418	0.0097084	Woma_00000364;Woma_00003238;Woma_00003239;Woma_00004258;Woma_00004650;Woma_00011499;Woma_00011578;Woma_00013709;Woma_00013710;Woma_00014569;Woma_00014570
GO:0033176	Down	Cellular Component	proton-transporting V-type ATPase complex	9	21	0.00116901	0.0137407	Woma_00000621;Woma_00001841;Woma_00001842;Woma_00006234;Woma_00007649;Woma_00007881;Woma_00007937;Woma_00009276;Woma_00011379
GO:0031672	Down	Cellular Component	A band	20	71	0.00125614	0.0141916	Woma_00000019;Woma_00000364;Woma_00002209;Woma_00002235;Woma_00003238;Woma_00003239;Woma_00003759;Woma_00005539;Woma_00006509;Woma_00007179;Woma_00009437;Woma_00010441;Woma_00010858;Woma_00011069;Woma_00011946;Woma_00012892;Woma_00013709;Woma_00013710;Woma_00014569;Woma_00014570
GO:0005747	Down	Cellular Component	mitochondrial respiratory chain complex I	13	38	0.00128655	0.0141916	Woma_00000263;Woma_00001523;Woma_00001994;Woma_00002215;Woma_00002256;Woma_00002636;Woma_00004642;Woma_00009218;Woma_00009333;Woma_00009874;Woma_00010695;Woma_00014138;Woma_00014327
GO:0030964	Down	Cellular Component	NADH dehydrogenase complex	13	38	0.00128655	0.0141916	Woma_00000263;Woma_00001523;Woma_00001994;Woma_00002215;Woma_00002256;Woma_00002636;Woma_00004642;Woma_00009218;Woma_00009333;Woma_00009874;Woma_00010695;Woma_00014138;Woma_00014327
GO:0045271	Down	Cellular Component	respiratory chain complex I	13	38	0.00128655	0.0141916	Woma_00000263;Woma_00001523;Woma_00001994;Woma_00002215;Woma_00002256;Woma_00002636;Woma_00004642;Woma_00009218;Woma_00009333;Woma_00009874;Woma_00010695;Woma_00014138;Woma_00014327
GO:0034703	Down	Cellular Component	cation channel complex	19	67	0.00151008	0.016405	Woma_00000362;Woma_00003104;Woma_00004857;Woma_00005365;Woma_00005366;Woma_00006509;Woma_00006937;Woma_00007179;Woma_00007571;Woma_00008372;Woma_00008374;Woma_00010179;Woma_00011459;Woma_00011802;Woma_00011972;Woma_00013526;Woma_00014871;Woma_00014872;Woma_00016266
GO:0032982	Down	Cellular Component	myosin filament	4	5	0.00167237	0.0178968	Woma_00003238;Woma_00003239;Woma_00013709;Woma_00013710
GO:0000276	Down	Cellular Component	mitochondrial proton-transporting ATP synthase complex, coupling factor F(o)	6	11	0.00178871	0.0185871	Woma_00001012;Woma_00003832;Woma_00005220;Woma_00013325;Woma_00013410;Woma_00015332
GO:0045263	Down	Cellular Component	proton-transporting ATP synthase complex, coupling factor F(o)	6	11	0.00178871	0.0185871	Woma_00001012;Woma_00003832;Woma_00005220;Woma_00013325;Woma_00013410;Woma_00015332
GO:0098796	Down	Cellular Component	membrane protein complex	103	565	0.00187473	0.0192026	Woma_00000019;Woma_00000108;Woma_00000247;Woma_00000263;Woma_00000362;Woma_00000440;Woma_00000621;Woma_00001012;Woma_00001234;Woma_00001301;Woma_00001479;Woma_00001523;Woma_00001525;Woma_00001526;Woma_00001815;Woma_00001841;Woma_00001842;Woma_00001994;Woma_00002215;Woma_00002256;Woma_00002636;Woma_00003104;Woma_00003139;Woma_00003418;Woma_00003524;Woma_00003832;Woma_00004591;Woma_00004642;Woma_00…
GO:0033181	Down	Cellular Component	plasma membrane proton-transporting V-type ATPase complex	7	15	0.00232501	0.0234794	Woma_00000621;Woma_00001842;Woma_00006234;Woma_00007649;Woma_00007881;Woma_00007937;Woma_00011379
GO:0005962	Down	Cellular Component	mitochondrial isocitrate dehydrogenase complex (NAD+)	3	3	0.00270508	0.0258605	Woma_00001908;Woma_00010329;Woma_00015353
GO:0005967	Down	Cellular Component	mitochondrial pyruvate dehydrogenase complex	3	3	0.00270508	0.0258605	Woma_00004042;Woma_00008914;Woma_00012640
GO:0009353	Down	Cellular Component	mitochondrial oxoglutarate dehydrogenase complex	3	3	0.00270508	0.0258605	Woma_00000389;Woma_00002538;Woma_00002774
GO:0045242	Down	Cellular Component	isocitrate dehydrogenase complex (NAD+)	3	3	0.00270508	0.0258605	Woma_00001908;Woma_00010329;Woma_00015353
GO:0044459	Down	Cellular Component	plasma membrane part	185	1112	0.0034603	0.0326452	Woma_00000019;Woma_00000054;Woma_00000091;Woma_00000108;Woma_00000247;Woma_00000263;Woma_00000329;Woma_00000440;Woma_00000618;Woma_00000621;Woma_00000709;Woma_00000775;Woma_00000785;Woma_00001056;Woma_00001084;Woma_00001129;Woma_00001149;Woma_00001234;Woma_00001283;Woma_00001301;Woma_00001338;Woma_00001525;Woma_00001526;Woma_00001805;Woma_00001841;Woma_00001842;Woma_00001876;Woma_00001929;Woma_00…
GO:0030315	Down	Cellular Component	T-tubule	9	24	0.00351794	0.0327579	Woma_00001805;Woma_00002284;Woma_00005308;Woma_00005310;Woma_00007179;Woma_00010681;Woma_00012103;Woma_00013526;Woma_00014075
GO:0000220	Down	Cellular Component	vacuolar proton-transporting V-type ATPase, V0 domain	5	9	0.00404142	0.0366798	Woma_00001841;Woma_00001842;Woma_00006234;Woma_00007881;Woma_00009276
GO:0033179	Down	Cellular Component	proton-transporting V-type ATPase, V0 domain	5	9	0.00404142	0.0366798	Woma_00001841;Woma_00001842;Woma_00006234;Woma_00007881;Woma_00009276
GO:0042718	Down	Cellular Component	yolk granule	4	6	0.00446202	0.0394971	Woma_00011604;Woma_00012503;Woma_00012504;Woma_00012505
GO:0060417	Down	Cellular Component	yolk	4	6	0.00446202	0.0394971	Woma_00011604;Woma_00012503;Woma_00012504;Woma_00012505
GO:0008074	Down	Cellular Component	guanylate cyclase complex, soluble	6	13	0.00517907	0.0452853	Woma_00001283;Woma_00003407;Woma_00003408;Woma_00005608;Woma_00006927;Woma_00014229
GO:0005214	Down	Molecular Function	structural constituent of chitin-based cuticle	76	104	4.7283e-41	3.93981e-38	Woma_00000346;Woma_00000347;Woma_00000350;Woma_00000400;Woma_00000561;Woma_00000563;Woma_00001681;Woma_00003010;Woma_00003223;Woma_00003224;Woma_00003225;Woma_00003644;Woma_00003646;Woma_00005363;Woma_00006616;Woma_00006665;Woma_00006666;Woma_00006667;Woma_00006669;Woma_00006671;Woma_00006674;Woma_00007154;Woma_00007156;Woma_00008155;Woma_00008351;Woma_00008352;Woma_00008353;Woma_00008565;Woma_00…
GO:0042302	Down	Molecular Function	structural constituent of cuticle	78	109	5.19079e-41	3.93981e-38	Woma_00000346;Woma_00000347;Woma_00000350;Woma_00000400;Woma_00000561;Woma_00000563;Woma_00001384;Woma_00001681;Woma_00003010;Woma_00003223;Woma_00003224;Woma_00003225;Woma_00003644;Woma_00003646;Woma_00005363;Woma_00006616;Woma_00006665;Woma_00006666;Woma_00006667;Woma_00006669;Woma_00006671;Woma_00006674;Woma_00007154;Woma_00007156;Woma_00008155;Woma_00008351;Woma_00008352;Woma_00008353;Woma_00…
GO:0008010	Down	Molecular Function	structural constituent of chitin-based larval cuticle	69	89	3.07554e-40	1.55622e-37	Woma_00000346;Woma_00000347;Woma_00000350;Woma_00000400;Woma_00000561;Woma_00000563;Woma_00001681;Woma_00003010;Woma_00003223;Woma_00003224;Woma_00003225;Woma_00003644;Woma_00003646;Woma_00005363;Woma_00006616;Woma_00006665;Woma_00006666;Woma_00006667;Woma_00006669;Woma_00006671;Woma_00006674;Woma_00007154;Woma_00007156;Woma_00008351;Woma_00008352;Woma_00008353;Woma_00008565;Woma_00008567;Woma_00…
GO:0008061	Down	Molecular Function	chitin binding	59	85	4.63385e-30	1.75855e-27	Woma_00000277;Woma_00000906;Woma_00001037;Woma_00001038;Woma_00001039;Woma_00001186;Woma_00001888;Woma_00002313;Woma_00002314;Woma_00003226;Woma_00003228;Woma_00004619;Woma_00004622;Woma_00004623;Woma_00005044;Woma_00005086;Woma_00006350;Woma_00006826;Woma_00006827;Woma_00006828;Woma_00006829;Woma_00006894;Woma_00006895;Woma_00007863;Woma_00007864;Woma_00007870;Woma_00007873;Woma_00007875;Woma_00…
GO:0015075	Down	Molecular Function	ion transmembrane transporter activity	142	441	2.67949e-21	8.13494e-19	Woma_00000011;Woma_00000019;Woma_00000232;Woma_00000329;Woma_00000621;Woma_00000709;Woma_00000775;Woma_00000785;Woma_00001129;Woma_00001233;Woma_00001805;Woma_00001841;Woma_00001842;Woma_00001876;Woma_00002013;Woma_00002632;Woma_00002674;Woma_00002720;Woma_00002795;Woma_00002874;Woma_00002888;Woma_00002914;Woma_00003104;Woma_00003139;Woma_00003191;Woma_00003387;Woma_00003603;Woma_00003673;Woma_00…
GO:0022857	Down	Molecular Function	transmembrane transporter activity	158	532	1.0717e-19	2.7114e-17	Woma_00000011;Woma_00000019;Woma_00000232;Woma_00000329;Woma_00000621;Woma_00000709;Woma_00000775;Woma_00000785;Woma_00001012;Woma_00001129;Woma_00001233;Woma_00001805;Woma_00001841;Woma_00001842;Woma_00001876;Woma_00002013;Woma_00002098;Woma_00002632;Woma_00002674;Woma_00002720;Woma_00002795;Woma_00002874;Woma_00002888;Woma_00002914;Woma_00003104;Woma_00003139;Woma_00003191;Woma_00003387;Woma_00…
GO:0022891	Down	Molecular Function	substrate-specific transmembrane transporter activity	144	470	2.49221e-19	5.40453e-17	Woma_00000011;Woma_00000019;Woma_00000232;Woma_00000329;Woma_00000621;Woma_00000709;Woma_00000775;Woma_00000785;Woma_00001129;Woma_00001233;Woma_00001805;Woma_00001841;Woma_00001842;Woma_00001876;Woma_00002013;Woma_00002632;Woma_00002674;Woma_00002720;Woma_00002795;Woma_00002874;Woma_00002888;Woma_00002914;Woma_00003104;Woma_00003139;Woma_00003191;Woma_00003387;Woma_00003603;Woma_00003673;Woma_00…
GO:0008509	Down	Molecular Function	anion transmembrane transporter activity	134	427	5.16028e-19	9.79163e-17	Woma_00000011;Woma_00000019;Woma_00000232;Woma_00000621;Woma_00000709;Woma_00000775;Woma_00000785;Woma_00001129;Woma_00001233;Woma_00001805;Woma_00001841;Woma_00001842;Woma_00001876;Woma_00002013;Woma_00002632;Woma_00002674;Woma_00002720;Woma_00002795;Woma_00002874;Woma_00002888;Woma_00002914;Woma_00003104;Woma_00003139;Woma_00003191;Woma_00003387;Woma_00003603;Woma_00003673;Woma_00003832;Woma_00…
GO:0015103	Down	Molecular Function	inorganic anion transmembrane transporter activity	122	382	4.89245e-18	6.18894e-16	Woma_00000011;Woma_00000019;Woma_00000232;Woma_00000621;Woma_00000709;Woma_00000775;Woma_00000785;Woma_00001129;Woma_00001233;Woma_00001805;Woma_00001841;Woma_00001842;Woma_00001876;Woma_00002013;Woma_00002674;Woma_00002874;Woma_00002888;Woma_00002914;Woma_00003104;Woma_00003139;Woma_00003191;Woma_00003387;Woma_00003832;Woma_00003838;Woma_00004302;Woma_00004320;Woma_00004468;Woma_00004591;Woma_00…
GO:0015114	Down	Molecular Function	phosphate ion transmembrane transporter activity	122	382	4.89245e-18	6.18894e-16	Woma_00000011;Woma_00000019;Woma_00000232;Woma_00000621;Woma_00000709;Woma_00000775;Woma_00000785;Woma_00001129;Woma_00001233;Woma_00001805;Woma_00001841;Woma_00001842;Woma_00001876;Woma_00002013;Woma_00002674;Woma_00002874;Woma_00002888;Woma_00002914;Woma_00003104;Woma_00003139;Woma_00003191;Woma_00003387;Woma_00003832;Woma_00003838;Woma_00004302;Woma_00004320;Woma_00004468;Woma_00004591;Woma_00…
GO:0015318	Down	Molecular Function	inorganic solute uptake transmembrane transporter activity	122	382	4.89245e-18	6.18894e-16	Woma_00000011;Woma_00000019;Woma_00000232;Woma_00000621;Woma_00000709;Woma_00000775;Woma_00000785;Woma_00001129;Woma_00001233;Woma_00001805;Woma_00001841;Woma_00001842;Woma_00001876;Woma_00002013;Woma_00002674;Woma_00002874;Woma_00002888;Woma_00002914;Woma_00003104;Woma_00003139;Woma_00003191;Woma_00003387;Woma_00003832;Woma_00003838;Woma_00004302;Woma_00004320;Woma_00004468;Woma_00004591;Woma_00…
GO:0015563	Down	Molecular Function	uptake transmembrane transporter activity	122	382	4.89245e-18	6.18894e-16	Woma_00000011;Woma_00000019;Woma_00000232;Woma_00000621;Woma_00000709;Woma_00000775;Woma_00000785;Woma_00001129;Woma_00001233;Woma_00001805;Woma_00001841;Woma_00001842;Woma_00001876;Woma_00002013;Woma_00002674;Woma_00002874;Woma_00002888;Woma_00002914;Woma_00003104;Woma_00003139;Woma_00003191;Woma_00003387;Woma_00003832;Woma_00003838;Woma_00004302;Woma_00004320;Woma_00004468;Woma_00004591;Woma_00…
GO:0016491	Down	Molecular Function	oxidoreductase activity	146	511	1.45123e-16	1.69459e-14	Woma_00000263;Woma_00000389;Woma_00000552;Woma_00000567;Woma_00000648;Woma_00000651;Woma_00000656;Woma_00000665;Woma_00001138;Woma_00001142;Woma_00001143;Woma_00001301;Woma_00001395;Woma_00001479;Woma_00001523;Woma_00001615;Woma_00001752;Woma_00001767;Woma_00001815;Woma_00001908;Woma_00001994;Woma_00002209;Woma_00002215;Woma_00002241;Woma_00002256;Woma_00002359;Woma_00002452;Woma_00002874;Woma_00…
GO:0008236	Down	Molecular Function	serine-type peptidase activity	53	120	9.02301e-15	9.78352e-13	Woma_00000549;Woma_00000657;Woma_00000726;Woma_00000753;Woma_00001972;Woma_00002857;Woma_00003411;Woma_00003412;Woma_00003938;Woma_00003972;Woma_00003973;Woma_00003976;Woma_00004279;Woma_00004280;Woma_00004371;Woma_00004771;Woma_00004857;Woma_00005009;Woma_00005577;Woma_00005643;Woma_00005955;Woma_00006350;Woma_00006439;Woma_00006553;Woma_00006937;Woma_00007468;Woma_00007483;Woma_00008081;Woma_00…
GO:0022892	Down	Molecular Function	substrate-specific transporter activity	153	572	1.44342e-14	1.46074e-12	Woma_00000011;Woma_00000019;Woma_00000074;Woma_00000232;Woma_00000329;Woma_00000621;Woma_00000709;Woma_00000775;Woma_00000785;Woma_00001129;Woma_00001233;Woma_00001445;Woma_00001805;Woma_00001841;Woma_00001842;Woma_00001876;Woma_00002013;Woma_00002082;Woma_00002346;Woma_00002632;Woma_00002674;Woma_00002720;Woma_00002795;Woma_00002874;Woma_00002888;Woma_00002914;Woma_00002974;Woma_00003100;Woma_00…
GO:0017171	Down	Molecular Function	serine hydrolase activity	53	124	4.74104e-14	4.49806e-12	Woma_00000549;Woma_00000657;Woma_00000726;Woma_00000753;Woma_00001972;Woma_00002857;Woma_00003411;Woma_00003412;Woma_00003938;Woma_00003972;Woma_00003973;Woma_00003976;Woma_00004279;Woma_00004280;Woma_00004371;Woma_00004771;Woma_00004857;Woma_00005009;Woma_00005577;Woma_00005643;Woma_00005955;Woma_00006350;Woma_00006439;Woma_00006553;Woma_00006937;Woma_00007468;Woma_00007483;Woma_00008081;Woma_00…
GO:0005215	Down	Molecular Function	transporter activity	167	655	8.20568e-14	7.32719e-12	Woma_00000011;Woma_00000019;Woma_00000074;Woma_00000232;Woma_00000329;Woma_00000621;Woma_00000709;Woma_00000775;Woma_00000785;Woma_00001012;Woma_00001129;Woma_00001233;Woma_00001445;Woma_00001805;Woma_00001841;Woma_00001842;Woma_00001876;Woma_00002013;Woma_00002082;Woma_00002098;Woma_00002346;Woma_00002632;Woma_00002674;Woma_00002720;Woma_00002795;Woma_00002874;Woma_00002888;Woma_00002914;Woma_00…
GO:0008324	Down	Molecular Function	cation transmembrane transporter activity	92	290	1.28813e-13	1.08632e-11	Woma_00000019;Woma_00000329;Woma_00000621;Woma_00000709;Woma_00001129;Woma_00001841;Woma_00001842;Woma_00001876;Woma_00002674;Woma_00002795;Woma_00002888;Woma_00002914;Woma_00003104;Woma_00003139;Woma_00003832;Woma_00004591;Woma_00004741;Woma_00004744;Woma_00005013;Woma_00005061;Woma_00005062;Woma_00005220;Woma_00005308;Woma_00005310;Woma_00005365;Woma_00005366;Woma_00005453;Woma_00005456;Woma_00…
GO:0004252	Down	Molecular Function	serine-type endopeptidase activity	45	98	1.75668e-13	1.40349e-11	Woma_00000549;Woma_00000657;Woma_00000726;Woma_00000753;Woma_00001972;Woma_00002857;Woma_00003938;Woma_00004279;Woma_00004280;Woma_00004371;Woma_00004857;Woma_00005009;Woma_00005577;Woma_00005643;Woma_00005955;Woma_00006350;Woma_00006439;Woma_00006553;Woma_00006937;Woma_00007468;Woma_00007483;Woma_00008081;Woma_00008084;Woma_00008085;Woma_00008123;Woma_00008126;Woma_00008395;Woma_00008912;Woma_00…
GO:0015077	Down	Molecular Function	monovalent inorganic cation transmembrane transporter activity	70	196	2.18051e-13	1.65501e-11	Woma_00000329;Woma_00000621;Woma_00000709;Woma_00001129;Woma_00001841;Woma_00001842;Woma_00001876;Woma_00002674;Woma_00002888;Woma_00002914;Woma_00003139;Woma_00003832;Woma_00004591;Woma_00005013;Woma_00005061;Woma_00005062;Woma_00005220;Woma_00005308;Woma_00005310;Woma_00005365;Woma_00005366;Woma_00005453;Woma_00005456;Woma_00005457;Woma_00005926;Woma_00006111;Woma_00006234;Woma_00006340;Woma_00…
GO:0070011	Down	Molecular Function	peptidase activity, acting on L-amino acid peptides	103	350	8.81273e-13	6.37034e-11	Woma_00000549;Woma_00000657;Woma_00000677;Woma_00000678;Woma_00000679;Woma_00000686;Woma_00000726;Woma_00000753;Woma_00000915;Woma_00000916;Woma_00000917;Woma_00000918;Woma_00000919;Woma_00001498;Woma_00001728;Woma_00001729;Woma_00001972;Woma_00002060;Woma_00002097;Woma_00002523;Woma_00002857;Woma_00003069;Woma_00003070;Woma_00003411;Woma_00003412;Woma_00003938;Woma_00003972;Woma_00003973;Woma_00…
GO:0008233	Down	Molecular Function	peptidase activity	105	366	3.04235e-12	2.09922e-10	Woma_00000549;Woma_00000657;Woma_00000677;Woma_00000678;Woma_00000679;Woma_00000686;Woma_00000726;Woma_00000753;Woma_00000915;Woma_00000916;Woma_00000917;Woma_00000918;Woma_00000919;Woma_00001498;Woma_00001728;Woma_00001729;Woma_00001972;Woma_00002060;Woma_00002097;Woma_00002523;Woma_00002857;Woma_00003069;Woma_00003070;Woma_00003411;Woma_00003412;Woma_00003938;Woma_00003972;Woma_00003973;Woma_00…
GO:0022890	Down	Molecular Function	inorganic cation transmembrane transporter activity	84	272	7.94046e-12	5.24071e-10	Woma_00000019;Woma_00000329;Woma_00000621;Woma_00000709;Woma_00001129;Woma_00001841;Woma_00001842;Woma_00001876;Woma_00002674;Woma_00002888;Woma_00002914;Woma_00003104;Woma_00003139;Woma_00003832;Woma_00004591;Woma_00005013;Woma_00005061;Woma_00005062;Woma_00005220;Woma_00005308;Woma_00005310;Woma_00005365;Woma_00005366;Woma_00005453;Woma_00005456;Woma_00005457;Woma_00005926;Woma_00006061;Woma_00…
GO:0015078	Down	Molecular Function	hydrogen ion transmembrane transporter activity	39	87	1.85834e-11	1.1754e-09	Woma_00000621;Woma_00000709;Woma_00001841;Woma_00001842;Woma_00002674;Woma_00003139;Woma_00003832;Woma_00004591;Woma_00005220;Woma_00005926;Woma_00006111;Woma_00006234;Woma_00006340;Woma_00006629;Woma_00007649;Woma_00007881;Woma_00007883;Woma_00007937;Woma_00007966;Woma_00008234;Woma_00008521;Woma_00009042;Woma_00009276;Woma_00009297;Woma_00009852;Woma_00010283;Woma_00010681;Woma_00010825;Woma_00…
GO:0004175	Down	Molecular Function	endopeptidase activity	73	232	7.49028e-11	4.5481e-09	Woma_00000549;Woma_00000657;Woma_00000677;Woma_00000678;Woma_00000679;Woma_00000726;Woma_00000753;Woma_00001498;Woma_00001728;Woma_00001729;Woma_00001972;Woma_00002060;Woma_00002097;Woma_00002523;Woma_00002857;Woma_00003938;Woma_00004175;Woma_00004176;Woma_00004177;Woma_00004279;Woma_00004280;Woma_00004371;Woma_00004402;Woma_00004857;Woma_00005009;Woma_00005144;Woma_00005147;Woma_00005577;Woma_00…
GO:0009055	Down	Molecular Function	electron carrier activity	35	77	1.26056e-10	7.35975e-09	Woma_00000656;Woma_00001479;Woma_00001767;Woma_00001815;Woma_00001994;Woma_00002256;Woma_00003139;Woma_00004591;Woma_00004984;Woma_00005523;Woma_00005926;Woma_00006297;Woma_00006340;Woma_00006643;Woma_00006645;Woma_00006648;Woma_00007883;Woma_00007966;Woma_00008521;Woma_00008945;Woma_00009042;Woma_00009297;Woma_00009333;Woma_00009852;Woma_00010011;Woma_00010204;Woma_00010329;Woma_00010825;Woma_00…
GO:0022804	Down	Molecular Function	active transmembrane transporter activity	66	211	8.27076e-10	4.65e-08	Woma_00000621;Woma_00000709;Woma_00000775;Woma_00000785;Woma_00001129;Woma_00001841;Woma_00001842;Woma_00002632;Woma_00002674;Woma_00002795;Woma_00002874;Woma_00002914;Woma_00003524;Woma_00003832;Woma_00004320;Woma_00004468;Woma_00005308;Woma_00005310;Woma_00005370;Woma_00005412;Woma_00005453;Woma_00005456;Woma_00005457;Woma_00005544;Woma_00005567;Woma_00005649;Woma_00006061;Woma_00006111;Woma_00…
GO:0008514	Down	Molecular Function	organic anion transmembrane transporter activity	52	150	9.81202e-10	5.31952e-08	Woma_00000011;Woma_00000232;Woma_00000775;Woma_00000785;Woma_00001233;Woma_00002013;Woma_00002632;Woma_00002720;Woma_00002795;Woma_00002914;Woma_00003191;Woma_00003387;Woma_00003603;Woma_00003673;Woma_00003838;Woma_00004302;Woma_00004320;Woma_00004703;Woma_00004741;Woma_00004744;Woma_00005453;Woma_00005456;Woma_00005457;Woma_00005567;Woma_00005649;Woma_00005666;Woma_00006061;Woma_00006375;Woma_00…
GO:0048037	Down	Molecular Function	cofactor binding	99	371	1.15341e-09	6.03752e-08	Woma_00000263;Woma_00000389;Woma_00000567;Woma_00000651;Woma_00000656;Woma_00001169;Woma_00001479;Woma_00001615;Woma_00001752;Woma_00001767;Woma_00001815;Woma_00001908;Woma_00001994;Woma_00002209;Woma_00002215;Woma_00002219;Woma_00002256;Woma_00002359;Woma_00002452;Woma_00002613;Woma_00003233;Woma_00003334;Woma_00003410;Woma_00003529;Woma_00003719;Woma_00004148;Woma_00004170;Woma_00004309;Woma_00…
GO:0005342	Down	Molecular Function	organic acid transmembrane transporter activity	39	99	1.97828e-09	9.68717e-08	Woma_00000011;Woma_00000232;Woma_00000775;Woma_00000785;Woma_00001233;Woma_00002013;Woma_00002914;Woma_00003191;Woma_00003387;Woma_00003838;Woma_00004302;Woma_00004320;Woma_00004703;Woma_00004741;Woma_00004744;Woma_00005453;Woma_00005456;Woma_00005457;Woma_00005567;Woma_00005649;Woma_00006061;Woma_00006375;Woma_00007069;Woma_00007474;Woma_00007763;Woma_00007906;Woma_00008234;Woma_00008737;Woma_00…
GO:0046943	Down	Molecular Function	carboxylic acid transmembrane transporter activity	39	99	1.97828e-09	9.68717e-08	Woma_00000011;Woma_00000232;Woma_00000775;Woma_00000785;Woma_00001233;Woma_00002013;Woma_00002914;Woma_00003191;Woma_00003387;Woma_00003838;Woma_00004302;Woma_00004320;Woma_00004703;Woma_00004741;Woma_00004744;Woma_00005453;Woma_00005456;Woma_00005457;Woma_00005567;Woma_00005649;Woma_00006061;Woma_00006375;Woma_00007069;Woma_00007474;Woma_00007763;Woma_00007906;Woma_00008234;Woma_00008737;Woma_00…
GO:0015291	Down	Molecular Function	secondary active transmembrane transporter activity	41	112	9.80332e-09	4.65045e-07	Woma_00000709;Woma_00000775;Woma_00000785;Woma_00001129;Woma_00002632;Woma_00002674;Woma_00002795;Woma_00002914;Woma_00004320;Woma_00005308;Woma_00005310;Woma_00005412;Woma_00005453;Woma_00005456;Woma_00005457;Woma_00005567;Woma_00005649;Woma_00006061;Woma_00006111;Woma_00006629;Woma_00007069;Woma_00007474;Woma_00007567;Woma_00007763;Woma_00008234;Woma_00008929;Woma_00009951;Woma_00010283;Woma_00…
GO:0005198	Down	Molecular Function	structural molecule activity	118	509	2.00668e-07	9.23074e-06	Woma_00000139;Woma_00000238;Woma_00000346;Woma_00000347;Woma_00000350;Woma_00000364;Woma_00000400;Woma_00000561;Woma_00000563;Woma_00000879;Woma_00001384;Woma_00001457;Woma_00001459;Woma_00001498;Woma_00001681;Woma_00003010;Woma_00003098;Woma_00003223;Woma_00003224;Woma_00003225;Woma_00003343;Woma_00003644;Woma_00003646;Woma_00004839;Woma_00005025;Woma_00005044;Woma_00005363;Woma_00005373;Woma_00…
GO:0016679	Down	Molecular Function	oxidoreductase activity, acting on diphenols and related substances as donors	9	10	3.06615e-07	1.36894e-05	Woma_00001138;Woma_00001142;Woma_00001143;Woma_00006340;Woma_00007966;Woma_00009042;Woma_00009297;Woma_00009852;Woma_00014309
GO:0005310	Down	Molecular Function	dicarboxylic acid transmembrane transporter activity	15	26	5.57462e-07	2.41779e-05	Woma_00000775;Woma_00000785;Woma_00001233;Woma_00002914;Woma_00003838;Woma_00004302;Woma_00004320;Woma_00004703;Woma_00005567;Woma_00007069;Woma_00007474;Woma_00008929;Woma_00013295;Woma_00013427;Woma_00014348
GO:0016903	Down	Molecular Function	oxidoreductase activity, acting on the aldehyde or oxo group of donors	18	36	7.24581e-07	3.05532e-05	Woma_00000389;Woma_00000648;Woma_00000665;Woma_00002209;Woma_00002956;Woma_00003800;Woma_00004042;Woma_00007145;Woma_00008638;Woma_00008800;Woma_00008914;Woma_00008945;Woma_00010877;Woma_00011566;Woma_00012263;Woma_00013304;Woma_00013431;Woma_00013432
GO:0008237	Down	Molecular Function	metallopeptidase activity	40	124	7.54716e-07	3.09637e-05	Woma_00000677;Woma_00000678;Woma_00000679;Woma_00000686;Woma_00000915;Woma_00000916;Woma_00000917;Woma_00000918;Woma_00000919;Woma_00001728;Woma_00001729;Woma_00002097;Woma_00002523;Woma_00003069;Woma_00003070;Woma_00004175;Woma_00004176;Woma_00004177;Woma_00004402;Woma_00004651;Woma_00004857;Woma_00005144;Woma_00005147;Woma_00005560;Woma_00005561;Woma_00005562;Woma_00005643;Woma_00006340;Woma_00…
GO:0015267	Down	Molecular Function	channel activity	45	151	1.88407e-06	7.18893e-05	Woma_00000019;Woma_00000329;Woma_00000775;Woma_00000785;Woma_00001805;Woma_00001876;Woma_00002674;Woma_00002888;Woma_00003104;Woma_00004320;Woma_00005013;Woma_00005061;Woma_00005062;Woma_00005365;Woma_00005366;Woma_00005438;Woma_00005565;Woma_00007179;Woma_00007474;Woma_00007519;Woma_00007555;Woma_00007571;Woma_00008032;Woma_00008372;Woma_00008374;Woma_00008929;Woma_00009041;Woma_00009608;Woma_00…
GO:0022803	Down	Molecular Function	passive transmembrane transporter activity	45	151	1.88407e-06	7.18893e-05	Woma_00000019;Woma_00000329;Woma_00000775;Woma_00000785;Woma_00001805;Woma_00001876;Woma_00002674;Woma_00002888;Woma_00003104;Woma_00004320;Woma_00005013;Woma_00005061;Woma_00005062;Woma_00005365;Woma_00005366;Woma_00005438;Woma_00005565;Woma_00007179;Woma_00007474;Woma_00007519;Woma_00007555;Woma_00007571;Woma_00008032;Woma_00008372;Woma_00008374;Woma_00008929;Woma_00009041;Woma_00009608;Woma_00…
GO:0015297	Down	Molecular Function	antiporter activity	20	45	1.89432e-06	7.18893e-05	Woma_00000709;Woma_00000775;Woma_00000785;Woma_00002632;Woma_00002795;Woma_00004320;Woma_00005308;Woma_00005310;Woma_00005567;Woma_00006111;Woma_00007474;Woma_00007567;Woma_00007763;Woma_00008929;Woma_00009951;Woma_00010681;Woma_00013010;Woma_00013295;Woma_00013427;Woma_00013851
GO:0015238	Down	Molecular Function	drug transmembrane transporter activity	23	57	2.53942e-06	9.17817e-05	Woma_00000329;Woma_00001233;Woma_00002632;Woma_00002674;Woma_00002795;Woma_00002914;Woma_00003524;Woma_00003673;Woma_00003838;Woma_00004302;Woma_00004703;Woma_00004741;Woma_00004744;Woma_00005567;Woma_00007069;Woma_00007567;Woma_00007906;Woma_00008234;Woma_00008737;Woma_00008738;Woma_00008741;Woma_00008929;Woma_00011979
GO:0090484	Down	Molecular Function	drug transporter activity	23	57	2.53942e-06	9.17817e-05	Woma_00000329;Woma_00001233;Woma_00002632;Woma_00002674;Woma_00002795;Woma_00002914;Woma_00003524;Woma_00003673;Woma_00003838;Woma_00004302;Woma_00004703;Woma_00004741;Woma_00004744;Woma_00005567;Woma_00007069;Woma_00007567;Woma_00007906;Woma_00008234;Woma_00008737;Woma_00008738;Woma_00008741;Woma_00008929;Woma_00011979
GO:0022838	Down	Molecular Function	substrate-specific channel activity	43	144	3.0011e-06	0.000105946	Woma_00000019;Woma_00000775;Woma_00000785;Woma_00001805;Woma_00001876;Woma_00002674;Woma_00002888;Woma_00003104;Woma_00004320;Woma_00005013;Woma_00005061;Woma_00005062;Woma_00005365;Woma_00005366;Woma_00005565;Woma_00007179;Woma_00007474;Woma_00007519;Woma_00007555;Woma_00007571;Woma_00008032;Woma_00008372;Woma_00008374;Woma_00008929;Woma_00009041;Woma_00009608;Woma_00009951;Woma_00010179;Woma_00…
GO:0050662	Down	Molecular Function	coenzyme binding	57	212	3.33753e-06	0.000115145	Woma_00000389;Woma_00000656;Woma_00001169;Woma_00001615;Woma_00001752;Woma_00001767;Woma_00001908;Woma_00002209;Woma_00002359;Woma_00002613;Woma_00003233;Woma_00003334;Woma_00003529;Woma_00003719;Woma_00004148;Woma_00004170;Woma_00004309;Woma_00004311;Woma_00004312;Woma_00004313;Woma_00004429;Woma_00004476;Woma_00005427;Woma_00005523;Woma_00006736;Woma_00006737;Woma_00006745;Woma_00006867;Woma_00…
GO:0099516	Down	Molecular Function	ion antiporter activity	15	29	3.59368e-06	0.000121227	Woma_00000709;Woma_00000775;Woma_00000785;Woma_00002632;Woma_00004320;Woma_00005308;Woma_00005310;Woma_00006111;Woma_00007474;Woma_00008929;Woma_00009951;Woma_00010681;Woma_00013010;Woma_00013295;Woma_00013427
GO:0015081	Down	Molecular Function	sodium ion transmembrane transporter activity	25	67	5.0757e-06	0.000167498	Woma_00000709;Woma_00001129;Woma_00002914;Woma_00005013;Woma_00005061;Woma_00005062;Woma_00005308;Woma_00005310;Woma_00005365;Woma_00005366;Woma_00005453;Woma_00005456;Woma_00005457;Woma_00006111;Woma_00007069;Woma_00009951;Woma_00010681;Woma_00011287;Woma_00011972;Woma_00012036;Woma_00012451;Woma_00013010;Woma_00014871;Woma_00014872;Woma_00015745
GO:0016829	Down	Molecular Function	lyase activity	38	124	5.70074e-06	0.000184122	Woma_00000642;Woma_00000643;Woma_00000656;Woma_00000750;Woma_00001169;Woma_00001283;Woma_00001615;Woma_00001767;Woma_00001987;Woma_00002243;Woma_00002452;Woma_00003407;Woma_00003408;Woma_00003759;Woma_00003800;Woma_00003949;Woma_00004148;Woma_00005025;Woma_00005523;Woma_00005608;Woma_00005629;Woma_00005639;Woma_00005970;Woma_00006927;Woma_00007167;Woma_00007849;Woma_00009501;Woma_00010333;Woma_00…
GO:1901682	Down	Molecular Function	sulfur compound transmembrane transporter activity	13	24	8.4021e-06	0.000265716	Woma_00000775;Woma_00000785;Woma_00002795;Woma_00003838;Woma_00004320;Woma_00004703;Woma_00005567;Woma_00007474;Woma_00007567;Woma_00007763;Woma_00008929;Woma_00013295;Woma_00013427
GO:0008121	Down	Molecular Function	ubiquinol-cytochrome-c reductase activity	6	6	1.08482e-05	0.000322894	Woma_00006340;Woma_00007966;Woma_00009042;Woma_00009297;Woma_00009852;Woma_00014309
GO:0016624	Down	Molecular Function	oxidoreductase activity, acting on the aldehyde or oxo group of donors, disulfide as acceptor	6	6	1.08482e-05	0.000322894	Woma_00000389;Woma_00000665;Woma_00003800;Woma_00008914;Woma_00010877;Woma_00011566
GO:0016681	Down	Molecular Function	oxidoreductase activity, acting on diphenols and related substances as donors, cytochrome as acceptor	6	6	1.08482e-05	0.000322894	Woma_00006340;Woma_00007966;Woma_00009042;Woma_00009297;Woma_00009852;Woma_00014309
GO:0008238	Down	Molecular Function	exopeptidase activity	27	79	1.44264e-05	0.000421141	Woma_00000686;Woma_00000915;Woma_00000916;Woma_00000919;Woma_00002097;Woma_00003069;Woma_00003070;Woma_00003972;Woma_00003973;Woma_00003976;Woma_00004651;Woma_00004771;Woma_00004857;Woma_00005560;Woma_00005561;Woma_00005562;Woma_00006937;Woma_00007080;Woma_00008091;Woma_00008384;Woma_00010224;Woma_00010226;Woma_00010232;Woma_00010233;Woma_00010742;Woma_00010743;Woma_00012469
GO:0016614	Down	Molecular Function	oxidoreductase activity, acting on CH-OH group of donors	33	106	1.61275e-05	0.000461917	Woma_00000656;Woma_00001767;Woma_00001908;Woma_00002874;Woma_00003481;Woma_00003529;Woma_00003571;Woma_00004065;Woma_00004148;Woma_00004468;Woma_00004476;Woma_00005544;Woma_00006308;Woma_00006736;Woma_00006737;Woma_00006745;Woma_00006867;Woma_00007167;Woma_00007337;Woma_00008372;Woma_00008374;Woma_00008763;Woma_00008790;Woma_00009926;Woma_00010027;Woma_00010329;Woma_00011047;Woma_00013157;Woma_00…
GO:0005216	Down	Molecular Function	ion channel activity	40	139	1.75613e-05	0.000493668	Woma_00000019;Woma_00000775;Woma_00000785;Woma_00001876;Woma_00002674;Woma_00002888;Woma_00003104;Woma_00004320;Woma_00005013;Woma_00005061;Woma_00005062;Woma_00005365;Woma_00005366;Woma_00005565;Woma_00007179;Woma_00007474;Woma_00007555;Woma_00007571;Woma_00008032;Woma_00008372;Woma_00008374;Woma_00008929;Woma_00009041;Woma_00009608;Woma_00009951;Woma_00010179;Woma_00010262;Woma_00010526;Woma_00…
GO:0022853	Down	Molecular Function	active ion transmembrane transporter activity	19	47	1.83116e-05	0.0005054	Woma_00000621;Woma_00001841;Woma_00001842;Woma_00002874;Woma_00003832;Woma_00004468;Woma_00005544;Woma_00006234;Woma_00006308;Woma_00006509;Woma_00007649;Woma_00007881;Woma_00007937;Woma_00009276;Woma_00011379;Woma_00011839;Woma_00011860;Woma_00012451;Woma_00012465
GO:0030246	Down	Molecular Function	carbohydrate binding	36	121	2.06833e-05	0.000560664	Woma_00000208;Woma_00001037;Woma_00001038;Woma_00001039;Woma_00001082;Woma_00001498;Woma_00003411;Woma_00003412;Woma_00003433;Woma_00003632;Woma_00004112;Woma_00004170;Woma_00004242;Woma_00004309;Woma_00004311;Woma_00004312;Woma_00004313;Woma_00004540;Woma_00007004;Woma_00007365;Woma_00007366;Woma_00007367;Woma_00007863;Woma_00007864;Woma_00008089;Woma_00008439;Woma_00009411;Woma_00009611;Woma_00…
GO:0004930	Down	Molecular Function	G-protein coupled receptor activity	27	81	2.41775e-05	0.000643884	Woma_00000618;Woma_00001056;Woma_00002372;Woma_00002745;Woma_00002912;Woma_00003407;Woma_00003408;Woma_00003667;Woma_00003757;Woma_00005365;Woma_00005366;Woma_00005565;Woma_00007481;Woma_00008047;Woma_00008049;Woma_00008919;Woma_00009014;Woma_00009693;Woma_00010212;Woma_00011574;Woma_00013400;Woma_00013984;Woma_00013988;Woma_00014019;Woma_00014848;Woma_00014852;Woma_00015633
GO:0020037	Down	Molecular Function	heme binding	31	99	2.54668e-05	0.000666529	Woma_00000651;Woma_00001615;Woma_00001815;Woma_00002359;Woma_00002452;Woma_00003410;Woma_00004344;Woma_00004345;Woma_00004984;Woma_00005608;Woma_00005721;Woma_00006003;Woma_00006638;Woma_00006643;Woma_00006645;Woma_00006648;Woma_00006649;Woma_00006664;Woma_00007813;Woma_00008184;Woma_00009181;Woma_00009833;Woma_00009966;Woma_00010011;Woma_00011003;Woma_00011456;Woma_00012277;Woma_00012279;Woma_00…
GO:0008528	Down	Molecular Function	G-protein coupled peptide receptor activity	13	26	2.61428e-05	0.000672622	Woma_00001056;Woma_00002372;Woma_00002745;Woma_00002912;Woma_00003407;Woma_00003408;Woma_00003667;Woma_00005565;Woma_00008919;Woma_00009014;Woma_00013988;Woma_00014019;Woma_00015633
GO:0046873	Down	Molecular Function	metal ion transmembrane transporter activity	45	166	2.8507e-05	0.000721228	Woma_00000019;Woma_00000709;Woma_00001129;Woma_00001876;Woma_00002888;Woma_00002914;Woma_00003104;Woma_00005013;Woma_00005061;Woma_00005062;Woma_00005308;Woma_00005310;Woma_00005365;Woma_00005366;Woma_00005453;Woma_00005456;Woma_00005457;Woma_00006111;Woma_00006509;Woma_00007069;Woma_00007179;Woma_00007330;Woma_00007555;Woma_00007571;Woma_00008032;Woma_00008372;Woma_00008374;Woma_00008929;Woma_00…
GO:0046906	Down	Molecular Function	tetrapyrrole binding	31	100	3.17401e-05	0.00078986	Woma_00000651;Woma_00001615;Woma_00001815;Woma_00002359;Woma_00002452;Woma_00003410;Woma_00004344;Woma_00004345;Woma_00004984;Woma_00005608;Woma_00005721;Woma_00006003;Woma_00006638;Woma_00006643;Woma_00006645;Woma_00006648;Woma_00006649;Woma_00006664;Woma_00007813;Woma_00008184;Woma_00009181;Woma_00009833;Woma_00009966;Woma_00010011;Woma_00011003;Woma_00011456;Woma_00012277;Woma_00012279;Woma_00…
GO:0016620	Down	Molecular Function	oxidoreductase activity, acting on the aldehyde or oxo group of donors, NAD or NADP as acceptor	14	30	3.44014e-05	0.00084228	Woma_00000389;Woma_00000648;Woma_00000665;Woma_00002209;Woma_00002956;Woma_00003800;Woma_00004042;Woma_00007145;Woma_00008638;Woma_00008800;Woma_00008914;Woma_00008945;Woma_00012263;Woma_00013304
GO:0016705	Down	Molecular Function	oxidoreductase activity, acting on paired donors, with incorporation or reduction of molecular oxygen	34	115	4.02312e-05	0.000969381	Woma_00000651;Woma_00001138;Woma_00001142;Woma_00001143;Woma_00002452;Woma_00003410;Woma_00004262;Woma_00004263;Woma_00004266;Woma_00004309;Woma_00004311;Woma_00004312;Woma_00004313;Woma_00004344;Woma_00004345;Woma_00005373;Woma_00005374;Woma_00005556;Woma_00005657;Woma_00006003;Woma_00006638;Woma_00006643;Woma_00006645;Woma_00006648;Woma_00006649;Woma_00006664;Woma_00007813;Woma_00008184;Woma_00…
GO:0042625	Down	Molecular Function	ATPase coupled ion transmembrane transporter activity	19	50	5.11295e-05	0.00121273	Woma_00000621;Woma_00001841;Woma_00001842;Woma_00002874;Woma_00003832;Woma_00004468;Woma_00005544;Woma_00006234;Woma_00006308;Woma_00006509;Woma_00007649;Woma_00007881;Woma_00007937;Woma_00009276;Woma_00011379;Woma_00011839;Woma_00011860;Woma_00012451;Woma_00012465
GO:0044769	Down	Molecular Function	ATPase activity, coupled to transmembrane movement of ions, rotational mechanism	12	24	5.38379e-05	0.00125732	Woma_00000621;Woma_00001841;Woma_00001842;Woma_00003832;Woma_00006234;Woma_00007649;Woma_00007881;Woma_00009276;Woma_00011379;Woma_00011839;Woma_00011860;Woma_00012465
GO:0015106	Down	Molecular Function	bicarbonate transmembrane transporter activity	8	12	6.72789e-05	0.00152432	Woma_00000775;Woma_00000785;Woma_00004320;Woma_00007474;Woma_00008929;Woma_00013010;Woma_00013295;Woma_00013427
GO:0015116	Down	Molecular Function	sulfate transmembrane transporter activity	8	12	6.72789e-05	0.00152432	Woma_00000775;Woma_00000785;Woma_00004320;Woma_00005567;Woma_00007474;Woma_00008929;Woma_00013295;Woma_00013427
GO:0001653	Down	Molecular Function	peptide receptor activity	13	28	7.03199e-05	0.00155044	Woma_00001056;Woma_00002372;Woma_00002745;Woma_00002912;Woma_00003407;Woma_00003408;Woma_00003667;Woma_00005565;Woma_00008919;Woma_00009014;Woma_00013988;Woma_00014019;Woma_00015633
GO:0008235	Down	Molecular Function	metalloexopeptidase activity	17	43	7.04744e-05	0.00155044	Woma_00000686;Woma_00000915;Woma_00000916;Woma_00000919;Woma_00003069;Woma_00003070;Woma_00004651;Woma_00005560;Woma_00005561;Woma_00005562;Woma_00008384;Woma_00010224;Woma_00010226;Woma_00010232;Woma_00010233;Woma_00010742;Woma_00010743
GO:0008188	Down	Molecular Function	neuropeptide receptor activity	10	18	7.25548e-05	0.0015734	Woma_00001056;Woma_00002745;Woma_00002912;Woma_00003667;Woma_00005565;Woma_00008919;Woma_00009014;Woma_00013988;Woma_00014019;Woma_00015633
GO:0015085	Down	Molecular Function	calcium ion transmembrane transporter activity	18	48	9.82715e-05	0.00208909	Woma_00000019;Woma_00003104;Woma_00005013;Woma_00005061;Woma_00005062;Woma_00005308;Woma_00005310;Woma_00005365;Woma_00005366;Woma_00006509;Woma_00007179;Woma_00007571;Woma_00008929;Woma_00009951;Woma_00010179;Woma_00010793;Woma_00013526;Woma_00016266
GO:0022843	Down	Molecular Function	voltage-gated cation channel activity	17	44	9.90874e-05	0.00208909	Woma_00000019;Woma_00002888;Woma_00003104;Woma_00005365;Woma_00005366;Woma_00007179;Woma_00007555;Woma_00008032;Woma_00008372;Woma_00008374;Woma_00010793;Woma_00011802;Woma_00011972;Woma_00013526;Woma_00014871;Woma_00014872;Woma_00016266
GO:0004497	Down	Molecular Function	monooxygenase activity	21	61	0.000112845	0.00234655	Woma_00000651;Woma_00001138;Woma_00001142;Woma_00001143;Woma_00004344;Woma_00004345;Woma_00005373;Woma_00006003;Woma_00006638;Woma_00006643;Woma_00006645;Woma_00006648;Woma_00006649;Woma_00007813;Woma_00008184;Woma_00009833;Woma_00012277;Woma_00012279;Woma_00013263;Woma_00013306;Woma_00016428
GO:0008271	Down	Molecular Function	secondary active sulfate transmembrane transporter activity	7	10	0.000127451	0.00254567	Woma_00000775;Woma_00000785;Woma_00004320;Woma_00007474;Woma_00008929;Woma_00013295;Woma_00013427
GO:0009922	Down	Molecular Function	fatty acid elongase activity	7	10	0.000127451	0.00254567	Woma_00000441;Woma_00000842;Woma_00005471;Woma_00005474;Woma_00005477;Woma_00005532;Woma_00005626
GO:0019531	Down	Molecular Function	oxalate transmembrane transporter activity	7	10	0.000127451	0.00254567	Woma_00000775;Woma_00000785;Woma_00004320;Woma_00007474;Woma_00008929;Woma_00013295;Woma_00013427
GO:0004181	Down	Molecular Function	metallocarboxypeptidase activity	10	19	0.000132779	0.00261765	Woma_00003069;Woma_00003070;Woma_00004651;Woma_00008384;Woma_00010224;Woma_00010226;Woma_00010232;Woma_00010233;Woma_00010742;Woma_00010743
GO:0015301	Down	Molecular Function	anion:anion antiporter activity	9	16	0.00014943	0.00287133	Woma_00000775;Woma_00000785;Woma_00002632;Woma_00004320;Woma_00007474;Woma_00008929;Woma_00013010;Woma_00013295;Woma_00013427
GO:0015645	Down	Molecular Function	fatty acid ligase activity	9	16	0.00014943	0.00287133	Woma_00002323;Woma_00002324;Woma_00004246;Woma_00008450;Woma_00011437;Woma_00012362;Woma_00014453;Woma_00014454;Woma_00014961
GO:0004035	Down	Molecular Function	alkaline phosphatase activity	8	13	0.000152055	0.00288525	Woma_00000793;Woma_00002190;Woma_00005309;Woma_00007031;Woma_00007032;Woma_00008672;Woma_00008939;Woma_00014841
GO:0015171	Down	Molecular Function	amino acid transmembrane transporter activity	19	54	0.000170653	0.00319817	Woma_00002914;Woma_00003191;Woma_00004302;Woma_00004741;Woma_00004744;Woma_00005453;Woma_00005456;Woma_00005457;Woma_00006061;Woma_00006375;Woma_00007763;Woma_00007906;Woma_00008234;Woma_00008737;Woma_00008738;Woma_00008741;Woma_00011287;Woma_00012564;Woma_00013851
GO:0036442	Down	Molecular Function	hydrogen-exporting ATPase activity	10	20	0.000230256	0.00426254	Woma_00000621;Woma_00001841;Woma_00001842;Woma_00006234;Woma_00007649;Woma_00007881;Woma_00007937;Woma_00009276;Woma_00011379;Woma_00012465
GO:0005244	Down	Molecular Function	voltage-gated ion channel activity	18	51	0.000240764	0.00435094	Woma_00000019;Woma_00002888;Woma_00003104;Woma_00005365;Woma_00005366;Woma_00007179;Woma_00007555;Woma_00008032;Woma_00008372;Woma_00008374;Woma_00010616;Woma_00010793;Woma_00011802;Woma_00011972;Woma_00013526;Woma_00014871;Woma_00014872;Woma_00016266
GO:0022832	Down	Molecular Function	voltage-gated channel activity	18	51	0.000240764	0.00435094	Woma_00000019;Woma_00002888;Woma_00003104;Woma_00005365;Woma_00005366;Woma_00007179;Woma_00007555;Woma_00008032;Woma_00008372;Woma_00008374;Woma_00010616;Woma_00010793;Woma_00011802;Woma_00011972;Woma_00013526;Woma_00014871;Woma_00014872;Woma_00016266
GO:0015108	Down	Molecular Function	chloride transmembrane transporter activity	15	39	0.000268117	0.00473258	Woma_00000775;Woma_00000785;Woma_00004320;Woma_00005565;Woma_00006061;Woma_00006111;Woma_00007474;Woma_00008929;Woma_00009041;Woma_00010526;Woma_00013010;Woma_00013295;Woma_00013427;Woma_00013964;Woma_00013988
GO:0019829	Down	Molecular Function	cation-transporting ATPase activity	15	39	0.000268117	0.00473258	Woma_00000621;Woma_00001841;Woma_00001842;Woma_00003832;Woma_00006234;Woma_00006509;Woma_00007649;Woma_00007881;Woma_00007937;Woma_00009276;Woma_00011379;Woma_00011839;Woma_00011860;Woma_00012451;Woma_00012465
GO:0019842	Down	Molecular Function	vitamin binding	22	69	0.000278317	0.00485615	Woma_00000389;Woma_00001169;Woma_00001615;Woma_00002613;Woma_00003334;Woma_00003838;Woma_00004148;Woma_00004170;Woma_00004309;Woma_00004311;Woma_00004312;Woma_00004313;Woma_00004703;Woma_00005427;Woma_00005523;Woma_00007375;Woma_00007481;Woma_00008534;Woma_00010882;Woma_00011566;Woma_00012252;Woma_00015993
GO:0022836	Down	Molecular Function	gated channel activity	28	97	0.000293467	0.0050623	Woma_00000019;Woma_00002888;Woma_00003104;Woma_00005013;Woma_00005061;Woma_00005062;Woma_00005365;Woma_00005366;Woma_00005565;Woma_00007179;Woma_00007555;Woma_00007571;Woma_00008032;Woma_00008372;Woma_00008374;Woma_00009041;Woma_00010262;Woma_00010526;Woma_00010616;Woma_00010793;Woma_00011802;Woma_00011972;Woma_00013526;Woma_00013964;Woma_00013988;Woma_00014871;Woma_00014872;Woma_00016266
GO:0004312	Down	Molecular Function	fatty acid synthase activity	8	14	0.000308502	0.00526186	Woma_00000441;Woma_00000842;Woma_00004148;Woma_00005471;Woma_00005474;Woma_00005477;Woma_00005532;Woma_00005626
GO:0005506	Down	Molecular Function	iron ion binding	32	117	0.000331822	0.00559672	Woma_00000651;Woma_00002452;Woma_00003410;Woma_00004309;Woma_00004311;Woma_00004312;Woma_00004313;Woma_00004344;Woma_00004345;Woma_00005556;Woma_00005657;Woma_00006003;Woma_00006638;Woma_00006643;Woma_00006645;Woma_00006648;Woma_00006649;Woma_00006664;Woma_00006867;Woma_00007813;Woma_00008184;Woma_00009833;Woma_00010204;Woma_00011003;Woma_00011917;Woma_00012277;Woma_00012279;Woma_00013263;Woma_00…
GO:0022849	Down	Molecular Function	glutamate-gated calcium ion channel activity	5	6	0.000384038	0.00640626	Woma_00005013;Woma_00005061;Woma_00005062;Woma_00005365;Woma_00005366
GO:0022839	Down	Molecular Function	ion gated channel activity	27	94	0.000408094	0.00673355	Woma_00000019;Woma_00002888;Woma_00003104;Woma_00005013;Woma_00005061;Woma_00005062;Woma_00005365;Woma_00005366;Woma_00005565;Woma_00007179;Woma_00007555;Woma_00007571;Woma_00008032;Woma_00008372;Woma_00008374;Woma_00009041;Woma_00010262;Woma_00010526;Woma_00010616;Woma_00010793;Woma_00011802;Woma_00011972;Woma_00013526;Woma_00013964;Woma_00013988;Woma_00014871;Woma_00016266
GO:0004180	Down	Molecular Function	carboxypeptidase activity	11	25	0.000456631	0.00745339	Woma_00003069;Woma_00003070;Woma_00004651;Woma_00004771;Woma_00008384;Woma_00010224;Woma_00010226;Woma_00010232;Woma_00010233;Woma_00010742;Woma_00010743
GO:0004738	Down	Molecular Function	pyruvate dehydrogenase activity	4	4	0.000491496	0.00769166	Woma_00000665;Woma_00004042;Woma_00008914;Woma_00008945
GO:0015234	Down	Molecular Function	thiamine transmembrane transporter activity	4	4	0.000491496	0.00769166	Woma_00002795;Woma_00003838;Woma_00004703;Woma_00007567
GO:0034603	Down	Molecular Function	pyruvate dehydrogenase [NAD(P)+] activity	4	4	0.000491496	0.00769166	Woma_00000665;Woma_00004042;Woma_00008914;Woma_00008945
GO:0034604	Down	Molecular Function	pyruvate dehydrogenase (NAD+) activity	4	4	0.000491496	0.00769166	Woma_00000665;Woma_00004042;Woma_00008914;Woma_00008945
GO:0005262	Down	Molecular Function	calcium channel activity	14	37	0.000520143	0.00798656	Woma_00000019;Woma_00003104;Woma_00005013;Woma_00005061;Woma_00005062;Woma_00005365;Woma_00005366;Woma_00007179;Woma_00007571;Woma_00009951;Woma_00010179;Woma_00010793;Woma_00013526;Woma_00016266
GO:0005253	Down	Molecular Function	anion channel activity	13	33	0.000520863	0.00798656	Woma_00000775;Woma_00000785;Woma_00004320;Woma_00005565;Woma_00007474;Woma_00008929;Woma_00009041;Woma_00010526;Woma_00010616;Woma_00013295;Woma_00013427;Woma_00013964;Woma_00013988
GO:0016787	Down	Molecular Function	hydrolase activity	272	1544	0.000575861	0.00874157	Woma_00000043;Woma_00000066;Woma_00000077;Woma_00000238;Woma_00000440;Woma_00000549;Woma_00000571;Woma_00000621;Woma_00000657;Woma_00000677;Woma_00000678;Woma_00000679;Woma_00000686;Woma_00000697;Woma_00000726;Woma_00000737;Woma_00000753;Woma_00000793;Woma_00000915;Woma_00000916;Woma_00000917;Woma_00000918;Woma_00000919;Woma_00000925;Woma_00001012;Woma_00001037;Woma_00001038;Woma_00001039;Woma_00…
GO:0004089	Down	Molecular Function	carbonate dehydratase activity	6	9	0.000606654	0.00911783	Woma_00000750;Woma_00002243;Woma_00005629;Woma_00005639;Woma_00010380;Woma_00010936
GO:0016616	Down	Molecular Function	oxidoreductase activity, acting on the CH-OH group of donors, NAD or NADP as acceptor	24	82	0.00062314	0.0092738	Woma_00000656;Woma_00001767;Woma_00001908;Woma_00002874;Woma_00003481;Woma_00003529;Woma_00003571;Woma_00004148;Woma_00004468;Woma_00004476;Woma_00005544;Woma_00006308;Woma_00006867;Woma_00007337;Woma_00008372;Woma_00008374;Woma_00008790;Woma_00009926;Woma_00010027;Woma_00010329;Woma_00011047;Woma_00013157;Woma_00013628;Woma_00015353
GO:0043492	Down	Molecular Function	ATPase activity, coupled to movement of substances	25	87	0.000654874	0.00965144	Woma_00000621;Woma_00001841;Woma_00001842;Woma_00002874;Woma_00003100;Woma_00003524;Woma_00003832;Woma_00004468;Woma_00005544;Woma_00006234;Woma_00006308;Woma_00006509;Woma_00007649;Woma_00007777;Woma_00007881;Woma_00007937;Woma_00008349;Woma_00009276;Woma_00011379;Woma_00011747;Woma_00011839;Woma_00011860;Woma_00011979;Woma_00012451;Woma_00012465
GO:0016831	Down	Molecular Function	carboxy-lyase activity	11	26	0.000685937	0.010012	Woma_00000656;Woma_00001169;Woma_00001767;Woma_00001987;Woma_00003800;Woma_00003949;Woma_00005970;Woma_00007167;Woma_00010882;Woma_00011998;Woma_00015993
GO:0016830	Down	Molecular Function	carbon-carbon lyase activity	14	38	0.000712144	0.0102956	Woma_00000656;Woma_00001169;Woma_00001767;Woma_00001987;Woma_00002452;Woma_00003759;Woma_00003800;Woma_00003949;Woma_00005970;Woma_00007167;Woma_00009501;Woma_00010882;Woma_00011998;Woma_00015993
GO:0046961	Down	Molecular Function	proton-transporting ATPase activity, rotational mechanism	9	19	0.000790235	0.0113168	Woma_00000621;Woma_00001841;Woma_00001842;Woma_00006234;Woma_00007649;Woma_00007881;Woma_00009276;Woma_00011379;Woma_00012465
GO:0015293	Down	Molecular Function	symporter activity	19	61	0.000980936	0.0139165	Woma_00001129;Woma_00002674;Woma_00002914;Woma_00005412;Woma_00005453;Woma_00005456;Woma_00005457;Woma_00006061;Woma_00006629;Woma_00007069;Woma_00008234;Woma_00010283;Woma_00011287;Woma_00012036;Woma_00013010;Woma_00013825;Woma_00013826;Woma_00015745;Woma_00015883
GO:0004568	Down	Molecular Function	chitinase activity	11	27	0.00100336	0.0141028	Woma_00001037;Woma_00001038;Woma_00001039;Woma_00004619;Woma_00004622;Woma_00004623;Woma_00006894;Woma_00006895;Woma_00009024;Woma_00010424;Woma_00014015
GO:0005254	Down	Molecular Function	chloride channel activity	12	31	0.00102302	0.0142473	Woma_00000775;Woma_00000785;Woma_00004320;Woma_00005565;Woma_00007474;Woma_00008929;Woma_00009041;Woma_00010526;Woma_00013295;Woma_00013427;Woma_00013964;Woma_00013988
GO:0016820	Down	Molecular Function	hydrolase activity, acting on acid anhydrides, catalyzing transmembrane movement of substances	23	81	0.00126719	0.0173296	Woma_00000621;Woma_00001841;Woma_00001842;Woma_00002874;Woma_00003524;Woma_00003832;Woma_00004468;Woma_00005544;Woma_00006234;Woma_00006308;Woma_00006509;Woma_00007649;Woma_00007777;Woma_00007881;Woma_00007937;Woma_00009276;Woma_00011379;Woma_00011747;Woma_00011839;Woma_00011860;Woma_00011979;Woma_00012451;Woma_00012465
GO:0042626	Down	Molecular Function	ATPase activity, coupled to transmembrane movement of substances	23	81	0.00126719	0.0173296	Woma_00000621;Woma_00001841;Woma_00001842;Woma_00002874;Woma_00003524;Woma_00003832;Woma_00004468;Woma_00005544;Woma_00006234;Woma_00006308;Woma_00006509;Woma_00007649;Woma_00007777;Woma_00007881;Woma_00007937;Woma_00009276;Woma_00011379;Woma_00011747;Woma_00011839;Woma_00011860;Woma_00011979;Woma_00012451;Woma_00012465
GO:0051183	Down	Molecular Function	vitamin transporter activity	6	10	0.00132546	0.0178057	Woma_00001233;Woma_00002795;Woma_00003838;Woma_00004703;Woma_00007567;Woma_00015745
GO:0090482	Down	Molecular Function	vitamin transmembrane transporter activity	6	10	0.00132546	0.0178057	Woma_00001233;Woma_00002795;Woma_00003838;Woma_00004703;Woma_00007567;Woma_00015745
GO:0004222	Down	Molecular Function	metalloendopeptidase activity	21	72	0.00140021	0.0186449	Woma_00000677;Woma_00000678;Woma_00000679;Woma_00001728;Woma_00001729;Woma_00002097;Woma_00002523;Woma_00004175;Woma_00004176;Woma_00004177;Woma_00004402;Woma_00004857;Woma_00005144;Woma_00005147;Woma_00005643;Woma_00006340;Woma_00006937;Woma_00008123;Woma_00009852;Woma_00012870;Woma_00014555
GO:0008307	Down	Molecular Function	structural constituent of muscle	11	28	0.00143281	0.0189131	Woma_00000364;Woma_00006505;Woma_00009564;Woma_00009565;Woma_00009566;Woma_00009567;Woma_00013709;Woma_00013710;Woma_00014503;Woma_00014569;Woma_00014570
GO:0004553	Down	Molecular Function	hydrolase activity, hydrolyzing O-glycosyl compounds	23	82	0.00151825	0.0198682	Woma_00000697;Woma_00001037;Woma_00001038;Woma_00001039;Woma_00004242;Woma_00004540;Woma_00004619;Woma_00004622;Woma_00004623;Woma_00006205;Woma_00006658;Woma_00006659;Woma_00006894;Woma_00006895;Woma_00007346;Woma_00008439;Woma_00009024;Woma_00009067;Woma_00009197;Woma_00010424;Woma_00013544;Woma_00014015;Woma_00016105
GO:0005549	Down	Molecular Function	odorant binding	8	17	0.00164489	0.0213414	Woma_00008238;Woma_00010472;Woma_00014361;Woma_00014362;Woma_00015603;Woma_00015604;Woma_00015606;Woma_00015633
GO:0015294	Down	Molecular Function	solute:cation symporter activity	18	59	0.00172099	0.0221395	Woma_00001129;Woma_00002674;Woma_00002914;Woma_00005453;Woma_00005456;Woma_00005457;Woma_00006061;Woma_00006629;Woma_00007069;Woma_00008234;Woma_00010283;Woma_00011287;Woma_00012036;Woma_00013010;Woma_00013825;Woma_00013826;Woma_00015745;Woma_00015883
GO:0016878	Down	Molecular Function	acid-thiol ligase activity	9	21	0.00189878	0.0242214	Woma_00002323;Woma_00002324;Woma_00004246;Woma_00008450;Woma_00011437;Woma_00012362;Woma_00014453;Woma_00014454;Woma_00014961
GO:0003954	Down	Molecular Function	NADH dehydrogenase activity	12	33	0.00193051	0.0244209	Woma_00000263;Woma_00001523;Woma_00001994;Woma_00002215;Woma_00002256;Woma_00004642;Woma_00009218;Woma_00009333;Woma_00009874;Woma_00010695;Woma_00014138;Woma_00014327
GO:0015179	Down	Molecular Function	L-amino acid transmembrane transporter activity	11	29	0.00200185	0.0249083	Woma_00002914;Woma_00004302;Woma_00004741;Woma_00004744;Woma_00007763;Woma_00007906;Woma_00008234;Woma_00008737;Woma_00008738;Woma_00008741;Woma_00013851
GO:0050661	Down	Molecular Function	NADP binding	11	29	0.00200185	0.0249083	Woma_00000656;Woma_00001767;Woma_00002209;Woma_00004148;Woma_00006867;Woma_00007337;Woma_00008372;Woma_00008374;Woma_00011797;Woma_00011881;Woma_00013157
GO:0001871	Down	Molecular Function	pattern binding	7	14	0.00210396	0.0255505	Woma_00001498;Woma_00003411;Woma_00003412;Woma_00004540;Woma_00007004;Woma_00009611;Woma_00011179
GO:0016701	Down	Molecular Function	oxidoreductase activity, acting on single donors with incorporation of molecular oxygen	7	14	0.00210396	0.0255505	Woma_00004309;Woma_00004311;Woma_00004312;Woma_00004313;Woma_00006867;Woma_00007849;Woma_00013419
GO:0030247	Down	Molecular Function	polysaccharide binding	7	14	0.00210396	0.0255505	Woma_00001498;Woma_00003411;Woma_00003412;Woma_00004540;Woma_00007004;Woma_00009611;Woma_00011179
GO:0004656	Down	Molecular Function	procollagen-proline 4-dioxygenase activity	4	5	0.00216529	0.0258812	Woma_00004309;Woma_00004311;Woma_00004312;Woma_00004313
GO:0019798	Down	Molecular Function	procollagen-proline dioxygenase activity	4	5	0.00216529	0.0258812	Woma_00004309;Woma_00004311;Woma_00004312;Woma_00004313
GO:0004177	Down	Molecular Function	aminopeptidase activity	13	38	0.002391	0.0283558	Woma_00000686;Woma_00000915;Woma_00000916;Woma_00000919;Woma_00002097;Woma_00003972;Woma_00003973;Woma_00003976;Woma_00004857;Woma_00005560;Woma_00005561;Woma_00005562;Woma_00006937
GO:0005261	Down	Molecular Function	cation channel activity	27	105	0.00252794	0.0292017	Woma_00000019;Woma_00001876;Woma_00002674;Woma_00002888;Woma_00003104;Woma_00005013;Woma_00005061;Woma_00005062;Woma_00005365;Woma_00005366;Woma_00007179;Woma_00007555;Woma_00007571;Woma_00008032;Woma_00008372;Woma_00008374;Woma_00009608;Woma_00009951;Woma_00010179;Woma_00010616;Woma_00010793;Woma_00011802;Woma_00011972;Woma_00013526;Woma_00014871;Woma_00014872;Woma_00016266
GO:0005245	Down	Molecular Function	voltage-gated calcium channel activity	6	11	0.00254961	0.0292017	Woma_00000019;Woma_00003104;Woma_00007179;Woma_00010793;Woma_00013526;Woma_00016266
GO:0099604	Down	Molecular Function	ligand-gated calcium channel activity	6	11	0.00254961	0.0292017	Woma_00005013;Woma_00005061;Woma_00005062;Woma_00005365;Woma_00005366;Woma_00007179
GO:0015399	Down	Molecular Function	primary active transmembrane transporter activity	25	95	0.00256237	0.0292017	Woma_00000621;Woma_00001841;Woma_00001842;Woma_00002874;Woma_00003524;Woma_00003832;Woma_00004468;Woma_00005370;Woma_00005544;Woma_00006234;Woma_00006308;Woma_00006509;Woma_00007649;Woma_00007777;Woma_00007881;Woma_00007937;Woma_00008312;Woma_00009276;Woma_00011379;Woma_00011747;Woma_00011839;Woma_00011860;Woma_00011979;Woma_00012451;Woma_00012465
GO:0015405	Down	Molecular Function	P-P-bond-hydrolysis-driven transmembrane transporter activity	25	95	0.00256237	0.0292017	Woma_00000621;Woma_00001841;Woma_00001842;Woma_00002874;Woma_00003524;Woma_00003832;Woma_00004468;Woma_00005370;Woma_00005544;Woma_00006234;Woma_00006308;Woma_00006509;Woma_00007649;Woma_00007777;Woma_00007881;Woma_00007937;Woma_00008312;Woma_00009276;Woma_00011379;Woma_00011747;Woma_00011839;Woma_00011860;Woma_00011979;Woma_00012451;Woma_00012465
GO:0005272	Down	Molecular Function	sodium channel activity	8	18	0.00257775	0.0292017	Woma_00005013;Woma_00005061;Woma_00005062;Woma_00005365;Woma_00005366;Woma_00011972;Woma_00014871;Woma_00014872
GO:0016717	Down	Molecular Function	oxidoreductase activity, acting on paired donors, with oxidation of a pair of donors resulting in the reduction of molecular oxygen to two molecules of water	5	8	0.00275669	0.0306394	Woma_00004262;Woma_00004263;Woma_00004266;Woma_00005556;Woma_00005657
GO:0051371	Down	Molecular Function	muscle alpha-actinin binding	5	8	0.00275669	0.0306394	Woma_00000364;Woma_00001149;Woma_00009143;Woma_00014569;Woma_00014570
GO:0004888	Down	Molecular Function	transmembrane signaling receptor activity	40	174	0.00276521	0.0306394	Woma_00000019;Woma_00000091;Woma_00000618;Woma_00001056;Woma_00002082;Woma_00002372;Woma_00002745;Woma_00002912;Woma_00003407;Woma_00003408;Woma_00003667;Woma_00003757;Woma_00005013;Woma_00005061;Woma_00005062;Woma_00005365;Woma_00005366;Woma_00005565;Woma_00006237;Woma_00007179;Woma_00007481;Woma_00008047;Woma_00008049;Woma_00008919;Woma_00009014;Woma_00009041;Woma_00009693;Woma_00010212;Woma_00…
GO:0004449	Down	Molecular Function	isocitrate dehydrogenase (NAD+) activity	3	3	0.00330461	0.0348361	Woma_00001908;Woma_00010329;Woma_00015353
GO:0004692	Down	Molecular Function	cGMP-dependent protein kinase activity	3	3	0.00330461	0.0348361	Woma_00003026;Woma_00004029;Woma_00008440
GO:0008517	Down	Molecular Function	folic acid transporter activity	3	3	0.00330461	0.0348361	Woma_00001233;Woma_00003838;Woma_00004703
GO:0008948	Down	Molecular Function	oxaloacetate decarboxylase activity	3	3	0.00330461	0.0348361	Woma_00000656;Woma_00001767;Woma_00003949
GO:0016421	Down	Molecular Function	CoA carboxylase activity	3	3	0.00330461	0.0348361	Woma_00003334;Woma_00009360;Woma_00012003
GO:0031013	Down	Molecular Function	troponin I binding	3	3	0.00330461	0.0348361	Woma_00000238;Woma_00003574;Woma_00012664
GO:0097493	Down	Molecular Function	structural molecule activity conferring elasticity	3	3	0.00330461	0.0348361	Woma_00000364;Woma_00014569;Woma_00014570
GO:0016298	Down	Molecular Function	lipase activity	18	63	0.00382909	0.0400866	Woma_00000043;Woma_00001629;Woma_00002101;Woma_00003064;Woma_00004295;Woma_00005050;Woma_00005738;Woma_00006017;Woma_00006229;Woma_00006283;Woma_00009998;Woma_00010287;Woma_00010356;Woma_00010358;Woma_00010359;Woma_00010360;Woma_00013546;Woma_00014290
GO:0099600	Down	Molecular Function	transmembrane receptor activity	42	189	0.00424839	0.0441716	Woma_00000019;Woma_00000091;Woma_00000618;Woma_00001056;Woma_00002082;Woma_00002372;Woma_00002745;Woma_00002888;Woma_00002912;Woma_00003407;Woma_00003408;Woma_00003667;Woma_00003757;Woma_00005013;Woma_00005061;Woma_00005062;Woma_00005365;Woma_00005366;Woma_00005565;Woma_00006237;Woma_00007179;Woma_00007481;Woma_00008047;Woma_00008049;Woma_00008919;Woma_00009014;Woma_00009041;Woma_00009693;Woma_00…
GO:0030551	Down	Molecular Function	cyclic nucleotide binding	6	12	0.00446063	0.0460628	Woma_00003248;Woma_00004029;Woma_00004216;Woma_00008440;Woma_00011972;Woma_00012103
GO:0015079	Down	Molecular Function	potassium ion transmembrane transporter activity	18	64	0.00460286	0.0472104	Woma_00000709;Woma_00001876;Woma_00002888;Woma_00005013;Woma_00005061;Woma_00005062;Woma_00005365;Woma_00005366;Woma_00007555;Woma_00008032;Woma_00008372;Woma_00008374;Woma_00009608;Woma_00009951;Woma_00010681;Woma_00011802;Woma_00011972;Woma_00012451
GO:0017144	Down	Biological Process	drug metabolic process	194	492	7.60856e-44	4.99654e-40	Woma_00000263;Woma_00000389;Woma_00000567;Woma_00000621;Woma_00000656;Woma_00000665;Woma_00000842;Woma_00000906;Woma_00001012;Woma_00001037;Woma_00001038;Woma_00001039;Woma_00001084;Woma_00001138;Woma_00001142;Woma_00001143;Woma_00001169;Woma_00001186;Woma_00001233;Woma_00001425;Woma_00001428;Woma_00001479;Woma_00001523;Woma_00001615;Woma_00001767;Woma_00001815;Woma_00001841;Woma_00001842;Woma_00…
GO:0040003	Down	Biological Process	chitin-based cuticle development	91	171	1.43676e-32	4.7176e-29	Woma_00000004;Woma_00000346;Woma_00000347;Woma_00000350;Woma_00000400;Woma_00000561;Woma_00000563;Woma_00000925;Woma_00001038;Woma_00001425;Woma_00001428;Woma_00001681;Woma_00002313;Woma_00002540;Woma_00003010;Woma_00003223;Woma_00003224;Woma_00003225;Woma_00003644;Woma_00003646;Woma_00004619;Woma_00004622;Woma_00004623;Woma_00005363;Woma_00006616;Woma_00006665;Woma_00006666;Woma_00006667;Woma_00…
GO:0006030	Down	Biological Process	chitin metabolic process	59	90	3.90354e-28	8.54484e-25	Woma_00000906;Woma_00001037;Woma_00001038;Woma_00001039;Woma_00001186;Woma_00001425;Woma_00001428;Woma_00001888;Woma_00002313;Woma_00002314;Woma_00003226;Woma_00003228;Woma_00004619;Woma_00004622;Woma_00004623;Woma_00005044;Woma_00005086;Woma_00006350;Woma_00006826;Woma_00006827;Woma_00006828;Woma_00006829;Woma_00006894;Woma_00006895;Woma_00007863;Woma_00007864;Woma_00007870;Woma_00007873;Woma_00…
GO:0042335	Down	Biological Process	cuticle development	105	246	5.62933e-27	9.24196e-24	Woma_00000004;Woma_00000346;Woma_00000347;Woma_00000350;Woma_00000400;Woma_00000561;Woma_00000563;Woma_00000876;Woma_00000877;Woma_00000925;Woma_00001038;Woma_00001425;Woma_00001428;Woma_00001681;Woma_00002313;Woma_00002452;Woma_00002540;Woma_00002930;Woma_00003010;Woma_00003223;Woma_00003224;Woma_00003225;Woma_00003644;Woma_00003646;Woma_00004148;Woma_00004389;Woma_00004619;Woma_00004622;Woma_00…
GO:1901071	Down	Biological Process	glucosamine-containing compound metabolic process	61	107	2.77978e-24	3.65096e-21	Woma_00000906;Woma_00001037;Woma_00001038;Woma_00001039;Woma_00001186;Woma_00001425;Woma_00001428;Woma_00001888;Woma_00002313;Woma_00002314;Woma_00003226;Woma_00003228;Woma_00004242;Woma_00004619;Woma_00004622;Woma_00004623;Woma_00005044;Woma_00005086;Woma_00006350;Woma_00006826;Woma_00006827;Woma_00006828;Woma_00006829;Woma_00006894;Woma_00006895;Woma_00007365;Woma_00007863;Woma_00007864;Woma_00…
GO:0006040	Down	Biological Process	amino sugar metabolic process	61	109	1.07352e-23	1.17497e-20	Woma_00000906;Woma_00001037;Woma_00001038;Woma_00001039;Woma_00001186;Woma_00001425;Woma_00001428;Woma_00001888;Woma_00002313;Woma_00002314;Woma_00003226;Woma_00003228;Woma_00004242;Woma_00004619;Woma_00004622;Woma_00004623;Woma_00005044;Woma_00005086;Woma_00006350;Woma_00006826;Woma_00006827;Woma_00006828;Woma_00006829;Woma_00006894;Woma_00006895;Woma_00007365;Woma_00007863;Woma_00007864;Woma_00…
GO:0006022	Down	Biological Process	aminoglycan metabolic process	71	163	3.9019e-19	3.66054e-16	Woma_00000906;Woma_00001037;Woma_00001038;Woma_00001039;Woma_00001186;Woma_00001425;Woma_00001428;Woma_00001888;Woma_00002003;Woma_00002313;Woma_00002314;Woma_00003226;Woma_00003228;Woma_00003925;Woma_00004242;Woma_00004471;Woma_00004619;Woma_00004622;Woma_00004623;Woma_00005044;Woma_00005086;Woma_00006350;Woma_00006826;Woma_00006827;Woma_00006828;Woma_00006829;Woma_00006894;Woma_00006895;Woma_00…
GO:0055114	Down	Biological Process	oxidation-reduction process	180	694	6.5695e-16	5.39273e-13	Woma_00000263;Woma_00000389;Woma_00000552;Woma_00000567;Woma_00000648;Woma_00000651;Woma_00000656;Woma_00000665;Woma_00001082;Woma_00001114;Woma_00001138;Woma_00001142;Woma_00001143;Woma_00001301;Woma_00001395;Woma_00001479;Woma_00001523;Woma_00001525;Woma_00001526;Woma_00001615;Woma_00001647;Woma_00001752;Woma_00001767;Woma_00001815;Woma_00001908;Woma_00001994;Woma_00002209;Woma_00002215;Woma_00…
GO:0034220	Down	Biological Process	ion transmembrane transport	156	576	1.33138e-15	9.71464e-13	Woma_00000011;Woma_00000019;Woma_00000232;Woma_00000329;Woma_00000362;Woma_00000552;Woma_00000621;Woma_00000709;Woma_00000775;Woma_00000785;Woma_00001012;Woma_00001056;Woma_00001129;Woma_00001233;Woma_00001234;Woma_00001338;Woma_00001647;Woma_00001805;Woma_00001841;Woma_00001842;Woma_00001876;Woma_00002003;Woma_00002013;Woma_00002284;Woma_00002632;Woma_00002674;Woma_00002720;Woma_00002745;Woma_00…
GO:0055085	Down	Biological Process	transmembrane transport	192	801	2.8939e-13	1.90042e-10	Woma_00000011;Woma_00000019;Woma_00000232;Woma_00000329;Woma_00000362;Woma_00000552;Woma_00000621;Woma_00000709;Woma_00000775;Woma_00000785;Woma_00001012;Woma_00001056;Woma_00001129;Woma_00001233;Woma_00001234;Woma_00001338;Woma_00001525;Woma_00001526;Woma_00001647;Woma_00001805;Woma_00001841;Woma_00001842;Woma_00001876;Woma_00002003;Woma_00002013;Woma_00002098;Woma_00002277;Woma_00002284;Woma_00…
GO:0009150	Down	Biological Process	purine ribonucleotide metabolic process	108	371	3.33605e-13	1.96631e-10	Woma_00000043;Woma_00000263;Woma_00000389;Woma_00000571;Woma_00000621;Woma_00000648;Woma_00000665;Woma_00000842;Woma_00001012;Woma_00001056;Woma_00001114;Woma_00001283;Woma_00001479;Woma_00001523;Woma_00001647;Woma_00001815;Woma_00001841;Woma_00001842;Woma_00001994;Woma_00002209;Woma_00002215;Woma_00002256;Woma_00002632;Woma_00002745;Woma_00002774;Woma_00002775;Woma_00003139;Woma_00003387;Woma_00…
GO:0072521	Down	Biological Process	purine-containing compound metabolic process	116	410	3.59307e-13	1.96631e-10	Woma_00000043;Woma_00000263;Woma_00000389;Woma_00000571;Woma_00000621;Woma_00000648;Woma_00000665;Woma_00000842;Woma_00001012;Woma_00001056;Woma_00001114;Woma_00001283;Woma_00001479;Woma_00001523;Woma_00001647;Woma_00001815;Woma_00001841;Woma_00001842;Woma_00001929;Woma_00001994;Woma_00002209;Woma_00002211;Woma_00002215;Woma_00002256;Woma_00002632;Woma_00002745;Woma_00002774;Woma_00002775;Woma_00…
GO:0006091	Down	Biological Process	generation of precursor metabolites and energy	100	338	9.02944e-13	4.56126e-10	Woma_00000263;Woma_00000389;Woma_00000656;Woma_00000665;Woma_00001012;Woma_00001082;Woma_00001479;Woma_00001523;Woma_00001525;Woma_00001526;Woma_00001647;Woma_00001767;Woma_00001815;Woma_00001908;Woma_00001994;Woma_00002209;Woma_00002215;Woma_00002256;Woma_00002372;Woma_00002538;Woma_00002774;Woma_00002775;Woma_00003139;Woma_00003481;Woma_00003529;Woma_00003673;Woma_00003759;Woma_00003832;Woma_00…
GO:0006811	Down	Biological Process	ion transport	180	746	9.96541e-13	4.67449e-10	Woma_00000011;Woma_00000019;Woma_00000232;Woma_00000329;Woma_00000362;Woma_00000552;Woma_00000621;Woma_00000709;Woma_00000775;Woma_00000785;Woma_00001012;Woma_00001056;Woma_00001129;Woma_00001233;Woma_00001234;Woma_00001301;Woma_00001338;Woma_00001445;Woma_00001647;Woma_00001805;Woma_00001841;Woma_00001842;Woma_00001876;Woma_00002003;Woma_00002013;Woma_00002098;Woma_00002101;Woma_00002284;Woma_00…
GO:1901135	Down	Biological Process	carbohydrate derivative metabolic process	203	872	1.12131e-12	4.90909e-10	Woma_00000043;Woma_00000074;Woma_00000263;Woma_00000389;Woma_00000571;Woma_00000621;Woma_00000648;Woma_00000665;Woma_00000842;Woma_00000906;Woma_00001012;Woma_00001037;Woma_00001038;Woma_00001039;Woma_00001056;Woma_00001114;Woma_00001186;Woma_00001283;Woma_00001425;Woma_00001428;Woma_00001479;Woma_00001523;Woma_00001528;Woma_00001647;Woma_00001815;Woma_00001841;Woma_00001842;Woma_00001888;Woma_00…
GO:0006163	Down	Biological Process	purine nucleotide metabolic process	108	379	1.51945e-12	6.2364e-10	Woma_00000043;Woma_00000263;Woma_00000389;Woma_00000571;Woma_00000621;Woma_00000648;Woma_00000665;Woma_00000842;Woma_00001012;Woma_00001056;Woma_00001114;Woma_00001283;Woma_00001479;Woma_00001523;Woma_00001647;Woma_00001815;Woma_00001841;Woma_00001842;Woma_00001994;Woma_00002209;Woma_00002215;Woma_00002256;Woma_00002632;Woma_00002745;Woma_00002774;Woma_00002775;Woma_00003139;Woma_00003387;Woma_00…
GO:0019693	Down	Biological Process	ribose phosphate metabolic process	111	394	1.64214e-12	6.34347e-10	Woma_00000043;Woma_00000263;Woma_00000389;Woma_00000571;Woma_00000621;Woma_00000648;Woma_00000665;Woma_00000842;Woma_00001012;Woma_00001056;Woma_00001114;Woma_00001283;Woma_00001479;Woma_00001523;Woma_00001647;Woma_00001815;Woma_00001841;Woma_00001842;Woma_00001994;Woma_00002209;Woma_00002215;Woma_00002256;Woma_00002632;Woma_00002745;Woma_00002774;Woma_00002775;Woma_00003139;Woma_00003387;Woma_00…
GO:0009259	Down	Biological Process	ribonucleotide metabolic process	109	385	1.87707e-12	6.84819e-10	Woma_00000043;Woma_00000263;Woma_00000389;Woma_00000571;Woma_00000621;Woma_00000648;Woma_00000665;Woma_00000842;Woma_00001012;Woma_00001056;Woma_00001114;Woma_00001283;Woma_00001479;Woma_00001523;Woma_00001647;Woma_00001815;Woma_00001841;Woma_00001842;Woma_00001994;Woma_00002209;Woma_00002215;Woma_00002256;Woma_00002632;Woma_00002745;Woma_00002774;Woma_00002775;Woma_00003139;Woma_00003387;Woma_00…
GO:0044281	Down	Biological Process	small molecule metabolic process	266	1235	2.49674e-12	8.62952e-10	Woma_00000043;Woma_00000263;Woma_00000389;Woma_00000441;Woma_00000552;Woma_00000571;Woma_00000621;Woma_00000648;Woma_00000656;Woma_00000665;Woma_00000795;Woma_00000842;Woma_00001012;Woma_00001056;Woma_00001084;Woma_00001114;Woma_00001138;Woma_00001142;Woma_00001143;Woma_00001169;Woma_00001233;Woma_00001283;Woma_00001479;Woma_00001523;Woma_00001525;Woma_00001526;Woma_00001615;Woma_00001647;Woma_00…
GO:0098660	Down	Biological Process	inorganic ion transmembrane transport	111	398	3.35757e-12	1.10246e-09	Woma_00000019;Woma_00000329;Woma_00000362;Woma_00000552;Woma_00000621;Woma_00000709;Woma_00000775;Woma_00000785;Woma_00001012;Woma_00001056;Woma_00001129;Woma_00001234;Woma_00001338;Woma_00001841;Woma_00001842;Woma_00001876;Woma_00002284;Woma_00002674;Woma_00002745;Woma_00002874;Woma_00002888;Woma_00002914;Woma_00003104;Woma_00003139;Woma_00003673;Woma_00003832;Woma_00004029;Woma_00004320;Woma_00…
GO:0015711	Down	Biological Process	organic anion transport	85	278	7.45588e-12	2.33156e-09	Woma_00000011;Woma_00000232;Woma_00000329;Woma_00000775;Woma_00000785;Woma_00001233;Woma_00001445;Woma_00001647;Woma_00002013;Woma_00002101;Woma_00002632;Woma_00002674;Woma_00002720;Woma_00002745;Woma_00002795;Woma_00002874;Woma_00002914;Woma_00003100;Woma_00003191;Woma_00003387;Woma_00003603;Woma_00003619;Woma_00003673;Woma_00003838;Woma_00004029;Woma_00004302;Woma_00004320;Woma_00004468;Woma_00…
GO:0006753	Down	Biological Process	nucleoside phosphate metabolic process	122	461	1.31347e-11	3.75024e-09	Woma_00000043;Woma_00000263;Woma_00000389;Woma_00000571;Woma_00000621;Woma_00000648;Woma_00000656;Woma_00000665;Woma_00000842;Woma_00001012;Woma_00001056;Woma_00001114;Woma_00001283;Woma_00001479;Woma_00001523;Woma_00001647;Woma_00001752;Woma_00001767;Woma_00001815;Woma_00001841;Woma_00001842;Woma_00001908;Woma_00001994;Woma_00002209;Woma_00002215;Woma_00002256;Woma_00002632;Woma_00002745;Woma_00…
GO:0009117	Down	Biological Process	nucleotide metabolic process	122	461	1.31347e-11	3.75024e-09	Woma_00000043;Woma_00000263;Woma_00000389;Woma_00000571;Woma_00000621;Woma_00000648;Woma_00000656;Woma_00000665;Woma_00000842;Woma_00001012;Woma_00001056;Woma_00001114;Woma_00001283;Woma_00001479;Woma_00001523;Woma_00001647;Woma_00001752;Woma_00001767;Woma_00001815;Woma_00001841;Woma_00001842;Woma_00001908;Woma_00001994;Woma_00002209;Woma_00002215;Woma_00002256;Woma_00002632;Woma_00002745;Woma_00…
GO:0046034	Down	Biological Process	ATP metabolic process	65	192	1.83998e-11	5.00496e-09	Woma_00000263;Woma_00000389;Woma_00000621;Woma_00000665;Woma_00001012;Woma_00001479;Woma_00001523;Woma_00001647;Woma_00001815;Woma_00001841;Woma_00001842;Woma_00001994;Woma_00002209;Woma_00002215;Woma_00002256;Woma_00002632;Woma_00002775;Woma_00003139;Woma_00003529;Woma_00003673;Woma_00003759;Woma_00003832;Woma_00004042;Woma_00004302;Woma_00004642;Woma_00004984;Woma_00005220;Woma_00005399;Woma_00…
GO:0006820	Down	Biological Process	anion transport	100	354	1.90535e-11	5.00496e-09	Woma_00000011;Woma_00000232;Woma_00000329;Woma_00000775;Woma_00000785;Woma_00001056;Woma_00001233;Woma_00001445;Woma_00001647;Woma_00002013;Woma_00002098;Woma_00002101;Woma_00002632;Woma_00002674;Woma_00002720;Woma_00002745;Woma_00002795;Woma_00002874;Woma_00002914;Woma_00003100;Woma_00003191;Woma_00003387;Woma_00003603;Woma_00003619;Woma_00003673;Woma_00003838;Woma_00004029;Woma_00004133;Woma_00…
GO:0022900	Down	Biological Process	electron transport chain	50	130	2.23498e-11	5.64505e-09	Woma_00000263;Woma_00000656;Woma_00001479;Woma_00001523;Woma_00001767;Woma_00001815;Woma_00001994;Woma_00002215;Woma_00002256;Woma_00003139;Woma_00004302;Woma_00004591;Woma_00004642;Woma_00004984;Woma_00005399;Woma_00005523;Woma_00005926;Woma_00006297;Woma_00006340;Woma_00006643;Woma_00006645;Woma_00006648;Woma_00007883;Woma_00007966;Woma_00008521;Woma_00008763;Woma_00008823;Woma_00008945;Woma_00…
GO:0055086	Down	Biological Process	nucleobase-containing small molecule metabolic process	136	537	2.45588e-11	5.97325e-09	Woma_00000043;Woma_00000263;Woma_00000389;Woma_00000571;Woma_00000621;Woma_00000648;Woma_00000656;Woma_00000665;Woma_00000842;Woma_00001012;Woma_00001056;Woma_00001114;Woma_00001283;Woma_00001479;Woma_00001523;Woma_00001647;Woma_00001752;Woma_00001767;Woma_00001815;Woma_00001841;Woma_00001842;Woma_00001908;Woma_00001929;Woma_00001994;Woma_00002209;Woma_00002211;Woma_00002215;Woma_00002256;Woma_00…
GO:0098656	Down	Biological Process	anion transmembrane transport	70	219	6.16048e-11	1.44485e-08	Woma_00000011;Woma_00000232;Woma_00000775;Woma_00000785;Woma_00001233;Woma_00001647;Woma_00002013;Woma_00002632;Woma_00002720;Woma_00002795;Woma_00002874;Woma_00002914;Woma_00003191;Woma_00003387;Woma_00003603;Woma_00003673;Woma_00003838;Woma_00004302;Woma_00004320;Woma_00004468;Woma_00004703;Woma_00004741;Woma_00004744;Woma_00005412;Woma_00005453;Woma_00005456;Woma_00005457;Woma_00005544;Woma_00…
GO:0019752	Down	Biological Process	carboxylic acid metabolic process	143	587	1.48245e-10	3.35699e-08	Woma_00000043;Woma_00000389;Woma_00000441;Woma_00000552;Woma_00000656;Woma_00000665;Woma_00000842;Woma_00001084;Woma_00001114;Woma_00001138;Woma_00001142;Woma_00001143;Woma_00001169;Woma_00001233;Woma_00001479;Woma_00001615;Woma_00001647;Woma_00001752;Woma_00001767;Woma_00001815;Woma_00001908;Woma_00001929;Woma_00001987;Woma_00002082;Woma_00002209;Woma_00002323;Woma_00002324;Woma_00002538;Woma_00…
GO:0006119	Down	Biological Process	oxidative phosphorylation	41	103	4.19296e-10	9.1784e-08	Woma_00000263;Woma_00001012;Woma_00001479;Woma_00001523;Woma_00001647;Woma_00001815;Woma_00001994;Woma_00002215;Woma_00002256;Woma_00002775;Woma_00003139;Woma_00003673;Woma_00003832;Woma_00004642;Woma_00004984;Woma_00005220;Woma_00005399;Woma_00005926;Woma_00006340;Woma_00007966;Woma_00008521;Woma_00008823;Woma_00008945;Woma_00009042;Woma_00009218;Woma_00009297;Woma_00009333;Woma_00009852;Woma_00…
GO:0015849	Down	Biological Process	organic acid transport	63	197	5.58493e-10	1.14613e-07	Woma_00000011;Woma_00000232;Woma_00000775;Woma_00000785;Woma_00001233;Woma_00001647;Woma_00002013;Woma_00002101;Woma_00002674;Woma_00002745;Woma_00002874;Woma_00002914;Woma_00003191;Woma_00003387;Woma_00003619;Woma_00003838;Woma_00004029;Woma_00004302;Woma_00004320;Woma_00004468;Woma_00004703;Woma_00004741;Woma_00004744;Woma_00005365;Woma_00005366;Woma_00005453;Woma_00005456;Woma_00005457;Woma_00…
GO:0046942	Down	Biological Process	carboxylic acid transport	63	197	5.58493e-10	1.14613e-07	Woma_00000011;Woma_00000232;Woma_00000775;Woma_00000785;Woma_00001233;Woma_00001647;Woma_00002013;Woma_00002101;Woma_00002674;Woma_00002745;Woma_00002874;Woma_00002914;Woma_00003191;Woma_00003387;Woma_00003619;Woma_00003838;Woma_00004029;Woma_00004302;Woma_00004320;Woma_00004468;Woma_00004703;Woma_00004741;Woma_00004744;Woma_00005365;Woma_00005366;Woma_00005453;Woma_00005456;Woma_00005457;Woma_00…
GO:0045333	Down	Biological Process	cellular respiration	52	150	7.61455e-10	1.51529e-07	Woma_00000263;Woma_00000389;Woma_00000656;Woma_00000665;Woma_00001479;Woma_00001523;Woma_00001647;Woma_00001767;Woma_00001815;Woma_00001908;Woma_00001994;Woma_00002215;Woma_00002256;Woma_00002538;Woma_00002774;Woma_00003139;Woma_00003481;Woma_00003673;Woma_00003949;Woma_00004042;Woma_00004302;Woma_00004642;Woma_00004984;Woma_00005399;Woma_00005926;Woma_00006233;Woma_00006340;Woma_00007227;Woma_00…
GO:0015980	Down	Biological Process	energy derivation by oxidation of organic compounds	67	217	8.44035e-10	1.63023e-07	Woma_00000263;Woma_00000389;Woma_00000656;Woma_00000665;Woma_00001082;Woma_00001479;Woma_00001523;Woma_00001525;Woma_00001526;Woma_00001647;Woma_00001767;Woma_00001815;Woma_00001908;Woma_00001994;Woma_00002215;Woma_00002256;Woma_00002372;Woma_00002538;Woma_00002774;Woma_00003139;Woma_00003481;Woma_00003529;Woma_00003673;Woma_00003949;Woma_00004042;Woma_00004148;Woma_00004170;Woma_00004302;Woma_00…
GO:0009126	Down	Biological Process	purine nucleoside monophosphate metabolic process	67	219	1.29781e-09	2.36742e-07	Woma_00000263;Woma_00000389;Woma_00000621;Woma_00000665;Woma_00001012;Woma_00001479;Woma_00001523;Woma_00001647;Woma_00001815;Woma_00001841;Woma_00001842;Woma_00001994;Woma_00002209;Woma_00002215;Woma_00002256;Woma_00002632;Woma_00002775;Woma_00003139;Woma_00003529;Woma_00003673;Woma_00003759;Woma_00003832;Woma_00004042;Woma_00004302;Woma_00004642;Woma_00004984;Woma_00005220;Woma_00005399;Woma_00…
GO:0009167	Down	Biological Process	purine ribonucleoside monophosphate metabolic process	67	219	1.29781e-09	2.36742e-07	Woma_00000263;Woma_00000389;Woma_00000621;Woma_00000665;Woma_00001012;Woma_00001479;Woma_00001523;Woma_00001647;Woma_00001815;Woma_00001841;Woma_00001842;Woma_00001994;Woma_00002209;Woma_00002215;Woma_00002256;Woma_00002632;Woma_00002775;Woma_00003139;Woma_00003529;Woma_00003673;Woma_00003759;Woma_00003832;Woma_00004042;Woma_00004302;Woma_00004642;Woma_00004984;Woma_00005220;Woma_00005399;Woma_00…
GO:0042773	Down	Biological Process	ATP synthesis coupled electron transport	30	65	1.42659e-09	2.53201e-07	Woma_00000263;Woma_00001479;Woma_00001523;Woma_00001815;Woma_00001994;Woma_00002215;Woma_00002256;Woma_00003139;Woma_00004642;Woma_00004984;Woma_00005399;Woma_00005926;Woma_00006340;Woma_00007966;Woma_00008521;Woma_00008823;Woma_00008945;Woma_00009042;Woma_00009218;Woma_00009297;Woma_00009333;Woma_00009852;Woma_00009874;Woma_00010011;Woma_00010695;Woma_00012648;Woma_00014138;Woma_00014309;Woma_00…
GO:0009144	Down	Biological Process	purine nucleoside triphosphate metabolic process	66	215	1.47843e-09	2.55496e-07	Woma_00000263;Woma_00000389;Woma_00000621;Woma_00000665;Woma_00001012;Woma_00001479;Woma_00001523;Woma_00001647;Woma_00001815;Woma_00001841;Woma_00001842;Woma_00001994;Woma_00002209;Woma_00002215;Woma_00002256;Woma_00002632;Woma_00002775;Woma_00003139;Woma_00003529;Woma_00003673;Woma_00003759;Woma_00003832;Woma_00004042;Woma_00004302;Woma_00004642;Woma_00004984;Woma_00005220;Woma_00005399;Woma_00…
GO:0009205	Down	Biological Process	purine ribonucleoside triphosphate metabolic process	65	212	2.0856e-09	3.51182e-07	Woma_00000263;Woma_00000389;Woma_00000621;Woma_00000665;Woma_00001012;Woma_00001479;Woma_00001523;Woma_00001647;Woma_00001815;Woma_00001841;Woma_00001842;Woma_00001994;Woma_00002209;Woma_00002215;Woma_00002256;Woma_00002632;Woma_00002775;Woma_00003139;Woma_00003529;Woma_00003673;Woma_00003759;Woma_00003832;Woma_00004042;Woma_00004302;Woma_00004642;Woma_00004984;Woma_00005220;Woma_00005399;Woma_00…
GO:0043436	Down	Biological Process	oxoacid metabolic process	148	636	2.21707e-09	3.63987e-07	Woma_00000043;Woma_00000389;Woma_00000441;Woma_00000552;Woma_00000656;Woma_00000665;Woma_00000842;Woma_00001084;Woma_00001114;Woma_00001138;Woma_00001142;Woma_00001143;Woma_00001169;Woma_00001233;Woma_00001479;Woma_00001615;Woma_00001647;Woma_00001752;Woma_00001767;Woma_00001815;Woma_00001908;Woma_00001929;Woma_00001987;Woma_00002082;Woma_00002209;Woma_00002323;Woma_00002324;Woma_00002359;Woma_00…
GO:0006082	Down	Biological Process	organic acid metabolic process	149	642	2.36113e-09	3.78183e-07	Woma_00000043;Woma_00000389;Woma_00000441;Woma_00000552;Woma_00000656;Woma_00000665;Woma_00000842;Woma_00001084;Woma_00001114;Woma_00001138;Woma_00001142;Woma_00001143;Woma_00001169;Woma_00001233;Woma_00001479;Woma_00001615;Woma_00001647;Woma_00001752;Woma_00001767;Woma_00001815;Woma_00001908;Woma_00001929;Woma_00001987;Woma_00002082;Woma_00002209;Woma_00002323;Woma_00002324;Woma_00002359;Woma_00…
GO:0042775	Down	Biological Process	mitochondrial ATP synthesis coupled electron transport	29	64	4.5602e-09	7.1302e-07	Woma_00000263;Woma_00001479;Woma_00001523;Woma_00001815;Woma_00001994;Woma_00002215;Woma_00002256;Woma_00003139;Woma_00004642;Woma_00004984;Woma_00005399;Woma_00005926;Woma_00006340;Woma_00007966;Woma_00008521;Woma_00008945;Woma_00009042;Woma_00009218;Woma_00009297;Woma_00009333;Woma_00009852;Woma_00009874;Woma_00010011;Woma_00010695;Woma_00012648;Woma_00014138;Woma_00014309;Woma_00014327;Woma_00…
GO:0009161	Down	Biological Process	ribonucleoside monophosphate metabolic process	68	231	5.82205e-09	8.89149e-07	Woma_00000263;Woma_00000389;Woma_00000621;Woma_00000665;Woma_00001012;Woma_00001479;Woma_00001523;Woma_00001647;Woma_00001815;Woma_00001841;Woma_00001842;Woma_00001994;Woma_00002209;Woma_00002215;Woma_00002256;Woma_00002632;Woma_00002775;Woma_00003139;Woma_00003529;Woma_00003673;Woma_00003759;Woma_00003832;Woma_00004042;Woma_00004302;Woma_00004642;Woma_00004984;Woma_00005220;Woma_00005399;Woma_00…
GO:1902600	Down	Biological Process	hydrogen ion transmembrane transport	36	91	5.97484e-09	8.91745e-07	Woma_00000621;Woma_00000709;Woma_00001012;Woma_00001841;Woma_00001842;Woma_00002674;Woma_00003139;Woma_00003832;Woma_00004591;Woma_00005220;Woma_00005926;Woma_00006111;Woma_00006234;Woma_00006629;Woma_00007649;Woma_00007881;Woma_00007883;Woma_00007937;Woma_00008234;Woma_00008521;Woma_00009276;Woma_00010011;Woma_00010283;Woma_00010681;Woma_00010825;Woma_00011379;Woma_00011839;Woma_00011860;Woma_00…
GO:0009199	Down	Biological Process	ribonucleoside triphosphate metabolic process	65	218	7.26006e-09	1.05948e-06	Woma_00000263;Woma_00000389;Woma_00000621;Woma_00000665;Woma_00001012;Woma_00001479;Woma_00001523;Woma_00001647;Woma_00001815;Woma_00001841;Woma_00001842;Woma_00001994;Woma_00002209;Woma_00002215;Woma_00002256;Woma_00002632;Woma_00002775;Woma_00003139;Woma_00003529;Woma_00003673;Woma_00003759;Woma_00003832;Woma_00004042;Woma_00004302;Woma_00004642;Woma_00004984;Woma_00005220;Woma_00005399;Woma_00…
GO:0009152	Down	Biological Process	purine ribonucleotide biosynthetic process	56	177	7.95368e-09	1.13547e-06	Woma_00000389;Woma_00000665;Woma_00000842;Woma_00001012;Woma_00001056;Woma_00001283;Woma_00001647;Woma_00001841;Woma_00001842;Woma_00002209;Woma_00002632;Woma_00002745;Woma_00003387;Woma_00003407;Woma_00003408;Woma_00003529;Woma_00003759;Woma_00003800;Woma_00003832;Woma_00004042;Woma_00004148;Woma_00004302;Woma_00005220;Woma_00005539;Woma_00005556;Woma_00005608;Woma_00005626;Woma_00005657;Woma_00…
GO:0009060	Down	Biological Process	aerobic respiration	30	69	8.21444e-09	1.14775e-06	Woma_00000389;Woma_00000656;Woma_00000665;Woma_00001479;Woma_00001767;Woma_00001815;Woma_00001908;Woma_00002538;Woma_00002774;Woma_00003139;Woma_00003481;Woma_00003949;Woma_00004042;Woma_00004984;Woma_00005399;Woma_00005926;Woma_00006340;Woma_00007966;Woma_00008521;Woma_00008914;Woma_00008945;Woma_00009852;Woma_00010329;Woma_00011566;Woma_00011917;Woma_00012648;Woma_00014309;Woma_00014526;Woma_00…
GO:0098655	Down	Biological Process	cation transmembrane transport	102	402	8.47504e-09	1.15949e-06	Woma_00000019;Woma_00000329;Woma_00000362;Woma_00000552;Woma_00000621;Woma_00000709;Woma_00001012;Woma_00001056;Woma_00001129;Woma_00001234;Woma_00001338;Woma_00001841;Woma_00001842;Woma_00001876;Woma_00002284;Woma_00002674;Woma_00002745;Woma_00002795;Woma_00002888;Woma_00002914;Woma_00003104;Woma_00003139;Woma_00003673;Woma_00003832;Woma_00004029;Woma_00004591;Woma_00004741;Woma_00004744;Woma_00…
GO:0098662	Down	Biological Process	inorganic cation transmembrane transport	92	352	1.00799e-08	1.35091e-06	Woma_00000019;Woma_00000329;Woma_00000362;Woma_00000552;Woma_00000621;Woma_00000709;Woma_00001012;Woma_00001056;Woma_00001129;Woma_00001234;Woma_00001338;Woma_00001841;Woma_00001842;Woma_00001876;Woma_00002284;Woma_00002674;Woma_00002745;Woma_00002888;Woma_00002914;Woma_00003104;Woma_00003139;Woma_00003673;Woma_00003832;Woma_00004029;Woma_00004591;Woma_00004857;Woma_00005013;Woma_00005061;Woma_00…
GO:0072350	Down	Biological Process	tricarboxylic acid metabolic process	23	45	1.0377e-08	1.36291e-06	Woma_00000389;Woma_00000656;Woma_00000665;Woma_00001479;Woma_00001752;Woma_00001767;Woma_00001815;Woma_00001908;Woma_00002538;Woma_00002774;Woma_00003481;Woma_00003949;Woma_00004042;Woma_00005025;Woma_00005399;Woma_00008914;Woma_00008945;Woma_00010329;Woma_00011566;Woma_00011917;Woma_00014526;Woma_00014699;Woma_00015353
GO:0015985	Down	Biological Process	energy coupled proton transport, down electrochemical gradient	14	19	1.258e-08	1.58871e-06	Woma_00001012;Woma_00001841;Woma_00001842;Woma_00003832;Woma_00005220;Woma_00008521;Woma_00009276;Woma_00010011;Woma_00011839;Woma_00011860;Woma_00012465;Woma_00013325;Woma_00013410;Woma_00015332
GO:0015986	Down	Biological Process	ATP synthesis coupled proton transport	14	19	1.258e-08	1.58871e-06	Woma_00001012;Woma_00001841;Woma_00001842;Woma_00003832;Woma_00005220;Woma_00008521;Woma_00009276;Woma_00010011;Woma_00011839;Woma_00011860;Woma_00012465;Woma_00013325;Woma_00013410;Woma_00015332
GO:0006099	Down	Biological Process	tricarboxylic acid cycle	21	39	1.35903e-08	1.68391e-06	Woma_00000389;Woma_00000656;Woma_00000665;Woma_00001479;Woma_00001767;Woma_00001815;Woma_00001908;Woma_00002538;Woma_00002774;Woma_00003481;Woma_00003949;Woma_00004042;Woma_00005399;Woma_00008914;Woma_00008945;Woma_00010329;Woma_00011566;Woma_00011917;Woma_00014526;Woma_00014699;Woma_00015353
GO:0006164	Down	Biological Process	purine nucleotide biosynthetic process	56	180	1.55751e-08	1.8941e-06	Woma_00000389;Woma_00000665;Woma_00000842;Woma_00001012;Woma_00001056;Woma_00001283;Woma_00001647;Woma_00001841;Woma_00001842;Woma_00002209;Woma_00002632;Woma_00002745;Woma_00003387;Woma_00003407;Woma_00003408;Woma_00003529;Woma_00003759;Woma_00003800;Woma_00003832;Woma_00004042;Woma_00004148;Woma_00004302;Woma_00005220;Woma_00005539;Woma_00005556;Woma_00005608;Woma_00005626;Woma_00005657;Woma_00…
GO:0009141	Down	Biological Process	nucleoside triphosphate metabolic process	66	227	1.68465e-08	2.01148e-06	Woma_00000263;Woma_00000389;Woma_00000621;Woma_00000665;Woma_00001012;Woma_00001479;Woma_00001523;Woma_00001647;Woma_00001815;Woma_00001841;Woma_00001842;Woma_00001994;Woma_00002209;Woma_00002215;Woma_00002256;Woma_00002632;Woma_00002775;Woma_00003139;Woma_00003529;Woma_00003673;Woma_00003759;Woma_00003832;Woma_00004042;Woma_00004302;Woma_00004642;Woma_00004984;Woma_00005220;Woma_00005399;Woma_00…
GO:1903825	Down	Biological Process	organic acid transmembrane transport	42	120	2.40077e-08	2.81534e-06	Woma_00000011;Woma_00000232;Woma_00000775;Woma_00000785;Woma_00001233;Woma_00001647;Woma_00002013;Woma_00002914;Woma_00003191;Woma_00003387;Woma_00003838;Woma_00004302;Woma_00004320;Woma_00004703;Woma_00004741;Woma_00004744;Woma_00005453;Woma_00005456;Woma_00005457;Woma_00005567;Woma_00005649;Woma_00006061;Woma_00006375;Woma_00006658;Woma_00006659;Woma_00007069;Woma_00007474;Woma_00007763;Woma_00…
GO:0009123	Down	Biological Process	nucleoside monophosphate metabolic process	68	239	2.65414e-08	3.05784e-06	Woma_00000263;Woma_00000389;Woma_00000621;Woma_00000665;Woma_00001012;Woma_00001479;Woma_00001523;Woma_00001647;Woma_00001815;Woma_00001841;Woma_00001842;Woma_00001994;Woma_00002209;Woma_00002215;Woma_00002256;Woma_00002632;Woma_00002775;Woma_00003139;Woma_00003529;Woma_00003673;Woma_00003759;Woma_00003832;Woma_00004042;Woma_00004302;Woma_00004642;Woma_00004984;Woma_00005220;Woma_00005399;Woma_00…
GO:0015672	Down	Biological Process	monovalent inorganic cation transport	79	293	2.71339e-08	3.07221e-06	Woma_00000329;Woma_00000621;Woma_00000709;Woma_00001012;Woma_00001056;Woma_00001129;Woma_00001338;Woma_00001841;Woma_00001842;Woma_00001876;Woma_00002284;Woma_00002674;Woma_00002888;Woma_00002914;Woma_00003139;Woma_00003832;Woma_00004029;Woma_00004591;Woma_00004857;Woma_00005013;Woma_00005061;Woma_00005062;Woma_00005136;Woma_00005220;Woma_00005308;Woma_00005310;Woma_00005365;Woma_00005366;Woma_00…
GO:0022904	Down	Biological Process	respiratory electron transport chain	32	80	3.05452e-08	3.38716e-06	Woma_00000263;Woma_00001479;Woma_00001523;Woma_00001815;Woma_00001994;Woma_00002215;Woma_00002256;Woma_00003139;Woma_00004302;Woma_00004642;Woma_00004984;Woma_00005399;Woma_00005926;Woma_00006340;Woma_00007966;Woma_00008521;Woma_00008763;Woma_00008823;Woma_00008945;Woma_00009042;Woma_00009218;Woma_00009297;Woma_00009333;Woma_00009852;Woma_00009874;Woma_00010011;Woma_00010695;Woma_00012648;Woma_00…
GO:0006818	Down	Biological Process	hydrogen transport	36	96	3.14629e-08	3.38716e-06	Woma_00000621;Woma_00000709;Woma_00001012;Woma_00001841;Woma_00001842;Woma_00002674;Woma_00003139;Woma_00003832;Woma_00004591;Woma_00005220;Woma_00005926;Woma_00006111;Woma_00006234;Woma_00006629;Woma_00007649;Woma_00007881;Woma_00007883;Woma_00007937;Woma_00008234;Woma_00008521;Woma_00009276;Woma_00010011;Woma_00010283;Woma_00010681;Woma_00010825;Woma_00011379;Woma_00011839;Woma_00011860;Woma_00…
GO:0015992	Down	Biological Process	proton transport	36	96	3.14629e-08	3.38716e-06	Woma_00000621;Woma_00000709;Woma_00001012;Woma_00001841;Woma_00001842;Woma_00002674;Woma_00003139;Woma_00003832;Woma_00004591;Woma_00005220;Woma_00005926;Woma_00006111;Woma_00006234;Woma_00006629;Woma_00007649;Woma_00007881;Woma_00007883;Woma_00007937;Woma_00008234;Woma_00008521;Woma_00009276;Woma_00010011;Woma_00010283;Woma_00010681;Woma_00010825;Woma_00011379;Woma_00011839;Woma_00011860;Woma_00…
GO:0046390	Down	Biological Process	ribose phosphate biosynthetic process	58	193	3.47671e-08	3.68251e-06	Woma_00000389;Woma_00000665;Woma_00000842;Woma_00001012;Woma_00001056;Woma_00001283;Woma_00001647;Woma_00001841;Woma_00001842;Woma_00002209;Woma_00002632;Woma_00002745;Woma_00003387;Woma_00003407;Woma_00003408;Woma_00003529;Woma_00003759;Woma_00003800;Woma_00003832;Woma_00004042;Woma_00004148;Woma_00004170;Woma_00004302;Woma_00005220;Woma_00005539;Woma_00005556;Woma_00005608;Woma_00005626;Woma_00…
GO:0043648	Down	Biological Process	dicarboxylic acid metabolic process	29	69	3.674e-08	3.82971e-06	Woma_00000389;Woma_00000656;Woma_00001233;Woma_00001479;Woma_00001752;Woma_00001767;Woma_00001908;Woma_00001987;Woma_00002613;Woma_00002774;Woma_00002956;Woma_00005025;Woma_00005376;Woma_00005427;Woma_00007145;Woma_00007167;Woma_00007240;Woma_00007375;Woma_00007675;Woma_00008763;Woma_00008945;Woma_00009718;Woma_00010329;Woma_00012252;Woma_00012866;Woma_00014526;Woma_00014699;Woma_00015353;Woma_00…
GO:0006637	Down	Biological Process	acyl-CoA metabolic process	32	81	4.34388e-08	4.33195e-06	Woma_00000043;Woma_00000389;Woma_00000571;Woma_00000648;Woma_00000665;Woma_00000842;Woma_00001114;Woma_00002774;Woma_00003387;Woma_00003800;Woma_00004042;Woma_00004148;Woma_00004246;Woma_00005556;Woma_00005626;Woma_00005657;Woma_00005740;Woma_00008450;Woma_00008638;Woma_00008914;Woma_00008945;Woma_00009501;Woma_00010287;Woma_00010877;Woma_00011415;Woma_00011437;Woma_00011581;Woma_00012263;Woma_00…
GO:0035383	Down	Biological Process	thioester metabolic process	32	81	4.34388e-08	4.33195e-06	Woma_00000043;Woma_00000389;Woma_00000571;Woma_00000648;Woma_00000665;Woma_00000842;Woma_00001114;Woma_00002774;Woma_00003387;Woma_00003800;Woma_00004042;Woma_00004148;Woma_00004246;Woma_00005556;Woma_00005626;Woma_00005657;Woma_00005740;Woma_00008450;Woma_00008638;Woma_00008914;Woma_00008945;Woma_00009501;Woma_00010287;Woma_00010877;Woma_00011415;Woma_00011437;Woma_00011581;Woma_00012263;Woma_00…
GO:0006101	Down	Biological Process	citrate metabolic process	21	41	4.35372e-08	4.33195e-06	Woma_00000389;Woma_00000656;Woma_00000665;Woma_00001479;Woma_00001767;Woma_00001815;Woma_00001908;Woma_00002538;Woma_00002774;Woma_00003481;Woma_00003949;Woma_00004042;Woma_00005399;Woma_00008914;Woma_00008945;Woma_00010329;Woma_00011566;Woma_00011917;Woma_00014526;Woma_00014699;Woma_00015353
GO:0009260	Down	Biological Process	ribonucleotide biosynthetic process	57	190	4.88397e-08	4.71662e-06	Woma_00000389;Woma_00000665;Woma_00000842;Woma_00001012;Woma_00001056;Woma_00001283;Woma_00001647;Woma_00001841;Woma_00001842;Woma_00002209;Woma_00002632;Woma_00002745;Woma_00003387;Woma_00003407;Woma_00003408;Woma_00003529;Woma_00003759;Woma_00003800;Woma_00003832;Woma_00004042;Woma_00004148;Woma_00004302;Woma_00005220;Woma_00005539;Woma_00005556;Woma_00005608;Woma_00005626;Woma_00005657;Woma_00…
GO:0072522	Down	Biological Process	purine-containing compound biosynthetic process	57	190	4.88397e-08	4.71662e-06	Woma_00000389;Woma_00000665;Woma_00000842;Woma_00001012;Woma_00001056;Woma_00001283;Woma_00001647;Woma_00001841;Woma_00001842;Woma_00002209;Woma_00002632;Woma_00002745;Woma_00003387;Woma_00003407;Woma_00003408;Woma_00003529;Woma_00003759;Woma_00003800;Woma_00003832;Woma_00004042;Woma_00004148;Woma_00004302;Woma_00005220;Woma_00005539;Woma_00005556;Woma_00005608;Woma_00005626;Woma_00005657;Woma_00…
GO:0046128	Down	Biological Process	purine ribonucleoside metabolic process	74	272	5.06049e-08	4.81627e-06	Woma_00000263;Woma_00000389;Woma_00000621;Woma_00000665;Woma_00001012;Woma_00001479;Woma_00001523;Woma_00001647;Woma_00001815;Woma_00001841;Woma_00001842;Woma_00001929;Woma_00001994;Woma_00002209;Woma_00002215;Woma_00002256;Woma_00002632;Woma_00002775;Woma_00003139;Woma_00003529;Woma_00003673;Woma_00003759;Woma_00003832;Woma_00004042;Woma_00004302;Woma_00004642;Woma_00004984;Woma_00005220;Woma_00…
GO:0006732	Down	Biological Process	coenzyme metabolic process	68	245	7.71884e-08	7.24137e-06	Woma_00000043;Woma_00000389;Woma_00000571;Woma_00000648;Woma_00000656;Woma_00000665;Woma_00000842;Woma_00001114;Woma_00001233;Woma_00001647;Woma_00001752;Woma_00001767;Woma_00001908;Woma_00001929;Woma_00002209;Woma_00002774;Woma_00002956;Woma_00003334;Woma_00003387;Woma_00003529;Woma_00003759;Woma_00003800;Woma_00004042;Woma_00004148;Woma_00004246;Woma_00005427;Woma_00005539;Woma_00005556;Woma_00…
GO:0042278	Down	Biological Process	purine nucleoside metabolic process	74	276	9.71329e-08	8.98411e-06	Woma_00000263;Woma_00000389;Woma_00000621;Woma_00000665;Woma_00001012;Woma_00001479;Woma_00001523;Woma_00001647;Woma_00001815;Woma_00001841;Woma_00001842;Woma_00001929;Woma_00001994;Woma_00002209;Woma_00002215;Woma_00002256;Woma_00002632;Woma_00002775;Woma_00003139;Woma_00003529;Woma_00003673;Woma_00003759;Woma_00003832;Woma_00004042;Woma_00004302;Woma_00004642;Woma_00004984;Woma_00005220;Woma_00…
GO:0033865	Down	Biological Process	nucleoside bisphosphate metabolic process	35	96	1.11042e-07	9.85427e-06	Woma_00000043;Woma_00000389;Woma_00000571;Woma_00000648;Woma_00000665;Woma_00000842;Woma_00001114;Woma_00002774;Woma_00003387;Woma_00003800;Woma_00004042;Woma_00004148;Woma_00004246;Woma_00005556;Woma_00005626;Woma_00005657;Woma_00005740;Woma_00007337;Woma_00008450;Woma_00008638;Woma_00008914;Woma_00008929;Woma_00008945;Woma_00009360;Woma_00009501;Woma_00010287;Woma_00010877;Woma_00011415;Woma_00…
GO:0033875	Down	Biological Process	ribonucleoside bisphosphate metabolic process	35	96	1.11042e-07	9.85427e-06	Woma_00000043;Woma_00000389;Woma_00000571;Woma_00000648;Woma_00000665;Woma_00000842;Woma_00001114;Woma_00002774;Woma_00003387;Woma_00003800;Woma_00004042;Woma_00004148;Woma_00004246;Woma_00005556;Woma_00005626;Woma_00005657;Woma_00005740;Woma_00007337;Woma_00008450;Woma_00008638;Woma_00008914;Woma_00008929;Woma_00008945;Woma_00009360;Woma_00009501;Woma_00010287;Woma_00010877;Woma_00011415;Woma_00…
GO:0034032	Down	Biological Process	purine nucleoside bisphosphate metabolic process	35	96	1.11042e-07	9.85427e-06	Woma_00000043;Woma_00000389;Woma_00000571;Woma_00000648;Woma_00000665;Woma_00000842;Woma_00001114;Woma_00002774;Woma_00003387;Woma_00003800;Woma_00004042;Woma_00004148;Woma_00004246;Woma_00005556;Woma_00005626;Woma_00005657;Woma_00005740;Woma_00007337;Woma_00008450;Woma_00008638;Woma_00008914;Woma_00008929;Woma_00008945;Woma_00009360;Woma_00009501;Woma_00010287;Woma_00010877;Woma_00011415;Woma_00…
GO:0055067	Down	Biological Process	monovalent inorganic cation homeostasis	32	85	1.64561e-07	1.44089e-05	Woma_00000329;Woma_00000621;Woma_00000709;Woma_00000775;Woma_00000785;Woma_00001841;Woma_00001842;Woma_00002284;Woma_00002674;Woma_00003407;Woma_00003408;Woma_00004320;Woma_00005308;Woma_00005310;Woma_00005629;Woma_00005639;Woma_00006111;Woma_00006234;Woma_00007474;Woma_00007881;Woma_00008929;Woma_00009276;Woma_00010380;Woma_00010681;Woma_00010936;Woma_00011379;Woma_00012451;Woma_00012465;Woma_00…
GO:0042737	Down	Biological Process	drug catabolic process	34	95	2.81487e-07	2.43227e-05	Woma_00001037;Woma_00001038;Woma_00001039;Woma_00002211;Woma_00002613;Woma_00002774;Woma_00004619;Woma_00004622;Woma_00004623;Woma_00005523;Woma_00005740;Woma_00006003;Woma_00006894;Woma_00006895;Woma_00007167;Woma_00007257;Woma_00007375;Woma_00007849;Woma_00008176;Woma_00008790;Woma_00008945;Woma_00009024;Woma_00009157;Woma_00009181;Woma_00010424;Woma_00010882;Woma_00011047;Woma_00011247;Woma_00…
GO:0009063	Down	Biological Process	cellular amino acid catabolic process	31	83	3.15518e-07	2.69092e-05	Woma_00001615;Woma_00001752;Woma_00001987;Woma_00002603;Woma_00002613;Woma_00002774;Woma_00002956;Woma_00003334;Woma_00003719;Woma_00003800;Woma_00004074;Woma_00004476;Woma_00005523;Woma_00005676;Woma_00005740;Woma_00007145;Woma_00007675;Woma_00007849;Woma_00008790;Woma_00008945;Woma_00009157;Woma_00009360;Woma_00009501;Woma_00009718;Woma_00010877;Woma_00010882;Woma_00011415;Woma_00011436;Woma_00…
GO:0009119	Down	Biological Process	ribonucleoside metabolic process	75	291	4.46345e-07	3.75788e-05	Woma_00000263;Woma_00000389;Woma_00000621;Woma_00000665;Woma_00001012;Woma_00001479;Woma_00001523;Woma_00001647;Woma_00001815;Woma_00001841;Woma_00001842;Woma_00001929;Woma_00001994;Woma_00002209;Woma_00002215;Woma_00002256;Woma_00002632;Woma_00002775;Woma_00003139;Woma_00003529;Woma_00003673;Woma_00003759;Woma_00003832;Woma_00004042;Woma_00004302;Woma_00004642;Woma_00004984;Woma_00005220;Woma_00…
GO:0072330	Down	Biological Process	monocarboxylic acid biosynthetic process	43	137	5.5824e-07	4.64046e-05	Woma_00000389;Woma_00000441;Woma_00000665;Woma_00000842;Woma_00002209;Woma_00002323;Woma_00002324;Woma_00002538;Woma_00003529;Woma_00003759;Woma_00003800;Woma_00004042;Woma_00004148;Woma_00004246;Woma_00005471;Woma_00005474;Woma_00005477;Woma_00005532;Woma_00005539;Woma_00005556;Woma_00005626;Woma_00005657;Woma_00006003;Woma_00006343;Woma_00006982;Woma_00007167;Woma_00008450;Woma_00008914;Woma_00…
GO:1901605	Down	Biological Process	alpha-amino acid metabolic process	52	180	7.01939e-07	5.76204e-05	Woma_00000552;Woma_00001138;Woma_00001142;Woma_00001143;Woma_00001233;Woma_00001615;Woma_00001752;Woma_00001929;Woma_00001987;Woma_00002603;Woma_00002613;Woma_00002774;Woma_00002956;Woma_00003334;Woma_00003719;Woma_00004074;Woma_00004312;Woma_00004476;Woma_00005025;Woma_00005376;Woma_00005523;Woma_00005676;Woma_00005740;Woma_00007020;Woma_00007145;Woma_00007167;Woma_00007240;Woma_00007365;Woma_00…
GO:0006812	Down	Biological Process	cation transport	115	509	8.31133e-07	6.73834e-05	Woma_00000019;Woma_00000329;Woma_00000362;Woma_00000552;Woma_00000621;Woma_00000709;Woma_00001012;Woma_00001056;Woma_00001129;Woma_00001234;Woma_00001301;Woma_00001338;Woma_00001841;Woma_00001842;Woma_00001876;Woma_00002003;Woma_00002284;Woma_00002372;Woma_00002674;Woma_00002745;Woma_00002795;Woma_00002888;Woma_00002914;Woma_00003104;Woma_00003139;Woma_00003673;Woma_00003832;Woma_00004029;Woma_00…
GO:1901606	Down	Biological Process	alpha-amino acid catabolic process	28	75	1.18269e-06	9.4716e-05	Woma_00001615;Woma_00001752;Woma_00001987;Woma_00002603;Woma_00002613;Woma_00002774;Woma_00002956;Woma_00003334;Woma_00003719;Woma_00004074;Woma_00004476;Woma_00005523;Woma_00005676;Woma_00005740;Woma_00007145;Woma_00007675;Woma_00007849;Woma_00008790;Woma_00008945;Woma_00009157;Woma_00009360;Woma_00009501;Woma_00009718;Woma_00010882;Woma_00011415;Woma_00011436;Woma_00013419;Woma_00014348
GO:0006885	Down	Biological Process	regulation of pH	26	67	1.2009e-06	9.50156e-05	Woma_00000329;Woma_00000621;Woma_00000709;Woma_00000775;Woma_00000785;Woma_00001841;Woma_00001842;Woma_00002674;Woma_00004320;Woma_00005629;Woma_00005639;Woma_00006111;Woma_00006234;Woma_00007474;Woma_00007881;Woma_00008929;Woma_00009276;Woma_00010380;Woma_00010681;Woma_00010936;Woma_00011379;Woma_00012465;Woma_00012640;Woma_00013010;Woma_00013295;Woma_00013427
GO:0015669	Down	Biological Process	gas transport	9	11	1.37015e-06	0.000103967	Woma_00000329;Woma_00001647;Woma_00001805;Woma_00003410;Woma_00005629;Woma_00005639;Woma_00010380;Woma_00010936;Woma_00014075
GO:0042776	Down	Biological Process	mitochondrial ATP synthesis coupled proton transport	9	11	1.37015e-06	0.000103967	Woma_00001012;Woma_00003832;Woma_00005220;Woma_00008521;Woma_00010011;Woma_00011860;Woma_00012465;Woma_00013325;Woma_00015332
GO:0032787	Down	Biological Process	monocarboxylic acid metabolic process	80	325	1.38e-06	0.000103967	Woma_00000043;Woma_00000389;Woma_00000441;Woma_00000552;Woma_00000656;Woma_00000665;Woma_00000842;Woma_00001084;Woma_00001114;Woma_00001647;Woma_00001767;Woma_00002082;Woma_00002209;Woma_00002323;Woma_00002324;Woma_00002538;Woma_00003064;Woma_00003334;Woma_00003387;Woma_00003410;Woma_00003454;Woma_00003457;Woma_00003529;Woma_00003554;Woma_00003759;Woma_00003800;Woma_00004042;Woma_00004148;Woma_00…
GO:0015893	Down	Biological Process	drug transport	31	88	1.39319e-06	0.000103967	Woma_00000329;Woma_00001233;Woma_00001647;Woma_00001805;Woma_00002632;Woma_00002674;Woma_00002795;Woma_00002914;Woma_00003410;Woma_00003524;Woma_00003673;Woma_00003838;Woma_00004302;Woma_00004703;Woma_00004741;Woma_00004744;Woma_00005567;Woma_00005629;Woma_00005639;Woma_00007069;Woma_00007567;Woma_00007906;Woma_00008234;Woma_00008737;Woma_00008738;Woma_00008741;Woma_00008929;Woma_00010380;Woma_00…
GO:0016999	Down	Biological Process	antibiotic metabolic process	31	88	1.39319e-06	0.000103967	Woma_00000389;Woma_00000656;Woma_00000665;Woma_00001084;Woma_00001479;Woma_00001767;Woma_00001815;Woma_00001908;Woma_00002538;Woma_00002774;Woma_00003454;Woma_00003457;Woma_00003481;Woma_00003949;Woma_00004042;Woma_00004570;Woma_00004984;Woma_00005399;Woma_00007167;Woma_00008176;Woma_00008914;Woma_00008945;Woma_00009181;Woma_00010329;Woma_00011437;Woma_00011566;Woma_00011810;Woma_00011917;Woma_00…
GO:0006122	Down	Biological Process	mitochondrial electron transport, ubiquinol to cytochrome c	8	9	1.75931e-06	0.000129814	Woma_00004984;Woma_00006340;Woma_00007966;Woma_00009042;Woma_00009297;Woma_00009852;Woma_00010011;Woma_00014309
GO:0015701	Down	Biological Process	bicarbonate transport	13	22	2.05862e-06	0.000150112	Woma_00000329;Woma_00000775;Woma_00000785;Woma_00004320;Woma_00005629;Woma_00005639;Woma_00007474;Woma_00008929;Woma_00010380;Woma_00010936;Woma_00013010;Woma_00013295;Woma_00013427
GO:0006633	Down	Biological Process	fatty acid biosynthetic process	29	81	2.08013e-06	0.000150112	Woma_00000441;Woma_00000842;Woma_00002323;Woma_00002324;Woma_00002538;Woma_00003800;Woma_00004148;Woma_00004246;Woma_00005471;Woma_00005474;Woma_00005477;Woma_00005532;Woma_00005556;Woma_00005626;Woma_00005657;Woma_00006003;Woma_00006982;Woma_00008450;Woma_00008945;Woma_00010877;Woma_00011437;Woma_00012003;Woma_00012277;Woma_00012279;Woma_00012362;Woma_00012640;Woma_00014453;Woma_00014454;Woma_00…
GO:0035384	Down	Biological Process	thioester biosynthetic process	17	35	2.23578e-06	0.000157875	Woma_00000665;Woma_00000842;Woma_00003387;Woma_00003800;Woma_00004042;Woma_00004148;Woma_00005556;Woma_00005626;Woma_00005657;Woma_00008450;Woma_00008914;Woma_00008945;Woma_00010877;Woma_00011415;Woma_00011437;Woma_00012640;Woma_00014961
GO:0071616	Down	Biological Process	acyl-CoA biosynthetic process	17	35	2.23578e-06	0.000157875	Woma_00000665;Woma_00000842;Woma_00003387;Woma_00003800;Woma_00004042;Woma_00004148;Woma_00005556;Woma_00005626;Woma_00005657;Woma_00008450;Woma_00008914;Woma_00008945;Woma_00010877;Woma_00011415;Woma_00011437;Woma_00012640;Woma_00014961
GO:0015698	Down	Biological Process	inorganic anion transport	26	70	3.16996e-06	0.000221459	Woma_00000775;Woma_00000785;Woma_00002874;Woma_00004320;Woma_00004468;Woma_00005412;Woma_00005544;Woma_00005565;Woma_00005567;Woma_00006061;Woma_00006111;Woma_00006308;Woma_00006629;Woma_00007474;Woma_00008929;Woma_00009041;Woma_00010212;Woma_00010283;Woma_00010526;Woma_00010616;Woma_00010936;Woma_00013010;Woma_00013295;Woma_00013427;Woma_00013964;Woma_00013988
GO:0019637	Down	Biological Process	organophosphate metabolic process	147	704	3.2184e-06	0.000222476	Woma_00000043;Woma_00000263;Woma_00000389;Woma_00000571;Woma_00000621;Woma_00000648;Woma_00000656;Woma_00000665;Woma_00000842;Woma_00001012;Woma_00001056;Woma_00001114;Woma_00001283;Woma_00001479;Woma_00001523;Woma_00001647;Woma_00001752;Woma_00001767;Woma_00001815;Woma_00001841;Woma_00001842;Woma_00001908;Woma_00001994;Woma_00002003;Woma_00002097;Woma_00002101;Woma_00002209;Woma_00002215;Woma_00…
GO:0051186	Down	Biological Process	cofactor metabolic process	88	377	4.39198e-06	0.000300439	Woma_00000043;Woma_00000307;Woma_00000389;Woma_00000571;Woma_00000642;Woma_00000643;Woma_00000648;Woma_00000656;Woma_00000665;Woma_00000842;Woma_00001084;Woma_00001114;Woma_00001233;Woma_00001647;Woma_00001752;Woma_00001767;Woma_00001908;Woma_00001929;Woma_00002209;Woma_00002219;Woma_00002613;Woma_00002774;Woma_00002956;Woma_00003334;Woma_00003387;Woma_00003454;Woma_00003457;Woma_00003529;Woma_00…
GO:1901657	Down	Biological Process	glycosyl compound metabolic process	78	325	5.24992e-06	0.000355425	Woma_00000263;Woma_00000389;Woma_00000621;Woma_00000665;Woma_00001012;Woma_00001479;Woma_00001523;Woma_00001647;Woma_00001815;Woma_00001841;Woma_00001842;Woma_00001929;Woma_00001994;Woma_00002209;Woma_00002215;Woma_00002256;Woma_00002632;Woma_00002775;Woma_00003139;Woma_00003529;Woma_00003673;Woma_00003759;Woma_00003832;Woma_00004042;Woma_00004302;Woma_00004642;Woma_00004984;Woma_00005220;Woma_00…
GO:0009116	Down	Biological Process	nucleoside metabolic process	75	310	5.85546e-06	0.000385521	Woma_00000263;Woma_00000389;Woma_00000621;Woma_00000665;Woma_00001012;Woma_00001479;Woma_00001523;Woma_00001647;Woma_00001815;Woma_00001841;Woma_00001842;Woma_00001929;Woma_00001994;Woma_00002209;Woma_00002215;Woma_00002256;Woma_00002632;Woma_00002775;Woma_00003139;Woma_00003529;Woma_00003673;Woma_00003759;Woma_00003832;Woma_00004042;Woma_00004302;Woma_00004642;Woma_00004984;Woma_00005220;Woma_00…
GO:0016053	Down	Biological Process	organic acid biosynthetic process	55	207	5.87058e-06	0.000385521	Woma_00000389;Woma_00000441;Woma_00000665;Woma_00000842;Woma_00001615;Woma_00001752;Woma_00001987;Woma_00002209;Woma_00002323;Woma_00002324;Woma_00002538;Woma_00002603;Woma_00002956;Woma_00003529;Woma_00003759;Woma_00003800;Woma_00004042;Woma_00004148;Woma_00004246;Woma_00005025;Woma_00005471;Woma_00005474;Woma_00005477;Woma_00005532;Woma_00005539;Woma_00005556;Woma_00005626;Woma_00005657;Woma_00…
GO:0046394	Down	Biological Process	carboxylic acid biosynthetic process	55	207	5.87058e-06	0.000385521	Woma_00000389;Woma_00000441;Woma_00000665;Woma_00000842;Woma_00001615;Woma_00001752;Woma_00001987;Woma_00002209;Woma_00002323;Woma_00002324;Woma_00002538;Woma_00002603;Woma_00002956;Woma_00003529;Woma_00003759;Woma_00003800;Woma_00004042;Woma_00004148;Woma_00004246;Woma_00005025;Woma_00005471;Woma_00005474;Woma_00005477;Woma_00005532;Woma_00005539;Woma_00005556;Woma_00005626;Woma_00005657;Woma_00…
GO:0006754	Down	Biological Process	ATP biosynthetic process	29	85	6.29868e-06	0.000409539	Woma_00000389;Woma_00000665;Woma_00001012;Woma_00001647;Woma_00001841;Woma_00001842;Woma_00002209;Woma_00002632;Woma_00003529;Woma_00003759;Woma_00003832;Woma_00004042;Woma_00004302;Woma_00005220;Woma_00005539;Woma_00006343;Woma_00008521;Woma_00008914;Woma_00009276;Woma_00009411;Woma_00010011;Woma_00011566;Woma_00011839;Woma_00011860;Woma_00012465;Woma_00012973;Woma_00013325;Woma_00013410;Woma_00…
GO:0006570	Down	Biological Process	tyrosine metabolic process	11	18	8.29339e-06	0.000533948	Woma_00001138;Woma_00001142;Woma_00001143;Woma_00002613;Woma_00007849;Woma_00009157;Woma_00012362;Woma_00013419;Woma_00014517;Woma_00015993;Woma_00016428
GO:0030004	Down	Biological Process	cellular monovalent inorganic cation homeostasis	24	65	8.49723e-06	0.00054176	Woma_00000621;Woma_00000709;Woma_00000775;Woma_00000785;Woma_00001841;Woma_00001842;Woma_00002284;Woma_00004320;Woma_00005308;Woma_00005310;Woma_00006111;Woma_00006234;Woma_00007474;Woma_00007881;Woma_00008929;Woma_00009276;Woma_00010681;Woma_00010936;Woma_00011379;Woma_00012451;Woma_00012465;Woma_00013010;Woma_00013295;Woma_00013427
GO:0009165	Down	Biological Process	nucleotide biosynthetic process	60	235	8.79129e-06	0.000549832	Woma_00000389;Woma_00000656;Woma_00000665;Woma_00000842;Woma_00001012;Woma_00001056;Woma_00001283;Woma_00001647;Woma_00001767;Woma_00001841;Woma_00001842;Woma_00002209;Woma_00002632;Woma_00002745;Woma_00003387;Woma_00003407;Woma_00003408;Woma_00003529;Woma_00003759;Woma_00003800;Woma_00003832;Woma_00004042;Woma_00004148;Woma_00004302;Woma_00005220;Woma_00005539;Woma_00005556;Woma_00005608;Woma_00…
GO:1901293	Down	Biological Process	nucleoside phosphate biosynthetic process	60	235	8.79129e-06	0.000549832	Woma_00000389;Woma_00000656;Woma_00000665;Woma_00000842;Woma_00001012;Woma_00001056;Woma_00001283;Woma_00001647;Woma_00001767;Woma_00001841;Woma_00001842;Woma_00002209;Woma_00002632;Woma_00002745;Woma_00003387;Woma_00003407;Woma_00003408;Woma_00003529;Woma_00003759;Woma_00003800;Woma_00003832;Woma_00004042;Woma_00004148;Woma_00004302;Woma_00005220;Woma_00005539;Woma_00005556;Woma_00005608;Woma_00…
GO:0009145	Down	Biological Process	purine nucleoside triphosphate biosynthetic process	30	91	9.59598e-06	0.000594498	Woma_00000389;Woma_00000665;Woma_00001012;Woma_00001647;Woma_00001841;Woma_00001842;Woma_00002209;Woma_00002632;Woma_00003529;Woma_00003759;Woma_00003832;Woma_00004042;Woma_00004302;Woma_00005220;Woma_00005539;Woma_00006343;Woma_00006929;Woma_00008521;Woma_00008914;Woma_00009276;Woma_00009411;Woma_00010011;Woma_00011566;Woma_00011839;Woma_00011860;Woma_00012465;Woma_00012973;Woma_00013325;Woma_00…
GO:0033866	Down	Biological Process	nucleoside bisphosphate biosynthetic process	18	42	1.04209e-05	0.000627834	Woma_00000665;Woma_00000842;Woma_00003387;Woma_00003800;Woma_00004042;Woma_00004148;Woma_00005556;Woma_00005626;Woma_00005657;Woma_00008450;Woma_00008914;Woma_00008929;Woma_00008945;Woma_00010877;Woma_00011415;Woma_00011437;Woma_00012640;Woma_00014961
GO:0034030	Down	Biological Process	ribonucleoside bisphosphate biosynthetic process	18	42	1.04209e-05	0.000627834	Woma_00000665;Woma_00000842;Woma_00003387;Woma_00003800;Woma_00004042;Woma_00004148;Woma_00005556;Woma_00005626;Woma_00005657;Woma_00008450;Woma_00008914;Woma_00008929;Woma_00008945;Woma_00010877;Woma_00011415;Woma_00011437;Woma_00012640;Woma_00014961
GO:0034033	Down	Biological Process	purine nucleoside bisphosphate biosynthetic process	18	42	1.04209e-05	0.000627834	Woma_00000665;Woma_00000842;Woma_00003387;Woma_00003800;Woma_00004042;Woma_00004148;Woma_00005556;Woma_00005626;Woma_00005657;Woma_00008450;Woma_00008914;Woma_00008929;Woma_00008945;Woma_00010877;Woma_00011415;Woma_00011437;Woma_00012640;Woma_00014961
GO:0006865	Down	Biological Process	amino acid transport	33	105	1.10639e-05	0.000660513	Woma_00001233;Woma_00001647;Woma_00002674;Woma_00002914;Woma_00003191;Woma_00003838;Woma_00004029;Woma_00004302;Woma_00004703;Woma_00004741;Woma_00004744;Woma_00005365;Woma_00005366;Woma_00005453;Woma_00005456;Woma_00005457;Woma_00006061;Woma_00006375;Woma_00006658;Woma_00006659;Woma_00007675;Woma_00007763;Woma_00007906;Woma_00008234;Woma_00008737;Woma_00008738;Woma_00008741;Woma_00011287;Woma_00…
GO:0006855	Down	Biological Process	drug transmembrane transport	23	62	1.19281e-05	0.000705694	Woma_00000329;Woma_00001233;Woma_00002632;Woma_00002674;Woma_00002795;Woma_00002914;Woma_00003524;Woma_00003673;Woma_00003838;Woma_00004302;Woma_00004703;Woma_00004741;Woma_00004744;Woma_00005567;Woma_00007069;Woma_00007567;Woma_00007906;Woma_00008234;Woma_00008737;Woma_00008738;Woma_00008741;Woma_00008929;Woma_00011979
GO:0009081	Down	Biological Process	branched-chain amino acid metabolic process	10	16	1.65238e-05	0.000968854	Woma_00002603;Woma_00003334;Woma_00003719;Woma_00003800;Woma_00004476;Woma_00005676;Woma_00008800;Woma_00009360;Woma_00009501;Woma_00010877
GO:0009127	Down	Biological Process	purine nucleoside monophosphate biosynthetic process	32	103	1.94876e-05	0.00112259	Woma_00000389;Woma_00000665;Woma_00001012;Woma_00001647;Woma_00001841;Woma_00001842;Woma_00002209;Woma_00002632;Woma_00003529;Woma_00003759;Woma_00003832;Woma_00004042;Woma_00004302;Woma_00005220;Woma_00005539;Woma_00006343;Woma_00006929;Woma_00007240;Woma_00008521;Woma_00008914;Woma_00009276;Woma_00009411;Woma_00010011;Woma_00011566;Woma_00011839;Woma_00011860;Woma_00011945;Woma_00012465;Woma_00…
GO:0009168	Down	Biological Process	purine ribonucleoside monophosphate biosynthetic process	32	103	1.94876e-05	0.00112259	Woma_00000389;Woma_00000665;Woma_00001012;Woma_00001647;Woma_00001841;Woma_00001842;Woma_00002209;Woma_00002632;Woma_00003529;Woma_00003759;Woma_00003832;Woma_00004042;Woma_00004302;Woma_00005220;Woma_00005539;Woma_00006343;Woma_00006929;Woma_00007240;Woma_00008521;Woma_00008914;Woma_00009276;Woma_00009411;Woma_00010011;Woma_00011566;Woma_00011839;Woma_00011860;Woma_00011945;Woma_00012465;Woma_00…
GO:0009206	Down	Biological Process	purine ribonucleoside triphosphate biosynthetic process	29	90	2.20211e-05	0.0012575	Woma_00000389;Woma_00000665;Woma_00001012;Woma_00001647;Woma_00001841;Woma_00001842;Woma_00002209;Woma_00002632;Woma_00003529;Woma_00003759;Woma_00003832;Woma_00004042;Woma_00004302;Woma_00005220;Woma_00005539;Woma_00006343;Woma_00008521;Woma_00008914;Woma_00009276;Woma_00009411;Woma_00010011;Woma_00011566;Woma_00011839;Woma_00011860;Woma_00012465;Woma_00012973;Woma_00013325;Woma_00013410;Woma_00…
GO:0098661	Down	Biological Process	inorganic anion transmembrane transport	20	52	2.37488e-05	0.00134109	Woma_00000775;Woma_00000785;Woma_00004320;Woma_00005412;Woma_00005565;Woma_00005567;Woma_00006061;Woma_00006111;Woma_00006629;Woma_00007474;Woma_00008929;Woma_00009041;Woma_00010212;Woma_00010283;Woma_00010526;Woma_00013010;Woma_00013295;Woma_00013427;Woma_00013964;Woma_00013988
GO:0006520	Down	Biological Process	cellular amino acid metabolic process	63	258	2.4093e-05	0.00134109	Woma_00000552;Woma_00001138;Woma_00001142;Woma_00001143;Woma_00001169;Woma_00001233;Woma_00001615;Woma_00001752;Woma_00001929;Woma_00001987;Woma_00002603;Woma_00002613;Woma_00002774;Woma_00002956;Woma_00003184;Woma_00003334;Woma_00003578;Woma_00003719;Woma_00003800;Woma_00004074;Woma_00004312;Woma_00004476;Woma_00005025;Woma_00005376;Woma_00005443;Woma_00005523;Woma_00005676;Woma_00005740;Woma_00…
GO:0072348	Down	Biological Process	sulfur compound transport	13	26	2.40975e-05	0.00134109	Woma_00000775;Woma_00000785;Woma_00002795;Woma_00003838;Woma_00004320;Woma_00004703;Woma_00005567;Woma_00007474;Woma_00007567;Woma_00007763;Woma_00008929;Woma_00013295;Woma_00013427
GO:0048878	Down	Biological Process	chemical homeostasis	119	568	2.58059e-05	0.0014241	Woma_00000019;Woma_00000077;Woma_00000238;Woma_00000329;Woma_00000552;Woma_00000621;Woma_00000656;Woma_00000709;Woma_00000775;Woma_00000785;Woma_00001056;Woma_00001114;Woma_00001177;Woma_00001234;Woma_00001237;Woma_00001283;Woma_00001301;Woma_00001381;Woma_00001647;Woma_00001805;Woma_00001841;Woma_00001842;Woma_00002082;Woma_00002209;Woma_00002284;Woma_00002372;Woma_00002632;Woma_00002674;Woma_00…
GO:0035725	Down	Biological Process	sodium ion transmembrane transport	26	78	2.99327e-05	0.00163807	Woma_00000709;Woma_00001129;Woma_00002284;Woma_00002914;Woma_00005013;Woma_00005061;Woma_00005062;Woma_00005308;Woma_00005310;Woma_00005365;Woma_00005366;Woma_00005453;Woma_00005456;Woma_00005457;Woma_00006111;Woma_00007069;Woma_00009951;Woma_00010681;Woma_00011287;Woma_00011972;Woma_00012036;Woma_00012451;Woma_00013010;Woma_00014871;Woma_00014872;Woma_00015745
GO:0098771	Down	Biological Process	inorganic ion homeostasis	72	308	3.1304e-05	0.00169895	Woma_00000019;Woma_00000077;Woma_00000238;Woma_00000329;Woma_00000552;Woma_00000621;Woma_00000709;Woma_00000775;Woma_00000785;Woma_00001056;Woma_00001234;Woma_00001301;Woma_00001647;Woma_00001841;Woma_00001842;Woma_00002284;Woma_00002632;Woma_00002674;Woma_00002745;Woma_00003407;Woma_00003408;Woma_00003673;Woma_00004029;Woma_00004170;Woma_00004242;Woma_00004320;Woma_00005308;Woma_00005310;Woma_00…
GO:0009083	Down	Biological Process	branched-chain amino acid catabolic process	9	14	3.26484e-05	0.00175357	Woma_00002603;Woma_00003334;Woma_00003719;Woma_00003800;Woma_00004476;Woma_00005676;Woma_00009360;Woma_00009501;Woma_00010877
GO:0051453	Down	Biological Process	regulation of intracellular pH	20	53	3.29028e-05	0.00175357	Woma_00000621;Woma_00000709;Woma_00000775;Woma_00000785;Woma_00001841;Woma_00001842;Woma_00004320;Woma_00006111;Woma_00006234;Woma_00007474;Woma_00007881;Woma_00008929;Woma_00009276;Woma_00010681;Woma_00010936;Woma_00011379;Woma_00012465;Woma_00013010;Woma_00013295;Woma_00013427
GO:0090662	Down	Biological Process	ATP hydrolysis coupled transmembrane transport	19	49	3.31115e-05	0.00175357	Woma_00000621;Woma_00001841;Woma_00001842;Woma_00002874;Woma_00003832;Woma_00004468;Woma_00005544;Woma_00006234;Woma_00006308;Woma_00006509;Woma_00007649;Woma_00007881;Woma_00007937;Woma_00009276;Woma_00011379;Woma_00011839;Woma_00011860;Woma_00012451;Woma_00012465
GO:0015670	Down	Biological Process	carbon dioxide transport	7	9	4.17561e-05	0.00217629	Woma_00000329;Woma_00001805;Woma_00005629;Woma_00005639;Woma_00010380;Woma_00010936;Woma_00014075
GO:0019755	Down	Biological Process	one-carbon compound transport	7	9	4.17561e-05	0.00217629	Woma_00000329;Woma_00001805;Woma_00005629;Woma_00005639;Woma_00010380;Woma_00010936;Woma_00014075
GO:0019362	Down	Biological Process	pyridine nucleotide metabolic process	28	89	4.94219e-05	0.00253557	Woma_00000389;Woma_00000656;Woma_00000665;Woma_00001647;Woma_00001752;Woma_00001767;Woma_00001908;Woma_00002209;Woma_00002774;Woma_00003387;Woma_00003529;Woma_00003759;Woma_00004042;Woma_00005539;Woma_00006343;Woma_00007167;Woma_00008372;Woma_00008374;Woma_00008914;Woma_00008945;Woma_00009411;Woma_00010204;Woma_00010329;Woma_00011566;Woma_00011797;Woma_00012973;Woma_00013157;Woma_00015353
GO:0046496	Down	Biological Process	nicotinamide nucleotide metabolic process	28	89	4.94219e-05	0.00253557	Woma_00000389;Woma_00000656;Woma_00000665;Woma_00001647;Woma_00001752;Woma_00001767;Woma_00001908;Woma_00002209;Woma_00002774;Woma_00003387;Woma_00003529;Woma_00003759;Woma_00004042;Woma_00005539;Woma_00006343;Woma_00007167;Woma_00008372;Woma_00008374;Woma_00008914;Woma_00008945;Woma_00009411;Woma_00010204;Woma_00010329;Woma_00011566;Woma_00011797;Woma_00012973;Woma_00013157;Woma_00015353
GO:0035637	Down	Biological Process	multicellular organismal signaling	21	59	5.80333e-05	0.0029543	Woma_00002284;Woma_00003407;Woma_00003408;Woma_00004857;Woma_00005308;Woma_00005310;Woma_00005365;Woma_00005366;Woma_00006509;Woma_00006937;Woma_00007179;Woma_00007346;Woma_00009041;Woma_00010681;Woma_00011447;Woma_00011972;Woma_00012036;Woma_00012451;Woma_00013526;Woma_00014871;Woma_00014872
GO:0042133	Down	Biological Process	neurotransmitter metabolic process	24	72	6.00241e-05	0.00302315	Woma_00001169;Woma_00001233;Woma_00002745;Woma_00004216;Woma_00005513;Woma_00005523;Woma_00007167;Woma_00007281;Woma_00007375;Woma_00007906;Woma_00008737;Woma_00008738;Woma_00008741;Woma_00008790;Woma_00008945;Woma_00010882;Woma_00011247;Woma_00011287;Woma_00011436;Woma_00011881;Woma_00012252;Woma_00012362;Woma_00015993;Woma_00016428
GO:0030641	Down	Biological Process	regulation of cellular pH	20	55	6.11227e-05	0.00302315	Woma_00000621;Woma_00000709;Woma_00000775;Woma_00000785;Woma_00001841;Woma_00001842;Woma_00004320;Woma_00006111;Woma_00006234;Woma_00007474;Woma_00007881;Woma_00008929;Woma_00009276;Woma_00010681;Woma_00010936;Woma_00011379;Woma_00012465;Woma_00013010;Woma_00013295;Woma_00013427
GO:0006584	Down	Biological Process	catecholamine metabolic process	16	39	6.16876e-05	0.00302315	Woma_00001056;Woma_00001138;Woma_00001142;Woma_00001143;Woma_00001169;Woma_00003407;Woma_00003408;Woma_00004216;Woma_00005373;Woma_00009319;Woma_00011247;Woma_00012252;Woma_00012362;Woma_00014517;Woma_00015993;Woma_00016428
GO:0009712	Down	Biological Process	catechol-containing compound metabolic process	16	39	6.16876e-05	0.00302315	Woma_00001056;Woma_00001138;Woma_00001142;Woma_00001143;Woma_00001169;Woma_00003407;Woma_00003408;Woma_00004216;Woma_00005373;Woma_00009319;Woma_00011247;Woma_00012252;Woma_00012362;Woma_00014517;Woma_00015993;Woma_00016428
GO:0030104	Down	Biological Process	water homeostasis	16	39	6.16876e-05	0.00302315	Woma_00001283;Woma_00001805;Woma_00002372;Woma_00002745;Woma_00003248;Woma_00005556;Woma_00005657;Woma_00006509;Woma_00006867;Woma_00006927;Woma_00007346;Woma_00012003;Woma_00012036;Woma_00012103;Woma_00013964;Woma_00014075
GO:1902358	Down	Biological Process	sulfate transmembrane transport	8	12	6.3656e-05	0.00309651	Woma_00000775;Woma_00000785;Woma_00004320;Woma_00005567;Woma_00007474;Woma_00008929;Woma_00013295;Woma_00013427
GO:0072524	Down	Biological Process	pyridine-containing compound metabolic process	29	95	6.76328e-05	0.00326577	Woma_00000389;Woma_00000656;Woma_00000665;Woma_00001647;Woma_00001752;Woma_00001767;Woma_00001908;Woma_00002209;Woma_00002774;Woma_00003387;Woma_00003529;Woma_00003759;Woma_00004042;Woma_00005539;Woma_00006343;Woma_00007167;Woma_00008372;Woma_00008374;Woma_00008914;Woma_00008945;Woma_00009411;Woma_00010204;Woma_00010329;Woma_00011566;Woma_00011797;Woma_00012973;Woma_00013157;Woma_00013432;Woma_00…
GO:0009156	Down	Biological Process	ribonucleoside monophosphate biosynthetic process	33	114	7.13082e-05	0.00340235	Woma_00000389;Woma_00000665;Woma_00001012;Woma_00001647;Woma_00001841;Woma_00001842;Woma_00002209;Woma_00002632;Woma_00003529;Woma_00003759;Woma_00003832;Woma_00004042;Woma_00004302;Woma_00005220;Woma_00005539;Woma_00005970;Woma_00006343;Woma_00006929;Woma_00007240;Woma_00008521;Woma_00008914;Woma_00009276;Woma_00009411;Woma_00010011;Woma_00011566;Woma_00011839;Woma_00011860;Woma_00011945;Woma_00…
GO:1990542	Down	Biological Process	mitochondrial transmembrane transport	22	64	7.14975e-05	0.00340235	Woma_00001012;Woma_00001233;Woma_00002277;Woma_00002346;Woma_00002795;Woma_00003387;Woma_00003418;Woma_00003673;Woma_00003832;Woma_00004302;Woma_00005220;Woma_00005370;Woma_00007567;Woma_00008312;Woma_00008521;Woma_00009665;Woma_00010011;Woma_00011860;Woma_00012465;Woma_00013325;Woma_00014956;Woma_00015332
GO:0006790	Down	Biological Process	sulfur compound metabolic process	63	267	7.26921e-05	0.00343431	Woma_00000043;Woma_00000307;Woma_00000389;Woma_00000567;Woma_00000571;Woma_00000642;Woma_00000643;Woma_00000648;Woma_00000665;Woma_00000842;Woma_00001114;Woma_00001615;Woma_00001929;Woma_00002219;Woma_00002359;Woma_00002774;Woma_00002795;Woma_00003334;Woma_00003387;Woma_00003800;Woma_00003838;Woma_00004042;Woma_00004148;Woma_00004242;Woma_00004246;Woma_00004471;Woma_00004703;Woma_00005427;Woma_00…
GO:0044282	Down	Biological Process	small molecule catabolic process	65	278	7.50787e-05	0.00352173	Woma_00000043;Woma_00000795;Woma_00001084;Woma_00001615;Woma_00001752;Woma_00001987;Woma_00002209;Woma_00002372;Woma_00002443;Woma_00002603;Woma_00002613;Woma_00002774;Woma_00002956;Woma_00003334;Woma_00003454;Woma_00003457;Woma_00003529;Woma_00003554;Woma_00003660;Woma_00003719;Woma_00003800;Woma_00004074;Woma_00004242;Woma_00004295;Woma_00004476;Woma_00004570;Woma_00004689;Woma_00005374;Woma_00…
GO:0042417	Down	Biological Process	dopamine metabolic process	14	32	7.66041e-05	0.0035678	Woma_00001138;Woma_00001142;Woma_00001143;Woma_00001169;Woma_00003407;Woma_00003408;Woma_00004216;Woma_00009319;Woma_00011247;Woma_00012252;Woma_00012362;Woma_00014517;Woma_00015993;Woma_00016428
GO:0046717	Down	Biological Process	acid secretion	20	56	8.20387e-05	0.003794	Woma_00001647;Woma_00002101;Woma_00002745;Woma_00002874;Woma_00004029;Woma_00004468;Woma_00005365;Woma_00005366;Woma_00005544;Woma_00005565;Woma_00006308;Woma_00007675;Woma_00008929;Woma_00010681;Woma_00011972;Woma_00012252;Woma_00013526;Woma_00013988;Woma_00014290;Woma_00014961
GO:0009201	Down	Biological Process	ribonucleoside triphosphate biosynthetic process	29	96	8.34669e-05	0.00383306	Woma_00000389;Woma_00000665;Woma_00001012;Woma_00001647;Woma_00001841;Woma_00001842;Woma_00002209;Woma_00002632;Woma_00003529;Woma_00003759;Woma_00003832;Woma_00004042;Woma_00004302;Woma_00005220;Woma_00005539;Woma_00006343;Woma_00008521;Woma_00008914;Woma_00009276;Woma_00009411;Woma_00010011;Woma_00011566;Woma_00011839;Woma_00011860;Woma_00012465;Woma_00012973;Woma_00013325;Woma_00013410;Woma_00…
GO:0006821	Down	Biological Process	chloride transport	16	40	8.88404e-05	0.00396932	Woma_00000775;Woma_00000785;Woma_00004320;Woma_00005565;Woma_00006061;Woma_00006111;Woma_00007474;Woma_00008929;Woma_00009041;Woma_00010526;Woma_00010936;Woma_00013010;Woma_00013295;Woma_00013427;Woma_00013964;Woma_00013988
GO:0042451	Down	Biological Process	purine nucleoside biosynthetic process	34	120	8.93781e-05	0.00396932	Woma_00000389;Woma_00000665;Woma_00001012;Woma_00001647;Woma_00001841;Woma_00001842;Woma_00002209;Woma_00002632;Woma_00003529;Woma_00003759;Woma_00003832;Woma_00004042;Woma_00004302;Woma_00005220;Woma_00005539;Woma_00006343;Woma_00006929;Woma_00007240;Woma_00007257;Woma_00008521;Woma_00008914;Woma_00008929;Woma_00009276;Woma_00009411;Woma_00010011;Woma_00011566;Woma_00011839;Woma_00011860;Woma_00…
GO:0046129	Down	Biological Process	purine ribonucleoside biosynthetic process	34	120	8.93781e-05	0.00396932	Woma_00000389;Woma_00000665;Woma_00001012;Woma_00001647;Woma_00001841;Woma_00001842;Woma_00002209;Woma_00002632;Woma_00003529;Woma_00003759;Woma_00003832;Woma_00004042;Woma_00004302;Woma_00005220;Woma_00005539;Woma_00006343;Woma_00006929;Woma_00007240;Woma_00007257;Woma_00008521;Woma_00008914;Woma_00008929;Woma_00009276;Woma_00009411;Woma_00010011;Woma_00011566;Woma_00011839;Woma_00011860;Woma_00…
GO:0006733	Down	Biological Process	oxidoreduction coenzyme metabolic process	30	101	8.94563e-05	0.00396932	Woma_00000389;Woma_00000656;Woma_00000665;Woma_00001647;Woma_00001752;Woma_00001767;Woma_00001908;Woma_00002209;Woma_00002774;Woma_00003387;Woma_00003529;Woma_00003759;Woma_00004042;Woma_00005539;Woma_00005635;Woma_00006343;Woma_00007167;Woma_00007337;Woma_00008372;Woma_00008374;Woma_00008914;Woma_00008945;Woma_00009411;Woma_00010204;Woma_00010329;Woma_00011566;Woma_00011797;Woma_00012973;Woma_00…
GO:0009142	Down	Biological Process	nucleoside triphosphate biosynthetic process	30	101	8.94563e-05	0.00396932	Woma_00000389;Woma_00000665;Woma_00001012;Woma_00001647;Woma_00001841;Woma_00001842;Woma_00002209;Woma_00002632;Woma_00003529;Woma_00003759;Woma_00003832;Woma_00004042;Woma_00004302;Woma_00005220;Woma_00005539;Woma_00006343;Woma_00006929;Woma_00008521;Woma_00008914;Woma_00009276;Woma_00009411;Woma_00010011;Woma_00011566;Woma_00011839;Woma_00011860;Woma_00012465;Woma_00012973;Woma_00013325;Woma_00…
GO:0006873	Down	Biological Process	cellular ion homeostasis	63	269	9.1722e-05	0.00404254	Woma_00000019;Woma_00000077;Woma_00000238;Woma_00000329;Woma_00000552;Woma_00000621;Woma_00000709;Woma_00000775;Woma_00000785;Woma_00001056;Woma_00001234;Woma_00001301;Woma_00001647;Woma_00001841;Woma_00001842;Woma_00002284;Woma_00002632;Woma_00002745;Woma_00003673;Woma_00004029;Woma_00004170;Woma_00004242;Woma_00004320;Woma_00005308;Woma_00005310;Woma_00005365;Woma_00005366;Woma_00005565;Woma_00…
GO:0055080	Down	Biological Process	cation homeostasis	69	302	9.75832e-05	0.00427219	Woma_00000019;Woma_00000077;Woma_00000238;Woma_00000329;Woma_00000552;Woma_00000621;Woma_00000709;Woma_00000775;Woma_00000785;Woma_00001056;Woma_00001234;Woma_00001301;Woma_00001647;Woma_00001841;Woma_00001842;Woma_00002284;Woma_00002632;Woma_00002674;Woma_00002745;Woma_00003407;Woma_00003408;Woma_00003673;Woma_00004029;Woma_00004170;Woma_00004242;Woma_00004320;Woma_00005308;Woma_00005310;Woma_00…
GO:0006026	Down	Biological Process	aminoglycan catabolic process	21	61	0.000101315	0.00440621	Woma_00001037;Woma_00001038;Woma_00001039;Woma_00003925;Woma_00004242;Woma_00004619;Woma_00004622;Woma_00004623;Woma_00006894;Woma_00006895;Woma_00008253;Woma_00008254;Woma_00008799;Woma_00009024;Woma_00009197;Woma_00010424;Woma_00010681;Woma_00014015;Woma_00014755;Woma_00014967;Woma_00016105
GO:0042438	Down	Biological Process	melanin biosynthetic process	11	22	0.000103715	0.00448088	Woma_00000876;Woma_00000877;Woma_00001138;Woma_00001142;Woma_00001143;Woma_00002930;Woma_00004741;Woma_00004744;Woma_00011902;Woma_00012362;Woma_00014517
GO:0055082	Down	Biological Process	cellular chemical homeostasis	77	347	0.000109047	0.00465055	Woma_00000019;Woma_00000077;Woma_00000238;Woma_00000329;Woma_00000552;Woma_00000621;Woma_00000709;Woma_00000775;Woma_00000785;Woma_00001056;Woma_00001114;Woma_00001234;Woma_00001301;Woma_00001381;Woma_00001647;Woma_00001805;Woma_00001841;Woma_00001842;Woma_00002284;Woma_00002632;Woma_00002745;Woma_00003387;Woma_00003673;Woma_00004029;Woma_00004170;Woma_00004216;Woma_00004242;Woma_00004320;Woma_00…
GO:0006835	Down	Biological Process	dicarboxylic acid transport	20	57	0.000109058	0.00465055	Woma_00000775;Woma_00000785;Woma_00001233;Woma_00002914;Woma_00003838;Woma_00004029;Woma_00004302;Woma_00004320;Woma_00004703;Woma_00005567;Woma_00007069;Woma_00007167;Woma_00007474;Woma_00007675;Woma_00008929;Woma_00011972;Woma_00012252;Woma_00013295;Woma_00013427;Woma_00014348
GO:0006942	Down	Biological Process	regulation of striated muscle contraction	14	33	0.000115094	0.00487628	Woma_00000077;Woma_00000238;Woma_00002284;Woma_00002914;Woma_00005308;Woma_00005310;Woma_00006509;Woma_00007179;Woma_00010681;Woma_00011972;Woma_00012451;Woma_00014569;Woma_00014570;Woma_00016266
GO:0019367	Down	Biological Process	fatty acid elongation, saturated fatty acid	7	10	0.000121341	0.0050116	Woma_00000441;Woma_00000842;Woma_00005471;Woma_00005474;Woma_00005477;Woma_00005532;Woma_00005626
GO:0019368	Down	Biological Process	fatty acid elongation, unsaturated fatty acid	7	10	0.000121341	0.0050116	Woma_00000441;Woma_00000842;Woma_00005471;Woma_00005474;Woma_00005477;Woma_00005532;Woma_00005626
GO:0034625	Down	Biological Process	fatty acid elongation, monounsaturated fatty acid	7	10	0.000121341	0.0050116	Woma_00000441;Woma_00000842;Woma_00005471;Woma_00005474;Woma_00005477;Woma_00005532;Woma_00005626
GO:0034626	Down	Biological Process	fatty acid elongation, polyunsaturated fatty acid	7	10	0.000121341	0.0050116	Woma_00000441;Woma_00000842;Woma_00005471;Woma_00005474;Woma_00005477;Woma_00005532;Woma_00005626
GO:0035337	Down	Biological Process	fatty-acyl-CoA metabolic process	15	37	0.000122853	0.00504233	Woma_00000648;Woma_00000842;Woma_00001114;Woma_00003800;Woma_00004148;Woma_00005556;Woma_00005626;Woma_00005657;Woma_00008450;Woma_00008638;Woma_00010877;Woma_00011415;Woma_00012263;Woma_00013304;Woma_00014961
GO:0007591	Down	Biological Process	molting cycle, chitin-based cuticle	31	108	0.00013886	0.00566392	Woma_00000004;Woma_00001038;Woma_00003223;Woma_00003224;Woma_00003225;Woma_00003248;Woma_00004389;Woma_00004619;Woma_00004622;Woma_00004623;Woma_00006665;Woma_00006666;Woma_00006667;Woma_00006669;Woma_00006671;Woma_00006674;Woma_00006896;Woma_00007337;Woma_00009011;Woma_00009024;Woma_00009181;Woma_00009319;Woma_00011797;Woma_00012362;Woma_00012662;Woma_00012663;Woma_00012990;Woma_00013808;Woma_00…
GO:0008272	Down	Biological Process	sulfate transport	8	13	0.000144024	0.00580251	Woma_00000775;Woma_00000785;Woma_00004320;Woma_00005567;Woma_00007474;Woma_00008929;Woma_00013295;Woma_00013427
GO:0050819	Down	Biological Process	negative regulation of coagulation	8	13	0.000144024	0.00580251	Woma_00002003;Woma_00004029;Woma_00004471;Woma_00004857;Woma_00006937;Woma_00007921;Woma_00009458;Woma_00012252
GO:0009124	Down	Biological Process	nucleoside monophosphate biosynthetic process	33	118	0.000148493	0.00594607	Woma_00000389;Woma_00000665;Woma_00001012;Woma_00001647;Woma_00001841;Woma_00001842;Woma_00002209;Woma_00002632;Woma_00003529;Woma_00003759;Woma_00003832;Woma_00004042;Woma_00004302;Woma_00005220;Woma_00005539;Woma_00005970;Woma_00006343;Woma_00006929;Woma_00007240;Woma_00008521;Woma_00008914;Woma_00009276;Woma_00009411;Woma_00010011;Woma_00011566;Woma_00011839;Woma_00011860;Woma_00011945;Woma_00…
GO:0019932	Down	Biological Process	second-messenger-mediated signaling	43	169	0.000175438	0.00695996	Woma_00000077;Woma_00000440;Woma_00000618;Woma_00001056;Woma_00001237;Woma_00001283;Woma_00001471;Woma_00002284;Woma_00002745;Woma_00003248;Woma_00003407;Woma_00003408;Woma_00004029;Woma_00004216;Woma_00005013;Woma_00005061;Woma_00005062;Woma_00005308;Woma_00005310;Woma_00005365;Woma_00005366;Woma_00005513;Woma_00005565;Woma_00005608;Woma_00006509;Woma_00006867;Woma_00006927;Woma_00007167;Woma_00…
GO:0006814	Down	Biological Process	sodium ion transport	28	95	0.000175933	0.00695996	Woma_00000709;Woma_00001129;Woma_00002284;Woma_00002914;Woma_00005013;Woma_00005061;Woma_00005062;Woma_00005308;Woma_00005310;Woma_00005365;Woma_00005366;Woma_00005412;Woma_00005453;Woma_00005456;Woma_00005457;Woma_00006111;Woma_00007069;Woma_00009951;Woma_00010681;Woma_00011287;Woma_00011447;Woma_00011972;Woma_00012036;Woma_00012451;Woma_00013010;Woma_00014871;Woma_00014872;Woma_00015745
GO:0050801	Down	Biological Process	ion homeostasis	75	342	0.000197778	0.00777728	Woma_00000019;Woma_00000077;Woma_00000238;Woma_00000329;Woma_00000552;Woma_00000621;Woma_00000709;Woma_00000775;Woma_00000785;Woma_00001056;Woma_00001114;Woma_00001234;Woma_00001301;Woma_00001647;Woma_00001841;Woma_00001842;Woma_00002284;Woma_00002632;Woma_00002674;Woma_00002745;Woma_00003407;Woma_00003408;Woma_00003673;Woma_00004029;Woma_00004170;Woma_00004242;Woma_00004320;Woma_00005308;Woma_00…
GO:0042866	Down	Biological Process	pyruvate biosynthetic process	12	27	0.000208636	0.00815542	Woma_00000389;Woma_00000665;Woma_00002209;Woma_00003529;Woma_00003759;Woma_00004042;Woma_00005539;Woma_00006343;Woma_00008914;Woma_00009411;Woma_00011566;Woma_00012973
GO:0006839	Down	Biological Process	mitochondrial transport	39	150	0.00021392	0.00831249	Woma_00000307;Woma_00001012;Woma_00001233;Woma_00002277;Woma_00002284;Woma_00002346;Woma_00002632;Woma_00002795;Woma_00003387;Woma_00003418;Woma_00003673;Woma_00003832;Woma_00004302;Woma_00005220;Woma_00005308;Woma_00005310;Woma_00005370;Woma_00005567;Woma_00006340;Woma_00006629;Woma_00007567;Woma_00008312;Woma_00008521;Woma_00009086;Woma_00009665;Woma_00009852;Woma_00010011;Woma_00010283;Woma_00…
GO:0032309	Down	Biological Process	icosanoid secretion	10	20	0.00021614	0.00834938	Woma_00002101;Woma_00002745;Woma_00002874;Woma_00004468;Woma_00005544;Woma_00005565;Woma_00006308;Woma_00013988;Woma_00014290;Woma_00014961
GO:0046189	Down	Biological Process	phenol-containing compound biosynthetic process	16	43	0.000242003	0.00929377	Woma_00000876;Woma_00000877;Woma_00001056;Woma_00001138;Woma_00001142;Woma_00001143;Woma_00001169;Woma_00002930;Woma_00004741;Woma_00004744;Woma_00009319;Woma_00011902;Woma_00012362;Woma_00014517;Woma_00015993;Woma_00016428
GO:0042337	Down	Biological Process	cuticle development involved in chitin-based cuticle molting cycle	14	35	0.000244126	0.00932078	Woma_00003223;Woma_00003224;Woma_00003225;Woma_00006665;Woma_00006666;Woma_00006667;Woma_00006669;Woma_00006671;Woma_00006674;Woma_00006896;Woma_00012662;Woma_00012663;Woma_00013808;Woma_00014517
GO:1902476	Down	Biological Process	chloride transmembrane transport	15	39	0.000246654	0.00936289	Woma_00000775;Woma_00000785;Woma_00004320;Woma_00005565;Woma_00006061;Woma_00006111;Woma_00007474;Woma_00008929;Woma_00009041;Woma_00010526;Woma_00013010;Woma_00013295;Woma_00013427;Woma_00013964;Woma_00013988
GO:0006103	Down	Biological Process	2-oxoglutarate metabolic process	9	17	0.000260085	0.00981595	Woma_00000389;Woma_00001752;Woma_00001908;Woma_00002613;Woma_00002774;Woma_00008763;Woma_00008945;Woma_00010329;Woma_00015353
GO:0006084	Down	Biological Process	acetyl-CoA metabolic process	11	24	0.00027596	0.0103556	Woma_00000665;Woma_00002774;Woma_00003387;Woma_00004042;Woma_00004148;Woma_00005740;Woma_00008914;Woma_00008945;Woma_00011437;Woma_00012640;Woma_00014699
GO:0019532	Down	Biological Process	oxalate transport	7	11	0.000291004	0.0107745	Woma_00000775;Woma_00000785;Woma_00004320;Woma_00007474;Woma_00008929;Woma_00013295;Woma_00013427
GO:0042381	Down	Biological Process	hemolymph coagulation	7	11	0.000291004	0.0107745	Woma_00004122;Woma_00004279;Woma_00007863;Woma_00007864;Woma_00009433;Woma_00013233;Woma_00014240
GO:0010882	Down	Biological Process	regulation of cardiac muscle contraction by calcium ion signaling	8	14	0.000292526	0.0107745	Woma_00000077;Woma_00002284;Woma_00005308;Woma_00005310;Woma_00006509;Woma_00007179;Woma_00010681;Woma_00012451
GO:0009108	Down	Biological Process	coenzyme biosynthetic process	33	122	0.000293687	0.0107745	Woma_00000389;Woma_00000656;Woma_00000665;Woma_00000842;Woma_00001767;Woma_00002209;Woma_00002956;Woma_00003387;Woma_00003529;Woma_00003759;Woma_00003800;Woma_00004042;Woma_00004148;Woma_00005539;Woma_00005556;Woma_00005626;Woma_00005635;Woma_00005657;Woma_00006343;Woma_00006982;Woma_00008450;Woma_00008914;Woma_00008945;Woma_00009411;Woma_00010877;Woma_00011415;Woma_00011437;Woma_00011566;Woma_00…
GO:0009072	Down	Biological Process	aromatic amino acid family metabolic process	12	28	0.00031639	0.011543	Woma_00001138;Woma_00001142;Woma_00001143;Woma_00002613;Woma_00007849;Woma_00009157;Woma_00011415;Woma_00012362;Woma_00013419;Woma_00014517;Woma_00015993;Woma_00016428
GO:0006551	Down	Biological Process	leucine metabolic process	5	6	0.000370263	0.01336	Woma_00002603;Woma_00003334;Woma_00003719;Woma_00009360;Woma_00009501
GO:0061732	Down	Biological Process	mitochondrial acetyl-CoA biosynthetic process from pyruvate	5	6	0.000370263	0.01336	Woma_00000665;Woma_00003387;Woma_00004042;Woma_00008914;Woma_00008945
GO:0006090	Down	Biological Process	pyruvate metabolic process	21	67	0.000445584	0.0159899	Woma_00000389;Woma_00000656;Woma_00000665;Woma_00001647;Woma_00001767;Woma_00002209;Woma_00003387;Woma_00003529;Woma_00003759;Woma_00004042;Woma_00005427;Woma_00005539;Woma_00006343;Woma_00007167;Woma_00008914;Woma_00008945;Woma_00009411;Woma_00011566;Woma_00012286;Woma_00012640;Woma_00012973
GO:0002026	Down	Biological Process	regulation of the force of heart contraction	9	18	0.000452212	0.0161395	Woma_00002284;Woma_00005308;Woma_00005310;Woma_00005513;Woma_00006505;Woma_00006509;Woma_00007179;Woma_00007281;Woma_00010681
GO:0007007	Down	Biological Process	inner mitochondrial membrane organization	12	29	0.000467784	0.0166051	Woma_00001012;Woma_00001647;Woma_00002346;Woma_00003832;Woma_00005220;Woma_00008312;Woma_00010332;Woma_00011860;Woma_00012465;Woma_00013325;Woma_00014956;Woma_00015332
GO:0034609	Down	Biological Process	spicule insertion	4	4	0.000476914	0.016659	Woma_00009564;Woma_00009565;Woma_00009566;Woma_00009567
GO:0071934	Down	Biological Process	thiamine transmembrane transport	4	4	0.000476914	0.016659	Woma_00002795;Woma_00003838;Woma_00004703;Woma_00007567
GO:0098735	Down	Biological Process	positive regulation of the force of heart contraction	4	4	0.000476914	0.016659	Woma_00005308;Woma_00005310;Woma_00007179;Woma_00010681
GO:0015718	Down	Biological Process	monocarboxylic acid transport	25	86	0.000484284	0.0168269	Woma_00000011;Woma_00000232;Woma_00001647;Woma_00002013;Woma_00002101;Woma_00002674;Woma_00002745;Woma_00002874;Woma_00003387;Woma_00003619;Woma_00004468;Woma_00005365;Woma_00005366;Woma_00005544;Woma_00005565;Woma_00006308;Woma_00007069;Woma_00008929;Woma_00010681;Woma_00011986;Woma_00012252;Woma_00013526;Woma_00013988;Woma_00014290;Woma_00014961
GO:0016054	Down	Biological Process	organic acid catabolic process	45	188	0.000544416	0.0185716	Woma_00000043;Woma_00001084;Woma_00001615;Woma_00001752;Woma_00001987;Woma_00002603;Woma_00002613;Woma_00002774;Woma_00002956;Woma_00003334;Woma_00003454;Woma_00003457;Woma_00003719;Woma_00003800;Woma_00004074;Woma_00004242;Woma_00004476;Woma_00004570;Woma_00005374;Woma_00005523;Woma_00005676;Woma_00005740;Woma_00006509;Woma_00007145;Woma_00007167;Woma_00007675;Woma_00007849;Woma_00008450;Woma_00…
GO:0046395	Down	Biological Process	carboxylic acid catabolic process	45	188	0.000544416	0.0185716	Woma_00000043;Woma_00001084;Woma_00001615;Woma_00001752;Woma_00001987;Woma_00002603;Woma_00002613;Woma_00002774;Woma_00002956;Woma_00003334;Woma_00003454;Woma_00003457;Woma_00003719;Woma_00003800;Woma_00004074;Woma_00004242;Woma_00004476;Woma_00004570;Woma_00005374;Woma_00005523;Woma_00005676;Woma_00005740;Woma_00006509;Woma_00007145;Woma_00007167;Woma_00007675;Woma_00007849;Woma_00008450;Woma_00…
GO:0003009	Down	Biological Process	skeletal muscle contraction	8	15	0.000545808	0.0185716	Woma_00000077;Woma_00000238;Woma_00002914;Woma_00003619;Woma_00005308;Woma_00005310;Woma_00006509;Woma_00006678
GO:1903779	Down	Biological Process	regulation of cardiac conduction	8	15	0.000545808	0.0185716	Woma_00002284;Woma_00003407;Woma_00003408;Woma_00005308;Woma_00005310;Woma_00006509;Woma_00007179;Woma_00011447
GO:0071715	Down	Biological Process	icosanoid transport	10	22	0.000570364	0.0192081	Woma_00002101;Woma_00002745;Woma_00002874;Woma_00004468;Woma_00005544;Woma_00005565;Woma_00006308;Woma_00013988;Woma_00014290;Woma_00014961
GO:1901571	Down	Biological Process	fatty acid derivative transport	10	22	0.000570364	0.0192081	Woma_00002101;Woma_00002745;Woma_00002874;Woma_00004468;Woma_00005544;Woma_00005565;Woma_00006308;Woma_00013988;Woma_00014290;Woma_00014961
GO:1901570	Down	Biological Process	fatty acid derivative biosynthetic process	16	46	0.000584814	0.0195943	Woma_00000648;Woma_00000842;Woma_00003800;Woma_00004148;Woma_00005556;Woma_00005626;Woma_00005657;Woma_00008450;Woma_00008638;Woma_00009501;Woma_00010877;Woma_00011047;Woma_00011415;Woma_00012263;Woma_00013304;Woma_00014961
GO:0030003	Down	Biological Process	cellular cation homeostasis	58	259	0.000591647	0.0197226	Woma_00000019;Woma_00000077;Woma_00000238;Woma_00000552;Woma_00000621;Woma_00000709;Woma_00000775;Woma_00000785;Woma_00001056;Woma_00001234;Woma_00001301;Woma_00001647;Woma_00001841;Woma_00001842;Woma_00002284;Woma_00002632;Woma_00002745;Woma_00003673;Woma_00004029;Woma_00004170;Woma_00004242;Woma_00004320;Woma_00005308;Woma_00005310;Woma_00005365;Woma_00005366;Woma_00005565;Woma_00005948;Woma_00…
GO:0009415	Down	Biological Process	response to water	7	12	0.000609291	0.0199065	Woma_00001647;Woma_00007921;Woma_00010179;Woma_00012036;Woma_00012669;Woma_00013988;Woma_00016428
GO:0030195	Down	Biological Process	negative regulation of blood coagulation	7	12	0.000609291	0.0199065	Woma_00002003;Woma_00004029;Woma_00004857;Woma_00006937;Woma_00007921;Woma_00009458;Woma_00012252
GO:0090075	Down	Biological Process	relaxation of muscle	7	12	0.000609291	0.0199065	Woma_00002284;Woma_00004029;Woma_00005308;Woma_00005310;Woma_00005608;Woma_00006509;Woma_00012451
GO:1900047	Down	Biological Process	negative regulation of hemostasis	7	12	0.000609291	0.0199065	Woma_00002003;Woma_00004029;Woma_00004857;Woma_00006937;Woma_00007921;Woma_00009458;Woma_00012252
GO:0006631	Down	Biological Process	fatty acid metabolic process	49	211	0.000659067	0.0214262	Woma_00000043;Woma_00000441;Woma_00000842;Woma_00001084;Woma_00001114;Woma_00002323;Woma_00002324;Woma_00002538;Woma_00003064;Woma_00003410;Woma_00003454;Woma_00003457;Woma_00003554;Woma_00003800;Woma_00004148;Woma_00004246;Woma_00004570;Woma_00005374;Woma_00005471;Woma_00005474;Woma_00005477;Woma_00005532;Woma_00005556;Woma_00005626;Woma_00005657;Woma_00006003;Woma_00006017;Woma_00006509;Woma_00…
GO:0007218	Down	Biological Process	neuropeptide signaling pathway	13	34	0.000678601	0.021845	Woma_00000872;Woma_00001056;Woma_00002745;Woma_00002912;Woma_00003667;Woma_00004095;Woma_00005565;Woma_00008919;Woma_00009014;Woma_00012990;Woma_00013988;Woma_00014019;Woma_00015633
GO:0008363	Down	Biological Process	larval chitin-based cuticle development	13	34	0.000678601	0.021845	Woma_00003223;Woma_00003224;Woma_00003225;Woma_00006665;Woma_00006666;Woma_00006667;Woma_00006669;Woma_00006671;Woma_00006674;Woma_00006896;Woma_00012662;Woma_00012663;Woma_00014517
GO:0042455	Down	Biological Process	ribonucleoside biosynthetic process	35	139	0.000834994	0.0267483	Woma_00000389;Woma_00000665;Woma_00001012;Woma_00001647;Woma_00001841;Woma_00001842;Woma_00002209;Woma_00002632;Woma_00003529;Woma_00003759;Woma_00003832;Woma_00004042;Woma_00004302;Woma_00005220;Woma_00005539;Woma_00005970;Woma_00006343;Woma_00006929;Woma_00007240;Woma_00007257;Woma_00008521;Woma_00008914;Woma_00008929;Woma_00009276;Woma_00009411;Woma_00010011;Woma_00011566;Woma_00011839;Woma_00…
GO:0003333	Down	Biological Process	amino acid transmembrane transport	21	70	0.000851542	0.027146	Woma_00002914;Woma_00003191;Woma_00004302;Woma_00004741;Woma_00004744;Woma_00005453;Woma_00005456;Woma_00005457;Woma_00006061;Woma_00006375;Woma_00006658;Woma_00006659;Woma_00007763;Woma_00007906;Woma_00008234;Woma_00008737;Woma_00008738;Woma_00008741;Woma_00011287;Woma_00012564;Woma_00013851
GO:0019359	Down	Biological Process	nicotinamide nucleotide biosynthetic process	14	39	0.000891139	0.0281351	Woma_00000389;Woma_00000656;Woma_00000665;Woma_00001767;Woma_00002209;Woma_00003529;Woma_00003759;Woma_00004042;Woma_00005539;Woma_00006343;Woma_00008914;Woma_00009411;Woma_00011566;Woma_00012973
GO:0019363	Down	Biological Process	pyridine nucleotide biosynthetic process	14	39	0.000891139	0.0281351	Woma_00000389;Woma_00000656;Woma_00000665;Woma_00001767;Woma_00002209;Woma_00003529;Woma_00003759;Woma_00004042;Woma_00005539;Woma_00006343;Woma_00008914;Woma_00009411;Woma_00011566;Woma_00012973
GO:0006032	Down	Biological Process	chitin catabolic process	11	27	0.000941293	0.0295764	Woma_00001037;Woma_00001038;Woma_00001039;Woma_00004619;Woma_00004622;Woma_00004623;Woma_00006894;Woma_00006895;Woma_00009024;Woma_00010424;Woma_00014015
GO:0001508	Down	Biological Process	action potential	19	62	0.00111498	0.0348671	Woma_00002284;Woma_00002632;Woma_00004857;Woma_00005308;Woma_00005310;Woma_00005365;Woma_00005366;Woma_00006509;Woma_00006937;Woma_00007179;Woma_00007346;Woma_00009041;Woma_00010681;Woma_00011972;Woma_00012451;Woma_00013526;Woma_00014871;Woma_00014872;Woma_00016266
GO:0042761	Down	Biological Process	very long-chain fatty acid biosynthetic process	7	13	0.0011521	0.035688	Woma_00000441;Woma_00000842;Woma_00005471;Woma_00005474;Woma_00005477;Woma_00005532;Woma_00005626
GO:0071688	Down	Biological Process	striated muscle myosin thick filament assembly	7	13	0.0011521	0.035688	Woma_00000364;Woma_00003238;Woma_00003239;Woma_00013709;Woma_00013710;Woma_00014569;Woma_00014570
GO:0035336	Down	Biological Process	long-chain fatty-acyl-CoA metabolic process	9	20	0.00118161	0.0364303	Woma_00000648;Woma_00000842;Woma_00001114;Woma_00005626;Woma_00008450;Woma_00008638;Woma_00012263;Woma_00013304;Woma_00014961
GO:0006941	Down	Biological Process	striated muscle contraction	20	67	0.00120134	0.0366938	Woma_00000077;Woma_00000238;Woma_00000364;Woma_00002284;Woma_00002914;Woma_00003619;Woma_00005308;Woma_00005310;Woma_00006505;Woma_00006509;Woma_00006678;Woma_00007179;Woma_00008647;Woma_00010681;Woma_00011972;Woma_00012451;Woma_00013526;Woma_00014569;Woma_00014570;Woma_00016266
GO:1901568	Down	Biological Process	fatty acid derivative metabolic process	20	67	0.00120134	0.0366938	Woma_00000043;Woma_00000648;Woma_00000842;Woma_00001114;Woma_00003800;Woma_00004148;Woma_00005556;Woma_00005626;Woma_00005657;Woma_00008450;Woma_00008638;Woma_00009501;Woma_00010287;Woma_00010877;Woma_00011047;Woma_00011415;Woma_00012263;Woma_00013304;Woma_00013359;Woma_00014961
GO:0030001	Down	Biological Process	metal ion transport	74	357	0.00122249	0.0371672	Woma_00000019;Woma_00000362;Woma_00000552;Woma_00000621;Woma_00000709;Woma_00001056;Woma_00001129;Woma_00001234;Woma_00001301;Woma_00001338;Woma_00001876;Woma_00002003;Woma_00002284;Woma_00002372;Woma_00002745;Woma_00002888;Woma_00002914;Woma_00003104;Woma_00003673;Woma_00004029;Woma_00004857;Woma_00005013;Woma_00005061;Woma_00005062;Woma_00005308;Woma_00005310;Woma_00005365;Woma_00005366;Woma_00…
GO:0009163	Down	Biological Process	nucleoside biosynthetic process	35	142	0.00125563	0.0379852	Woma_00000389;Woma_00000665;Woma_00001012;Woma_00001647;Woma_00001841;Woma_00001842;Woma_00002209;Woma_00002632;Woma_00003529;Woma_00003759;Woma_00003832;Woma_00004042;Woma_00004302;Woma_00005220;Woma_00005539;Woma_00005970;Woma_00006343;Woma_00006929;Woma_00007240;Woma_00007257;Woma_00008521;Woma_00008914;Woma_00008929;Woma_00009276;Woma_00009411;Woma_00010011;Woma_00011566;Woma_00011839;Woma_00…
GO:0006120	Down	Biological Process	mitochondrial electron transport, NADH to ubiquinone	13	36	0.0012686	0.0379852	Woma_00000263;Woma_00001523;Woma_00001994;Woma_00002215;Woma_00002256;Woma_00004642;Woma_00008945;Woma_00009218;Woma_00009333;Woma_00009874;Woma_00010695;Woma_00014138;Woma_00014327
GO:0006086	Down	Biological Process	acetyl-CoA biosynthetic process from pyruvate	6	10	0.00127253	0.0379852	Woma_00000665;Woma_00003387;Woma_00004042;Woma_00008914;Woma_00008945;Woma_00012640
GO:0035461	Down	Biological Process	vitamin transmembrane transport	6	10	0.00127253	0.0379852	Woma_00001233;Woma_00002795;Woma_00003838;Woma_00004703;Woma_00007567;Woma_00015745
GO:0046949	Down	Biological Process	fatty-acyl-CoA biosynthetic process	10	24	0.00130549	0.0387926	Woma_00000842;Woma_00003800;Woma_00004148;Woma_00005556;Woma_00005626;Woma_00005657;Woma_00008450;Woma_00010877;Woma_00011415;Woma_00014961
GO:0042391	Down	Biological Process	regulation of membrane potential	46	201	0.00131569	0.0389195	Woma_00000775;Woma_00000785;Woma_00001338;Woma_00001647;Woma_00001876;Woma_00002284;Woma_00002632;Woma_00002888;Woma_00002914;Woma_00004320;Woma_00004857;Woma_00005013;Woma_00005061;Woma_00005062;Woma_00005220;Woma_00005308;Woma_00005310;Woma_00005365;Woma_00005366;Woma_00005545;Woma_00006026;Woma_00006509;Woma_00006937;Woma_00007179;Woma_00007346;Woma_00007474;Woma_00007555;Woma_00008032;Woma_00…
GO:0006936	Down	Biological Process	muscle contraction	38	159	0.00146811	0.0432335	Woma_00000077;Woma_00000238;Woma_00000364;Woma_00001525;Woma_00001526;Woma_00002284;Woma_00002914;Woma_00003619;Woma_00004029;Woma_00004454;Woma_00005308;Woma_00005310;Woma_00005565;Woma_00005608;Woma_00006505;Woma_00006509;Woma_00006678;Woma_00007179;Woma_00008647;Woma_00009437;Woma_00009564;Woma_00009565;Woma_00009566;Woma_00009567;Woma_00010681;Woma_00011499;Woma_00011871;Woma_00011972;Woma_00…
GO:0019228	Down	Biological Process	neuronal action potential	8	17	0.00156476	0.0458739	Woma_00004857;Woma_00005365;Woma_00005366;Woma_00006937;Woma_00007346;Woma_00009041;Woma_00014871;Woma_00014872
GO:0005887	Up	Cellular Component	integral component of plasma membrane	119	539	3.20402e-12	2.65934e-09	Woma_00000094;Woma_00000198;Woma_00000425;Woma_00000637;Woma_00000663;Woma_00000959;Woma_00001255;Woma_00001550;Woma_00002022;Woma_00002131;Woma_00002789;Woma_00002906;Woma_00003460;Woma_00003461;Woma_00003846;Woma_00003889;Woma_00004274;Woma_00004484;Woma_00004553;Woma_00004565;Woma_00004567;Woma_00004676;Woma_00004713;Woma_00005047;Woma_00005053;Woma_00005068;Woma_00005145;Woma_00005246;Woma_00…
GO:0031226	Up	Cellular Component	intrinsic component of plasma membrane	122	567	1.05453e-11	4.3763e-09	Woma_00000094;Woma_00000198;Woma_00000425;Woma_00000637;Woma_00000663;Woma_00000959;Woma_00001255;Woma_00001550;Woma_00002022;Woma_00002131;Woma_00002789;Woma_00002906;Woma_00003460;Woma_00003461;Woma_00003846;Woma_00003889;Woma_00004274;Woma_00004484;Woma_00004553;Woma_00004565;Woma_00004567;Woma_00004676;Woma_00004713;Woma_00005047;Woma_00005053;Woma_00005068;Woma_00005145;Woma_00005246;Woma_00…
GO:0005813	Up	Cellular Component	centrosome	80	319	2.39141e-11	5.7632e-09	Woma_00000438;Woma_00000570;Woma_00000812;Woma_00000820;Woma_00001021;Woma_00001069;Woma_00001099;Woma_00001102;Woma_00001278;Woma_00001341;Woma_00001684;Woma_00001737;Woma_00001936;Woma_00002041;Woma_00002121;Woma_00002217;Woma_00002611;Woma_00002688;Woma_00003087;Woma_00003814;Woma_00003906;Woma_00003931;Woma_00004049;Woma_00004869;Woma_00004912;Woma_00004954;Woma_00004970;Woma_00005035;Woma_00…
GO:0044459	Up	Cellular Component	plasma membrane part	202	1112	2.77745e-11	5.7632e-09	Woma_00000078;Woma_00000081;Woma_00000094;Woma_00000095;Woma_00000096;Woma_00000127;Woma_00000130;Woma_00000198;Woma_00000279;Woma_00000425;Woma_00000570;Woma_00000637;Woma_00000663;Woma_00000814;Woma_00000959;Woma_00001099;Woma_00001255;Woma_00001514;Woma_00001550;Woma_00001684;Woma_00001791;Woma_00001800;Woma_00001936;Woma_00002022;Woma_00002121;Woma_00002131;Woma_00002445;Woma_00002449;Woma_00…
GO:0042995	Up	Cellular Component	cell projection	199	1103	7.81309e-11	1.084e-08	Woma_00000078;Woma_00000081;Woma_00000094;Woma_00000096;Woma_00000127;Woma_00000130;Woma_00000279;Woma_00000317;Woma_00000319;Woma_00000381;Woma_00000425;Woma_00000438;Woma_00000551;Woma_00000570;Woma_00000663;Woma_00000814;Woma_00000891;Woma_00000911;Woma_00001001;Woma_00001006;Woma_00001021;Woma_00001049;Woma_00001051;Woma_00001099;Woma_00001255;Woma_00001278;Woma_00001331;Woma_00001335;Woma_00…
GO:0005815	Up	Cellular Component	microtubule organizing center	92	397	7.83614e-11	1.084e-08	Woma_00000046;Woma_00000438;Woma_00000570;Woma_00000812;Woma_00000820;Woma_00001001;Woma_00001021;Woma_00001069;Woma_00001099;Woma_00001102;Woma_00001278;Woma_00001341;Woma_00001684;Woma_00001737;Woma_00001936;Woma_00002041;Woma_00002121;Woma_00002217;Woma_00002611;Woma_00002688;Woma_00003087;Woma_00003814;Woma_00003906;Woma_00003931;Woma_00004049;Woma_00004708;Woma_00004869;Woma_00004912;Woma_00…
GO:0051233	Up	Cellular Component	spindle midzone	22	44	5.87717e-10	6.96864e-08	Woma_00000570;Woma_00001684;Woma_00002001;Woma_00002611;Woma_00003931;Woma_00006191;Woma_00006704;Woma_00006868;Woma_00007006;Woma_00007217;Woma_00008031;Woma_00009215;Woma_00010615;Woma_00010636;Woma_00010916;Woma_00011342;Woma_00011562;Woma_00011837;Woma_00011838;Woma_00012500;Woma_00012877;Woma_00013351
GO:0015630	Up	Cellular Component	microtubule cytoskeleton	128	652	1.94755e-09	2.02059e-07	Woma_00000046;Woma_00000078;Woma_00000081;Woma_00000438;Woma_00000570;Woma_00000812;Woma_00000820;Woma_00001001;Woma_00001021;Woma_00001069;Woma_00001099;Woma_00001102;Woma_00001196;Woma_00001278;Woma_00001341;Woma_00001561;Woma_00001684;Woma_00001737;Woma_00001936;Woma_00002001;Woma_00002041;Woma_00002102;Woma_00002121;Woma_00002217;Woma_00002611;Woma_00002688;Woma_00002809;Woma_00002879;Woma_00…
GO:0005856	Up	Cellular Component	cytoskeleton	169	961	2.1956e-08	1.70104e-06	Woma_00000046;Woma_00000078;Woma_00000081;Woma_00000094;Woma_00000152;Woma_00000438;Woma_00000570;Woma_00000812;Woma_00000820;Woma_00001001;Woma_00001021;Woma_00001049;Woma_00001051;Woma_00001069;Woma_00001099;Woma_00001102;Woma_00001196;Woma_00001278;Woma_00001341;Woma_00001561;Woma_00001684;Woma_00001737;Woma_00001936;Woma_00002001;Woma_00002041;Woma_00002102;Woma_00002121;Woma_00002217;Woma_00…
GO:0005929	Up	Cellular Component	cilium	62	257	2.29911e-08	1.70104e-06	Woma_00000094;Woma_00000570;Woma_00001001;Woma_00001006;Woma_00001021;Woma_00001049;Woma_00001051;Woma_00001099;Woma_00001255;Woma_00001278;Woma_00002121;Woma_00002217;Woma_00002688;Woma_00002850;Woma_00002906;Woma_00003699;Woma_00003889;Woma_00003906;Woma_00003931;Woma_00004009;Woma_00004049;Woma_00004153;Woma_00004207;Woma_00004708;Woma_00004750;Woma_00004869;Woma_00004912;Woma_00004954;Woma_00…
GO:0044450	Up	Cellular Component	microtubule organizing center part	32	96	2.49142e-08	1.70104e-06	Woma_00000438;Woma_00000812;Woma_00001099;Woma_00002121;Woma_00002217;Woma_00003906;Woma_00003931;Woma_00004869;Woma_00004912;Woma_00005158;Woma_00006577;Woma_00006909;Woma_00006985;Woma_00007006;Woma_00007217;Woma_00007371;Woma_00007842;Woma_00007944;Woma_00008383;Woma_00008522;Woma_00009071;Woma_00009889;Woma_00011453;Woma_00012611;Woma_00012777;Woma_00013117;Woma_00013357;Woma_00013993;Woma_00…
GO:0044430	Up	Cellular Component	cytoskeletal part	140	761	2.65812e-08	1.70104e-06	Woma_00000046;Woma_00000438;Woma_00000570;Woma_00000812;Woma_00000820;Woma_00001001;Woma_00001021;Woma_00001049;Woma_00001051;Woma_00001069;Woma_00001099;Woma_00001102;Woma_00001196;Woma_00001278;Woma_00001341;Woma_00001561;Woma_00001684;Woma_00001737;Woma_00001936;Woma_00002001;Woma_00002041;Woma_00002102;Woma_00002121;Woma_00002217;Woma_00002611;Woma_00002688;Woma_00002809;Woma_00002879;Woma_00…
GO:0072687	Up	Cellular Component	meiotic spindle	12	17	2.66428e-08	1.70104e-06	Woma_00001684;Woma_00001737;Woma_00002121;Woma_00003931;Woma_00004235;Woma_00006191;Woma_00007217;Woma_00009083;Woma_00010615;Woma_00010636;Woma_00011342;Woma_00012470
GO:0044463	Up	Cellular Component	cell projection part	142	780	4.14175e-08	2.45547e-06	Woma_00000096;Woma_00000127;Woma_00000130;Woma_00000317;Woma_00000319;Woma_00000381;Woma_00000570;Woma_00000663;Woma_00000814;Woma_00000891;Woma_00000911;Woma_00001001;Woma_00001021;Woma_00001049;Woma_00001051;Woma_00001099;Woma_00001278;Woma_00001331;Woma_00001335;Woma_00001340;Woma_00001667;Woma_00001668;Woma_00001800;Woma_00001936;Woma_00002001;Woma_00002121;Woma_00002217;Woma_00002539;Woma_00…
GO:0036064	Up	Cellular Component	ciliary basal body	24	63	7.94219e-08	4.39468e-06	Woma_00001001;Woma_00001021;Woma_00001099;Woma_00002121;Woma_00002217;Woma_00003906;Woma_00004049;Woma_00004869;Woma_00004912;Woma_00004954;Woma_00004970;Woma_00005035;Woma_00006577;Woma_00006909;Woma_00007371;Woma_00007842;Woma_00008522;Woma_00009153;Woma_00010833;Woma_00011453;Woma_00011879;Woma_00012611;Woma_00013425;Woma_00013993
GO:0071944	Up	Cellular Component	cell periphery	296	1931	1.14867e-07	5.95872e-06	Woma_00000078;Woma_00000081;Woma_00000094;Woma_00000095;Woma_00000096;Woma_00000110;Woma_00000127;Woma_00000130;Woma_00000198;Woma_00000279;Woma_00000317;Woma_00000319;Woma_00000381;Woma_00000425;Woma_00000551;Woma_00000570;Woma_00000637;Woma_00000663;Woma_00000814;Woma_00000911;Woma_00000959;Woma_00001001;Woma_00001099;Woma_00001231;Woma_00001255;Woma_00001340;Woma_00001514;Woma_00001550;Woma_00…
GO:0005886	Up	Cellular Component	plasma membrane	281	1826	2.02104e-07	9.86742e-06	Woma_00000078;Woma_00000081;Woma_00000094;Woma_00000095;Woma_00000096;Woma_00000110;Woma_00000127;Woma_00000130;Woma_00000198;Woma_00000279;Woma_00000317;Woma_00000319;Woma_00000381;Woma_00000425;Woma_00000551;Woma_00000570;Woma_00000637;Woma_00000663;Woma_00000814;Woma_00000911;Woma_00000959;Woma_00001001;Woma_00001099;Woma_00001231;Woma_00001255;Woma_00001340;Woma_00001514;Woma_00001550;Woma_00…
GO:0005814	Up	Cellular Component	centriole	23	62	2.61148e-07	1.20418e-05	Woma_00000812;Woma_00002121;Woma_00002217;Woma_00003906;Woma_00003931;Woma_00004869;Woma_00004912;Woma_00005158;Woma_00006909;Woma_00006985;Woma_00007006;Woma_00007217;Woma_00007371;Woma_00007842;Woma_00008383;Woma_00008522;Woma_00009071;Woma_00009889;Woma_00011453;Woma_00012611;Woma_00013357;Woma_00014089;Woma_00014943
GO:0000780	Up	Cellular Component	condensed nuclear chromosome, centromeric region	12	20	3.8458e-07	1.68001e-05	Woma_00002041;Woma_00002271;Woma_00003814;Woma_00003931;Woma_00004082;Woma_00006588;Woma_00007006;Woma_00010615;Woma_00010636;Woma_00011695;Woma_00011837;Woma_00011838
GO:0098589	Up	Cellular Component	membrane region	122	673	5.49569e-07	2.24441e-05	Woma_00000078;Woma_00000081;Woma_00000094;Woma_00000096;Woma_00000127;Woma_00000130;Woma_00000425;Woma_00000570;Woma_00000663;Woma_00000814;Woma_00000911;Woma_00001099;Woma_00001684;Woma_00001791;Woma_00001800;Woma_00001936;Woma_00002121;Woma_00002445;Woma_00002449;Woma_00002688;Woma_00002906;Woma_00003889;Woma_00004153;Woma_00004159;Woma_00004484;Woma_00004599;Woma_00004706;Woma_00004713;Woma_00…
GO:0098590	Up	Cellular Component	plasma membrane region	111	598	5.67863e-07	2.24441e-05	Woma_00000078;Woma_00000081;Woma_00000094;Woma_00000096;Woma_00000127;Woma_00000130;Woma_00000425;Woma_00000570;Woma_00000663;Woma_00000814;Woma_00001099;Woma_00001684;Woma_00001791;Woma_00001800;Woma_00001936;Woma_00002121;Woma_00002445;Woma_00002449;Woma_00002688;Woma_00003889;Woma_00004153;Woma_00004484;Woma_00004599;Woma_00004706;Woma_00004713;Woma_00004912;Woma_00004970;Woma_00005047;Woma_00…
GO:0044441	Up	Cellular Component	ciliary part	44	176	9.24413e-07	3.48756e-05	Woma_00000570;Woma_00001001;Woma_00001021;Woma_00001049;Woma_00001051;Woma_00001099;Woma_00001278;Woma_00002121;Woma_00002217;Woma_00002688;Woma_00002850;Woma_00003906;Woma_00004009;Woma_00004049;Woma_00004153;Woma_00004708;Woma_00004869;Woma_00004912;Woma_00004954;Woma_00004970;Woma_00005035;Woma_00005077;Woma_00005496;Woma_00006194;Woma_00006577;Woma_00006870;Woma_00006909;Woma_00006926;Woma_00…
GO:0097458	Up	Cellular Component	neuron part	162	967	1.22518e-06	4.42128e-05	Woma_00000078;Woma_00000081;Woma_00000096;Woma_00000127;Woma_00000130;Woma_00000317;Woma_00000319;Woma_00000381;Woma_00000425;Woma_00000551;Woma_00000663;Woma_00000814;Woma_00000891;Woma_00000911;Woma_00001001;Woma_00001049;Woma_00001051;Woma_00001069;Woma_00001255;Woma_00001278;Woma_00001331;Woma_00001335;Woma_00001340;Woma_00001514;Woma_00001667;Woma_00001668;Woma_00001737;Woma_00001800;Woma_00…
GO:0043005	Up	Cellular Component	neuron projection	137	793	1.74047e-06	6.01914e-05	Woma_00000078;Woma_00000081;Woma_00000096;Woma_00000127;Woma_00000130;Woma_00000317;Woma_00000319;Woma_00000381;Woma_00000425;Woma_00000551;Woma_00000663;Woma_00000814;Woma_00000891;Woma_00000911;Woma_00001001;Woma_00001049;Woma_00001051;Woma_00001255;Woma_00001278;Woma_00001331;Woma_00001335;Woma_00001340;Woma_00001667;Woma_00001668;Woma_00001800;Woma_00001936;Woma_00002001;Woma_00002121;Woma_00…
GO:0030990	Up	Cellular Component	intraciliary transport particle	11	19	1.97008e-06	6.54066e-05	Woma_00001021;Woma_00001278;Woma_00004049;Woma_00004708;Woma_00004954;Woma_00004970;Woma_00007371;Woma_00008522;Woma_00011879;Woma_00013425;Woma_00015596
GO:0032133	Up	Cellular Component	chromosome passenger complex	6	6	2.81282e-06	8.97937e-05	Woma_00003931;Woma_00006191;Woma_00007217;Woma_00010615;Woma_00010636;Woma_00011342
GO:0035869	Up	Cellular Component	ciliary transition zone	15	35	3.96321e-06	0.000121832	Woma_00001001;Woma_00001099;Woma_00002688;Woma_00002850;Woma_00004049;Woma_00004912;Woma_00005035;Woma_00005077;Woma_00006577;Woma_00007253;Woma_00007371;Woma_00008522;Woma_00008879;Woma_00010533;Woma_00011879
GO:0000778	Up	Cellular Component	condensed nuclear chromosome kinetochore	7	9	9.63917e-06	0.000285732	Woma_00002041;Woma_00002271;Woma_00003814;Woma_00006588;Woma_00007006;Woma_00011837;Woma_00011838
GO:0000794	Up	Cellular Component	condensed nuclear chromosome	21	65	1.10275e-05	0.000315615	Woma_00002001;Woma_00002041;Woma_00002271;Woma_00003814;Woma_00003931;Woma_00004082;Woma_00004869;Woma_00005325;Woma_00005397;Woma_00005398;Woma_00006588;Woma_00007006;Woma_00009083;Woma_00010615;Woma_00010636;Woma_00011695;Woma_00011837;Woma_00011838;Woma_00012386;Woma_00012387;Woma_00015623
GO:1990023	Up	Cellular Component	mitotic spindle midzone	9	15	1.19038e-05	0.000329337	Woma_00000570;Woma_00003931;Woma_00006868;Woma_00007006;Woma_00007217;Woma_00009215;Woma_00011342;Woma_00012500;Woma_00013351
GO:0000942	Up	Cellular Component	condensed nuclear chromosome outer kinetochore	6	7	1.76911e-05	0.000458864	Woma_00002041;Woma_00002271;Woma_00003814;Woma_00007006;Woma_00011837;Woma_00011838
GO:1990385	Up	Cellular Component	meiotic spindle midzone	6	7	1.76911e-05	0.000458864	Woma_00003931;Woma_00006191;Woma_00007217;Woma_00010615;Woma_00010636;Woma_00011342
GO:0030424	Up	Cellular Component	axon	91	503	1.8804e-05	0.000472948	Woma_00000078;Woma_00000081;Woma_00000096;Woma_00000127;Woma_00000130;Woma_00000317;Woma_00000319;Woma_00000381;Woma_00000551;Woma_00000663;Woma_00000891;Woma_00000911;Woma_00001049;Woma_00001051;Woma_00001255;Woma_00001278;Woma_00001331;Woma_00001335;Woma_00001340;Woma_00001667;Woma_00001668;Woma_00001800;Woma_00001936;Woma_00002001;Woma_00002539;Woma_00003367;Woma_00003369;Woma_00003515;Woma_00…
GO:0005576	Up	Cellular Component	extracellular region	163	1038	5.3972e-05	0.00131755	Woma_00000094;Woma_00000127;Woma_00000130;Woma_00000152;Woma_00000279;Woma_00000390;Woma_00000391;Woma_00000408;Woma_00000433;Woma_00000551;Woma_00000560;Woma_00000562;Woma_00000570;Woma_00000640;Woma_00000663;Woma_00000911;Woma_00001049;Woma_00001051;Woma_00001136;Woma_00001402;Woma_00001627;Woma_00001667;Woma_00001668;Woma_00001800;Woma_00001811;Woma_00002001;Woma_00002121;Woma_00002259;Woma_00…
GO:0043235	Up	Cellular Component	receptor complex	25	93	5.80585e-05	0.00137681	Woma_00000094;Woma_00000425;Woma_00001255;Woma_00002131;Woma_00003889;Woma_00004484;Woma_00005047;Woma_00005053;Woma_00005246;Woma_00005967;Woma_00006870;Woma_00007679;Woma_00007933;Woma_00009431;Woma_00009621;Woma_00011913;Woma_00012141;Woma_00012219;Woma_00012547;Woma_00013458;Woma_00013460;Woma_00014099;Woma_00014181;Woma_00014589;Woma_00014591
GO:0005876	Up	Cellular Component	spindle microtubule	17	52	6.35452e-05	0.00146507	Woma_00000570;Woma_00001737;Woma_00002001;Woma_00003931;Woma_00004869;Woma_00006704;Woma_00007006;Woma_00007217;Woma_00008031;Woma_00008879;Woma_00009889;Woma_00010615;Woma_00010636;Woma_00011562;Woma_00012877;Woma_00013102;Woma_00013351
GO:0031594	Up	Cellular Component	neuromuscular junction	30	122	6.90109e-05	0.00151228	Woma_00000078;Woma_00000081;Woma_00000096;Woma_00000317;Woma_00000319;Woma_00001800;Woma_00002539;Woma_00003367;Woma_00003369;Woma_00004862;Woma_00005355;Woma_00005510;Woma_00006253;Woma_00006597;Woma_00006601;Woma_00007679;Woma_00008969;Woma_00009505;Woma_00009687;Woma_00011409;Woma_00012632;Woma_00013458;Woma_00013460;Woma_00013807;Woma_00014221;Woma_00014589;Woma_00014591;Woma_00015682;Woma_00…
GO:0045211	Up	Cellular Component	postsynaptic membrane	27	105	6.9237e-05	0.00151228	Woma_00000425;Woma_00000814;Woma_00001791;Woma_00001800;Woma_00004706;Woma_00005246;Woma_00005980;Woma_00006253;Woma_00006785;Woma_00006932;Woma_00007679;Woma_00011409;Woma_00013068;Woma_00013334;Woma_00013339;Woma_00013458;Woma_00013460;Woma_00013466;Woma_00013807;Woma_00014001;Woma_00014221;Woma_00014589;Woma_00014591;Woma_00014922;Woma_00015682;Woma_00015909;Woma_00016580
GO:0030992	Up	Cellular Component	intraciliary transport particle B	7	11	7.10838e-05	0.00151281	Woma_00001278;Woma_00004049;Woma_00004954;Woma_00004970;Woma_00007371;Woma_00008522;Woma_00013425
GO:0097060	Up	Cellular Component	synaptic membrane	35	155	0.000116572	0.00241887	Woma_00000078;Woma_00000081;Woma_00000425;Woma_00000814;Woma_00001791;Woma_00001800;Woma_00004706;Woma_00005246;Woma_00005510;Woma_00005980;Woma_00006194;Woma_00006253;Woma_00006785;Woma_00006932;Woma_00007679;Woma_00010683;Woma_00011409;Woma_00012632;Woma_00013068;Woma_00013219;Woma_00013334;Woma_00013339;Woma_00013458;Woma_00013460;Woma_00013466;Woma_00013807;Woma_00014001;Woma_00014221;Woma_00…
GO:0097542	Up	Cellular Component	ciliary tip	11	27	0.000137391	0.00278133	Woma_00001021;Woma_00001278;Woma_00004049;Woma_00004708;Woma_00004954;Woma_00004970;Woma_00007371;Woma_00008522;Woma_00011879;Woma_00013425;Woma_00015596
GO:0005819	Up	Cellular Component	spindle	50	252	0.000159902	0.00315997	Woma_00000570;Woma_00000820;Woma_00001196;Woma_00001684;Woma_00001737;Woma_00001936;Woma_00002001;Woma_00002121;Woma_00002611;Woma_00002809;Woma_00002879;Woma_00003814;Woma_00003931;Woma_00004235;Woma_00004869;Woma_00005158;Woma_00005574;Woma_00006191;Woma_00006704;Woma_00006868;Woma_00007006;Woma_00007217;Woma_00007842;Woma_00008031;Woma_00008383;Woma_00008879;Woma_00009083;Woma_00009215;Woma_00…
GO:0036477	Up	Cellular Component	somatodendritic compartment	99	591	0.000186959	0.00360874	Woma_00000127;Woma_00000130;Woma_00000425;Woma_00000551;Woma_00000814;Woma_00000891;Woma_00000911;Woma_00001255;Woma_00001278;Woma_00001667;Woma_00001668;Woma_00001737;Woma_00001800;Woma_00001936;Woma_00002121;Woma_00002457;Woma_00002539;Woma_00003118;Woma_00003119;Woma_00003515;Woma_00003517;Woma_00003889;Woma_00003931;Woma_00004049;Woma_00004286;Woma_00004287;Woma_00004288;Woma_00004484;Woma_00…
GO:0005875	Up	Cellular Component	microtubule associated complex	25	102	0.000286992	0.00536809	Woma_00000570;Woma_00000820;Woma_00001561;Woma_00001684;Woma_00001737;Woma_00002001;Woma_00002102;Woma_00002809;Woma_00003699;Woma_00003931;Woma_00004009;Woma_00004862;Woma_00005496;Woma_00006191;Woma_00007217;Woma_00007944;Woma_00008031;Woma_00008522;Woma_00010615;Woma_00010636;Woma_00010916;Woma_00011342;Woma_00011757;Woma_00013351;Woma_00014815
GO:0060170	Up	Cellular Component	ciliary membrane	11	29	0.000291041	0.00536809	Woma_00001099;Woma_00002121;Woma_00002688;Woma_00004912;Woma_00004970;Woma_00006194;Woma_00006870;Woma_00006926;Woma_00008269;Woma_00008879;Woma_00013993
GO:0005892	Up	Cellular Component	acetylcholine-gated channel complex	5	7	0.000404885	0.00718063	Woma_00000425;Woma_00013458;Woma_00013460;Woma_00014589;Woma_00014591
GO:0031513	Up	Cellular Component	nonmotile primary cilium	18	65	0.000415265	0.00718063	Woma_00001001;Woma_00001099;Woma_00002688;Woma_00002850;Woma_00004049;Woma_00004153;Woma_00004912;Woma_00005035;Woma_00005077;Woma_00006194;Woma_00006577;Woma_00007253;Woma_00007325;Woma_00007371;Woma_00008522;Woma_00008879;Woma_00010533;Woma_00011879
GO:0072372	Up	Cellular Component	primary cilium	18	65	0.000415265	0.00718063	Woma_00001001;Woma_00001099;Woma_00002688;Woma_00002850;Woma_00004049;Woma_00004153;Woma_00004912;Woma_00005035;Woma_00005077;Woma_00006194;Woma_00006577;Woma_00007253;Woma_00007325;Woma_00007371;Woma_00008522;Woma_00008879;Woma_00010533;Woma_00011879
GO:0045202	Up	Cellular Component	synapse	96	584	0.000463855	0.00785714	Woma_00000078;Woma_00000081;Woma_00000096;Woma_00000127;Woma_00000130;Woma_00000198;Woma_00000317;Woma_00000319;Woma_00000381;Woma_00000425;Woma_00000814;Woma_00000911;Woma_00001340;Woma_00001514;Woma_00001791;Woma_00001800;Woma_00001936;Woma_00002441;Woma_00002539;Woma_00003118;Woma_00003119;Woma_00003367;Woma_00003369;Woma_00003515;Woma_00003517;Woma_00003889;Woma_00003980;Woma_00004159;Woma_00…
GO:0000940	Up	Cellular Component	condensed chromosome outer kinetochore	7	14	0.000534291	0.00886923	Woma_00002041;Woma_00002271;Woma_00003814;Woma_00007006;Woma_00011837;Woma_00011838;Woma_00012877
GO:0044292	Up	Cellular Component	dendrite terminus	8	18	0.000572595	0.00916784	Woma_00004049;Woma_00004912;Woma_00005035;Woma_00008269;Woma_00008522;Woma_00009040;Woma_00010533;Woma_00011991
GO:0005615	Up	Cellular Component	extracellular space	82	487	0.000574371	0.00916784	Woma_00000433;Woma_00000551;Woma_00000911;Woma_00001136;Woma_00001627;Woma_00001800;Woma_00002703;Woma_00003118;Woma_00003119;Woma_00003365;Woma_00003835;Woma_00003889;Woma_00004159;Woma_00004162;Woma_00004325;Woma_00004329;Woma_00004660;Woma_00004663;Woma_00004718;Woma_00004719;Woma_00005035;Woma_00005068;Woma_00005228;Woma_00005238;Woma_00005257;Woma_00005287;Woma_00005381;Woma_00005403;Woma_00…
GO:0044421	Up	Cellular Component	extracellular region part	111	701	0.000710526	0.0111271	Woma_00000279;Woma_00000391;Woma_00000433;Woma_00000551;Woma_00000560;Woma_00000562;Woma_00000570;Woma_00000911;Woma_00001136;Woma_00001627;Woma_00001667;Woma_00001668;Woma_00001800;Woma_00002001;Woma_00002259;Woma_00002703;Woma_00003118;Woma_00003119;Woma_00003365;Woma_00003641;Woma_00003835;Woma_00003889;Woma_00004159;Woma_00004162;Woma_00004325;Woma_00004329;Woma_00004660;Woma_00004663;Woma_00…
GO:0009986	Up	Cellular Component	cell surface	50	269	0.000791346	0.0121633	Woma_00000094;Woma_00000095;Woma_00000096;Woma_00000130;Woma_00000317;Woma_00000319;Woma_00000570;Woma_00000663;Woma_00000911;Woma_00000982;Woma_00000983;Woma_00001800;Woma_00002259;Woma_00003846;Woma_00003889;Woma_00004159;Woma_00004162;Woma_00004484;Woma_00004553;Woma_00004565;Woma_00004567;Woma_00005068;Woma_00005287;Woma_00005510;Woma_00005734;Woma_00006985;Woma_00007280;Woma_00007601;Woma_00…
GO:0098831	Up	Cellular Component	presynaptic active zone cytoplasmic component	4	5	0.000905142	0.0136594	Woma_00006253;Woma_00012632;Woma_00015682;Woma_00015909
GO:0000776	Up	Cellular Component	kinetochore	22	92	0.000930623	0.0137932	Woma_00002041;Woma_00002271;Woma_00003814;Woma_00003931;Woma_00004048;Woma_00006191;Woma_00006588;Woma_00007006;Woma_00007217;Woma_00008879;Woma_00009889;Woma_00010593;Woma_00010597;Woma_00010615;Woma_00010636;Woma_00011342;Woma_00011562;Woma_00011837;Woma_00011838;Woma_00012877;Woma_00013351;Woma_00014459
GO:0030054	Up	Cellular Component	cell junction	88	540	0.00105937	0.015426	Woma_00000094;Woma_00000095;Woma_00000127;Woma_00000130;Woma_00000198;Woma_00000425;Woma_00000433;Woma_00000663;Woma_00000814;Woma_00001195;Woma_00001791;Woma_00001800;Woma_00001936;Woma_00002121;Woma_00002445;Woma_00002449;Woma_00002611;Woma_00003118;Woma_00003119;Woma_00003515;Woma_00003517;Woma_00004087;Woma_00004294;Woma_00004599;Woma_00004706;Woma_00004869;Woma_00005047;Woma_00005068;Woma_00…
GO:0005874	Up	Cellular Component	microtubule	40	206	0.0010947	0.0156656	Woma_00000570;Woma_00000820;Woma_00001684;Woma_00001737;Woma_00002001;Woma_00002102;Woma_00002217;Woma_00002809;Woma_00003931;Woma_00004009;Woma_00004048;Woma_00004207;Woma_00004862;Woma_00004869;Woma_00005447;Woma_00005496;Woma_00006535;Woma_00006704;Woma_00007006;Woma_00007217;Woma_00007944;Woma_00008031;Woma_00008383;Woma_00008879;Woma_00009215;Woma_00009889;Woma_00010013;Woma_00010615;Woma_00…
GO:0034451	Up	Cellular Component	centriolar satellite	7	16	0.0014359	0.0202	Woma_00000438;Woma_00001099;Woma_00006577;Woma_00007006;Woma_00012777;Woma_00013993;Woma_00016030
GO:0031262	Up	Cellular Component	Ndc80 complex	3	3	0.00168424	0.0221892	Woma_00002041;Woma_00010593;Woma_00014459
GO:0038037	Up	Cellular Component	G-protein coupled receptor dimeric complex	3	3	0.00168424	0.0221892	Woma_00001255;Woma_00005246;Woma_00006870
GO:0097125	Up	Cellular Component	cyclin B1-CDK1 complex	3	3	0.00168424	0.0221892	Woma_00011837;Woma_00011838;Woma_00013102
GO:0097648	Up	Cellular Component	G-protein coupled receptor complex	3	3	0.00168424	0.0221892	Woma_00001255;Woma_00005246;Woma_00006870
GO:0005616	Up	Cellular Component	larval serum protein complex	5	9	0.00197642	0.0256317	Woma_00005497;Woma_00006067;Woma_00006069;Woma_00006073;Woma_00013209
GO:0005930	Up	Cellular Component	axoneme	13	46	0.00209774	0.0263807	Woma_00000570;Woma_00001021;Woma_00001049;Woma_00001051;Woma_00004009;Woma_00004049;Woma_00005496;Woma_00007371;Woma_00008383;Woma_00008879;Woma_00009153;Woma_00011879;Woma_00013993
GO:0097014	Up	Cellular Component	ciliary plasm	13	46	0.00209774	0.0263807	Woma_00000570;Woma_00001021;Woma_00001049;Woma_00001051;Woma_00004009;Woma_00004049;Woma_00005496;Woma_00007371;Woma_00008383;Woma_00008879;Woma_00009153;Woma_00011879;Woma_00013993
GO:0000793	Up	Cellular Component	condensed chromosome	29	142	0.00233204	0.0288894	Woma_00002001;Woma_00002041;Woma_00002271;Woma_00003556;Woma_00003814;Woma_00003931;Woma_00004082;Woma_00004869;Woma_00005244;Woma_00005325;Woma_00005397;Woma_00005398;Woma_00006588;Woma_00007006;Woma_00007217;Woma_00008879;Woma_00009083;Woma_00009889;Woma_00010202;Woma_00010597;Woma_00010615;Woma_00010636;Woma_00011695;Woma_00011837;Woma_00011838;Woma_00012386;Woma_00012387;Woma_00012877;Woma_00…
GO:0032300	Up	Cellular Component	mismatch repair complex	4	6	0.00245879	0.0295768	Woma_00003105;Woma_00005397;Woma_00005398;Woma_00008983
GO:0036038	Up	Cellular Component	TCTN-B9D complex	4	6	0.00245879	0.0295768	Woma_00002688;Woma_00002850;Woma_00005035;Woma_00010533
GO:0032391	Up	Cellular Component	photoreceptor connecting cilium	7	18	0.00322352	0.0382217	Woma_00001001;Woma_00004049;Woma_00004912;Woma_00007371;Woma_00008522;Woma_00008879;Woma_00011879
GO:0042734	Up	Cellular Component	presynaptic membrane	15	60	0.00369311	0.043173	Woma_00000078;Woma_00000081;Woma_00001800;Woma_00004706;Woma_00005510;Woma_00006253;Woma_00006785;Woma_00010683;Woma_00011409;Woma_00012632;Woma_00013219;Woma_00013807;Woma_00014711;Woma_00015682;Woma_00015909
GO:0000982	Up	Molecular Function	transcription factor activity, RNA polymerase II core promoter proximal region sequence-specific binding	50	194	8.46728e-08	7.11527e-05	Woma_00001006;Woma_00001331;Woma_00001335;Woma_00002407;Woma_00002457;Woma_00002472;Woma_00002473;Woma_00002760;Woma_00002771;Woma_00002918;Woma_00002962;Woma_00003480;Woma_00003592;Woma_00003607;Woma_00003901;Woma_00003902;Woma_00003904;Woma_00003905;Woma_00004624;Woma_00004736;Woma_00004999;Woma_00005003;Woma_00005254;Woma_00005941;Woma_00006854;Woma_00006974;Woma_00007331;Woma_00008203;Woma_00…
GO:0004888	Up	Molecular Function	transmembrane signaling receptor activity	46	174	1.24408e-07	7.11527e-05	Woma_00000094;Woma_00000095;Woma_00000425;Woma_00001255;Woma_00002022;Woma_00002530;Woma_00003889;Woma_00003912;Woma_00004484;Woma_00005047;Woma_00005053;Woma_00005246;Woma_00005510;Woma_00005967;Woma_00006870;Woma_00007500;Woma_00007601;Woma_00007660;Woma_00007679;Woma_00008241;Woma_00008269;Woma_00008273;Woma_00008717;Woma_00008735;Woma_00009431;Woma_00009575;Woma_00009677;Woma_00010300;Woma_00…
GO:0000981	Up	Molecular Function	RNA polymerase II transcription factor activity, sequence-specific DNA binding	84	403	1.73192e-07	7.11527e-05	Woma_00000188;Woma_00000190;Woma_00000714;Woma_00001006;Woma_00001069;Woma_00001331;Woma_00001335;Woma_00001838;Woma_00002407;Woma_00002457;Woma_00002458;Woma_00002472;Woma_00002473;Woma_00002760;Woma_00002771;Woma_00002918;Woma_00002962;Woma_00003480;Woma_00003592;Woma_00003607;Woma_00003843;Woma_00003901;Woma_00003902;Woma_00003904;Woma_00003905;Woma_00004330;Woma_00004427;Woma_00004447;Woma_00…
GO:0003705	Up	Molecular Function	transcription factor activity, RNA polymerase II distal enhancer sequence-specific binding	28	84	2.36478e-07	7.11527e-05	Woma_00000190;Woma_00000714;Woma_00001838;Woma_00002458;Woma_00002472;Woma_00002473;Woma_00002771;Woma_00002962;Woma_00004330;Woma_00006854;Woma_00007933;Woma_00010119;Woma_00010754;Woma_00011122;Woma_00011441;Woma_00011533;Woma_00011537;Woma_00011996;Woma_00013687;Woma_00013975;Woma_00014157;Woma_00014464;Woma_00015763;Woma_00016030;Woma_00016111;Woma_00016229;Woma_00016359;Woma_00016418
GO:0003690	Up	Molecular Function	double-stranded DNA binding	92	458	2.61976e-07	7.11527e-05	Woma_00000094;Woma_00000190;Woma_00000598;Woma_00000714;Woma_00001006;Woma_00001102;Woma_00001331;Woma_00001335;Woma_00001449;Woma_00002457;Woma_00002458;Woma_00002472;Woma_00002473;Woma_00002760;Woma_00002771;Woma_00002918;Woma_00002962;Woma_00003087;Woma_00003105;Woma_00003480;Woma_00003592;Woma_00003893;Woma_00003894;Woma_00003895;Woma_00003899;Woma_00003904;Woma_00004082;Woma_00004330;Woma_00…
GO:0043565	Up	Molecular Function	sequence-specific DNA binding	101	522	4.37236e-07	9.8961e-05	Woma_00000094;Woma_00000188;Woma_00000190;Woma_00000598;Woma_00000714;Woma_00000891;Woma_00001006;Woma_00001331;Woma_00001333;Woma_00001335;Woma_00001449;Woma_00002457;Woma_00002458;Woma_00002472;Woma_00002473;Woma_00002760;Woma_00002771;Woma_00002918;Woma_00002962;Woma_00003087;Woma_00003105;Woma_00003480;Woma_00003592;Woma_00003607;Woma_00003893;Woma_00003894;Woma_00003895;Woma_00003899;Woma_00…
GO:0099600	Up	Molecular Function	transmembrane receptor activity	47	189	6.45411e-07	0.00012521	Woma_00000094;Woma_00000095;Woma_00000425;Woma_00001255;Woma_00002022;Woma_00002530;Woma_00003889;Woma_00003912;Woma_00004484;Woma_00005047;Woma_00005053;Woma_00005246;Woma_00005510;Woma_00005967;Woma_00006870;Woma_00007500;Woma_00007601;Woma_00007660;Woma_00007679;Woma_00008241;Woma_00008269;Woma_00008273;Woma_00008717;Woma_00008735;Woma_00009431;Woma_00009575;Woma_00009677;Woma_00010300;Woma_00…
GO:0001071	Up	Molecular Function	nucleic acid binding transcription factor activity	105	557	9.45004e-07	0.000131889	Woma_00000094;Woma_00000188;Woma_00000190;Woma_00000714;Woma_00001006;Woma_00001069;Woma_00001331;Woma_00001335;Woma_00001449;Woma_00001838;Woma_00001936;Woma_00002281;Woma_00002407;Woma_00002457;Woma_00002458;Woma_00002472;Woma_00002473;Woma_00002760;Woma_00002771;Woma_00002918;Woma_00002920;Woma_00002962;Woma_00003164;Woma_00003480;Woma_00003592;Woma_00003607;Woma_00003843;Woma_00003893;Woma_00…
GO:0003700	Up	Molecular Function	transcription factor activity, sequence-specific DNA binding	105	557	9.45004e-07	0.000131889	Woma_00000094;Woma_00000188;Woma_00000190;Woma_00000714;Woma_00001006;Woma_00001069;Woma_00001331;Woma_00001335;Woma_00001449;Woma_00001838;Woma_00001936;Woma_00002281;Woma_00002407;Woma_00002457;Woma_00002458;Woma_00002472;Woma_00002473;Woma_00002760;Woma_00002771;Woma_00002918;Woma_00002920;Woma_00002962;Woma_00003164;Woma_00003480;Woma_00003592;Woma_00003607;Woma_00003843;Woma_00003893;Woma_00…
GO:1990837	Up	Molecular Function	sequence-specific double-stranded DNA binding	82	406	9.71199e-07	0.000131889	Woma_00000094;Woma_00000190;Woma_00000598;Woma_00000714;Woma_00001006;Woma_00001331;Woma_00001335;Woma_00001449;Woma_00002457;Woma_00002458;Woma_00002472;Woma_00002473;Woma_00002760;Woma_00002771;Woma_00002918;Woma_00002962;Woma_00003105;Woma_00003480;Woma_00003592;Woma_00003893;Woma_00003894;Woma_00003895;Woma_00003899;Woma_00003904;Woma_00004082;Woma_00004330;Woma_00004427;Woma_00004447;Woma_00…
GO:0001227	Up	Molecular Function	transcriptional repressor activity, RNA polymerase II transcription regulatory region sequence-specific binding	31	107	1.77195e-06	0.000218755	Woma_00000190;Woma_00000714;Woma_00001331;Woma_00001335;Woma_00002407;Woma_00002457;Woma_00002760;Woma_00002771;Woma_00003592;Woma_00003901;Woma_00003902;Woma_00003904;Woma_00003905;Woma_00004330;Woma_00004624;Woma_00004736;Woma_00004999;Woma_00006372;Woma_00006679;Woma_00009085;Woma_00010576;Woma_00010754;Woma_00011441;Woma_00011933;Woma_00013947;Woma_00013975;Woma_00014779;Woma_00015314;Woma_00…
GO:0004871	Up	Molecular Function	signal transducer activity	75	369	2.25313e-06	0.000254357	Woma_00000094;Woma_00000095;Woma_00000279;Woma_00000408;Woma_00000425;Woma_00000663;Woma_00000911;Woma_00001255;Woma_00002022;Woma_00002121;Woma_00002530;Woma_00003889;Woma_00003912;Woma_00004005;Woma_00004006;Woma_00004159;Woma_00004162;Woma_00004484;Woma_00005047;Woma_00005053;Woma_00005246;Woma_00005381;Woma_00005510;Woma_00005967;Woma_00006870;Woma_00007351;Woma_00007500;Woma_00007601;Woma_00…
GO:0038023	Up	Molecular Function	signaling receptor activity	56	251	2.43494e-06	0.000254357	Woma_00000094;Woma_00000095;Woma_00000425;Woma_00001255;Woma_00002022;Woma_00002530;Woma_00003889;Woma_00003912;Woma_00004484;Woma_00005047;Woma_00005053;Woma_00005246;Woma_00005510;Woma_00005967;Woma_00006870;Woma_00007500;Woma_00007601;Woma_00007660;Woma_00007679;Woma_00007819;Woma_00007933;Woma_00008239;Woma_00008241;Woma_00008269;Woma_00008273;Woma_00008717;Woma_00008735;Woma_00009431;Woma_00…
GO:0000977	Up	Molecular Function	RNA polymerase II regulatory region sequence-specific DNA binding	63	302	6.22539e-06	0.000603863	Woma_00000094;Woma_00000190;Woma_00000714;Woma_00001006;Woma_00001331;Woma_00001335;Woma_00002457;Woma_00002458;Woma_00002472;Woma_00002473;Woma_00002760;Woma_00002771;Woma_00002918;Woma_00002962;Woma_00003480;Woma_00003592;Woma_00004330;Woma_00004427;Woma_00004447;Woma_00004449;Woma_00004736;Woma_00004999;Woma_00005003;Woma_00005254;Woma_00005941;Woma_00006372;Woma_00006679;Woma_00006854;Woma_00…
GO:0001012	Up	Molecular Function	RNA polymerase II regulatory region DNA binding	63	303	6.96848e-06	0.000630879	Woma_00000094;Woma_00000190;Woma_00000714;Woma_00001006;Woma_00001331;Woma_00001335;Woma_00002457;Woma_00002458;Woma_00002472;Woma_00002473;Woma_00002760;Woma_00002771;Woma_00002918;Woma_00002962;Woma_00003480;Woma_00003592;Woma_00004330;Woma_00004427;Woma_00004447;Woma_00004449;Woma_00004736;Woma_00004999;Woma_00005003;Woma_00005254;Woma_00005941;Woma_00006372;Woma_00006679;Woma_00006854;Woma_00…
GO:0070097	Up	Molecular Function	delta-catenin binding	5	5	2.51245e-05	0.00205048	Woma_00003515;Woma_00003517;Woma_00013143;Woma_00013144;Woma_00013145
GO:0016705	Up	Molecular Function	oxidoreductase activity, acting on paired donors, with incorporation or reduction of molecular oxygen	30	115	2.56687e-05	0.00205048	Woma_00001136;Woma_00001433;Woma_00001792;Woma_00001900;Woma_00002419;Woma_00002839;Woma_00003908;Woma_00004314;Woma_00004343;Woma_00004347;Woma_00004969;Woma_00005069;Woma_00005070;Woma_00005403;Woma_00006501;Woma_00006639;Woma_00006642;Woma_00006646;Woma_00006647;Woma_00006838;Woma_00006840;Woma_00008185;Woma_00010621;Woma_00011001;Woma_00011889;Woma_00012940;Woma_00013534;Woma_00013577;Woma_00…
GO:0001078	Up	Molecular Function	transcriptional repressor activity, RNA polymerase II core promoter proximal region sequence-specific binding	22	73	2.83264e-05	0.00206123	Woma_00001331;Woma_00001335;Woma_00002407;Woma_00002457;Woma_00002760;Woma_00002771;Woma_00003592;Woma_00003901;Woma_00003902;Woma_00003904;Woma_00003905;Woma_00004624;Woma_00004736;Woma_00009085;Woma_00010576;Woma_00010754;Woma_00011441;Woma_00011933;Woma_00013975;Woma_00014779;Woma_00015314;Woma_00016569
GO:0072555	Up	Molecular Function	17-beta-ketosteroid reductase activity	8	13	3.17373e-05	0.00206123	Woma_00002440;Woma_00002926;Woma_00003219;Woma_00005671;Woma_00006931;Woma_00008305;Woma_00008307;Woma_00008325
GO:0072582	Up	Molecular Function	17-beta-hydroxysteroid dehydrogenase (NADP+) activity	8	13	3.17373e-05	0.00206123	Woma_00002440;Woma_00002926;Woma_00003219;Woma_00005671;Woma_00006931;Woma_00008305;Woma_00008307;Woma_00008325
GO:0004872	Up	Molecular Function	receptor activity	60	298	3.20334e-05	0.00206123	Woma_00000094;Woma_00000095;Woma_00000425;Woma_00001255;Woma_00002022;Woma_00002530;Woma_00003889;Woma_00003912;Woma_00004484;Woma_00005047;Woma_00005053;Woma_00005246;Woma_00005510;Woma_00005967;Woma_00006870;Woma_00007500;Woma_00007601;Woma_00007660;Woma_00007679;Woma_00007819;Woma_00007933;Woma_00008239;Woma_00008241;Woma_00008269;Woma_00008273;Woma_00008502;Woma_00008717;Woma_00008735;Woma_00…
GO:0046906	Up	Molecular Function	tetrapyrrole binding	27	100	3.33925e-05	0.00206123	Woma_00001792;Woma_00002419;Woma_00002839;Woma_00003908;Woma_00004343;Woma_00004347;Woma_00004969;Woma_00005069;Woma_00005070;Woma_00006053;Woma_00006639;Woma_00006642;Woma_00006646;Woma_00006647;Woma_00006838;Woma_00006840;Woma_00007068;Woma_00008185;Woma_00010621;Woma_00011001;Woma_00011157;Woma_00011441;Woma_00011460;Woma_00011889;Woma_00013147;Woma_00013534;Woma_00014248
GO:0060089	Up	Molecular Function	molecular transducer activity	60	303	5.3336e-05	0.00314915	Woma_00000094;Woma_00000095;Woma_00000425;Woma_00001255;Woma_00002022;Woma_00002530;Woma_00003889;Woma_00003912;Woma_00004484;Woma_00005047;Woma_00005053;Woma_00005246;Woma_00005510;Woma_00005967;Woma_00006870;Woma_00007500;Woma_00007601;Woma_00007660;Woma_00007679;Woma_00007819;Woma_00007933;Woma_00008239;Woma_00008241;Woma_00008269;Woma_00008273;Woma_00008502;Woma_00008717;Woma_00008735;Woma_00…
GO:0001067	Up	Molecular Function	regulatory region nucleic acid binding	81	443	5.57978e-05	0.00315722	Woma_00000094;Woma_00000190;Woma_00000598;Woma_00000714;Woma_00000891;Woma_00001006;Woma_00001331;Woma_00001335;Woma_00001449;Woma_00002281;Woma_00002457;Woma_00002458;Woma_00002472;Woma_00002473;Woma_00002760;Woma_00002771;Woma_00002918;Woma_00002962;Woma_00003480;Woma_00003592;Woma_00003894;Woma_00004159;Woma_00004330;Woma_00004427;Woma_00004447;Woma_00004449;Woma_00004736;Woma_00004999;Woma_00…
GO:0004497	Up	Molecular Function	monooxygenase activity	19	61	5.96514e-05	0.00324027	Woma_00001136;Woma_00003908;Woma_00004343;Woma_00004347;Woma_00004969;Woma_00005069;Woma_00005070;Woma_00005403;Woma_00006501;Woma_00006639;Woma_00006642;Woma_00006646;Woma_00006647;Woma_00007255;Woma_00008185;Woma_00011889;Woma_00013534;Woma_00013577;Woma_00014119
GO:0000976	Up	Molecular Function	transcription regulatory region sequence-specific DNA binding	70	371	6.59378e-05	0.00333164	Woma_00000094;Woma_00000190;Woma_00000598;Woma_00000714;Woma_00001006;Woma_00001331;Woma_00001335;Woma_00001449;Woma_00002457;Woma_00002458;Woma_00002472;Woma_00002473;Woma_00002760;Woma_00002771;Woma_00002918;Woma_00002962;Woma_00003480;Woma_00003592;Woma_00004330;Woma_00004427;Woma_00004447;Woma_00004449;Woma_00004736;Woma_00004999;Woma_00005003;Woma_00005067;Woma_00005254;Woma_00005530;Woma_00…
GO:0000253	Up	Molecular Function	3-keto sterol reductase activity	8	14	6.62404e-05	0.00333164	Woma_00002440;Woma_00002926;Woma_00003219;Woma_00005671;Woma_00006931;Woma_00008305;Woma_00008307;Woma_00008325
GO:0020037	Up	Molecular Function	heme binding	26	99	7.74658e-05	0.00375709	Woma_00001792;Woma_00002419;Woma_00002839;Woma_00003908;Woma_00004343;Woma_00004347;Woma_00004969;Woma_00005069;Woma_00005070;Woma_00006053;Woma_00006639;Woma_00006642;Woma_00006646;Woma_00006647;Woma_00006838;Woma_00006840;Woma_00007068;Woma_00008185;Woma_00010621;Woma_00011001;Woma_00011441;Woma_00011460;Woma_00011889;Woma_00013147;Woma_00013534;Woma_00014248
GO:0005231	Up	Molecular Function	excitatory extracellular ligand-gated ion channel activity	9	18	9.06301e-05	0.00402298	Woma_00000425;Woma_00011481;Woma_00013458;Woma_00013460;Woma_00014589;Woma_00014591;Woma_00015712;Woma_00016027;Woma_00016580
GO:0033764	Up	Molecular Function	steroid dehydrogenase activity, acting on the CH-OH group of donors, NAD or NADP as acceptor	9	18	9.06301e-05	0.00402298	Woma_00002414;Woma_00002440;Woma_00002926;Woma_00003219;Woma_00005671;Woma_00006931;Woma_00008305;Woma_00008307;Woma_00008325
GO:0000975	Up	Molecular Function	regulatory region DNA binding	79	436	9.47977e-05	0.00402298	Woma_00000094;Woma_00000190;Woma_00000598;Woma_00000714;Woma_00001006;Woma_00001331;Woma_00001335;Woma_00001449;Woma_00002281;Woma_00002457;Woma_00002458;Woma_00002472;Woma_00002473;Woma_00002760;Woma_00002771;Woma_00002918;Woma_00002962;Woma_00003480;Woma_00003592;Woma_00003894;Woma_00004159;Woma_00004330;Woma_00004427;Woma_00004447;Woma_00004449;Woma_00004736;Woma_00004999;Woma_00005003;Woma_00…
GO:0044212	Up	Molecular Function	transcription regulatory region DNA binding	79	436	9.47977e-05	0.00402298	Woma_00000094;Woma_00000190;Woma_00000598;Woma_00000714;Woma_00001006;Woma_00001331;Woma_00001335;Woma_00001449;Woma_00002281;Woma_00002457;Woma_00002458;Woma_00002472;Woma_00002473;Woma_00002760;Woma_00002771;Woma_00002918;Woma_00002962;Woma_00003480;Woma_00003592;Woma_00003894;Woma_00004159;Woma_00004330;Woma_00004427;Woma_00004447;Woma_00004449;Woma_00004736;Woma_00004999;Woma_00005003;Woma_00…
GO:0035173	Up	Molecular Function	histone kinase activity	10	22	0.000101281	0.00416785	Woma_00003931;Woma_00006194;Woma_00010615;Woma_00010636;Woma_00010876;Woma_00011837;Woma_00011838;Woma_00012386;Woma_00012387;Woma_00013102
GO:0001228	Up	Molecular Function	transcriptional activator activity, RNA polymerase II transcription regulatory region sequence-specific binding	38	172	0.00012575	0.00484898	Woma_00000714;Woma_00001006;Woma_00002458;Woma_00002472;Woma_00002473;Woma_00002760;Woma_00002918;Woma_00002962;Woma_00003480;Woma_00003607;Woma_00004330;Woma_00004736;Woma_00004999;Woma_00005003;Woma_00005941;Woma_00006854;Woma_00006974;Woma_00007331;Woma_00008203;Woma_00008493;Woma_00009097;Woma_00010119;Woma_00011959;Woma_00011996;Woma_00012547;Woma_00012623;Woma_00013687;Woma_00013975;Woma_00…
GO:0004303	Up	Molecular Function	estradiol 17-beta-dehydrogenase activity	8	15	0.00012699	0.00484898	Woma_00002440;Woma_00002926;Woma_00003219;Woma_00005671;Woma_00006931;Woma_00008305;Woma_00008307;Woma_00008325
GO:0022848	Up	Molecular Function	acetylcholine-gated cation channel activity	5	6	0.000135686	0.00484898	Woma_00000425;Woma_00013458;Woma_00013460;Woma_00014589;Woma_00014591
GO:0099529	Up	Molecular Function	neurotransmitter receptor activity involved in regulation of postsynaptic membrane potential	5	6	0.000135686	0.00484898	Woma_00000425;Woma_00013458;Woma_00013460;Woma_00014589;Woma_00014591
GO:1904315	Up	Molecular Function	transmitter-gated ion channel activity involved in regulation of postsynaptic membrane potential	5	6	0.000135686	0.00484898	Woma_00000425;Woma_00013458;Woma_00013460;Woma_00014589;Woma_00014591
GO:0016229	Up	Molecular Function	steroid dehydrogenase activity	9	19	0.000153886	0.00535839	Woma_00002414;Woma_00002440;Woma_00002926;Woma_00003219;Woma_00005671;Woma_00006931;Woma_00008305;Woma_00008307;Woma_00008325
GO:0030594	Up	Molecular Function	neurotransmitter receptor activity	11	28	0.000223928	0.00760235	Woma_00000425;Woma_00005246;Woma_00005967;Woma_00011481;Woma_00013458;Woma_00013460;Woma_00014589;Woma_00014591;Woma_00015712;Woma_00016027;Woma_00016580
GO:0022835	Up	Molecular Function	transmitter-gated channel activity	9	20	0.00025008	0.00828312	Woma_00000425;Woma_00005967;Woma_00011481;Woma_00013458;Woma_00013460;Woma_00014589;Woma_00014591;Woma_00015712;Woma_00016027
GO:0003677	Up	Molecular Function	DNA binding	157	1015	0.000288294	0.00932149	Woma_00000094;Woma_00000188;Woma_00000190;Woma_00000598;Woma_00000714;Woma_00000891;Woma_00000997;Woma_00001006;Woma_00001102;Woma_00001331;Woma_00001333;Woma_00001335;Woma_00001449;Woma_00001838;Woma_00002001;Woma_00002281;Woma_00002457;Woma_00002458;Woma_00002472;Woma_00002473;Woma_00002611;Woma_00002760;Woma_00002771;Woma_00002918;Woma_00002920;Woma_00002962;Woma_00003087;Woma_00003105;Woma_00…
GO:0005539	Up	Molecular Function	glycosaminoglycan binding	19	69	0.000362898	0.0114608	Woma_00000911;Woma_00004159;Woma_00004329;Woma_00005257;Woma_00005287;Woma_00006077;Woma_00007601;Woma_00007685;Woma_00007705;Woma_00007819;Woma_00008269;Woma_00009649;Woma_00010218;Woma_00010300;Woma_00012474;Woma_00012476;Woma_00013068;Woma_00014072;Woma_00014660
GO:0015464	Up	Molecular Function	acetylcholine receptor activity	6	10	0.000410778	0.0123549	Woma_00000425;Woma_00013458;Woma_00013460;Woma_00014589;Woma_00014591;Woma_00016580
GO:0045735	Up	Molecular Function	nutrient reservoir activity	6	10	0.000410778	0.0123549	Woma_00005497;Woma_00006067;Woma_00006069;Woma_00006073;Woma_00010026;Woma_00013209
GO:0005113	Up	Molecular Function	patched binding	5	7	0.000427599	0.0123549	Woma_00000911;Woma_00008269;Woma_00011837;Woma_00011838;Woma_00013993
GO:0047886	Up	Molecular Function	farnesol dehydrogenase activity	5	7	0.000427599	0.0123549	Woma_00002440;Woma_00006931;Woma_00008305;Woma_00008307;Woma_00008325
GO:0045296	Up	Molecular Function	cadherin binding	11	30	0.000453634	0.0128341	Woma_00001936;Woma_00004484;Woma_00005841;Woma_00009595;Woma_00012825;Woma_00012827;Woma_00012828;Woma_00013143;Woma_00013144;Woma_00013145;Woma_00015821
GO:0050839	Up	Molecular Function	cell adhesion molecule binding	26	110	0.000481801	0.0133528	Woma_00000127;Woma_00000130;Woma_00001936;Woma_00004484;Woma_00005510;Woma_00005841;Woma_00006194;Woma_00006253;Woma_00007183;Woma_00007184;Woma_00007185;Woma_00008717;Woma_00009595;Woma_00011913;Woma_00012825;Woma_00012827;Woma_00012828;Woma_00013068;Woma_00013143;Woma_00013144;Woma_00013145;Woma_00013405;Woma_00013878;Woma_00015615;Woma_00015821;Woma_00015909
GO:0035326	Up	Molecular Function	enhancer binding	21	82	0.000533954	0.0145022	Woma_00001331;Woma_00002918;Woma_00003894;Woma_00005530;Woma_00005941;Woma_00006372;Woma_00006854;Woma_00007933;Woma_00008493;Woma_00009085;Woma_00009097;Woma_00010119;Woma_00011441;Woma_00011933;Woma_00011996;Woma_00013687;Woma_00013975;Woma_00014464;Woma_00014779;Woma_00015763;Woma_00016030
GO:0043395	Up	Molecular Function	heparan sulfate proteoglycan binding	8	18	0.000619059	0.016484	Woma_00004159;Woma_00005287;Woma_00007685;Woma_00010300;Woma_00012975;Woma_00013068;Woma_00014181;Woma_00014660
GO:0001077	Up	Molecular Function	transcriptional activator activity, RNA polymerase II core promoter proximal region sequence-specific binding	29	131	0.000742841	0.0192343	Woma_00001006;Woma_00002472;Woma_00002473;Woma_00002760;Woma_00002918;Woma_00002962;Woma_00003480;Woma_00003607;Woma_00004999;Woma_00005003;Woma_00005941;Woma_00006854;Woma_00006974;Woma_00007331;Woma_00008203;Woma_00008493;Woma_00009097;Woma_00011959;Woma_00012547;Woma_00013687;Woma_00013975;Woma_00014464;Woma_00015901;Woma_00016030;Woma_00016111;Woma_00016229;Woma_00016359;Woma_00016418;Woma_00…
GO:0005230	Up	Molecular Function	extracellular ligand-gated ion channel activity	10	27	0.000750677	0.0192343	Woma_00000425;Woma_00005967;Woma_00011481;Woma_00013458;Woma_00013460;Woma_00014589;Woma_00014591;Woma_00015712;Woma_00016027;Woma_00016580
GO:0032137	Up	Molecular Function	guanine/thymine mispair binding	4	5	0.000946311	0.0225415	Woma_00003105;Woma_00005397;Woma_00005398;Woma_00008983
GO:0016712	Up	Molecular Function	oxidoreductase activity, acting on paired donors, with incorporation or reduction of molecular oxygen, reduced flavin or flavoprotein as one donor, and incorporation of one atom of oxygen	8	19	0.000957366	0.0225415	Woma_00004969;Woma_00005069;Woma_00005070;Woma_00006639;Woma_00006642;Woma_00006646;Woma_00006647;Woma_00013534
GO:0022824	Up	Molecular Function	transmitter-gated ion channel activity	8	19	0.000957366	0.0225415	Woma_00000425;Woma_00011481;Woma_00013458;Woma_00013460;Woma_00014589;Woma_00014591;Woma_00015712;Woma_00016027
GO:0070330	Up	Molecular Function	aromatase activity	8	19	0.000957366	0.0225415	Woma_00004969;Woma_00005069;Woma_00005070;Woma_00006639;Woma_00006642;Woma_00006646;Woma_00006647;Woma_00013534
GO:0005509	Up	Molecular Function	calcium ion binding	43	222	0.000962743	0.0225415	Woma_00000094;Woma_00000095;Woma_00000433;Woma_00000637;Woma_00000663;Woma_00000911;Woma_00002506;Woma_00002507;Woma_00002789;Woma_00005257;Woma_00005510;Woma_00005520;Woma_00005734;Woma_00005841;Woma_00006253;Woma_00006785;Woma_00006991;Woma_00007325;Woma_00007685;Woma_00008528;Woma_00008688;Woma_00008717;Woma_00008932;Woma_00010420;Woma_00010683;Woma_00011476;Woma_00011913;Woma_00012219;Woma_00…
GO:0005326	Up	Molecular Function	neurotransmitter transporter activity	11	35	0.00196524	0.0452338	Woma_00004676;Woma_00005843;Woma_00006597;Woma_00006601;Woma_00007169;Woma_00009321;Woma_00009369;Woma_00010989;Woma_00011991;Woma_00014221;Woma_00014662
GO:0015631	Up	Molecular Function	tubulin binding	40	211	0.00216429	0.0489852	Woma_00000096;Woma_00000570;Woma_00001102;Woma_00001561;Woma_00001684;Woma_00001737;Woma_00002001;Woma_00002217;Woma_00002809;Woma_00003699;Woma_00004153;Woma_00004207;Woma_00004235;Woma_00004862;Woma_00005035;Woma_00006704;Woma_00006909;Woma_00007006;Woma_00007217;Woma_00007944;Woma_00008031;Woma_00009215;Woma_00009258;Woma_00009531;Woma_00009921;Woma_00010916;Woma_00011342;Woma_00012060;Woma_00…
GO:0000902	Up	Biological Process	cell morphogenesis	241	1095	9.96581e-23	8.35833e-19	Woma_00000078;Woma_00000081;Woma_00000094;Woma_00000095;Woma_00000096;Woma_00000127;Woma_00000130;Woma_00000228;Woma_00000279;Woma_00000408;Woma_00000426;Woma_00000438;Woma_00000663;Woma_00000814;Woma_00000820;Woma_00000911;Woma_00000997;Woma_00001021;Woma_00001049;Woma_00001051;Woma_00001099;Woma_00001278;Woma_00001331;Woma_00001335;Woma_00001550;Woma_00001667;Woma_00001668;Woma_00001800;Woma_00…
GO:0048858	Up	Biological Process	cell projection morphogenesis	205	886	7.3229e-22	3.07086e-18	Woma_00000078;Woma_00000081;Woma_00000094;Woma_00000095;Woma_00000096;Woma_00000127;Woma_00000130;Woma_00000279;Woma_00000408;Woma_00000438;Woma_00000814;Woma_00000820;Woma_00000911;Woma_00000997;Woma_00001021;Woma_00001049;Woma_00001051;Woma_00001099;Woma_00001278;Woma_00001331;Woma_00001335;Woma_00001550;Woma_00001667;Woma_00001668;Woma_00001800;Woma_00001936;Woma_00002121;Woma_00002217;Woma_00…
GO:0032990	Up	Biological Process	cell part morphogenesis	205	907	1.51319e-20	4.05965e-17	Woma_00000078;Woma_00000081;Woma_00000094;Woma_00000095;Woma_00000096;Woma_00000127;Woma_00000130;Woma_00000279;Woma_00000408;Woma_00000438;Woma_00000814;Woma_00000820;Woma_00000911;Woma_00000997;Woma_00001021;Woma_00001049;Woma_00001051;Woma_00001099;Woma_00001278;Woma_00001331;Woma_00001335;Woma_00001550;Woma_00001667;Woma_00001668;Woma_00001800;Woma_00001936;Woma_00002121;Woma_00002217;Woma_00…
GO:0030030	Up	Biological Process	cell projection organization	242	1142	1.93616e-20	4.05965e-17	Woma_00000078;Woma_00000081;Woma_00000094;Woma_00000095;Woma_00000096;Woma_00000127;Woma_00000130;Woma_00000198;Woma_00000279;Woma_00000317;Woma_00000319;Woma_00000408;Woma_00000438;Woma_00000551;Woma_00000814;Woma_00000820;Woma_00000891;Woma_00000911;Woma_00000997;Woma_00001001;Woma_00001021;Woma_00001049;Woma_00001051;Woma_00001099;Woma_00001278;Woma_00001331;Woma_00001335;Woma_00001550;Woma_00…
GO:0030182	Up	Biological Process	neuron differentiation	258	1262	1.29331e-19	1.86304e-16	Woma_00000078;Woma_00000081;Woma_00000094;Woma_00000095;Woma_00000096;Woma_00000127;Woma_00000130;Woma_00000190;Woma_00000198;Woma_00000279;Woma_00000317;Woma_00000319;Woma_00000408;Woma_00000433;Woma_00000551;Woma_00000663;Woma_00000814;Woma_00000891;Woma_00000911;Woma_00000997;Woma_00001001;Woma_00001049;Woma_00001051;Woma_00001331;Woma_00001335;Woma_00001340;Woma_00001433;Woma_00001550;Woma_00…
GO:0048699	Up	Biological Process	generation of neurons	275	1375	1.3328e-19	1.86304e-16	Woma_00000078;Woma_00000081;Woma_00000094;Woma_00000095;Woma_00000096;Woma_00000127;Woma_00000130;Woma_00000190;Woma_00000198;Woma_00000279;Woma_00000317;Woma_00000319;Woma_00000408;Woma_00000433;Woma_00000551;Woma_00000663;Woma_00000814;Woma_00000891;Woma_00000911;Woma_00000997;Woma_00001001;Woma_00001049;Woma_00001051;Woma_00001331;Woma_00001333;Woma_00001335;Woma_00001340;Woma_00001433;Woma_00…
GO:0009653	Up	Biological Process	anatomical structure morphogenesis	396	2249	1.47669e-18	1.76929e-15	Woma_00000078;Woma_00000081;Woma_00000090;Woma_00000094;Woma_00000095;Woma_00000096;Woma_00000127;Woma_00000130;Woma_00000188;Woma_00000190;Woma_00000198;Woma_00000228;Woma_00000279;Woma_00000408;Woma_00000426;Woma_00000433;Woma_00000438;Woma_00000663;Woma_00000714;Woma_00000814;Woma_00000820;Woma_00000891;Woma_00000911;Woma_00000997;Woma_00001001;Woma_00001021;Woma_00001049;Woma_00001051;Woma_00…
GO:0032989	Up	Biological Process	cellular component morphogenesis	249	1226	1.83373e-18	1.92244e-15	Woma_00000078;Woma_00000081;Woma_00000094;Woma_00000095;Woma_00000096;Woma_00000127;Woma_00000130;Woma_00000228;Woma_00000279;Woma_00000408;Woma_00000426;Woma_00000438;Woma_00000663;Woma_00000814;Woma_00000820;Woma_00000911;Woma_00000997;Woma_00001021;Woma_00001049;Woma_00001051;Woma_00001099;Woma_00001278;Woma_00001331;Woma_00001335;Woma_00001550;Woma_00001667;Woma_00001668;Woma_00001800;Woma_00…
GO:0022008	Up	Biological Process	neurogenesis	281	1445	3.15551e-18	2.94059e-15	Woma_00000078;Woma_00000081;Woma_00000094;Woma_00000095;Woma_00000096;Woma_00000127;Woma_00000130;Woma_00000190;Woma_00000198;Woma_00000279;Woma_00000317;Woma_00000319;Woma_00000408;Woma_00000433;Woma_00000551;Woma_00000663;Woma_00000814;Woma_00000891;Woma_00000911;Woma_00000997;Woma_00001001;Woma_00001049;Woma_00001051;Woma_00001331;Woma_00001333;Woma_00001335;Woma_00001340;Woma_00001433;Woma_00…
GO:0007399	Up	Biological Process	nervous system development	331	1813	2.46337e-17	2.06602e-14	Woma_00000078;Woma_00000081;Woma_00000094;Woma_00000095;Woma_00000096;Woma_00000127;Woma_00000130;Woma_00000190;Woma_00000198;Woma_00000279;Woma_00000317;Woma_00000319;Woma_00000408;Woma_00000433;Woma_00000551;Woma_00000570;Woma_00000663;Woma_00000814;Woma_00000891;Woma_00000911;Woma_00000997;Woma_00001001;Woma_00001006;Woma_00001049;Woma_00001051;Woma_00001069;Woma_00001278;Woma_00001331;Woma_00…
GO:0007156	Up	Biological Process	homophilic cell adhesion via plasma membrane adhesion molecules	34	59	9.48486e-17	6.75376e-14	Woma_00000127;Woma_00000130;Woma_00000198;Woma_00000317;Woma_00000319;Woma_00000637;Woma_00001195;Woma_00002789;Woma_00005841;Woma_00006253;Woma_00007183;Woma_00007184;Woma_00007185;Woma_00007325;Woma_00007601;Woma_00008717;Woma_00010770;Woma_00010773;Woma_00011476;Woma_00011563;Woma_00011565;Woma_00011913;Woma_00012825;Woma_00012827;Woma_00012828;Woma_00012893;Woma_00012986;Woma_00013068;Woma_00…
GO:0007423	Up	Biological Process	sensory organ development	167	737	9.66319e-17	6.75376e-14	Woma_00000090;Woma_00000094;Woma_00000095;Woma_00000127;Woma_00000130;Woma_00000198;Woma_00000663;Woma_00000911;Woma_00001001;Woma_00001340;Woma_00001667;Woma_00001668;Woma_00001800;Woma_00001838;Woma_00001936;Woma_00001966;Woma_00001967;Woma_00002227;Woma_00002457;Woma_00002458;Woma_00002472;Woma_00002473;Woma_00002760;Woma_00002771;Woma_00002962;Woma_00003118;Woma_00003119;Woma_00003515;Woma_00…
GO:0098742	Up	Biological Process	cell-cell adhesion via plasma-membrane adhesion molecules	42	87	1.3427e-16	8.6625e-14	Woma_00000094;Woma_00000095;Woma_00000127;Woma_00000130;Woma_00000198;Woma_00000317;Woma_00000319;Woma_00000637;Woma_00000814;Woma_00001195;Woma_00002789;Woma_00005510;Woma_00005841;Woma_00006253;Woma_00007183;Woma_00007184;Woma_00007185;Woma_00007208;Woma_00007212;Woma_00007325;Woma_00007601;Woma_00008717;Woma_00009595;Woma_00010770;Woma_00010773;Woma_00011476;Woma_00011563;Woma_00011565;Woma_00…
GO:0042330	Up	Biological Process	taxis	133	540	1.9955e-16	1.19545e-13	Woma_00000078;Woma_00000081;Woma_00000094;Woma_00000095;Woma_00000096;Woma_00000110;Woma_00000279;Woma_00000317;Woma_00000319;Woma_00000408;Woma_00000911;Woma_00000997;Woma_00001021;Woma_00001278;Woma_00001331;Woma_00001335;Woma_00001667;Woma_00001668;Woma_00001800;Woma_00002379;Woma_00002380;Woma_00002457;Woma_00002611;Woma_00002760;Woma_00002771;Woma_00002918;Woma_00002962;Woma_00003018;Woma_00…
GO:0007411	Up	Biological Process	axon guidance	104	381	3.49469e-16	1.86395e-13	Woma_00000078;Woma_00000081;Woma_00000094;Woma_00000095;Woma_00000096;Woma_00000279;Woma_00000408;Woma_00000911;Woma_00000997;Woma_00001331;Woma_00001335;Woma_00001667;Woma_00001668;Woma_00002379;Woma_00002380;Woma_00002457;Woma_00002611;Woma_00002760;Woma_00002771;Woma_00002918;Woma_00002962;Woma_00003118;Woma_00003119;Woma_00003515;Woma_00003517;Woma_00003908;Woma_00004162;Woma_00004330;Woma_00…
GO:0000904	Up	Biological Process	cell morphogenesis involved in differentiation	180	827	3.55588e-16	1.86395e-13	Woma_00000078;Woma_00000081;Woma_00000094;Woma_00000095;Woma_00000096;Woma_00000127;Woma_00000130;Woma_00000279;Woma_00000408;Woma_00000663;Woma_00000814;Woma_00000911;Woma_00000997;Woma_00001049;Woma_00001051;Woma_00001331;Woma_00001335;Woma_00001550;Woma_00001667;Woma_00001668;Woma_00001800;Woma_00001936;Woma_00002379;Woma_00002380;Woma_00002457;Woma_00002472;Woma_00002473;Woma_00002611;Woma_00…
GO:0097485	Up	Biological Process	neuron projection guidance	105	391	8.50641e-16	4.07179e-13	Woma_00000078;Woma_00000081;Woma_00000094;Woma_00000095;Woma_00000096;Woma_00000279;Woma_00000408;Woma_00000911;Woma_00000997;Woma_00001331;Woma_00001335;Woma_00001667;Woma_00001668;Woma_00002379;Woma_00002380;Woma_00002457;Woma_00002611;Woma_00002760;Woma_00002771;Woma_00002918;Woma_00002962;Woma_00003118;Woma_00003119;Woma_00003515;Woma_00003517;Woma_00003908;Woma_00004162;Woma_00004330;Woma_00…
GO:0048666	Up	Biological Process	neuron development	220	1091	8.73879e-16	4.07179e-13	Woma_00000078;Woma_00000081;Woma_00000094;Woma_00000095;Woma_00000096;Woma_00000127;Woma_00000130;Woma_00000198;Woma_00000279;Woma_00000317;Woma_00000319;Woma_00000408;Woma_00000433;Woma_00000551;Woma_00000663;Woma_00000814;Woma_00000891;Woma_00000911;Woma_00000997;Woma_00001001;Woma_00001049;Woma_00001051;Woma_00001331;Woma_00001335;Woma_00001550;Woma_00001667;Woma_00001668;Woma_00001791;Woma_00…
GO:0045165	Up	Biological Process	cell fate commitment	116	453	1.04237e-15	4.60124e-13	Woma_00000094;Woma_00000095;Woma_00000279;Woma_00000570;Woma_00000663;Woma_00000911;Woma_00001331;Woma_00001333;Woma_00001335;Woma_00001791;Woma_00001838;Woma_00001936;Woma_00001966;Woma_00001967;Woma_00002131;Woma_00002227;Woma_00002457;Woma_00002458;Woma_00002472;Woma_00002473;Woma_00002611;Woma_00002771;Woma_00002918;Woma_00002962;Woma_00003843;Woma_00003896;Woma_00003898;Woma_00003900;Woma_00…
GO:0006935	Up	Biological Process	chemotaxis	122	492	2.41397e-15	1.0123e-12	Woma_00000078;Woma_00000081;Woma_00000094;Woma_00000095;Woma_00000096;Woma_00000279;Woma_00000317;Woma_00000319;Woma_00000408;Woma_00000911;Woma_00000997;Woma_00001021;Woma_00001278;Woma_00001331;Woma_00001335;Woma_00001667;Woma_00001668;Woma_00002379;Woma_00002380;Woma_00002457;Woma_00002611;Woma_00002760;Woma_00002771;Woma_00002918;Woma_00002962;Woma_00003118;Woma_00003119;Woma_00003515;Woma_00…
GO:0009887	Up	Biological Process	organ morphogenesis	217	1083	3.09275e-15	1.23519e-12	Woma_00000090;Woma_00000094;Woma_00000095;Woma_00000127;Woma_00000130;Woma_00000188;Woma_00000190;Woma_00000198;Woma_00000279;Woma_00000433;Woma_00000663;Woma_00000891;Woma_00000911;Woma_00001001;Woma_00001069;Woma_00001195;Woma_00001278;Woma_00001331;Woma_00001333;Woma_00001340;Woma_00001667;Woma_00001668;Woma_00001684;Woma_00001838;Woma_00001936;Woma_00001966;Woma_00001967;Woma_00002041;Woma_00…
GO:0048869	Up	Biological Process	cellular developmental process	441	2691	5.87707e-15	2.2405e-12	Woma_00000078;Woma_00000081;Woma_00000090;Woma_00000094;Woma_00000095;Woma_00000096;Woma_00000127;Woma_00000130;Woma_00000190;Woma_00000198;Woma_00000228;Woma_00000279;Woma_00000317;Woma_00000319;Woma_00000408;Woma_00000426;Woma_00000433;Woma_00000438;Woma_00000551;Woma_00000570;Woma_00000663;Woma_00000714;Woma_00000814;Woma_00000820;Woma_00000891;Woma_00000911;Woma_00000997;Woma_00001001;Woma_00…
GO:0008038	Up	Biological Process	neuron recognition	55	151	1.21523e-14	4.43137e-12	Woma_00000078;Woma_00000081;Woma_00000127;Woma_00000130;Woma_00000317;Woma_00000319;Woma_00000433;Woma_00001667;Woma_00001668;Woma_00002760;Woma_00003515;Woma_00003517;Woma_00004005;Woma_00004162;Woma_00004484;Woma_00004553;Woma_00004565;Woma_00004567;Woma_00004599;Woma_00004736;Woma_00004999;Woma_00005068;Woma_00005497;Woma_00005662;Woma_00006077;Woma_00006253;Woma_00007183;Woma_00007184;Woma_00…
GO:0031175	Up	Biological Process	neuron projection development	186	904	3.75606e-14	1.31259e-11	Woma_00000078;Woma_00000081;Woma_00000094;Woma_00000095;Woma_00000096;Woma_00000127;Woma_00000130;Woma_00000198;Woma_00000279;Woma_00000317;Woma_00000319;Woma_00000408;Woma_00000551;Woma_00000814;Woma_00000891;Woma_00000911;Woma_00000997;Woma_00001001;Woma_00001049;Woma_00001051;Woma_00001331;Woma_00001335;Woma_00001550;Woma_00001667;Woma_00001668;Woma_00001800;Woma_00001936;Woma_00002379;Woma_00…
GO:0048667	Up	Biological Process	cell morphogenesis involved in neuron differentiation	154	703	4.31039e-14	1.42391e-11	Woma_00000078;Woma_00000081;Woma_00000094;Woma_00000095;Woma_00000096;Woma_00000127;Woma_00000130;Woma_00000279;Woma_00000408;Woma_00000911;Woma_00000997;Woma_00001049;Woma_00001051;Woma_00001331;Woma_00001335;Woma_00001550;Woma_00001667;Woma_00001668;Woma_00001800;Woma_00002379;Woma_00002380;Woma_00002457;Woma_00002472;Woma_00002473;Woma_00002611;Woma_00002760;Woma_00002771;Woma_00002918;Woma_00…
GO:0048812	Up	Biological Process	neuron projection morphogenesis	158	728	4.41416e-14	1.42391e-11	Woma_00000078;Woma_00000081;Woma_00000094;Woma_00000095;Woma_00000096;Woma_00000127;Woma_00000130;Woma_00000279;Woma_00000408;Woma_00000814;Woma_00000911;Woma_00000997;Woma_00001049;Woma_00001051;Woma_00001331;Woma_00001335;Woma_00001550;Woma_00001667;Woma_00001668;Woma_00001800;Woma_00001936;Woma_00002379;Woma_00002380;Woma_00002457;Woma_00002472;Woma_00002473;Woma_00002611;Woma_00002760;Woma_00…
GO:0006928	Up	Biological Process	movement of cell or subcellular component	230	1198	5.57119e-14	1.73058e-11	Woma_00000078;Woma_00000081;Woma_00000094;Woma_00000095;Woma_00000096;Woma_00000127;Woma_00000130;Woma_00000279;Woma_00000408;Woma_00000433;Woma_00000570;Woma_00000663;Woma_00000814;Woma_00000911;Woma_00000927;Woma_00000997;Woma_00001021;Woma_00001278;Woma_00001331;Woma_00001335;Woma_00001561;Woma_00001667;Woma_00001668;Woma_00001684;Woma_00001737;Woma_00001936;Woma_00002001;Woma_00002041;Woma_00…
GO:0007389	Up	Biological Process	pattern specification process	152	699	1.24755e-13	3.73686e-11	Woma_00000090;Woma_00000094;Woma_00000095;Woma_00000190;Woma_00000279;Woma_00000663;Woma_00000891;Woma_00000911;Woma_00001255;Woma_00001278;Woma_00001331;Woma_00001333;Woma_00001335;Woma_00001667;Woma_00001668;Woma_00001936;Woma_00002102;Woma_00002131;Woma_00002457;Woma_00002472;Woma_00002473;Woma_00002688;Woma_00002918;Woma_00002962;Woma_00003087;Woma_00003367;Woma_00003369;Woma_00003388;Woma_00…
GO:0001654	Up	Biological Process	eye development	133	584	1.46994e-13	4.25116e-11	Woma_00000094;Woma_00000095;Woma_00000127;Woma_00000130;Woma_00000198;Woma_00000663;Woma_00000911;Woma_00001340;Woma_00001667;Woma_00001668;Woma_00001800;Woma_00001838;Woma_00001936;Woma_00001966;Woma_00001967;Woma_00002472;Woma_00002473;Woma_00002771;Woma_00002962;Woma_00003118;Woma_00003119;Woma_00003515;Woma_00003517;Woma_00003893;Woma_00003894;Woma_00003895;Woma_00003899;Woma_00003901;Woma_00…
GO:0007409	Up	Biological Process	axonogenesis	126	547	2.95836e-13	8.2706e-11	Woma_00000078;Woma_00000081;Woma_00000094;Woma_00000095;Woma_00000096;Woma_00000127;Woma_00000130;Woma_00000279;Woma_00000408;Woma_00000911;Woma_00000997;Woma_00001049;Woma_00001051;Woma_00001331;Woma_00001335;Woma_00001550;Woma_00001667;Woma_00001668;Woma_00001800;Woma_00002379;Woma_00002380;Woma_00002457;Woma_00002472;Woma_00002473;Woma_00002611;Woma_00002760;Woma_00002771;Woma_00002918;Woma_00…
GO:0008037	Up	Biological Process	cell recognition	57	171	3.24087e-13	8.76813e-11	Woma_00000078;Woma_00000081;Woma_00000127;Woma_00000130;Woma_00000317;Woma_00000319;Woma_00000433;Woma_00001667;Woma_00001668;Woma_00002760;Woma_00003515;Woma_00003517;Woma_00004005;Woma_00004162;Woma_00004484;Woma_00004553;Woma_00004565;Woma_00004567;Woma_00004599;Woma_00004736;Woma_00004999;Woma_00005068;Woma_00005497;Woma_00005662;Woma_00006077;Woma_00006253;Woma_00007183;Woma_00007184;Woma_00…
GO:0090596	Up	Biological Process	sensory organ morphogenesis	109	450	4.66294e-13	1.22213e-10	Woma_00000094;Woma_00000095;Woma_00000127;Woma_00000130;Woma_00000198;Woma_00000663;Woma_00000911;Woma_00001001;Woma_00001340;Woma_00001838;Woma_00001936;Woma_00001966;Woma_00001967;Woma_00002457;Woma_00002472;Woma_00002473;Woma_00002771;Woma_00002962;Woma_00003893;Woma_00004049;Woma_00004153;Woma_00004159;Woma_00004162;Woma_00004330;Woma_00004553;Woma_00004565;Woma_00004567;Woma_00004599;Woma_00…
GO:0061564	Up	Biological Process	axon development	130	575	5.1087e-13	1.29839e-10	Woma_00000078;Woma_00000081;Woma_00000094;Woma_00000095;Woma_00000096;Woma_00000127;Woma_00000130;Woma_00000279;Woma_00000317;Woma_00000319;Woma_00000408;Woma_00000551;Woma_00000911;Woma_00000997;Woma_00001049;Woma_00001051;Woma_00001331;Woma_00001335;Woma_00001550;Woma_00001667;Woma_00001668;Woma_00001800;Woma_00002379;Woma_00002380;Woma_00002457;Woma_00002472;Woma_00002473;Woma_00002611;Woma_00…
GO:0048468	Up	Biological Process	cell development	339	2013	2.34685e-12	5.78912e-10	Woma_00000078;Woma_00000081;Woma_00000094;Woma_00000095;Woma_00000096;Woma_00000127;Woma_00000130;Woma_00000190;Woma_00000198;Woma_00000279;Woma_00000317;Woma_00000319;Woma_00000408;Woma_00000433;Woma_00000551;Woma_00000663;Woma_00000814;Woma_00000891;Woma_00000911;Woma_00000997;Woma_00001001;Woma_00001049;Woma_00001051;Woma_00001331;Woma_00001335;Woma_00001433;Woma_00001550;Woma_00001667;Woma_00…
GO:0021953	Up	Biological Process	central nervous system neuron differentiation	45	123	2.75012e-12	6.59007e-10	Woma_00000078;Woma_00000081;Woma_00000094;Woma_00000911;Woma_00001049;Woma_00001051;Woma_00001331;Woma_00001791;Woma_00001936;Woma_00002457;Woma_00002771;Woma_00002962;Woma_00003843;Woma_00004159;Woma_00004162;Woma_00004330;Woma_00004447;Woma_00004449;Woma_00004484;Woma_00004736;Woma_00004999;Woma_00005003;Woma_00005510;Woma_00005530;Woma_00005697;Woma_00006194;Woma_00007601;Woma_00008269;Woma_00…
GO:0048646	Up	Biological Process	anatomical structure formation involved in morphogenesis	187	958	5.51776e-12	1.28548e-09	Woma_00000094;Woma_00000095;Woma_00000127;Woma_00000130;Woma_00000190;Woma_00000198;Woma_00000279;Woma_00000408;Woma_00000433;Woma_00000663;Woma_00000714;Woma_00000891;Woma_00000911;Woma_00001255;Woma_00001278;Woma_00001331;Woma_00001335;Woma_00001433;Woma_00001667;Woma_00001668;Woma_00001684;Woma_00001800;Woma_00001936;Woma_00002121;Woma_00002131;Woma_00002167;Woma_00002217;Woma_00002449;Woma_00…
GO:0048859	Up	Biological Process	formation of anatomical boundary	31	68	9.20381e-12	2.08628e-09	Woma_00000094;Woma_00000095;Woma_00000911;Woma_00001331;Woma_00001335;Woma_00001667;Woma_00001668;Woma_00002472;Woma_00002473;Woma_00002962;Woma_00003905;Woma_00004484;Woma_00005173;Woma_00005841;Woma_00005980;Woma_00006372;Woma_00007172;Woma_00007601;Woma_00008493;Woma_00010770;Woma_00011533;Woma_00011537;Woma_00011958;Woma_00012825;Woma_00012827;Woma_00012828;Woma_00013198;Woma_00014342;Woma_00…
GO:0048592	Up	Biological Process	eye morphogenesis	96	397	1.45919e-11	3.22058e-09	Woma_00000094;Woma_00000095;Woma_00000127;Woma_00000130;Woma_00000198;Woma_00000663;Woma_00000911;Woma_00001340;Woma_00001838;Woma_00001936;Woma_00001966;Woma_00001967;Woma_00002472;Woma_00002473;Woma_00002771;Woma_00002962;Woma_00003893;Woma_00004049;Woma_00004159;Woma_00004162;Woma_00004330;Woma_00004599;Woma_00004624;Woma_00004854;Woma_00004912;Woma_00005173;Woma_00005238;Woma_00005530;Woma_00…
GO:0040011	Up	Biological Process	locomotion	229	1254	1.61698e-11	3.47734e-09	Woma_00000078;Woma_00000081;Woma_00000094;Woma_00000095;Woma_00000096;Woma_00000110;Woma_00000127;Woma_00000130;Woma_00000279;Woma_00000317;Woma_00000319;Woma_00000408;Woma_00000425;Woma_00000433;Woma_00000663;Woma_00000814;Woma_00000911;Woma_00000927;Woma_00000997;Woma_00001021;Woma_00001278;Woma_00001331;Woma_00001335;Woma_00001667;Woma_00001668;Woma_00001684;Woma_00001800;Woma_00001936;Woma_00…
GO:0030154	Up	Biological Process	cell differentiation	406	2546	1.96913e-11	4.12878e-09	Woma_00000078;Woma_00000081;Woma_00000090;Woma_00000094;Woma_00000095;Woma_00000096;Woma_00000127;Woma_00000130;Woma_00000190;Woma_00000198;Woma_00000279;Woma_00000317;Woma_00000319;Woma_00000408;Woma_00000433;Woma_00000551;Woma_00000570;Woma_00000663;Woma_00000714;Woma_00000814;Woma_00000891;Woma_00000911;Woma_00000997;Woma_00001001;Woma_00001006;Woma_00001049;Woma_00001051;Woma_00001099;Woma_00…
GO:1902667	Up	Biological Process	regulation of axon guidance	30	66	2.19237e-11	4.48473e-09	Woma_00000078;Woma_00000081;Woma_00001667;Woma_00001668;Woma_00002457;Woma_00004484;Woma_00004553;Woma_00004565;Woma_00004567;Woma_00004599;Woma_00004736;Woma_00006077;Woma_00007601;Woma_00008695;Woma_00008717;Woma_00009431;Woma_00009687;Woma_00010300;Woma_00010770;Woma_00010773;Woma_00011328;Woma_00011959;Woma_00013068;Woma_00013143;Woma_00013144;Woma_00013145;Woma_00013975;Woma_00014099;Woma_00…
GO:0048645	Up	Biological Process	organ formation	32	76	5.71654e-11	1.14154e-08	Woma_00000094;Woma_00000095;Woma_00000911;Woma_00001667;Woma_00001668;Woma_00001936;Woma_00002472;Woma_00002473;Woma_00002962;Woma_00003905;Woma_00004159;Woma_00004447;Woma_00004449;Woma_00004484;Woma_00005173;Woma_00005980;Woma_00006372;Woma_00007172;Woma_00007371;Woma_00007601;Woma_00007705;Woma_00007933;Woma_00008493;Woma_00008523;Woma_00008695;Woma_00010770;Woma_00010773;Woma_00011958;Woma_00…
GO:0048729	Up	Biological Process	tissue morphogenesis	169	865	6.94504e-11	1.35461e-08	Woma_00000090;Woma_00000094;Woma_00000095;Woma_00000188;Woma_00000190;Woma_00000198;Woma_00000279;Woma_00000433;Woma_00000663;Woma_00000891;Woma_00000911;Woma_00001069;Woma_00001195;Woma_00001278;Woma_00001331;Woma_00001333;Woma_00001340;Woma_00001791;Woma_00001936;Woma_00002259;Woma_00002449;Woma_00002457;Woma_00002472;Woma_00002473;Woma_00002506;Woma_00002507;Woma_00002688;Woma_00002771;Woma_00…
GO:0003002	Up	Biological Process	regionalization	129	610	9.03911e-11	1.72298e-08	Woma_00000090;Woma_00000094;Woma_00000095;Woma_00000190;Woma_00000279;Woma_00000663;Woma_00000911;Woma_00001255;Woma_00001278;Woma_00001331;Woma_00001333;Woma_00001335;Woma_00001667;Woma_00001668;Woma_00001936;Woma_00002102;Woma_00002131;Woma_00002457;Woma_00002472;Woma_00002473;Woma_00002918;Woma_00002962;Woma_00003367;Woma_00003369;Woma_00003388;Woma_00003843;Woma_00003894;Woma_00003905;Woma_00…
GO:0001708	Up	Biological Process	cell fate specification	54	180	1.37783e-10	2.56797e-08	Woma_00000094;Woma_00000095;Woma_00000279;Woma_00000911;Woma_00001331;Woma_00001335;Woma_00001791;Woma_00001936;Woma_00002131;Woma_00002457;Woma_00002771;Woma_00002962;Woma_00003896;Woma_00003898;Woma_00003900;Woma_00004159;Woma_00004286;Woma_00004287;Woma_00004288;Woma_00004484;Woma_00004624;Woma_00004999;Woma_00005003;Woma_00005694;Woma_00005697;Woma_00006253;Woma_00006825;Woma_00006991;Woma_00…
GO:0007017	Up	Biological Process	microtubule-based process	130	621	1.55434e-10	2.83398e-08	Woma_00000279;Woma_00000438;Woma_00000570;Woma_00000812;Woma_00000814;Woma_00000820;Woma_00000891;Woma_00001021;Woma_00001196;Woma_00001278;Woma_00001561;Woma_00001684;Woma_00001737;Woma_00001936;Woma_00002001;Woma_00002041;Woma_00002102;Woma_00002121;Woma_00002131;Woma_00002217;Woma_00002271;Woma_00002611;Woma_00002688;Woma_00002809;Woma_00002998;Woma_00003515;Woma_00003517;Woma_00003699;Woma_00…
GO:0008039	Up	Biological Process	synaptic target recognition	27	59	1.83515e-10	3.27476e-08	Woma_00000127;Woma_00000130;Woma_00000317;Woma_00000319;Woma_00000433;Woma_00001667;Woma_00001668;Woma_00004005;Woma_00004162;Woma_00004553;Woma_00004565;Woma_00004567;Woma_00005497;Woma_00005662;Woma_00006077;Woma_00006253;Woma_00007183;Woma_00007184;Woma_00007185;Woma_00009416;Woma_00010770;Woma_00013975;Woma_00014001;Woma_00014072;Woma_00014222;Woma_00014342;Woma_00015909
GO:0048731	Up	Biological Process	system development	445	2893	3.15257e-10	5.50846e-08	Woma_00000078;Woma_00000081;Woma_00000090;Woma_00000094;Woma_00000095;Woma_00000096;Woma_00000127;Woma_00000130;Woma_00000188;Woma_00000190;Woma_00000198;Woma_00000279;Woma_00000317;Woma_00000319;Woma_00000408;Woma_00000433;Woma_00000551;Woma_00000570;Woma_00000663;Woma_00000714;Woma_00000814;Woma_00000891;Woma_00000911;Woma_00000927;Woma_00000997;Woma_00001001;Woma_00001006;Woma_00001021;Woma_00…
GO:0051302	Up	Biological Process	regulation of cell division	75	298	4.06904e-10	6.9647e-08	Woma_00000570;Woma_00000820;Woma_00000911;Woma_00001196;Woma_00001684;Woma_00001737;Woma_00001936;Woma_00002001;Woma_00002041;Woma_00002121;Woma_00002131;Woma_00002271;Woma_00002287;Woma_00002457;Woma_00003105;Woma_00003814;Woma_00003889;Woma_00003931;Woma_00004048;Woma_00004162;Woma_00004869;Woma_00005530;Woma_00005574;Woma_00006128;Woma_00006372;Woma_00006704;Woma_00006870;Woma_00006965;Woma_00…
GO:0048663	Up	Biological Process	neuron fate commitment	37	103	4.4957e-10	7.54109e-08	Woma_00000094;Woma_00000095;Woma_00000663;Woma_00000911;Woma_00001791;Woma_00001838;Woma_00002457;Woma_00002771;Woma_00002962;Woma_00003843;Woma_00004159;Woma_00004447;Woma_00004449;Woma_00004624;Woma_00004736;Woma_00004999;Woma_00005530;Woma_00005697;Woma_00005941;Woma_00007172;Woma_00008493;Woma_00008523;Woma_00008528;Woma_00008717;Woma_00009575;Woma_00011959;Woma_00013135;Woma_00013687;Woma_00…
GO:0048749	Up	Biological Process	compound eye development	87	368	4.88199e-10	8.02849e-08	Woma_00000094;Woma_00000095;Woma_00000127;Woma_00000130;Woma_00000198;Woma_00000663;Woma_00000911;Woma_00001340;Woma_00001667;Woma_00001668;Woma_00001838;Woma_00001936;Woma_00002472;Woma_00002473;Woma_00002771;Woma_00003515;Woma_00003517;Woma_00003893;Woma_00003894;Woma_00003895;Woma_00003899;Woma_00003901;Woma_00003902;Woma_00003904;Woma_00003905;Woma_00004159;Woma_00004484;Woma_00004599;Woma_00…
GO:0060284	Up	Biological Process	regulation of cell development	152	776	6.36611e-10	1.02375e-07	Woma_00000078;Woma_00000081;Woma_00000094;Woma_00000095;Woma_00000190;Woma_00000198;Woma_00000551;Woma_00000663;Woma_00000814;Woma_00000891;Woma_00000911;Woma_00001049;Woma_00001051;Woma_00001433;Woma_00001667;Woma_00001668;Woma_00001684;Woma_00001791;Woma_00001800;Woma_00001936;Woma_00002457;Woma_00002458;Woma_00002472;Woma_00002473;Woma_00002771;Woma_00002906;Woma_00002918;Woma_00002962;Woma_00…
GO:0031290	Up	Biological Process	retinal ganglion cell axon guidance	19	33	6.46937e-10	1.02375e-07	Woma_00000078;Woma_00000081;Woma_00002918;Woma_00004162;Woma_00006253;Woma_00007010;Woma_00007011;Woma_00007601;Woma_00008269;Woma_00010770;Woma_00010773;Woma_00013068;Woma_00013143;Woma_00013144;Woma_00013145;Woma_00013687;Woma_00013975;Woma_00014660;Woma_00015909
GO:0060560	Up	Biological Process	developmental growth involved in morphogenesis	68	262	6.79882e-10	1.03966e-07	Woma_00000078;Woma_00000081;Woma_00000094;Woma_00000127;Woma_00000130;Woma_00000911;Woma_00001340;Woma_00001936;Woma_00002379;Woma_00002380;Woma_00002457;Woma_00002472;Woma_00002473;Woma_00003515;Woma_00003517;Woma_00003931;Woma_00004159;Woma_00004286;Woma_00004287;Woma_00004288;Woma_00004330;Woma_00004484;Woma_00004599;Woma_00005047;Woma_00005053;Woma_00005287;Woma_00005694;Woma_00006991;Woma_00…
GO:0060429	Up	Biological Process	epithelium development	230	1308	6.81783e-10	1.03966e-07	Woma_00000090;Woma_00000094;Woma_00000095;Woma_00000188;Woma_00000190;Woma_00000279;Woma_00000433;Woma_00000663;Woma_00000891;Woma_00000911;Woma_00001195;Woma_00001255;Woma_00001278;Woma_00001331;Woma_00001333;Woma_00001335;Woma_00001340;Woma_00001791;Woma_00001936;Woma_00002227;Woma_00002259;Woma_00002379;Woma_00002380;Woma_00002449;Woma_00002457;Woma_00002458;Woma_00002472;Woma_00002473;Woma_00…
GO:0050767	Up	Biological Process	regulation of neurogenesis	130	638	1.00807e-09	1.50977e-07	Woma_00000078;Woma_00000081;Woma_00000094;Woma_00000095;Woma_00000190;Woma_00000198;Woma_00000551;Woma_00000663;Woma_00000814;Woma_00000891;Woma_00000911;Woma_00001433;Woma_00001667;Woma_00001668;Woma_00001684;Woma_00001791;Woma_00001800;Woma_00001936;Woma_00002457;Woma_00002458;Woma_00002472;Woma_00002473;Woma_00002771;Woma_00002918;Woma_00002962;Woma_00003515;Woma_00003517;Woma_00003592;Woma_00…
GO:0002009	Up	Biological Process	morphogenesis of an epithelium	154	796	1.22582e-09	1.80367e-07	Woma_00000090;Woma_00000094;Woma_00000095;Woma_00000188;Woma_00000190;Woma_00000279;Woma_00000433;Woma_00000663;Woma_00000891;Woma_00000911;Woma_00001195;Woma_00001278;Woma_00001331;Woma_00001333;Woma_00001340;Woma_00001791;Woma_00001936;Woma_00002259;Woma_00002449;Woma_00002457;Woma_00002472;Woma_00002473;Woma_00002506;Woma_00002507;Woma_00002688;Woma_00002771;Woma_00002962;Woma_00002998;Woma_00…
GO:0000280	Up	Biological Process	nuclear division	110	516	1.60567e-09	2.32186e-07	Woma_00000279;Woma_00000570;Woma_00000812;Woma_00000820;Woma_00001102;Woma_00001196;Woma_00001561;Woma_00001684;Woma_00001737;Woma_00001936;Woma_00002001;Woma_00002041;Woma_00002121;Woma_00002217;Woma_00002271;Woma_00002287;Woma_00002611;Woma_00002998;Woma_00003105;Woma_00003367;Woma_00003369;Woma_00003556;Woma_00003573;Woma_00003814;Woma_00003889;Woma_00003931;Woma_00004048;Woma_00004599;Woma_00…
GO:0060271	Up	Biological Process	cilium morphogenesis	52	182	2.08821e-09	2.96845e-07	Woma_00000094;Woma_00000438;Woma_00000820;Woma_00001021;Woma_00001099;Woma_00001278;Woma_00002121;Woma_00002217;Woma_00002688;Woma_00002850;Woma_00003906;Woma_00004049;Woma_00004599;Woma_00004708;Woma_00004869;Woma_00004912;Woma_00004954;Woma_00004970;Woma_00005035;Woma_00005077;Woma_00005245;Woma_00005496;Woma_00005980;Woma_00006577;Woma_00006909;Woma_00006985;Woma_00007006;Woma_00007253;Woma_00…
GO:0051960	Up	Biological Process	regulation of nervous system development	144	736	2.12459e-09	2.96982e-07	Woma_00000078;Woma_00000081;Woma_00000094;Woma_00000095;Woma_00000190;Woma_00000198;Woma_00000279;Woma_00000551;Woma_00000663;Woma_00000814;Woma_00000891;Woma_00000911;Woma_00001433;Woma_00001667;Woma_00001668;Woma_00001684;Woma_00001791;Woma_00001800;Woma_00001936;Woma_00002457;Woma_00002458;Woma_00002472;Woma_00002473;Woma_00002771;Woma_00002918;Woma_00002962;Woma_00003367;Woma_00003369;Woma_00…
GO:0021536	Up	Biological Process	diencephalon development	25	57	2.62317e-09	3.60665e-07	Woma_00000078;Woma_00000081;Woma_00000094;Woma_00000911;Woma_00002457;Woma_00002962;Woma_00004159;Woma_00004330;Woma_00004736;Woma_00005254;Woma_00008493;Woma_00008695;Woma_00010300;Woma_00011933;Woma_00011959;Woma_00011996;Woma_00012623;Woma_00013687;Woma_00013975;Woma_00015220;Woma_00015314;Woma_00015321;Woma_00015763;Woma_00016111;Woma_00016359
GO:2000026	Up	Biological Process	regulation of multicellular organismal development	224	1285	2.82437e-09	3.75482e-07	Woma_00000078;Woma_00000081;Woma_00000090;Woma_00000094;Woma_00000095;Woma_00000127;Woma_00000130;Woma_00000190;Woma_00000198;Woma_00000279;Woma_00000551;Woma_00000663;Woma_00000814;Woma_00000891;Woma_00000911;Woma_00001049;Woma_00001051;Woma_00001433;Woma_00001667;Woma_00001668;Woma_00001684;Woma_00001791;Woma_00001800;Woma_00001936;Woma_00002259;Woma_00002457;Woma_00002458;Woma_00002472;Woma_00…
GO:0010721	Up	Biological Process	negative regulation of cell development	69	276	2.85632e-09	3.75482e-07	Woma_00000078;Woma_00000081;Woma_00000094;Woma_00000095;Woma_00000198;Woma_00000663;Woma_00000814;Woma_00000911;Woma_00001433;Woma_00001684;Woma_00001936;Woma_00002457;Woma_00002771;Woma_00002962;Woma_00003515;Woma_00003517;Woma_00003843;Woma_00004162;Woma_00004286;Woma_00004287;Woma_00004288;Woma_00004447;Woma_00004449;Woma_00004484;Woma_00004736;Woma_00005068;Woma_00005173;Woma_00005697;Woma_00…
GO:0044782	Up	Biological Process	cilium organization	54	194	2.86525e-09	3.75482e-07	Woma_00000094;Woma_00000438;Woma_00000820;Woma_00001021;Woma_00001099;Woma_00001278;Woma_00002121;Woma_00002217;Woma_00002688;Woma_00002850;Woma_00003906;Woma_00004049;Woma_00004599;Woma_00004708;Woma_00004869;Woma_00004912;Woma_00004954;Woma_00004970;Woma_00005035;Woma_00005077;Woma_00005245;Woma_00005496;Woma_00005980;Woma_00006577;Woma_00006909;Woma_00006985;Woma_00007006;Woma_00007253;Woma_00…
GO:0060562	Up	Biological Process	epithelial tube morphogenesis	123	604	3.15107e-09	4.03897e-07	Woma_00000090;Woma_00000094;Woma_00000095;Woma_00000188;Woma_00000190;Woma_00000433;Woma_00000663;Woma_00000891;Woma_00000911;Woma_00001278;Woma_00001331;Woma_00001333;Woma_00001340;Woma_00001936;Woma_00002259;Woma_00002457;Woma_00002472;Woma_00002473;Woma_00002506;Woma_00002507;Woma_00002688;Woma_00002771;Woma_00002962;Woma_00002998;Woma_00003087;Woma_00003118;Woma_00003119;Woma_00003515;Woma_00…
GO:0001709	Up	Biological Process	cell fate determination	52	184	3.1784e-09	4.03897e-07	Woma_00000094;Woma_00000095;Woma_00000570;Woma_00000663;Woma_00000911;Woma_00001331;Woma_00001333;Woma_00001936;Woma_00002131;Woma_00002227;Woma_00002457;Woma_00002458;Woma_00002472;Woma_00002473;Woma_00002771;Woma_00002918;Woma_00002962;Woma_00003905;Woma_00003931;Woma_00004087;Woma_00004159;Woma_00004736;Woma_00004867;Woma_00004999;Woma_00005173;Woma_00005325;Woma_00005697;Woma_00005980;Woma_00…
GO:0001764	Up	Biological Process	neuron migration	39	119	3.27668e-09	4.0414e-07	Woma_00000127;Woma_00000130;Woma_00000814;Woma_00001684;Woma_00001936;Woma_00002379;Woma_00002380;Woma_00002457;Woma_00002472;Woma_00002473;Woma_00003515;Woma_00003517;Woma_00003592;Woma_00004484;Woma_00004599;Woma_00004736;Woma_00004999;Woma_00005003;Woma_00005287;Woma_00006825;Woma_00007601;Woma_00008695;Woma_00008717;Woma_00009431;Woma_00009649;Woma_00009677;Woma_00010770;Woma_00010773;Woma_00…
GO:0050920	Up	Biological Process	regulation of chemotaxis	39	119	3.27668e-09	4.0414e-07	Woma_00000078;Woma_00000081;Woma_00000094;Woma_00000911;Woma_00001667;Woma_00001668;Woma_00002457;Woma_00004484;Woma_00004553;Woma_00004565;Woma_00004567;Woma_00004599;Woma_00004736;Woma_00006077;Woma_00006194;Woma_00007371;Woma_00007601;Woma_00008695;Woma_00008717;Woma_00009431;Woma_00009677;Woma_00009687;Woma_00010300;Woma_00010754;Woma_00010770;Woma_00010773;Woma_00011328;Woma_00011959;Woma_00…
GO:0048863	Up	Biological Process	stem cell differentiation	65	255	3.62182e-09	4.40235e-07	Woma_00000090;Woma_00000094;Woma_00000095;Woma_00000663;Woma_00000911;Woma_00001331;Woma_00001333;Woma_00001433;Woma_00001800;Woma_00001936;Woma_00002227;Woma_00002457;Woma_00002458;Woma_00002771;Woma_00002962;Woma_00003367;Woma_00003369;Woma_00003515;Woma_00003517;Woma_00003570;Woma_00004159;Woma_00004162;Woma_00004330;Woma_00004599;Woma_00004999;Woma_00005003;Woma_00005173;Woma_00006372;Woma_00…
GO:0007417	Up	Biological Process	central nervous system development	138	707	5.72254e-09	6.85642e-07	Woma_00000078;Woma_00000081;Woma_00000094;Woma_00000095;Woma_00000127;Woma_00000130;Woma_00000279;Woma_00000408;Woma_00000551;Woma_00000663;Woma_00000814;Woma_00000891;Woma_00000911;Woma_00001049;Woma_00001051;Woma_00001278;Woma_00001331;Woma_00001335;Woma_00001340;Woma_00001433;Woma_00001684;Woma_00001791;Woma_00001936;Woma_00002457;Woma_00002458;Woma_00002472;Woma_00002473;Woma_00002611;Woma_00…
GO:0000226	Up	Biological Process	microtubule cytoskeleton organization	104	490	6.02762e-09	7.12023e-07	Woma_00000279;Woma_00000438;Woma_00000570;Woma_00000812;Woma_00000814;Woma_00000820;Woma_00000891;Woma_00001196;Woma_00001278;Woma_00001561;Woma_00001684;Woma_00001737;Woma_00001936;Woma_00002001;Woma_00002041;Woma_00002121;Woma_00002131;Woma_00002217;Woma_00002271;Woma_00002611;Woma_00002688;Woma_00002809;Woma_00002998;Woma_00003515;Woma_00003517;Woma_00003814;Woma_00003906;Woma_00003931;Woma_00…
GO:0050768	Up	Biological Process	negative regulation of neurogenesis	60	231	6.87533e-09	7.9871e-07	Woma_00000078;Woma_00000081;Woma_00000094;Woma_00000095;Woma_00000198;Woma_00000663;Woma_00000814;Woma_00000911;Woma_00001433;Woma_00001684;Woma_00001936;Woma_00002457;Woma_00002771;Woma_00002962;Woma_00003515;Woma_00003517;Woma_00003843;Woma_00004286;Woma_00004287;Woma_00004288;Woma_00004447;Woma_00004449;Woma_00004484;Woma_00004736;Woma_00005068;Woma_00005697;Woma_00006486;Woma_00007006;Woma_00…
GO:0045664	Up	Biological Process	regulation of neuron differentiation	110	529	7.08499e-09	7.9871e-07	Woma_00000078;Woma_00000081;Woma_00000094;Woma_00000095;Woma_00000190;Woma_00000198;Woma_00000551;Woma_00000663;Woma_00000814;Woma_00000891;Woma_00000911;Woma_00001433;Woma_00001667;Woma_00001668;Woma_00001684;Woma_00001791;Woma_00001800;Woma_00002457;Woma_00002472;Woma_00002473;Woma_00002771;Woma_00002962;Woma_00003515;Woma_00003517;Woma_00003889;Woma_00004286;Woma_00004287;Woma_00004288;Woma_00…
GO:0021510	Up	Biological Process	spinal cord development	29	76	7.09974e-09	7.9871e-07	Woma_00000094;Woma_00000891;Woma_00000911;Woma_00001791;Woma_00002457;Woma_00002771;Woma_00004159;Woma_00004484;Woma_00004999;Woma_00005003;Woma_00005530;Woma_00005697;Woma_00007371;Woma_00007601;Woma_00008269;Woma_00010770;Woma_00010773;Woma_00010833;Woma_00011959;Woma_00012141;Woma_00012219;Woma_00013068;Woma_00013517;Woma_00013687;Woma_00014660;Woma_00015314;Woma_00015321;Woma_00016111;Woma_00…
GO:0044767	Up	Biological Process	single-organism developmental process	574	3982	7.14239e-09	7.9871e-07	Woma_00000078;Woma_00000081;Woma_00000090;Woma_00000094;Woma_00000095;Woma_00000096;Woma_00000110;Woma_00000127;Woma_00000130;Woma_00000188;Woma_00000190;Woma_00000198;Woma_00000228;Woma_00000279;Woma_00000317;Woma_00000319;Woma_00000391;Woma_00000408;Woma_00000426;Woma_00000433;Woma_00000438;Woma_00000551;Woma_00000560;Woma_00000562;Woma_00000570;Woma_00000663;Woma_00000714;Woma_00000812;Woma_00…
GO:0061074	Up	Biological Process	regulation of neural retina development	10	11	7.41127e-09	8.08391e-07	Woma_00000911;Woma_00002771;Woma_00004447;Woma_00004449;Woma_00005941;Woma_00006825;Woma_00011996;Woma_00012975;Woma_00013975;Woma_00016030
GO:0035295	Up	Biological Process	tube development	186	1033	7.42174e-09	8.08391e-07	Woma_00000090;Woma_00000094;Woma_00000095;Woma_00000188;Woma_00000190;Woma_00000279;Woma_00000433;Woma_00000663;Woma_00000891;Woma_00000911;Woma_00001255;Woma_00001278;Woma_00001331;Woma_00001333;Woma_00001335;Woma_00001340;Woma_00001936;Woma_00002131;Woma_00002259;Woma_00002449;Woma_00002457;Woma_00002458;Woma_00002472;Woma_00002473;Woma_00002506;Woma_00002507;Woma_00002688;Woma_00002760;Woma_00…
GO:2000179	Up	Biological Process	positive regulation of neural precursor cell proliferation	19	37	8.58818e-09	9.23449e-07	Woma_00000094;Woma_00000095;Woma_00000911;Woma_00001684;Woma_00001936;Woma_00002457;Woma_00002771;Woma_00002962;Woma_00003894;Woma_00003895;Woma_00003899;Woma_00006372;Woma_00008832;Woma_00010683;Woma_00011959;Woma_00014779;Woma_00015314;Woma_00016111;Woma_00016359
GO:0032501	Up	Biological Process	multicellular organismal process	616	4332	8.89293e-09	9.44113e-07	Woma_00000078;Woma_00000081;Woma_00000090;Woma_00000094;Woma_00000095;Woma_00000096;Woma_00000110;Woma_00000127;Woma_00000130;Woma_00000188;Woma_00000190;Woma_00000198;Woma_00000229;Woma_00000279;Woma_00000317;Woma_00000319;Woma_00000390;Woma_00000391;Woma_00000408;Woma_00000425;Woma_00000433;Woma_00000551;Woma_00000560;Woma_00000562;Woma_00000570;Woma_00000663;Woma_00000714;Woma_00000812;Woma_00…
GO:0048856	Up	Biological Process	anatomical structure development	559	3866	9.62861e-09	1.00604e-06	Woma_00000078;Woma_00000081;Woma_00000090;Woma_00000094;Woma_00000095;Woma_00000096;Woma_00000127;Woma_00000130;Woma_00000188;Woma_00000190;Woma_00000198;Woma_00000228;Woma_00000279;Woma_00000317;Woma_00000319;Woma_00000391;Woma_00000408;Woma_00000426;Woma_00000433;Woma_00000438;Woma_00000551;Woma_00000560;Woma_00000562;Woma_00000570;Woma_00000663;Woma_00000714;Woma_00000812;Woma_00000814;Woma_00…
GO:0009888	Up	Biological Process	tissue development	270	1633	9.71616e-09	1.00604e-06	Woma_00000090;Woma_00000094;Woma_00000095;Woma_00000127;Woma_00000130;Woma_00000188;Woma_00000190;Woma_00000198;Woma_00000279;Woma_00000433;Woma_00000663;Woma_00000714;Woma_00000891;Woma_00000911;Woma_00001049;Woma_00001051;Woma_00001069;Woma_00001195;Woma_00001255;Woma_00001278;Woma_00001331;Woma_00001333;Woma_00001335;Woma_00001340;Woma_00001791;Woma_00001936;Woma_00002131;Woma_00002227;Woma_00…
GO:0050922	Up	Biological Process	negative regulation of chemotaxis	12	16	1.2711e-08	1.30008e-06	Woma_00000078;Woma_00000081;Woma_00000094;Woma_00004484;Woma_00007601;Woma_00008695;Woma_00009431;Woma_00010300;Woma_00010770;Woma_00010773;Woma_00014099;Woma_00014660
GO:0098609	Up	Biological Process	cell-cell adhesion	78	338	1.28883e-08	1.30234e-06	Woma_00000090;Woma_00000094;Woma_00000095;Woma_00000127;Woma_00000130;Woma_00000198;Woma_00000279;Woma_00000317;Woma_00000319;Woma_00000637;Woma_00000663;Woma_00000814;Woma_00000911;Woma_00001195;Woma_00001791;Woma_00001936;Woma_00002789;Woma_00002962;Woma_00003515;Woma_00003517;Woma_00004159;Woma_00004330;Woma_00005510;Woma_00005841;Woma_00006194;Woma_00006253;Woma_00006924;Woma_00007183;Woma_00…
GO:0046530	Up	Biological Process	photoreceptor cell differentiation	60	235	1.37837e-08	1.37624e-06	Woma_00000094;Woma_00000095;Woma_00000198;Woma_00000911;Woma_00001838;Woma_00001936;Woma_00002472;Woma_00002473;Woma_00002688;Woma_00002771;Woma_00003893;Woma_00004049;Woma_00004447;Woma_00004449;Woma_00004599;Woma_00004624;Woma_00004854;Woma_00004912;Woma_00005173;Woma_00005734;Woma_00005980;Woma_00006372;Woma_00006486;Woma_00006991;Woma_00007172;Woma_00007185;Woma_00007679;Woma_00007933;Woma_00…
GO:0048285	Up	Biological Process	organelle fission	112	548	1.40981e-08	1.39107e-06	Woma_00000279;Woma_00000570;Woma_00000812;Woma_00000820;Woma_00001102;Woma_00001196;Woma_00001561;Woma_00001684;Woma_00001737;Woma_00001936;Woma_00002001;Woma_00002041;Woma_00002121;Woma_00002217;Woma_00002271;Woma_00002287;Woma_00002611;Woma_00002998;Woma_00003105;Woma_00003367;Woma_00003369;Woma_00003556;Woma_00003573;Woma_00003814;Woma_00003889;Woma_00003931;Woma_00004048;Woma_00004599;Woma_00…
GO:0032502	Up	Biological Process	developmental process	577	4023	1.5713e-08	1.53238e-06	Woma_00000078;Woma_00000081;Woma_00000090;Woma_00000094;Woma_00000095;Woma_00000096;Woma_00000110;Woma_00000127;Woma_00000130;Woma_00000188;Woma_00000190;Woma_00000198;Woma_00000228;Woma_00000279;Woma_00000317;Woma_00000319;Woma_00000391;Woma_00000408;Woma_00000426;Woma_00000433;Woma_00000438;Woma_00000551;Woma_00000560;Woma_00000562;Woma_00000570;Woma_00000663;Woma_00000714;Woma_00000812;Woma_00…
GO:0040012	Up	Biological Process	regulation of locomotion	111	543	1.62929e-08	1.57068e-06	Woma_00000078;Woma_00000081;Woma_00000094;Woma_00000279;Woma_00000425;Woma_00000433;Woma_00000663;Woma_00000814;Woma_00000911;Woma_00001667;Woma_00001668;Woma_00001800;Woma_00002041;Woma_00002121;Woma_00002441;Woma_00002457;Woma_00002506;Woma_00002507;Woma_00002771;Woma_00003087;Woma_00003118;Woma_00003119;Woma_00003515;Woma_00003517;Woma_00003592;Woma_00003889;Woma_00003965;Woma_00003980;Woma_00…
GO:0007157	Up	Biological Process	heterophilic cell-cell adhesion via plasma membrane cell adhesion molecules	17	32	2.72583e-08	2.5979e-06	Woma_00000094;Woma_00000095;Woma_00000130;Woma_00005510;Woma_00005841;Woma_00006253;Woma_00007183;Woma_00007184;Woma_00007185;Woma_00007208;Woma_00007212;Woma_00012413;Woma_00012825;Woma_00012827;Woma_00012828;Woma_00013068;Woma_00015909
GO:0035272	Up	Biological Process	exocrine system development	45	158	2.85702e-08	2.67425e-06	Woma_00000094;Woma_00000279;Woma_00000663;Woma_00000911;Woma_00001667;Woma_00001668;Woma_00003118;Woma_00003119;Woma_00003607;Woma_00003889;Woma_00004005;Woma_00004006;Woma_00004162;Woma_00004286;Woma_00004287;Woma_00004288;Woma_00004484;Woma_00005173;Woma_00005941;Woma_00006854;Woma_00007349;Woma_00007601;Woma_00007705;Woma_00008523;Woma_00008695;Woma_00008896;Woma_00009431;Woma_00010736;Woma_00…
GO:0022610	Up	Biological Process	biological adhesion	110	542	2.86971e-08	2.67425e-06	Woma_00000090;Woma_00000094;Woma_00000095;Woma_00000127;Woma_00000130;Woma_00000198;Woma_00000279;Woma_00000317;Woma_00000319;Woma_00000433;Woma_00000637;Woma_00000663;Woma_00000814;Woma_00000911;Woma_00001195;Woma_00001791;Woma_00001800;Woma_00001936;Woma_00002259;Woma_00002789;Woma_00002962;Woma_00003118;Woma_00003119;Woma_00003515;Woma_00003517;Woma_00004159;Woma_00004330;Woma_00004447;Woma_00…
GO:0007548	Up	Biological Process	sex differentiation	78	344	2.92229e-08	2.69332e-06	Woma_00000094;Woma_00000095;Woma_00000279;Woma_00000663;Woma_00000911;Woma_00000927;Woma_00001331;Woma_00001684;Woma_00001936;Woma_00002041;Woma_00002271;Woma_00002533;Woma_00002760;Woma_00002962;Woma_00003105;Woma_00003118;Woma_00003119;Woma_00003843;Woma_00003889;Woma_00004082;Woma_00004159;Woma_00004162;Woma_00004330;Woma_00004447;Woma_00004449;Woma_00004484;Woma_00004553;Woma_00004565;Woma_00…
GO:0048732	Up	Biological Process	gland development	94	442	3.11657e-08	2.84116e-06	Woma_00000094;Woma_00000095;Woma_00000279;Woma_00000663;Woma_00000911;Woma_00001021;Woma_00001049;Woma_00001051;Woma_00001667;Woma_00001668;Woma_00001838;Woma_00001936;Woma_00002457;Woma_00002458;Woma_00002506;Woma_00002507;Woma_00002771;Woma_00002918;Woma_00002962;Woma_00003018;Woma_00003118;Woma_00003119;Woma_00003460;Woma_00003461;Woma_00003515;Woma_00003517;Woma_00003607;Woma_00003843;Woma_00…
GO:0002052	Up	Biological Process	positive regulation of neuroblast proliferation	16	29	3.45231e-08	3.11339e-06	Woma_00000094;Woma_00000095;Woma_00000911;Woma_00001684;Woma_00001936;Woma_00002771;Woma_00002962;Woma_00003894;Woma_00003895;Woma_00003899;Woma_00006372;Woma_00008832;Woma_00010683;Woma_00014779;Woma_00016111;Woma_00016359
GO:1902866	Up	Biological Process	regulation of retina development in camera-type eye	10	12	3.95462e-08	3.52844e-06	Woma_00000911;Woma_00002771;Woma_00004447;Woma_00004449;Woma_00005941;Woma_00006825;Woma_00011996;Woma_00012975;Woma_00013975;Woma_00016030
GO:0050793	Up	Biological Process	regulation of developmental process	262	1598	4.11251e-08	3.61967e-06	Woma_00000078;Woma_00000081;Woma_00000090;Woma_00000094;Woma_00000095;Woma_00000127;Woma_00000130;Woma_00000190;Woma_00000198;Woma_00000228;Woma_00000279;Woma_00000551;Woma_00000663;Woma_00000814;Woma_00000891;Woma_00000911;Woma_00000927;Woma_00001049;Woma_00001051;Woma_00001433;Woma_00001667;Woma_00001668;Woma_00001684;Woma_00001791;Woma_00001800;Woma_00001936;Woma_00002121;Woma_00002217;Woma_00…
GO:0048513	Up	Biological Process	animal organ development	351	2261	4.1571e-08	3.61967e-06	Woma_00000078;Woma_00000081;Woma_00000090;Woma_00000094;Woma_00000095;Woma_00000127;Woma_00000130;Woma_00000188;Woma_00000190;Woma_00000198;Woma_00000279;Woma_00000433;Woma_00000551;Woma_00000663;Woma_00000714;Woma_00000814;Woma_00000891;Woma_00000911;Woma_00000927;Woma_00001001;Woma_00001006;Woma_00001021;Woma_00001049;Woma_00001051;Woma_00001069;Woma_00001195;Woma_00001255;Woma_00001278;Woma_00…
GO:0035239	Up	Biological Process	tube morphogenesis	143	762	4.18633e-08	3.61967e-06	Woma_00000090;Woma_00000094;Woma_00000095;Woma_00000188;Woma_00000190;Woma_00000279;Woma_00000433;Woma_00000663;Woma_00000891;Woma_00000911;Woma_00001255;Woma_00001278;Woma_00001331;Woma_00001333;Woma_00001340;Woma_00001936;Woma_00002131;Woma_00002259;Woma_00002449;Woma_00002457;Woma_00002472;Woma_00002473;Woma_00002506;Woma_00002507;Woma_00002688;Woma_00002771;Woma_00002962;Woma_00002998;Woma_00…
GO:0007155	Up	Biological Process	cell adhesion	109	540	4.525e-08	3.87257e-06	Woma_00000090;Woma_00000094;Woma_00000095;Woma_00000127;Woma_00000130;Woma_00000198;Woma_00000279;Woma_00000317;Woma_00000319;Woma_00000433;Woma_00000637;Woma_00000663;Woma_00000814;Woma_00000911;Woma_00001195;Woma_00001791;Woma_00001800;Woma_00001936;Woma_00002259;Woma_00002789;Woma_00002962;Woma_00003118;Woma_00003119;Woma_00003515;Woma_00003517;Woma_00004159;Woma_00004330;Woma_00004447;Woma_00…
GO:0045596	Up	Biological Process	negative regulation of cell differentiation	90	421	4.84497e-08	4.10452e-06	Woma_00000078;Woma_00000081;Woma_00000094;Woma_00000095;Woma_00000198;Woma_00000663;Woma_00000814;Woma_00000891;Woma_00000911;Woma_00001433;Woma_00001684;Woma_00001936;Woma_00002259;Woma_00002457;Woma_00002771;Woma_00002918;Woma_00002920;Woma_00002962;Woma_00003515;Woma_00003517;Woma_00003843;Woma_00003961;Woma_00004159;Woma_00004162;Woma_00004286;Woma_00004287;Woma_00004288;Woma_00004330;Woma_00…
GO:0021879	Up	Biological Process	forebrain neuron differentiation	20	44	4.96482e-08	4.16399e-06	Woma_00001049;Woma_00001051;Woma_00002457;Woma_00002771;Woma_00002962;Woma_00003843;Woma_00004447;Woma_00004449;Woma_00004736;Woma_00007601;Woma_00008695;Woma_00010770;Woma_00010773;Woma_00011933;Woma_00012623;Woma_00014660;Woma_00015314;Woma_00015763;Woma_00016111;Woma_00016359
GO:0045665	Up	Biological Process	negative regulation of neuron differentiation	46	166	5.03376e-08	4.18002e-06	Woma_00000078;Woma_00000081;Woma_00000094;Woma_00000095;Woma_00000198;Woma_00000663;Woma_00000814;Woma_00000911;Woma_00001684;Woma_00002457;Woma_00002771;Woma_00002962;Woma_00003515;Woma_00003517;Woma_00004447;Woma_00004449;Woma_00004484;Woma_00004736;Woma_00005068;Woma_00005697;Woma_00006486;Woma_00007705;Woma_00008493;Woma_00008695;Woma_00009431;Woma_00009921;Woma_00010024;Woma_00010300;Woma_00…
GO:0001763	Up	Biological Process	morphogenesis of a branching structure	44	156	5.5893e-08	4.59583e-06	Woma_00000094;Woma_00000127;Woma_00000130;Woma_00000911;Woma_00001936;Woma_00002688;Woma_00002771;Woma_00002962;Woma_00003118;Woma_00003119;Woma_00003515;Woma_00003517;Woma_00004159;Woma_00004162;Woma_00004286;Woma_00004287;Woma_00004288;Woma_00004599;Woma_00004999;Woma_00005003;Woma_00005047;Woma_00005053;Woma_00005841;Woma_00007349;Woma_00007705;Woma_00007933;Woma_00008269;Woma_00008523;Woma_00…
GO:0001745	Up	Biological Process	compound eye morphogenesis	69	296	6.05297e-08	4.92876e-06	Woma_00000094;Woma_00000095;Woma_00000127;Woma_00000130;Woma_00000198;Woma_00000663;Woma_00000911;Woma_00001340;Woma_00001838;Woma_00001936;Woma_00002472;Woma_00002473;Woma_00002771;Woma_00003893;Woma_00004159;Woma_00004599;Woma_00004624;Woma_00004854;Woma_00005173;Woma_00005238;Woma_00005734;Woma_00005841;Woma_00005980;Woma_00006372;Woma_00006486;Woma_00007172;Woma_00007183;Woma_00007184;Woma_00…
GO:0048588	Up	Biological Process	developmental cell growth	58	233	6.38605e-08	5.1211e-06	Woma_00000078;Woma_00000081;Woma_00000127;Woma_00000130;Woma_00000911;Woma_00001936;Woma_00002379;Woma_00002380;Woma_00002457;Woma_00002472;Woma_00002473;Woma_00003515;Woma_00003517;Woma_00003931;Woma_00004286;Woma_00004287;Woma_00004288;Woma_00004330;Woma_00004484;Woma_00004599;Woma_00005047;Woma_00005053;Woma_00005287;Woma_00007183;Woma_00007184;Woma_00007185;Woma_00008695;Woma_00008717;Woma_00…
GO:0051239	Up	Biological Process	regulation of multicellular organismal process	273	1686	6.4113e-08	5.1211e-06	Woma_00000078;Woma_00000081;Woma_00000090;Woma_00000094;Woma_00000095;Woma_00000127;Woma_00000130;Woma_00000190;Woma_00000198;Woma_00000279;Woma_00000425;Woma_00000551;Woma_00000663;Woma_00000814;Woma_00000891;Woma_00000911;Woma_00000959;Woma_00001049;Woma_00001051;Woma_00001255;Woma_00001433;Woma_00001667;Woma_00001668;Woma_00001684;Woma_00001791;Woma_00001800;Woma_00001843;Woma_00001936;Woma_00…
GO:0008045	Up	Biological Process	motor neuron axon guidance	33	102	7.57136e-08	5.99066e-06	Woma_00000078;Woma_00000081;Woma_00000094;Woma_00000095;Woma_00000408;Woma_00001667;Woma_00001668;Woma_00003515;Woma_00003517;Woma_00003908;Woma_00004162;Woma_00004330;Woma_00004484;Woma_00005047;Woma_00005053;Woma_00005497;Woma_00006077;Woma_00006253;Woma_00007601;Woma_00008000;Woma_00009595;Woma_00009687;Woma_00009915;Woma_00010987;Woma_00011899;Woma_00011958;Woma_00013068;Woma_00013599;Woma_00…
GO:0050919	Up	Biological Process	negative chemotaxis	15	27	8.26609e-08	6.44506e-06	Woma_00004162;Woma_00004553;Woma_00005497;Woma_00007115;Woma_00007601;Woma_00008695;Woma_00009431;Woma_00010300;Woma_00010770;Woma_00010773;Woma_00011958;Woma_00014099;Woma_00014222;Woma_00014452;Woma_00014660
GO:0001655	Up	Biological Process	urogenital system development	60	246	8.29936e-08	6.44506e-06	Woma_00000094;Woma_00000095;Woma_00000127;Woma_00000130;Woma_00000663;Woma_00000911;Woma_00001006;Woma_00001278;Woma_00001936;Woma_00002457;Woma_00002458;Woma_00002506;Woma_00002507;Woma_00002771;Woma_00003843;Woma_00003889;Woma_00004159;Woma_00004162;Woma_00004330;Woma_00004599;Woma_00004912;Woma_00004970;Woma_00004999;Woma_00005003;Woma_00005173;Woma_00005254;Woma_00005719;Woma_00005841;Woma_00…
GO:0048568	Up	Biological Process	embryonic organ development	75	335	9.54377e-08	7.34345e-06	Woma_00000094;Woma_00000095;Woma_00000279;Woma_00000663;Woma_00000911;Woma_00001001;Woma_00001278;Woma_00001331;Woma_00001335;Woma_00001936;Woma_00001966;Woma_00001967;Woma_00002131;Woma_00002457;Woma_00002771;Woma_00002918;Woma_00002920;Woma_00002962;Woma_00003087;Woma_00004005;Woma_00004006;Woma_00004049;Woma_00004153;Woma_00004159;Woma_00004162;Woma_00004330;Woma_00004447;Woma_00004449;Woma_00…
GO:0007275	Up	Biological Process	multicellular organism development	520	3602	1.04824e-07	7.99237e-06	Woma_00000078;Woma_00000081;Woma_00000090;Woma_00000094;Woma_00000095;Woma_00000096;Woma_00000127;Woma_00000130;Woma_00000188;Woma_00000190;Woma_00000198;Woma_00000279;Woma_00000317;Woma_00000319;Woma_00000391;Woma_00000408;Woma_00000433;Woma_00000551;Woma_00000560;Woma_00000562;Woma_00000570;Woma_00000663;Woma_00000714;Woma_00000812;Woma_00000814;Woma_00000875;Woma_00000891;Woma_00000911;Woma_00…
GO:0045595	Up	Biological Process	regulation of cell differentiation	186	1069	1.08367e-07	8.18807e-06	Woma_00000078;Woma_00000081;Woma_00000090;Woma_00000094;Woma_00000095;Woma_00000130;Woma_00000190;Woma_00000198;Woma_00000551;Woma_00000663;Woma_00000814;Woma_00000891;Woma_00000911;Woma_00001049;Woma_00001051;Woma_00001433;Woma_00001667;Woma_00001668;Woma_00001684;Woma_00001791;Woma_00001800;Woma_00001936;Woma_00002259;Woma_00002457;Woma_00002458;Woma_00002472;Woma_00002473;Woma_00002771;Woma_00…
GO:0044331	Up	Biological Process	cell-cell adhesion mediated by cadherin	16	31	1.2015e-07	8.99734e-06	Woma_00000094;Woma_00000095;Woma_00000637;Woma_00002789;Woma_00005841;Woma_00007325;Woma_00008695;Woma_00009595;Woma_00011476;Woma_00012825;Woma_00012827;Woma_00012828;Woma_00013143;Woma_00013144;Woma_00013145;Woma_00013878
GO:0007010	Up	Biological Process	cytoskeleton organization	163	911	1.22255e-07	9.07389e-06	Woma_00000078;Woma_00000081;Woma_00000094;Woma_00000095;Woma_00000096;Woma_00000127;Woma_00000130;Woma_00000228;Woma_00000279;Woma_00000438;Woma_00000570;Woma_00000812;Woma_00000814;Woma_00000820;Woma_00000891;Woma_00000911;Woma_00001196;Woma_00001278;Woma_00001561;Woma_00001684;Woma_00001737;Woma_00001800;Woma_00001936;Woma_00002001;Woma_00002041;Woma_00002121;Woma_00002131;Woma_00002217;Woma_00…
GO:0007051	Up	Biological Process	spindle organization	50	194	1.65266e-07	1.21586e-05	Woma_00000570;Woma_00000812;Woma_00000820;Woma_00001196;Woma_00001561;Woma_00001684;Woma_00001737;Woma_00002001;Woma_00002041;Woma_00002121;Woma_00002217;Woma_00002271;Woma_00002611;Woma_00002998;Woma_00003814;Woma_00003931;Woma_00004862;Woma_00004869;Woma_00005397;Woma_00005398;Woma_00005574;Woma_00006041;Woma_00006128;Woma_00006588;Woma_00006704;Woma_00006965;Woma_00007006;Woma_00007217;Woma_00…
GO:0051961	Up	Biological Process	negative regulation of nervous system development	65	280	1.74318e-07	1.27131e-05	Woma_00000078;Woma_00000081;Woma_00000094;Woma_00000095;Woma_00000198;Woma_00000279;Woma_00000663;Woma_00000814;Woma_00000911;Woma_00001433;Woma_00001684;Woma_00001936;Woma_00002457;Woma_00002771;Woma_00002962;Woma_00003515;Woma_00003517;Woma_00003843;Woma_00004286;Woma_00004287;Woma_00004288;Woma_00004447;Woma_00004449;Woma_00004484;Woma_00004736;Woma_00005068;Woma_00005355;Woma_00005697;Woma_00…
GO:0021872	Up	Biological Process	forebrain generation of neurons	21	51	1.86773e-07	1.34658e-05	Woma_00001049;Woma_00001051;Woma_00001684;Woma_00002457;Woma_00002771;Woma_00002962;Woma_00003843;Woma_00004447;Woma_00004449;Woma_00004736;Woma_00007601;Woma_00008695;Woma_00010770;Woma_00010773;Woma_00011933;Woma_00012623;Woma_00014660;Woma_00015314;Woma_00015763;Woma_00016111;Woma_00016359
GO:0009954	Up	Biological Process	proximal/distal pattern formation	19	43	1.8785e-07	1.34658e-05	Woma_00000094;Woma_00000095;Woma_00000911;Woma_00001331;Woma_00001335;Woma_00001936;Woma_00002472;Woma_00002473;Woma_00004447;Woma_00004449;Woma_00004624;Woma_00008269;Woma_00008528;Woma_00009366;Woma_00009431;Woma_00011959;Woma_00011996;Woma_00012454;Woma_00014099
GO:2000177	Up	Biological Process	regulation of neural precursor cell proliferation	31	96	1.96935e-07	1.39496e-05	Woma_00000094;Woma_00000095;Woma_00000190;Woma_00000891;Woma_00000911;Woma_00001684;Woma_00001936;Woma_00002457;Woma_00002771;Woma_00002962;Woma_00003843;Woma_00003893;Woma_00003894;Woma_00003895;Woma_00003899;Woma_00004736;Woma_00006372;Woma_00007006;Woma_00008695;Woma_00008832;Woma_00009373;Woma_00010683;Woma_00010937;Woma_00011933;Woma_00011959;Woma_00011996;Woma_00012547;Woma_00014779;Woma_00…
GO:0072132	Up	Biological Process	mesenchyme morphogenesis	14	25	1.97925e-07	1.39496e-05	Woma_00000094;Woma_00001936;Woma_00004999;Woma_00005003;Woma_00005841;Woma_00006825;Woma_00007601;Woma_00007705;Woma_00008493;Woma_00008695;Woma_00010754;Woma_00010770;Woma_00010773;Woma_00013687
GO:0030900	Up	Biological Process	forebrain development	60	252	2.06466e-07	1.44133e-05	Woma_00000078;Woma_00000081;Woma_00000094;Woma_00000127;Woma_00000130;Woma_00000814;Woma_00000911;Woma_00001049;Woma_00001051;Woma_00001331;Woma_00001684;Woma_00001936;Woma_00002457;Woma_00002771;Woma_00002962;Woma_00003843;Woma_00003889;Woma_00004159;Woma_00004330;Woma_00004447;Woma_00004449;Woma_00004736;Woma_00004912;Woma_00005254;Woma_00006825;Woma_00006870;Woma_00007280;Woma_00007371;Woma_00…
GO:1902692	Up	Biological Process	regulation of neuroblast proliferation	24	64	2.07942e-07	1.44133e-05	Woma_00000094;Woma_00000095;Woma_00000190;Woma_00000911;Woma_00001684;Woma_00001936;Woma_00002771;Woma_00002962;Woma_00003843;Woma_00003893;Woma_00003894;Woma_00003895;Woma_00003899;Woma_00004736;Woma_00006372;Woma_00007006;Woma_00008832;Woma_00010683;Woma_00010937;Woma_00011996;Woma_00012547;Woma_00014779;Woma_00016111;Woma_00016359
GO:0070983	Up	Biological Process	dendrite guidance	16	32	2.13043e-07	1.46458e-05	Woma_00001667;Woma_00001668;Woma_00002771;Woma_00004484;Woma_00004553;Woma_00004565;Woma_00004567;Woma_00006253;Woma_00007601;Woma_00008695;Woma_00012588;Woma_00012804;Woma_00013687;Woma_00013975;Woma_00014099;Woma_00015909
GO:0071679	Up	Biological Process	commissural neuron axon guidance	11	16	2.23399e-07	1.52329e-05	Woma_00000279;Woma_00000911;Woma_00004599;Woma_00004736;Woma_00007601;Woma_00008269;Woma_00009431;Woma_00010770;Woma_00010773;Woma_00011958;Woma_00014099
GO:0051270	Up	Biological Process	regulation of cellular component movement	93	454	2.37441e-07	1.60598e-05	Woma_00000078;Woma_00000081;Woma_00000094;Woma_00000433;Woma_00000663;Woma_00000814;Woma_00000911;Woma_00001667;Woma_00001668;Woma_00002041;Woma_00002102;Woma_00002121;Woma_00002457;Woma_00002506;Woma_00002507;Woma_00002771;Woma_00003087;Woma_00003118;Woma_00003119;Woma_00003515;Woma_00003517;Woma_00003592;Woma_00003889;Woma_00003980;Woma_00004484;Woma_00004553;Woma_00004565;Woma_00004567;Woma_00…
GO:0007067	Up	Biological Process	mitotic nuclear division	77	356	2.89054e-07	1.93944e-05	Woma_00000279;Woma_00000570;Woma_00000812;Woma_00000820;Woma_00001196;Woma_00001684;Woma_00001737;Woma_00001936;Woma_00002001;Woma_00002041;Woma_00002121;Woma_00002271;Woma_00002287;Woma_00002611;Woma_00003814;Woma_00003889;Woma_00003931;Woma_00004048;Woma_00004599;Woma_00004862;Woma_00004869;Woma_00006191;Woma_00006588;Woma_00006704;Woma_00006909;Woma_00006965;Woma_00007006;Woma_00007217;Woma_00…
GO:2000027	Up	Biological Process	regulation of organ morphogenesis	49	192	3.03912e-07	2.01193e-05	Woma_00000094;Woma_00000095;Woma_00000911;Woma_00001936;Woma_00002506;Woma_00002507;Woma_00002771;Woma_00003515;Woma_00003517;Woma_00004159;Woma_00004162;Woma_00004484;Woma_00004599;Woma_00005173;Woma_00005841;Woma_00005980;Woma_00006194;Woma_00006372;Woma_00006486;Woma_00006825;Woma_00006991;Woma_00007115;Woma_00007331;Woma_00007371;Woma_00007601;Woma_00007705;Woma_00007933;Woma_00008493;Woma_00…
GO:0044707	Up	Biological Process	single-multicellular organism process	560	3950	3.04657e-07	2.01193e-05	Woma_00000078;Woma_00000081;Woma_00000090;Woma_00000094;Woma_00000095;Woma_00000096;Woma_00000110;Woma_00000127;Woma_00000130;Woma_00000188;Woma_00000190;Woma_00000198;Woma_00000279;Woma_00000317;Woma_00000319;Woma_00000391;Woma_00000408;Woma_00000433;Woma_00000551;Woma_00000560;Woma_00000562;Woma_00000570;Woma_00000663;Woma_00000714;Woma_00000812;Woma_00000814;Woma_00000875;Woma_00000891;Woma_00…
GO:0007431	Up	Biological Process	salivary gland development	41	149	3.31139e-07	2.16974e-05	Woma_00000279;Woma_00000663;Woma_00000911;Woma_00001667;Woma_00001668;Woma_00003118;Woma_00003119;Woma_00003607;Woma_00004005;Woma_00004006;Woma_00004162;Woma_00004286;Woma_00004287;Woma_00004288;Woma_00004484;Woma_00005173;Woma_00006854;Woma_00007349;Woma_00007601;Woma_00007705;Woma_00008523;Woma_00008695;Woma_00008896;Woma_00009431;Woma_00010736;Woma_00010754;Woma_00010770;Woma_00011037;Woma_00…
GO:0003407	Up	Biological Process	neural retina development	22	57	3.71456e-07	2.41504e-05	Woma_00000198;Woma_00000911;Woma_00002771;Woma_00004162;Woma_00004447;Woma_00004449;Woma_00004912;Woma_00005530;Woma_00005941;Woma_00006825;Woma_00007842;Woma_00009889;Woma_00009911;Woma_00011996;Woma_00012975;Woma_00013878;Woma_00013975;Woma_00014329;Woma_00014415;Woma_00016030;Woma_00016111;Woma_00016359
GO:0016339	Up	Biological Process	calcium-dependent cell-cell adhesion via plasma membrane cell adhesion molecules	14	26	3.80506e-07	2.45485e-05	Woma_00000637;Woma_00002789;Woma_00005510;Woma_00005841;Woma_00007325;Woma_00008717;Woma_00011476;Woma_00012825;Woma_00012827;Woma_00012828;Woma_00013143;Woma_00013144;Woma_00013145;Woma_00013878
GO:0072073	Up	Biological Process	kidney epithelium development	26	75	3.99554e-07	2.55806e-05	Woma_00000094;Woma_00000663;Woma_00000911;Woma_00001936;Woma_00004159;Woma_00004162;Woma_00005254;Woma_00005719;Woma_00005841;Woma_00007068;Woma_00007183;Woma_00007184;Woma_00007185;Woma_00007601;Woma_00007705;Woma_00008269;Woma_00008523;Woma_00010770;Woma_00010773;Woma_00011913;Woma_00011933;Woma_00013425;Woma_00014342;Woma_00014660;Woma_00015901;Woma_00016030
GO:0048843	Up	Biological Process	negative regulation of axon extension involved in axon guidance	8	9	4.08328e-07	2.56976e-05	Woma_00000078;Woma_00000081;Woma_00004484;Woma_00008695;Woma_00009431;Woma_00010300;Woma_00014099;Woma_00014660
GO:1902668	Up	Biological Process	negative regulation of axon guidance	8	9	4.08328e-07	2.56976e-05	Woma_00000078;Woma_00000081;Woma_00004484;Woma_00008695;Woma_00009431;Woma_00010300;Woma_00014099;Woma_00014660
GO:0001754	Up	Biological Process	eye photoreceptor cell differentiation	51	205	4.10573e-07	2.56976e-05	Woma_00000094;Woma_00000095;Woma_00000198;Woma_00000911;Woma_00001838;Woma_00002472;Woma_00002473;Woma_00002771;Woma_00003893;Woma_00004049;Woma_00004624;Woma_00004854;Woma_00004912;Woma_00005173;Woma_00005734;Woma_00005980;Woma_00006372;Woma_00006486;Woma_00006991;Woma_00007172;Woma_00007185;Woma_00007679;Woma_00007933;Woma_00008200;Woma_00008203;Woma_00008523;Woma_00008528;Woma_00008717;Woma_00…
GO:0007143	Up	Biological Process	female meiotic division	27	80	4.44844e-07	2.76363e-05	Woma_00000570;Woma_00001561;Woma_00001737;Woma_00002001;Woma_00002271;Woma_00002611;Woma_00002998;Woma_00003814;Woma_00003931;Woma_00005325;Woma_00005397;Woma_00005398;Woma_00005574;Woma_00006128;Woma_00007006;Woma_00007323;Woma_00009083;Woma_00009505;Woma_00010202;Woma_00010597;Woma_00011342;Woma_00012060;Woma_00012470;Woma_00012500;Woma_00012611;Woma_00013000;Woma_00013117
GO:0060322	Up	Biological Process	head development	108	557	4.49481e-07	2.77191e-05	Woma_00000078;Woma_00000081;Woma_00000094;Woma_00000127;Woma_00000130;Woma_00000190;Woma_00000279;Woma_00000663;Woma_00000814;Woma_00000891;Woma_00000911;Woma_00001049;Woma_00001051;Woma_00001331;Woma_00001335;Woma_00001340;Woma_00001684;Woma_00001936;Woma_00002457;Woma_00002472;Woma_00002473;Woma_00002611;Woma_00002771;Woma_00002918;Woma_00002962;Woma_00003515;Woma_00003517;Woma_00003843;Woma_00…
GO:0003272	Up	Biological Process	endocardial cushion formation	10	14	4.74537e-07	2.88402e-05	Woma_00000094;Woma_00004999;Woma_00005003;Woma_00005841;Woma_00007601;Woma_00007705;Woma_00008493;Woma_00010754;Woma_00010770;Woma_00010773
GO:0007056	Up	Biological Process	spindle assembly involved in female meiosis	10	14	4.74537e-07	2.88402e-05	Woma_00001561;Woma_00001737;Woma_00002611;Woma_00002998;Woma_00003931;Woma_00007006;Woma_00011342;Woma_00012470;Woma_00012611;Woma_00013117
GO:0072001	Up	Biological Process	renal system development	55	229	4.95938e-07	2.9924e-05	Woma_00000094;Woma_00000095;Woma_00000127;Woma_00000130;Woma_00000663;Woma_00000911;Woma_00001006;Woma_00001278;Woma_00001936;Woma_00002457;Woma_00002458;Woma_00002506;Woma_00002507;Woma_00002771;Woma_00004159;Woma_00004162;Woma_00004330;Woma_00004599;Woma_00004912;Woma_00004970;Woma_00005173;Woma_00005254;Woma_00005719;Woma_00005841;Woma_00006360;Woma_00007068;Woma_00007183;Woma_00007184;Woma_00…
GO:0048841	Up	Biological Process	regulation of axon extension involved in axon guidance	15	30	5.14575e-07	3.08267e-05	Woma_00000078;Woma_00000081;Woma_00002457;Woma_00004484;Woma_00008695;Woma_00009431;Woma_00009687;Woma_00010300;Woma_00013068;Woma_00013143;Woma_00013144;Woma_00013145;Woma_00014099;Woma_00014660;Woma_00015314
GO:0060041	Up	Biological Process	retina development in camera-type eye	35	120	5.33459e-07	3.17313e-05	Woma_00000198;Woma_00000911;Woma_00001800;Woma_00001966;Woma_00001967;Woma_00002771;Woma_00002962;Woma_00003118;Woma_00003119;Woma_00004162;Woma_00004447;Woma_00004449;Woma_00004912;Woma_00004970;Woma_00005530;Woma_00005941;Woma_00006825;Woma_00007679;Woma_00007842;Woma_00008137;Woma_00009889;Woma_00009911;Woma_00011879;Woma_00011913;Woma_00011959;Woma_00011996;Woma_00012374;Woma_00012975;Woma_00…
GO:0003203	Up	Biological Process	endocardial cushion morphogenesis	11	17	5.62605e-07	3.32294e-05	Woma_00000094;Woma_00004999;Woma_00005003;Woma_00005841;Woma_00007601;Woma_00007705;Woma_00008493;Woma_00010754;Woma_00010770;Woma_00010773;Woma_00013687
GO:0048665	Up	Biological Process	neuron fate specification	16	34	6.14092e-07	3.60167e-05	Woma_00000911;Woma_00001791;Woma_00002457;Woma_00002771;Woma_00002962;Woma_00004624;Woma_00004999;Woma_00005697;Woma_00008523;Woma_00011959;Woma_00013687;Woma_00013975;Woma_00015314;Woma_00016030;Woma_00016111;Woma_00016359
GO:0021537	Up	Biological Process	telencephalon development	45	174	6.19139e-07	3.60605e-05	Woma_00000127;Woma_00000130;Woma_00000814;Woma_00000911;Woma_00001049;Woma_00001051;Woma_00001331;Woma_00001684;Woma_00001936;Woma_00002457;Woma_00002771;Woma_00002962;Woma_00003889;Woma_00004330;Woma_00004447;Woma_00004449;Woma_00004736;Woma_00004912;Woma_00007280;Woma_00007371;Woma_00007601;Woma_00008695;Woma_00009431;Woma_00009889;Woma_00010770;Woma_00010773;Woma_00010916;Woma_00011933;Woma_00…
GO:0060581	Up	Biological Process	cell fate commitment involved in pattern specification	20	50	6.41284e-07	3.70927e-05	Woma_00000094;Woma_00000095;Woma_00000911;Woma_00002457;Woma_00002962;Woma_00003905;Woma_00004159;Woma_00005530;Woma_00005980;Woma_00006372;Woma_00007172;Woma_00008493;Woma_00008695;Woma_00011533;Woma_00012547;Woma_00013198;Woma_00013687;Woma_00015314;Woma_00016111;Woma_00016359
GO:0010160	Up	Biological Process	formation of organ boundary	19	46	6.77832e-07	3.86365e-05	Woma_00000094;Woma_00000095;Woma_00001667;Woma_00001668;Woma_00002472;Woma_00002473;Woma_00002962;Woma_00003905;Woma_00004484;Woma_00005173;Woma_00005980;Woma_00006372;Woma_00007172;Woma_00007601;Woma_00008493;Woma_00010770;Woma_00011958;Woma_00013198;Woma_00014660
GO:0014016	Up	Biological Process	neuroblast differentiation	19	46	6.77832e-07	3.86365e-05	Woma_00000094;Woma_00000095;Woma_00001331;Woma_00001333;Woma_00001800;Woma_00001936;Woma_00002457;Woma_00002458;Woma_00002771;Woma_00004159;Woma_00004999;Woma_00006372;Woma_00006991;Woma_00010937;Woma_00011933;Woma_00011996;Woma_00012440;Woma_00014779;Woma_00015314
GO:0001657	Up	Biological Process	ureteric bud development	18	42	6.91006e-07	3.86365e-05	Woma_00000911;Woma_00001936;Woma_00004159;Woma_00004162;Woma_00005254;Woma_00005841;Woma_00007068;Woma_00007601;Woma_00007705;Woma_00008269;Woma_00008523;Woma_00010770;Woma_00010773;Woma_00011913;Woma_00011933;Woma_00014660;Woma_00015901;Woma_00016030
GO:0072163	Up	Biological Process	mesonephric epithelium development	18	42	6.91006e-07	3.86365e-05	Woma_00000911;Woma_00001936;Woma_00004159;Woma_00004162;Woma_00005254;Woma_00005841;Woma_00007068;Woma_00007601;Woma_00007705;Woma_00008269;Woma_00008523;Woma_00010770;Woma_00010773;Woma_00011913;Woma_00011933;Woma_00014660;Woma_00015901;Woma_00016030
GO:0072164	Up	Biological Process	mesonephric tubule development	18	42	6.91006e-07	3.86365e-05	Woma_00000911;Woma_00001936;Woma_00004159;Woma_00004162;Woma_00005254;Woma_00005841;Woma_00007068;Woma_00007601;Woma_00007705;Woma_00008269;Woma_00008523;Woma_00010770;Woma_00010773;Woma_00011913;Woma_00011933;Woma_00014660;Woma_00015901;Woma_00016030
GO:0007420	Up	Biological Process	brain development	102	523	7.26474e-07	4.03506e-05	Woma_00000078;Woma_00000081;Woma_00000094;Woma_00000127;Woma_00000130;Woma_00000279;Woma_00000663;Woma_00000814;Woma_00000891;Woma_00000911;Woma_00001049;Woma_00001051;Woma_00001331;Woma_00001335;Woma_00001340;Woma_00001684;Woma_00001936;Woma_00002457;Woma_00002472;Woma_00002473;Woma_00002611;Woma_00002771;Woma_00002962;Woma_00003515;Woma_00003517;Woma_00003843;Woma_00003889;Woma_00004159;Woma_00…
GO:1990138	Up	Biological Process	neuron projection extension	46	181	7.96627e-07	4.3956e-05	Woma_00000078;Woma_00000081;Woma_00001936;Woma_00002379;Woma_00002380;Woma_00002457;Woma_00002472;Woma_00002473;Woma_00003515;Woma_00003517;Woma_00003931;Woma_00004286;Woma_00004287;Woma_00004288;Woma_00004330;Woma_00004484;Woma_00004599;Woma_00005047;Woma_00005053;Woma_00005287;Woma_00008695;Woma_00008717;Woma_00009431;Woma_00009687;Woma_00009921;Woma_00010300;Woma_00010683;Woma_00011023;Woma_00…
GO:0001736	Up	Biological Process	establishment of planar polarity	39	143	8.20961e-07	4.50026e-05	Woma_00000094;Woma_00000095;Woma_00003515;Woma_00003517;Woma_00004159;Woma_00004162;Woma_00004599;Woma_00004912;Woma_00005035;Woma_00005841;Woma_00006991;Woma_00007115;Woma_00007185;Woma_00008695;Woma_00008717;Woma_00009258;Woma_00009431;Woma_00009677;Woma_00010833;Woma_00010893;Woma_00011195;Woma_00011324;Woma_00011328;Woma_00011533;Woma_00011537;Woma_00012454;Woma_00012825;Woma_00012827;Woma_00…
GO:0031344	Up	Biological Process	regulation of cell projection organization	101	519	9.19464e-07	5.0075e-05	Woma_00000078;Woma_00000081;Woma_00000094;Woma_00000095;Woma_00000198;Woma_00000551;Woma_00000814;Woma_00000891;Woma_00001667;Woma_00001668;Woma_00001800;Woma_00002121;Woma_00002217;Woma_00002457;Woma_00002472;Woma_00002473;Woma_00002688;Woma_00002771;Woma_00003515;Woma_00003517;Woma_00003889;Woma_00004153;Woma_00004159;Woma_00004330;Woma_00004484;Woma_00004553;Woma_00004565;Woma_00004567;Woma_00…
GO:0001822	Up	Biological Process	kidney development	42	160	9.55927e-07	5.13933e-05	Woma_00000094;Woma_00000127;Woma_00000130;Woma_00000663;Woma_00000911;Woma_00001006;Woma_00001278;Woma_00001936;Woma_00002506;Woma_00002507;Woma_00002771;Woma_00004159;Woma_00004162;Woma_00004599;Woma_00004970;Woma_00005254;Woma_00005719;Woma_00005841;Woma_00006360;Woma_00007068;Woma_00007183;Woma_00007184;Woma_00007185;Woma_00007371;Woma_00007601;Woma_00007705;Woma_00007933;Woma_00008269;Woma_00…
GO:0022612	Up	Biological Process	gland morphogenesis	42	160	9.55927e-07	5.13933e-05	Woma_00000094;Woma_00000279;Woma_00000663;Woma_00000911;Woma_00002458;Woma_00002771;Woma_00003118;Woma_00003119;Woma_00003607;Woma_00003889;Woma_00004005;Woma_00004006;Woma_00004162;Woma_00004286;Woma_00004287;Woma_00004288;Woma_00005047;Woma_00005053;Woma_00007601;Woma_00007705;Woma_00008269;Woma_00008523;Woma_00008695;Woma_00008896;Woma_00009431;Woma_00010736;Woma_00010754;Woma_00010770;Woma_00…
GO:0003177	Up	Biological Process	pulmonary valve development	9	12	9.64669e-07	5.1533e-05	Woma_00000094;Woma_00000663;Woma_00004999;Woma_00005003;Woma_00007601;Woma_00008493;Woma_00010770;Woma_00010773;Woma_00014660
GO:0007164	Up	Biological Process	establishment of tissue polarity	39	144	9.95588e-07	5.28481e-05	Woma_00000094;Woma_00000095;Woma_00003515;Woma_00003517;Woma_00004159;Woma_00004162;Woma_00004599;Woma_00004912;Woma_00005035;Woma_00005841;Woma_00006991;Woma_00007115;Woma_00007185;Woma_00008695;Woma_00008717;Woma_00009258;Woma_00009431;Woma_00009677;Woma_00010833;Woma_00010893;Woma_00011195;Woma_00011324;Woma_00011328;Woma_00011533;Woma_00011537;Woma_00012454;Woma_00012825;Woma_00012827;Woma_00…
GO:0001823	Up	Biological Process	mesonephros development	18	43	1.05328e-06	5.55588e-05	Woma_00000911;Woma_00001936;Woma_00004159;Woma_00004162;Woma_00005254;Woma_00005841;Woma_00007068;Woma_00007601;Woma_00007705;Woma_00008269;Woma_00008523;Woma_00010770;Woma_00010773;Woma_00011913;Woma_00011933;Woma_00014660;Woma_00015901;Woma_00016030
GO:0050953	Up	Biological Process	sensory perception of light stimulus	28	88	1.072e-06	5.61927e-05	Woma_00001001;Woma_00001099;Woma_00001838;Woma_00002473;Woma_00004153;Woma_00005734;Woma_00006194;Woma_00006253;Woma_00006679;Woma_00006825;Woma_00007325;Woma_00007500;Woma_00008137;Woma_00008200;Woma_00008523;Woma_00009321;Woma_00009575;Woma_00010300;Woma_00011563;Woma_00011565;Woma_00011968;Woma_00011996;Woma_00013975;Woma_00013993;Woma_00015909;Woma_00016030;Woma_00016111;Woma_00016359
GO:0007447	Up	Biological Process	imaginal disc pattern formation	31	103	1.12253e-06	5.8476e-05	Woma_00000094;Woma_00000095;Woma_00000663;Woma_00000911;Woma_00001331;Woma_00001333;Woma_00002472;Woma_00002473;Woma_00003388;Woma_00003894;Woma_00004159;Woma_00004447;Woma_00004449;Woma_00004624;Woma_00004999;Woma_00005003;Woma_00005257;Woma_00005841;Woma_00007705;Woma_00008000;Woma_00008269;Woma_00008493;Woma_00008528;Woma_00009366;Woma_00011959;Woma_00012454;Woma_00012825;Woma_00012827;Woma_00…
GO:0048754	Up	Biological Process	branching morphogenesis of an epithelial tube	37	134	1.1296e-06	5.84813e-05	Woma_00000094;Woma_00000911;Woma_00001936;Woma_00002688;Woma_00002962;Woma_00003118;Woma_00003119;Woma_00004159;Woma_00004162;Woma_00004286;Woma_00004287;Woma_00004288;Woma_00004599;Woma_00004999;Woma_00005003;Woma_00005047;Woma_00005053;Woma_00005841;Woma_00007349;Woma_00007705;Woma_00007933;Woma_00008269;Woma_00008523;Woma_00008695;Woma_00008717;Woma_00009595;Woma_00009915;Woma_00010300;Woma_00…
GO:0003176	Up	Biological Process	aortic valve development	10	15	1.26651e-06	6.47696e-05	Woma_00000094;Woma_00000663;Woma_00004999;Woma_00005003;Woma_00007601;Woma_00008493;Woma_00010119;Woma_00010770;Woma_00010773;Woma_00014660
GO:0051255	Up	Biological Process	spindle midzone assembly	10	15	1.26651e-06	6.47696e-05	Woma_00000570;Woma_00002001;Woma_00002271;Woma_00003931;Woma_00005397;Woma_00005398;Woma_00007006;Woma_00007217;Woma_00011342;Woma_00012500
GO:0007126	Up	Biological Process	meiotic nuclear division	55	236	1.37858e-06	7.00736e-05	Woma_00000570;Woma_00001102;Woma_00001561;Woma_00001684;Woma_00001737;Woma_00002001;Woma_00002121;Woma_00002217;Woma_00002271;Woma_00002611;Woma_00002998;Woma_00003105;Woma_00003367;Woma_00003369;Woma_00003556;Woma_00003573;Woma_00003814;Woma_00003931;Woma_00004867;Woma_00005325;Woma_00005397;Woma_00005398;Woma_00005400;Woma_00005574;Woma_00006041;Woma_00006128;Woma_00006985;Woma_00007006;Woma_00…
GO:0043010	Up	Biological Process	camera-type eye development	51	213	1.4279e-06	7.21435e-05	Woma_00000094;Woma_00000198;Woma_00000663;Woma_00000911;Woma_00001800;Woma_00001936;Woma_00001966;Woma_00001967;Woma_00002771;Woma_00002962;Woma_00003118;Woma_00003119;Woma_00004162;Woma_00004330;Woma_00004447;Woma_00004449;Woma_00004912;Woma_00004970;Woma_00005530;Woma_00005941;Woma_00006253;Woma_00006825;Woma_00006974;Woma_00007679;Woma_00007705;Woma_00007842;Woma_00007933;Woma_00008137;Woma_00…
GO:0021515	Up	Biological Process	cell differentiation in spinal cord	15	32	1.47668e-06	7.4161e-05	Woma_00000094;Woma_00000911;Woma_00001791;Woma_00002457;Woma_00004159;Woma_00004999;Woma_00005003;Woma_00005530;Woma_00005697;Woma_00008269;Woma_00011959;Woma_00013687;Woma_00015314;Woma_00016111;Woma_00016359
GO:0051783	Up	Biological Process	regulation of nuclear division	47	191	1.63243e-06	8.14953e-05	Woma_00000820;Woma_00001196;Woma_00001737;Woma_00002001;Woma_00002041;Woma_00002121;Woma_00002271;Woma_00002287;Woma_00003105;Woma_00003814;Woma_00003889;Woma_00003931;Woma_00004048;Woma_00004869;Woma_00006128;Woma_00006965;Woma_00007006;Woma_00007217;Woma_00007280;Woma_00007362;Woma_00007618;Woma_00007690;Woma_00007705;Woma_00008031;Woma_00008695;Woma_00009083;Woma_00010024;Woma_00010202;Woma_00…
GO:0042384	Up	Biological Process	cilium assembly	23	66	1.67683e-06	8.32166e-05	Woma_00001278;Woma_00002121;Woma_00002217;Woma_00002688;Woma_00003906;Woma_00004049;Woma_00004970;Woma_00005035;Woma_00005077;Woma_00005980;Woma_00006577;Woma_00006909;Woma_00006985;Woma_00007371;Woma_00008706;Woma_00010013;Woma_00010533;Woma_00010833;Woma_00011879;Woma_00012777;Woma_00013357;Woma_00014437;Woma_00015901
GO:0009855	Up	Biological Process	determination of bilateral symmetry	32	110	1.73543e-06	8.56178e-05	Woma_00000094;Woma_00000911;Woma_00001278;Woma_00001936;Woma_00002688;Woma_00003087;Woma_00004049;Woma_00004447;Woma_00004449;Woma_00004484;Woma_00004599;Woma_00004970;Woma_00004999;Woma_00005003;Woma_00005530;Woma_00005697;Woma_00006991;Woma_00007371;Woma_00007842;Woma_00008493;Woma_00008522;Woma_00008695;Woma_00008706;Woma_00010119;Woma_00010533;Woma_00010549;Woma_00010551;Woma_00011453;Woma_00…
GO:0045137	Up	Biological Process	development of primary sexual characteristics	53	226	1.75362e-06	8.60097e-05	Woma_00000279;Woma_00000663;Woma_00000911;Woma_00000927;Woma_00001331;Woma_00001684;Woma_00002041;Woma_00002271;Woma_00002533;Woma_00003105;Woma_00003118;Woma_00003119;Woma_00003843;Woma_00003889;Woma_00004082;Woma_00004162;Woma_00004330;Woma_00004484;Woma_00004624;Woma_00004999;Woma_00005238;Woma_00006194;Woma_00007601;Woma_00007933;Woma_00008136;Woma_00008269;Woma_00008448;Woma_00008523;Woma_00…
GO:0061351	Up	Biological Process	neural precursor cell proliferation	46	186	1.81376e-06	8.84417e-05	Woma_00000094;Woma_00000095;Woma_00000190;Woma_00000891;Woma_00000911;Woma_00001684;Woma_00001936;Woma_00002457;Woma_00002611;Woma_00002771;Woma_00002962;Woma_00003843;Woma_00003893;Woma_00003894;Woma_00003895;Woma_00003899;Woma_00004159;Woma_00004330;Woma_00004736;Woma_00006372;Woma_00006909;Woma_00007006;Woma_00007371;Woma_00008695;Woma_00008832;Woma_00009373;Woma_00009431;Woma_00010683;Woma_00…
GO:0061138	Up	Biological Process	morphogenesis of a branching epithelium	38	142	1.88607e-06	9.11761e-05	Woma_00000094;Woma_00000911;Woma_00001936;Woma_00002688;Woma_00002771;Woma_00002962;Woma_00003118;Woma_00003119;Woma_00004159;Woma_00004162;Woma_00004286;Woma_00004287;Woma_00004288;Woma_00004599;Woma_00004999;Woma_00005003;Woma_00005047;Woma_00005053;Woma_00005841;Woma_00007349;Woma_00007705;Woma_00007933;Woma_00008269;Woma_00008523;Woma_00008695;Woma_00008717;Woma_00009595;Woma_00009915;Woma_00…
GO:1903046	Up	Biological Process	meiotic cell cycle process	62	280	1.89158e-06	9.11761e-05	Woma_00000279;Woma_00000570;Woma_00001102;Woma_00001561;Woma_00001684;Woma_00001737;Woma_00002001;Woma_00002121;Woma_00002217;Woma_00002271;Woma_00002611;Woma_00002998;Woma_00003105;Woma_00003367;Woma_00003369;Woma_00003556;Woma_00003573;Woma_00003814;Woma_00003931;Woma_00004867;Woma_00004869;Woma_00005325;Woma_00005397;Woma_00005398;Woma_00005400;Woma_00005574;Woma_00005719;Woma_00006041;Woma_00…
GO:0051962	Up	Biological Process	positive regulation of nervous system development	81	398	1.95066e-06	9.34868e-05	Woma_00000078;Woma_00000081;Woma_00000094;Woma_00000095;Woma_00000551;Woma_00000814;Woma_00000891;Woma_00000911;Woma_00001433;Woma_00001684;Woma_00001791;Woma_00001800;Woma_00001936;Woma_00002457;Woma_00002771;Woma_00002918;Woma_00002962;Woma_00003515;Woma_00003517;Woma_00003889;Woma_00003894;Woma_00003895;Woma_00003899;Woma_00004330;Woma_00004447;Woma_00004449;Woma_00004484;Woma_00004599;Woma_00…
GO:0051674	Up	Biological Process	localization of cell	148	846	2.05696e-06	9.80209e-05	Woma_00000094;Woma_00000095;Woma_00000096;Woma_00000127;Woma_00000130;Woma_00000279;Woma_00000433;Woma_00000663;Woma_00000814;Woma_00000911;Woma_00000927;Woma_00001667;Woma_00001668;Woma_00001684;Woma_00001936;Woma_00002041;Woma_00002121;Woma_00002259;Woma_00002379;Woma_00002380;Woma_00002457;Woma_00002472;Woma_00002473;Woma_00002506;Woma_00002507;Woma_00002771;Woma_00002906;Woma_00003087;Woma_00…
GO:0021915	Up	Biological Process	neural tube development	33	116	2.07772e-06	9.84509e-05	Woma_00000094;Woma_00000911;Woma_00001278;Woma_00001331;Woma_00001335;Woma_00002771;Woma_00003515;Woma_00003517;Woma_00004049;Woma_00004159;Woma_00004330;Woma_00004599;Woma_00005841;Woma_00007705;Woma_00008000;Woma_00008269;Woma_00008522;Woma_00008695;Woma_00008717;Woma_00009373;Woma_00010533;Woma_00010833;Woma_00011324;Woma_00011328;Woma_00011879;Woma_00011933;Woma_00011959;Woma_00012623;Woma_00…
GO:0050795	Up	Biological Process	regulation of behavior	63	287	2.13095e-06	9.99485e-05	Woma_00000078;Woma_00000081;Woma_00000094;Woma_00000425;Woma_00000911;Woma_00001667;Woma_00001668;Woma_00002457;Woma_00003843;Woma_00003889;Woma_00004484;Woma_00004553;Woma_00004565;Woma_00004567;Woma_00004599;Woma_00004631;Woma_00004736;Woma_00004954;Woma_00005510;Woma_00006077;Woma_00006194;Woma_00006785;Woma_00007371;Woma_00007500;Woma_00007601;Woma_00008448;Woma_00008609;Woma_00008695;Woma_00…
GO:0048521	Up	Biological Process	negative regulation of behavior	14	29	2.13555e-06	9.99485e-05	Woma_00000078;Woma_00000081;Woma_00000094;Woma_00004484;Woma_00006785;Woma_00007601;Woma_00008695;Woma_00009431;Woma_00009801;Woma_00010300;Woma_00010770;Woma_00010773;Woma_00014099;Woma_00014660
GO:0007166	Up	Biological Process	cell surface receptor signaling pathway	214	1316	2.15569e-06	9.99485e-05	Woma_00000078;Woma_00000081;Woma_00000090;Woma_00000094;Woma_00000095;Woma_00000279;Woma_00000408;Woma_00000425;Woma_00000433;Woma_00000570;Woma_00000663;Woma_00000891;Woma_00000911;Woma_00000959;Woma_00001006;Woma_00001201;Woma_00001255;Woma_00001278;Woma_00001402;Woma_00001550;Woma_00001684;Woma_00001936;Woma_00002107;Woma_00002131;Woma_00002217;Woma_00002259;Woma_00002457;Woma_00002530;Woma_00…
GO:0009799	Up	Biological Process	specification of symmetry	32	111	2.15699e-06	9.99485e-05	Woma_00000094;Woma_00000911;Woma_00001278;Woma_00001936;Woma_00002688;Woma_00003087;Woma_00004049;Woma_00004447;Woma_00004449;Woma_00004484;Woma_00004599;Woma_00004970;Woma_00004999;Woma_00005003;Woma_00005530;Woma_00005697;Woma_00006991;Woma_00007371;Woma_00007842;Woma_00008493;Woma_00008522;Woma_00008695;Woma_00008706;Woma_00010119;Woma_00010533;Woma_00010549;Woma_00010551;Woma_00011453;Woma_00…
GO:0048870	Up	Biological Process	cell motility	147	840	2.19675e-06	0.000100651	Woma_00000094;Woma_00000095;Woma_00000096;Woma_00000127;Woma_00000130;Woma_00000279;Woma_00000433;Woma_00000663;Woma_00000814;Woma_00000911;Woma_00000927;Woma_00001667;Woma_00001668;Woma_00001684;Woma_00001936;Woma_00002041;Woma_00002121;Woma_00002259;Woma_00002379;Woma_00002380;Woma_00002457;Woma_00002472;Woma_00002473;Woma_00002506;Woma_00002507;Woma_00002771;Woma_00002906;Woma_00003087;Woma_00…
GO:0072091	Up	Biological Process	regulation of stem cell proliferation	31	106	2.22033e-06	0.000100651	Woma_00000094;Woma_00000095;Woma_00000190;Woma_00000911;Woma_00001684;Woma_00001936;Woma_00002771;Woma_00002962;Woma_00003843;Woma_00003893;Woma_00003894;Woma_00003895;Woma_00003899;Woma_00004159;Woma_00004330;Woma_00004736;Woma_00006372;Woma_00007006;Woma_00008695;Woma_00008832;Woma_00009595;Woma_00010683;Woma_00010754;Woma_00010937;Woma_00011907;Woma_00011996;Woma_00012547;Woma_00012719;Woma_00…
GO:0022603	Up	Biological Process	regulation of anatomical structure morphogenesis	126	696	2.2278e-06	0.000100651	Woma_00000078;Woma_00000081;Woma_00000094;Woma_00000095;Woma_00000130;Woma_00000228;Woma_00000814;Woma_00000911;Woma_00001667;Woma_00001668;Woma_00001800;Woma_00001936;Woma_00002121;Woma_00002217;Woma_00002259;Woma_00002457;Woma_00002472;Woma_00002473;Woma_00002506;Woma_00002507;Woma_00002688;Woma_00002771;Woma_00003515;Woma_00003517;Woma_00004159;Woma_00004162;Woma_00004330;Woma_00004484;Woma_00…
GO:0048593	Up	Biological Process	camera-type eye morphogenesis	27	86	2.22888e-06	0.000100651	Woma_00000094;Woma_00000198;Woma_00000663;Woma_00000911;Woma_00001936;Woma_00002771;Woma_00002962;Woma_00004162;Woma_00004330;Woma_00004912;Woma_00005530;Woma_00005941;Woma_00006253;Woma_00006825;Woma_00007705;Woma_00007842;Woma_00008695;Woma_00009911;Woma_00011996;Woma_00012975;Woma_00013878;Woma_00014329;Woma_00014342;Woma_00015909;Woma_00016030;Woma_00016111;Woma_00016359
GO:0051093	Up	Biological Process	negative regulation of developmental process	111	595	2.23216e-06	0.000100651	Woma_00000078;Woma_00000081;Woma_00000094;Woma_00000095;Woma_00000198;Woma_00000279;Woma_00000663;Woma_00000814;Woma_00000891;Woma_00000911;Woma_00001433;Woma_00001684;Woma_00001936;Woma_00002259;Woma_00002457;Woma_00002506;Woma_00002507;Woma_00002760;Woma_00002771;Woma_00002918;Woma_00002920;Woma_00002962;Woma_00003515;Woma_00003517;Woma_00003843;Woma_00003889;Woma_00003961;Woma_00004082;Woma_00…
GO:0003008	Up	Biological Process	system process	176	1044	2.26948e-06	0.000101787	Woma_00000078;Woma_00000081;Woma_00000090;Woma_00000094;Woma_00000095;Woma_00000110;Woma_00000127;Woma_00000130;Woma_00000229;Woma_00000279;Woma_00000390;Woma_00000425;Woma_00000663;Woma_00000911;Woma_00000927;Woma_00001001;Woma_00001021;Woma_00001049;Woma_00001051;Woma_00001099;Woma_00001255;Woma_00001331;Woma_00001335;Woma_00001433;Woma_00001514;Woma_00001800;Woma_00001838;Woma_00001936;Woma_00…
GO:0051301	Up	Biological Process	cell division	120	657	2.53433e-06	0.000113061	Woma_00000094;Woma_00000095;Woma_00000570;Woma_00000812;Woma_00000820;Woma_00000911;Woma_00001196;Woma_00001340;Woma_00001684;Woma_00001737;Woma_00001936;Woma_00002001;Woma_00002041;Woma_00002121;Woma_00002131;Woma_00002217;Woma_00002227;Woma_00002271;Woma_00002287;Woma_00002457;Woma_00002611;Woma_00002771;Woma_00002998;Woma_00003105;Woma_00003367;Woma_00003369;Woma_00003814;Woma_00003889;Woma_00…
GO:0016358	Up	Biological Process	dendrite development	67	313	2.57258e-06	0.000113893	Woma_00000198;Woma_00000814;Woma_00001667;Woma_00001668;Woma_00001800;Woma_00002771;Woma_00002918;Woma_00002920;Woma_00003367;Woma_00003369;Woma_00003515;Woma_00003517;Woma_00003905;Woma_00004484;Woma_00004553;Woma_00004565;Woma_00004567;Woma_00004736;Woma_00005980;Woma_00006077;Woma_00006253;Woma_00006944;Woma_00007331;Woma_00007578;Woma_00007601;Woma_00007705;Woma_00007933;Woma_00007944;Woma_00…
GO:0050769	Up	Biological Process	positive regulation of neurogenesis	72	344	2.58014e-06	0.000113893	Woma_00000094;Woma_00000095;Woma_00000551;Woma_00000814;Woma_00000891;Woma_00000911;Woma_00001433;Woma_00001684;Woma_00001791;Woma_00001800;Woma_00001936;Woma_00002457;Woma_00002771;Woma_00002918;Woma_00002962;Woma_00003515;Woma_00003517;Woma_00003889;Woma_00003894;Woma_00003895;Woma_00003899;Woma_00004330;Woma_00004447;Woma_00004449;Woma_00004484;Woma_00004599;Woma_00004736;Woma_00005047;Woma_00…
GO:0031128	Up	Biological Process	developmental induction	11	19	2.71538e-06	0.000118614	Woma_00001936;Woma_00002962;Woma_00004159;Woma_00006991;Woma_00007601;Woma_00008493;Woma_00010770;Woma_00010773;Woma_00011933;Woma_00011996;Woma_00015763
GO:0061311	Up	Biological Process	cell surface receptor signaling pathway involved in heart development	11	19	2.71538e-06	0.000118614	Woma_00000094;Woma_00000663;Woma_00000911;Woma_00001936;Woma_00004159;Woma_00004599;Woma_00007601;Woma_00008493;Woma_00008695;Woma_00010770;Woma_00010773
GO:0021781	Up	Biological Process	glial cell fate commitment	10	16	3.00503e-06	0.000130202	Woma_00000094;Woma_00000095;Woma_00001936;Woma_00002457;Woma_00002918;Woma_00002962;Woma_00015314;Woma_00016111;Woma_00016359;Woma_00016569
GO:0003197	Up	Biological Process	endocardial cushion development	13	26	3.01557e-06	0.000130202	Woma_00000094;Woma_00000663;Woma_00004999;Woma_00005003;Woma_00005841;Woma_00007601;Woma_00007705;Woma_00008493;Woma_00010119;Woma_00010754;Woma_00010770;Woma_00010773;Woma_00013687
GO:0008406	Up	Biological Process	gonad development	52	224	3.02724e-06	0.000130202	Woma_00000279;Woma_00000663;Woma_00000911;Woma_00000927;Woma_00001331;Woma_00001684;Woma_00002041;Woma_00002271;Woma_00002533;Woma_00003105;Woma_00003118;Woma_00003119;Woma_00003843;Woma_00003889;Woma_00004082;Woma_00004162;Woma_00004330;Woma_00004484;Woma_00004999;Woma_00005238;Woma_00006194;Woma_00007601;Woma_00007933;Woma_00008136;Woma_00008269;Woma_00008448;Woma_00008523;Woma_00008695;Woma_00…
GO:0048562	Up	Biological Process	embryonic organ morphogenesis	49	207	3.25211e-06	0.00013916	Woma_00000094;Woma_00000279;Woma_00000663;Woma_00000911;Woma_00001001;Woma_00001278;Woma_00001936;Woma_00001966;Woma_00001967;Woma_00002131;Woma_00002771;Woma_00002962;Woma_00003087;Woma_00004049;Woma_00004153;Woma_00004159;Woma_00004162;Woma_00004330;Woma_00004447;Woma_00004449;Woma_00004599;Woma_00004999;Woma_00005003;Woma_00005530;Woma_00005697;Woma_00006991;Woma_00007325;Woma_00007705;Woma_00…
GO:0022604	Up	Biological Process	regulation of cell morphogenesis	85	429	3.3755e-06	0.000142841	Woma_00000078;Woma_00000081;Woma_00000094;Woma_00000228;Woma_00000911;Woma_00001667;Woma_00001668;Woma_00001800;Woma_00001936;Woma_00002121;Woma_00002217;Woma_00002457;Woma_00002472;Woma_00002473;Woma_00002688;Woma_00002771;Woma_00003515;Woma_00003517;Woma_00004162;Woma_00004330;Woma_00004484;Woma_00004553;Woma_00004565;Woma_00004567;Woma_00004599;Woma_00004736;Woma_00004970;Woma_00004999;Woma_00…
GO:0050673	Up	Biological Process	epithelial cell proliferation	46	190	3.39377e-06	0.000142841	Woma_00000094;Woma_00000095;Woma_00000433;Woma_00000911;Woma_00001936;Woma_00002457;Woma_00002506;Woma_00002507;Woma_00002771;Woma_00002962;Woma_00004049;Woma_00004159;Woma_00004660;Woma_00004663;Woma_00004718;Woma_00004719;Woma_00004954;Woma_00005173;Woma_00006194;Woma_00007217;Woma_00007371;Woma_00007601;Woma_00007705;Woma_00008269;Woma_00008522;Woma_00008523;Woma_00008695;Woma_00009595;Woma_00…
GO:0035881	Up	Biological Process	amacrine cell differentiation	6	6	3.40624e-06	0.000142841	Woma_00004447;Woma_00004449;Woma_00005530;Woma_00005941;Woma_00012975;Woma_00013975
GO:0061643	Up	Biological Process	chemorepulsion of axon	6	6	3.40624e-06	0.000142841	Woma_00007601;Woma_00008695;Woma_00009431;Woma_00010770;Woma_00010773;Woma_00014099
GO:0040034	Up	Biological Process	regulation of development, heterochronic	14	30	3.5539e-06	0.000148291	Woma_00000094;Woma_00000927;Woma_00002457;Woma_00003607;Woma_00003889;Woma_00008493;Woma_00009373;Woma_00012547;Woma_00013135;Woma_00015314;Woma_00016111;Woma_00016229;Woma_00016359;Woma_00016569
GO:0035214	Up	Biological Process	eye-antennal disc development	23	69	4.01759e-06	0.00016681	Woma_00000094;Woma_00000095;Woma_00000663;Woma_00002472;Woma_00002473;Woma_00004447;Woma_00004449;Woma_00004624;Woma_00005694;Woma_00006486;Woma_00007573;Woma_00007933;Woma_00008200;Woma_00008269;Woma_00008523;Woma_00011933;Woma_00012588;Woma_00013210;Woma_00013488;Woma_00013645;Woma_00015650;Woma_00016111;Woma_00016359
GO:0001738	Up	Biological Process	morphogenesis of a polarized epithelium	41	163	4.1749e-06	0.000172487	Woma_00000094;Woma_00000095;Woma_00003118;Woma_00003119;Woma_00003515;Woma_00003517;Woma_00004159;Woma_00004162;Woma_00004599;Woma_00004912;Woma_00005035;Woma_00005841;Woma_00006991;Woma_00007115;Woma_00007185;Woma_00008695;Woma_00008717;Woma_00009258;Woma_00009431;Woma_00009677;Woma_00010833;Woma_00010893;Woma_00011195;Woma_00011324;Woma_00011328;Woma_00011533;Woma_00011537;Woma_00012454;Woma_00…
GO:2000648	Up	Biological Process	positive regulation of stem cell proliferation	19	51	4.31846e-06	0.000177544	Woma_00000094;Woma_00000095;Woma_00000911;Woma_00001684;Woma_00001936;Woma_00002771;Woma_00002962;Woma_00003894;Woma_00003895;Woma_00003899;Woma_00004159;Woma_00006372;Woma_00008695;Woma_00008832;Woma_00010683;Woma_00012719;Woma_00014779;Woma_00016111;Woma_00016359
GO:0003170	Up	Biological Process	heart valve development	13	27	5.16456e-06	0.000209252	Woma_00000094;Woma_00000663;Woma_00004999;Woma_00005003;Woma_00005530;Woma_00005841;Woma_00007601;Woma_00008493;Woma_00009085;Woma_00010119;Woma_00010770;Woma_00010773;Woma_00014660
GO:0007469	Up	Biological Process	antennal development	13	27	5.16456e-06	0.000209252	Woma_00004447;Woma_00004449;Woma_00004624;Woma_00005694;Woma_00006486;Woma_00007573;Woma_00007933;Woma_00008200;Woma_00011933;Woma_00013210;Woma_00013488;Woma_00013645;Woma_00015650
GO:0021983	Up	Biological Process	pituitary gland development	13	27	5.16456e-06	0.000209252	Woma_00000911;Woma_00002457;Woma_00002962;Woma_00008493;Woma_00008695;Woma_00011933;Woma_00011996;Woma_00013687;Woma_00015220;Woma_00015314;Woma_00015763;Woma_00016111;Woma_00016359
GO:0003007	Up	Biological Process	heart morphogenesis	42	170	5.22242e-06	0.000209572	Woma_00000094;Woma_00000663;Woma_00000911;Woma_00001069;Woma_00001195;Woma_00001278;Woma_00001936;Woma_00002771;Woma_00003087;Woma_00003889;Woma_00003912;Woma_00004049;Woma_00004159;Woma_00004307;Woma_00004599;Woma_00004999;Woma_00005003;Woma_00005530;Woma_00005697;Woma_00005841;Woma_00006991;Woma_00007371;Woma_00007601;Woma_00007705;Woma_00007933;Woma_00008269;Woma_00008493;Woma_00008522;Woma_00…
GO:0046661	Up	Biological Process	male sex differentiation	42	170	5.22242e-06	0.000209572	Woma_00000094;Woma_00000095;Woma_00000663;Woma_00000911;Woma_00001684;Woma_00001936;Woma_00002533;Woma_00002760;Woma_00002962;Woma_00003105;Woma_00003889;Woma_00004162;Woma_00004484;Woma_00004553;Woma_00004565;Woma_00004567;Woma_00004999;Woma_00005003;Woma_00005238;Woma_00005287;Woma_00006077;Woma_00007705;Woma_00008136;Woma_00008523;Woma_00008695;Woma_00009373;Woma_00009595;Woma_00010119;Woma_00…
GO:0030902	Up	Biological Process	hindbrain development	30	105	5.4553e-06	0.000217874	Woma_00000891;Woma_00000911;Woma_00001049;Woma_00001051;Woma_00001331;Woma_00001335;Woma_00001936;Woma_00002457;Woma_00002771;Woma_00003515;Woma_00003517;Woma_00003889;Woma_00004159;Woma_00004599;Woma_00004736;Woma_00005068;Woma_00005510;Woma_00005941;Woma_00006870;Woma_00007705;Woma_00010916;Woma_00012623;Woma_00013068;Woma_00013975;Woma_00014342;Woma_00015314;Woma_00015821;Woma_00016030;Woma_00…
GO:0010002	Up	Biological Process	cardioblast differentiation	14	31	5.75235e-06	0.00022757	Woma_00000094;Woma_00000095;Woma_00000911;Woma_00004159;Woma_00004999;Woma_00005003;Woma_00008269;Woma_00008493;Woma_00010119;Woma_00010770;Woma_00011324;Woma_00011328;Woma_00012547;Woma_00013687
GO:0021517	Up	Biological Process	ventral spinal cord development	14	31	5.75235e-06	0.00022757	Woma_00000094;Woma_00000911;Woma_00001791;Woma_00002457;Woma_00004999;Woma_00005003;Woma_00005530;Woma_00005697;Woma_00008269;Woma_00011959;Woma_00013687;Woma_00015314;Woma_00016111;Woma_00016359
GO:0007088	Up	Biological Process	regulation of mitotic nuclear division	41	165	5.79194e-06	0.000228061	Woma_00000820;Woma_00001196;Woma_00001737;Woma_00002001;Woma_00002041;Woma_00002121;Woma_00002271;Woma_00002287;Woma_00003814;Woma_00003889;Woma_00003931;Woma_00004048;Woma_00004869;Woma_00006965;Woma_00007006;Woma_00007217;Woma_00007280;Woma_00007362;Woma_00007618;Woma_00007690;Woma_00007705;Woma_00008031;Woma_00009083;Woma_00010024;Woma_00010202;Woma_00010549;Woma_00010551;Woma_00010597;Woma_00…
GO:0010975	Up	Biological Process	regulation of neuron projection development	81	409	5.90282e-06	0.000229014	Woma_00000078;Woma_00000081;Woma_00000198;Woma_00000551;Woma_00000814;Woma_00000891;Woma_00001667;Woma_00001668;Woma_00001800;Woma_00002457;Woma_00002472;Woma_00002473;Woma_00002771;Woma_00003515;Woma_00003517;Woma_00003889;Woma_00004330;Woma_00004484;Woma_00004553;Woma_00004565;Woma_00004567;Woma_00004599;Woma_00004736;Woma_00005047;Woma_00005053;Woma_00005068;Woma_00005980;Woma_00006077;Woma_00…
GO:0042073	Up	Biological Process	intraciliary transport	15	35	5.92036e-06	0.000229014	Woma_00001021;Woma_00001278;Woma_00004049;Woma_00004708;Woma_00004912;Woma_00004954;Woma_00004970;Woma_00006577;Woma_00007371;Woma_00008522;Woma_00009153;Woma_00011879;Woma_00013425;Woma_00013993;Woma_00015596
GO:0003184	Up	Biological Process	pulmonary valve morphogenesis	8	11	5.95266e-06	0.000229014	Woma_00000094;Woma_00000663;Woma_00004999;Woma_00005003;Woma_00007601;Woma_00010770;Woma_00010773;Woma_00014660
GO:0035161	Up	Biological Process	imaginal disc lineage restriction	8	11	5.95266e-06	0.000229014	Woma_00000094;Woma_00000095;Woma_00000663;Woma_00000911;Woma_00001331;Woma_00008269;Woma_00009366;Woma_00011959
GO:0051257	Up	Biological Process	meiotic spindle midzone assembly	8	11	5.95266e-06	0.000229014	Woma_00000570;Woma_00002001;Woma_00002271;Woma_00003931;Woma_00005397;Woma_00005398;Woma_00007006;Woma_00011342
GO:0007610	Up	Biological Process	behavior	159	939	5.99124e-06	0.000229445	Woma_00000078;Woma_00000081;Woma_00000090;Woma_00000094;Woma_00000095;Woma_00000110;Woma_00000127;Woma_00000130;Woma_00000198;Woma_00000279;Woma_00000425;Woma_00000911;Woma_00001049;Woma_00001051;Woma_00001278;Woma_00001331;Woma_00001335;Woma_00001514;Woma_00001667;Woma_00001668;Woma_00001800;Woma_00001936;Woma_00002121;Woma_00002322;Woma_00002445;Woma_00002457;Woma_00002539;Woma_00002611;Woma_00…
GO:0003180	Up	Biological Process	aortic valve morphogenesis	9	14	6.96409e-06	0.00026549	Woma_00000094;Woma_00000663;Woma_00004999;Woma_00005003;Woma_00007601;Woma_00010119;Woma_00010770;Woma_00010773;Woma_00014660
GO:0050680	Up	Biological Process	negative regulation of epithelial cell proliferation	24	76	7.24003e-06	0.000274761	Woma_00002506;Woma_00002507;Woma_00002962;Woma_00004049;Woma_00004660;Woma_00004663;Woma_00004718;Woma_00004719;Woma_00004954;Woma_00007371;Woma_00007601;Woma_00008269;Woma_00008522;Woma_00008695;Woma_00010754;Woma_00010756;Woma_00010770;Woma_00010773;Woma_00010833;Woma_00013687;Woma_00014342;Woma_00014448;Woma_00016111;Woma_00016359
GO:0050877	Up	Biological Process	neurological system process	125	705	7.28188e-06	0.000275104	Woma_00000078;Woma_00000081;Woma_00000094;Woma_00000095;Woma_00000110;Woma_00000279;Woma_00000390;Woma_00000425;Woma_00000663;Woma_00000927;Woma_00001001;Woma_00001049;Woma_00001051;Woma_00001099;Woma_00001331;Woma_00001335;Woma_00001514;Woma_00001800;Woma_00001838;Woma_00001936;Woma_00002419;Woma_00002472;Woma_00002473;Woma_00002771;Woma_00002906;Woma_00002962;Woma_00003124;Woma_00003367;Woma_00…
GO:0070925	Up	Biological Process	organelle assembly	108	591	8.26565e-06	0.00031087	Woma_00000094;Woma_00000438;Woma_00000570;Woma_00000812;Woma_00000820;Woma_00001021;Woma_00001049;Woma_00001051;Woma_00001099;Woma_00001231;Woma_00001278;Woma_00001561;Woma_00001684;Woma_00001737;Woma_00001800;Woma_00002001;Woma_00002041;Woma_00002121;Woma_00002217;Woma_00002271;Woma_00002611;Woma_00002688;Woma_00002771;Woma_00002850;Woma_00002998;Woma_00003367;Woma_00003369;Woma_00003889;Woma_00…
GO:0060993	Up	Biological Process	kidney morphogenesis	16	40	8.52019e-06	0.000319013	Woma_00000911;Woma_00001936;Woma_00004159;Woma_00004162;Woma_00004599;Woma_00005719;Woma_00005841;Woma_00007705;Woma_00007933;Woma_00008269;Woma_00008523;Woma_00008706;Woma_00011933;Woma_00013425;Woma_00015901;Woma_00016030
GO:0014017	Up	Biological Process	neuroblast fate commitment	13	28	8.56184e-06	0.000319134	Woma_00000094;Woma_00000095;Woma_00001331;Woma_00001333;Woma_00001936;Woma_00002457;Woma_00002458;Woma_00002771;Woma_00004999;Woma_00006991;Woma_00010937;Woma_00012440;Woma_00015314
GO:0021543	Up	Biological Process	pallium development	35	134	8.59954e-06	0.000319134	Woma_00000127;Woma_00000130;Woma_00000814;Woma_00001049;Woma_00001051;Woma_00001684;Woma_00001936;Woma_00002457;Woma_00002771;Woma_00002962;Woma_00003889;Woma_00004330;Woma_00004447;Woma_00004449;Woma_00004736;Woma_00007280;Woma_00007601;Woma_00009889;Woma_00010770;Woma_00010773;Woma_00010916;Woma_00011959;Woma_00011991;Woma_00012772;Woma_00013068;Woma_00013993;Woma_00014181;Woma_00014448;Woma_00…
GO:0007127	Up	Biological Process	meiosis I	31	113	9.56961e-06	0.000352019	Woma_00001102;Woma_00001561;Woma_00002001;Woma_00002998;Woma_00003105;Woma_00003573;Woma_00003814;Woma_00003931;Woma_00004867;Woma_00005325;Woma_00005397;Woma_00005398;Woma_00005574;Woma_00006041;Woma_00006128;Woma_00007006;Woma_00007217;Woma_00007362;Woma_00008136;Woma_00008983;Woma_00009083;Woma_00009299;Woma_00009538;Woma_00010597;Woma_00011907;Woma_00012333;Woma_00012611;Woma_00013000;Woma_00…
GO:0051225	Up	Biological Process	spindle assembly	31	113	9.56961e-06	0.000352019	Woma_00000570;Woma_00000820;Woma_00001561;Woma_00001684;Woma_00001737;Woma_00002001;Woma_00002121;Woma_00002271;Woma_00002611;Woma_00002998;Woma_00003931;Woma_00005397;Woma_00005398;Woma_00006041;Woma_00006128;Woma_00006588;Woma_00007006;Woma_00007217;Woma_00008031;Woma_00010597;Woma_00011342;Woma_00011907;Woma_00012386;Woma_00012387;Woma_00012464;Woma_00012470;Woma_00012500;Woma_00012611;Woma_00…
GO:0010769	Up	Biological Process	regulation of cell morphogenesis involved in differentiation	63	300	9.87584e-06	0.000361697	Woma_00000078;Woma_00000081;Woma_00000094;Woma_00000911;Woma_00001667;Woma_00001668;Woma_00001800;Woma_00001936;Woma_00002457;Woma_00002472;Woma_00002473;Woma_00002771;Woma_00003515;Woma_00003517;Woma_00004162;Woma_00004330;Woma_00004484;Woma_00004553;Woma_00004565;Woma_00004567;Woma_00004599;Woma_00004736;Woma_00004999;Woma_00005003;Woma_00006077;Woma_00007601;Woma_00007705;Woma_00007933;Woma_00…
GO:0007449	Up	Biological Process	proximal/distal pattern formation, imaginal disc	11	21	1.00188e-05	0.000365338	Woma_00000094;Woma_00000095;Woma_00000911;Woma_00002472;Woma_00002473;Woma_00004447;Woma_00004449;Woma_00004624;Woma_00008528;Woma_00009366;Woma_00011959
GO:0045597	Up	Biological Process	positive regulation of cell differentiation	102	554	1.07899e-05	0.000391754	Woma_00000094;Woma_00000095;Woma_00000551;Woma_00000663;Woma_00000814;Woma_00000891;Woma_00000911;Woma_00001433;Woma_00001684;Woma_00001791;Woma_00001800;Woma_00001936;Woma_00002457;Woma_00002771;Woma_00002906;Woma_00002918;Woma_00002962;Woma_00003515;Woma_00003517;Woma_00003889;Woma_00003894;Woma_00003895;Woma_00003899;Woma_00003931;Woma_00003980;Woma_00004159;Woma_00004162;Woma_00004330;Woma_00…
GO:0050770	Up	Biological Process	regulation of axonogenesis	42	175	1.13429e-05	0.000410057	Woma_00000078;Woma_00000081;Woma_00001667;Woma_00001668;Woma_00001800;Woma_00002457;Woma_00002472;Woma_00002473;Woma_00002771;Woma_00003515;Woma_00003517;Woma_00004330;Woma_00004484;Woma_00004553;Woma_00004565;Woma_00004567;Woma_00004599;Woma_00004736;Woma_00006077;Woma_00007601;Woma_00008695;Woma_00008717;Woma_00009431;Woma_00009687;Woma_00009921;Woma_00010300;Woma_00010770;Woma_00010773;Woma_00…
GO:0007144	Up	Biological Process	female meiosis I	7	9	1.19631e-05	0.00042878	Woma_00001561;Woma_00002998;Woma_00003931;Woma_00005574;Woma_00010597;Woma_00012611;Woma_00013000
GO:0048505	Up	Biological Process	regulation of timing of cell differentiation	7	9	1.19631e-05	0.00042878	Woma_00000094;Woma_00002457;Woma_00008493;Woma_00015314;Woma_00016111;Woma_00016359;Woma_00016569
GO:0010720	Up	Biological Process	positive regulation of cell development	82	423	1.20333e-05	0.00042946	Woma_00000094;Woma_00000095;Woma_00000551;Woma_00000814;Woma_00000891;Woma_00000911;Woma_00001433;Woma_00001684;Woma_00001791;Woma_00001800;Woma_00001936;Woma_00002457;Woma_00002771;Woma_00002906;Woma_00002918;Woma_00002962;Woma_00003515;Woma_00003517;Woma_00003889;Woma_00003894;Woma_00003895;Woma_00003899;Woma_00003931;Woma_00004159;Woma_00004330;Woma_00004447;Woma_00004449;Woma_00004484;Woma_00…
GO:0060411	Up	Biological Process	cardiac septum morphogenesis	16	41	1.23947e-05	0.000440486	Woma_00000094;Woma_00000663;Woma_00002771;Woma_00004599;Woma_00004999;Woma_00005003;Woma_00007371;Woma_00007601;Woma_00007705;Woma_00008493;Woma_00008695;Woma_00010119;Woma_00010770;Woma_00010773;Woma_00013687;Woma_00014660
GO:0090306	Up	Biological Process	spindle assembly involved in meiosis	12	25	1.25122e-05	0.000442782	Woma_00001561;Woma_00001684;Woma_00001737;Woma_00002611;Woma_00002998;Woma_00003931;Woma_00007006;Woma_00011342;Woma_00012470;Woma_00012611;Woma_00013117;Woma_00013351
GO:0030031	Up	Biological Process	cell projection assembly	68	334	1.31347e-05	0.000462862	Woma_00000094;Woma_00000095;Woma_00000438;Woma_00000814;Woma_00000820;Woma_00000911;Woma_00001021;Woma_00001099;Woma_00001278;Woma_00002121;Woma_00002217;Woma_00002688;Woma_00002850;Woma_00003515;Woma_00003517;Woma_00003906;Woma_00004049;Woma_00004153;Woma_00004159;Woma_00004599;Woma_00004708;Woma_00004869;Woma_00004912;Woma_00004954;Woma_00004970;Woma_00005035;Woma_00005077;Woma_00005245;Woma_00…
GO:0050918	Up	Biological Process	positive chemotaxis	15	37	1.344e-05	0.000471637	Woma_00000317;Woma_00000319;Woma_00000911;Woma_00001667;Woma_00001668;Woma_00004565;Woma_00004567;Woma_00006194;Woma_00006253;Woma_00007601;Woma_00008695;Woma_00010300;Woma_00010770;Woma_00010773;Woma_00015909
GO:0071542	Up	Biological Process	dopaminergic neuron differentiation	14	33	1.39972e-05	0.000488558	Woma_00000911;Woma_00001331;Woma_00001335;Woma_00001936;Woma_00004159;Woma_00004162;Woma_00005254;Woma_00006597;Woma_00006601;Woma_00008695;Woma_00009097;Woma_00009431;Woma_00014099;Woma_00016030
GO:0048589	Up	Biological Process	developmental growth	128	735	1.40387e-05	0.000488558	Woma_00000078;Woma_00000081;Woma_00000094;Woma_00000095;Woma_00000127;Woma_00000130;Woma_00000279;Woma_00000663;Woma_00000911;Woma_00001331;Woma_00001335;Woma_00001340;Woma_00001684;Woma_00001936;Woma_00002379;Woma_00002380;Woma_00002457;Woma_00002458;Woma_00002472;Woma_00002473;Woma_00002771;Woma_00002962;Woma_00003367;Woma_00003369;Woma_00003480;Woma_00003515;Woma_00003517;Woma_00003814;Woma_00…
GO:0001751	Up	Biological Process	compound eye photoreceptor cell differentiation	40	165	1.41739e-05	0.000491227	Woma_00000094;Woma_00000095;Woma_00000911;Woma_00001838;Woma_00002472;Woma_00002473;Woma_00002771;Woma_00003893;Woma_00004624;Woma_00004854;Woma_00005173;Woma_00005734;Woma_00005980;Woma_00006372;Woma_00006486;Woma_00007172;Woma_00007185;Woma_00007679;Woma_00007933;Woma_00008203;Woma_00008523;Woma_00008528;Woma_00008717;Woma_00009575;Woma_00011563;Woma_00011565;Woma_00011996;Woma_00013068;Woma_00…
GO:0048813	Up	Biological Process	dendrite morphogenesis	55	254	1.44576e-05	0.000496951	Woma_00001667;Woma_00001668;Woma_00001800;Woma_00002771;Woma_00002918;Woma_00002920;Woma_00003367;Woma_00003369;Woma_00003515;Woma_00003517;Woma_00003905;Woma_00004484;Woma_00004553;Woma_00004565;Woma_00004567;Woma_00006077;Woma_00006253;Woma_00006944;Woma_00007331;Woma_00007578;Woma_00007601;Woma_00007933;Woma_00007944;Woma_00008695;Woma_00008717;Woma_00008896;Woma_00010024;Woma_00010411;Woma_00…
GO:0048608	Up	Biological Process	reproductive structure development	71	354	1.44576e-05	0.000496951	Woma_00000094;Woma_00000095;Woma_00000279;Woma_00000663;Woma_00000911;Woma_00000927;Woma_00001331;Woma_00001684;Woma_00001936;Woma_00002041;Woma_00002271;Woma_00002457;Woma_00002533;Woma_00002760;Woma_00002962;Woma_00003105;Woma_00003118;Woma_00003119;Woma_00003843;Woma_00003889;Woma_00004082;Woma_00004162;Woma_00004330;Woma_00004447;Woma_00004449;Woma_00004484;Woma_00004553;Woma_00004565;Woma_00…
GO:0022037	Up	Biological Process	metencephalon development	23	74	1.50038e-05	0.000512175	Woma_00000891;Woma_00001049;Woma_00001051;Woma_00001331;Woma_00001335;Woma_00002457;Woma_00002771;Woma_00003515;Woma_00003517;Woma_00003889;Woma_00004159;Woma_00005068;Woma_00005510;Woma_00005941;Woma_00006870;Woma_00010916;Woma_00012623;Woma_00013068;Woma_00015314;Woma_00015821;Woma_00016030;Woma_00016111;Woma_00016359
GO:0050678	Up	Biological Process	regulation of epithelial cell proliferation	38	154	1.50227e-05	0.000512175	Woma_00000094;Woma_00000433;Woma_00000911;Woma_00001936;Woma_00002506;Woma_00002507;Woma_00002771;Woma_00002962;Woma_00004049;Woma_00004660;Woma_00004663;Woma_00004718;Woma_00004719;Woma_00004954;Woma_00006194;Woma_00007217;Woma_00007371;Woma_00007601;Woma_00007705;Woma_00008269;Woma_00008522;Woma_00008523;Woma_00008695;Woma_00010300;Woma_00010754;Woma_00010756;Woma_00010770;Woma_00010773;Woma_00…
GO:0021877	Up	Biological Process	forebrain neuron fate commitment	9	15	1.55105e-05	0.000526665	Woma_00002457;Woma_00003843;Woma_00004447;Woma_00004449;Woma_00004736;Woma_00015314;Woma_00015763;Woma_00016111;Woma_00016359
GO:0098840	Up	Biological Process	protein transport along microtubule	17	46	1.56025e-05	0.000527654	Woma_00001021;Woma_00001278;Woma_00004049;Woma_00004708;Woma_00004912;Woma_00004954;Woma_00004970;Woma_00006577;Woma_00007371;Woma_00008522;Woma_00009153;Woma_00011879;Woma_00013334;Woma_00013339;Woma_00013425;Woma_00013993;Woma_00015596
GO:0016200	Up	Biological Process	synaptic target attraction	8	12	1.59287e-05	0.00053652	Woma_00000317;Woma_00000319;Woma_00001667;Woma_00001668;Woma_00004565;Woma_00004567;Woma_00006253;Woma_00015909
GO:0034754	Up	Biological Process	cellular hormone metabolic process	29	105	1.60145e-05	0.000537255	Woma_00000911;Woma_00001242;Woma_00002414;Woma_00002440;Woma_00002926;Woma_00003219;Woma_00003460;Woma_00003461;Woma_00003908;Woma_00004274;Woma_00004969;Woma_00005671;Woma_00005722;Woma_00006722;Woma_00006723;Woma_00006728;Woma_00006729;Woma_00006746;Woma_00006931;Woma_00007255;Woma_00007705;Woma_00008185;Woma_00008305;Woma_00008307;Woma_00008325;Woma_00009911;Woma_00014072;Woma_00014329;Woma_00…
GO:0009790	Up	Biological Process	embryo development	197	1229	1.62332e-05	0.00054242	Woma_00000094;Woma_00000095;Woma_00000130;Woma_00000190;Woma_00000279;Woma_00000663;Woma_00000812;Woma_00000814;Woma_00000911;Woma_00000927;Woma_00000997;Woma_00001001;Woma_00001049;Woma_00001051;Woma_00001195;Woma_00001255;Woma_00001278;Woma_00001331;Woma_00001335;Woma_00001433;Woma_00001791;Woma_00001936;Woma_00001966;Woma_00001967;Woma_00002102;Woma_00002131;Woma_00002217;Woma_00002271;Woma_00…
GO:0000819	Up	Biological Process	sister chromatid segregation	46	201	1.66293e-05	0.000553452	Woma_00000570;Woma_00001737;Woma_00001936;Woma_00002001;Woma_00002041;Woma_00002121;Woma_00002271;Woma_00002287;Woma_00003814;Woma_00003931;Woma_00004048;Woma_00004869;Woma_00005871;Woma_00006191;Woma_00006588;Woma_00006704;Woma_00007006;Woma_00007217;Woma_00007349;Woma_00007362;Woma_00008031;Woma_00009083;Woma_00009889;Woma_00010024;Woma_00010587;Woma_00010593;Woma_00010597;Woma_00010615;Woma_00…
GO:0003279	Up	Biological Process	cardiac septum development	20	60	1.69925e-05	0.000563306	Woma_00000094;Woma_00000663;Woma_00002771;Woma_00004599;Woma_00004999;Woma_00005003;Woma_00007371;Woma_00007601;Woma_00007705;Woma_00008493;Woma_00008695;Woma_00009085;Woma_00010119;Woma_00010770;Woma_00010773;Woma_00011933;Woma_00013687;Woma_00014181;Woma_00014660;Woma_00016030
GO:0032886	Up	Biological Process	regulation of microtubule-based process	42	178	1.76788e-05	0.000582187	Woma_00000570;Woma_00001561;Woma_00001737;Woma_00001936;Woma_00002102;Woma_00002121;Woma_00002131;Woma_00002217;Woma_00002688;Woma_00002809;Woma_00003515;Woma_00003517;Woma_00003931;Woma_00004862;Woma_00004912;Woma_00006577;Woma_00006909;Woma_00006965;Woma_00006985;Woma_00007006;Woma_00007362;Woma_00007842;Woma_00008031;Woma_00008706;Woma_00009083;Woma_00009215;Woma_00009531;Woma_00011409;Woma_00…
GO:0060042	Up	Biological Process	retina morphogenesis in camera-type eye	16	42	1.77618e-05	0.000582187	Woma_00000198;Woma_00000911;Woma_00002771;Woma_00002962;Woma_00004912;Woma_00005530;Woma_00005941;Woma_00006825;Woma_00007842;Woma_00009911;Woma_00012975;Woma_00013878;Woma_00014329;Woma_00016030;Woma_00016111;Woma_00016359
GO:0030517	Up	Biological Process	negative regulation of axon extension	11	22	1.78201e-05	0.000582187	Woma_00000078;Woma_00000081;Woma_00004484;Woma_00008695;Woma_00009431;Woma_00009921;Woma_00010300;Woma_00013068;Woma_00014099;Woma_00014660;Woma_00015821
GO:0010564	Up	Biological Process	regulation of cell cycle process	93	500	1.78397e-05	0.000582187	Woma_00000094;Woma_00000095;Woma_00000570;Woma_00000820;Woma_00001196;Woma_00001737;Woma_00001936;Woma_00002001;Woma_00002041;Woma_00002121;Woma_00002131;Woma_00002217;Woma_00002271;Woma_00002287;Woma_00002688;Woma_00002771;Woma_00003087;Woma_00003105;Woma_00003573;Woma_00003814;Woma_00003843;Woma_00003889;Woma_00003931;Woma_00004048;Woma_00004159;Woma_00004624;Woma_00004869;Woma_00005325;Woma_00…
GO:0098813	Up	Biological Process	nuclear chromosome segregation	55	256	1.83496e-05	0.000596504	Woma_00000570;Woma_00001561;Woma_00001737;Woma_00001936;Woma_00002001;Woma_00002041;Woma_00002121;Woma_00002271;Woma_00002287;Woma_00003556;Woma_00003573;Woma_00003814;Woma_00003931;Woma_00004048;Woma_00004869;Woma_00005397;Woma_00005398;Woma_00005871;Woma_00006191;Woma_00006588;Woma_00006704;Woma_00007006;Woma_00007217;Woma_00007323;Woma_00007349;Woma_00007362;Woma_00008031;Woma_00008136;Woma_00…
GO:0031577	Up	Biological Process	spindle checkpoint	15	38	1.97059e-05	0.000638122	Woma_00002041;Woma_00002271;Woma_00003814;Woma_00003931;Woma_00007006;Woma_00007217;Woma_00007362;Woma_00010615;Woma_00010636;Woma_00011562;Woma_00011837;Woma_00011838;Woma_00011857;Woma_00012877;Woma_00015590
GO:0007507	Up	Biological Process	heart development	77	396	2.00077e-05	0.000645402	Woma_00000094;Woma_00000095;Woma_00000663;Woma_00000891;Woma_00000911;Woma_00001049;Woma_00001051;Woma_00001069;Woma_00001195;Woma_00001255;Woma_00001278;Woma_00001936;Woma_00002457;Woma_00002688;Woma_00002771;Woma_00003087;Woma_00003889;Woma_00003912;Woma_00004049;Woma_00004159;Woma_00004307;Woma_00004330;Woma_00004590;Woma_00004599;Woma_00004999;Woma_00005003;Woma_00005077;Woma_00005447;Woma_00…
GO:0033563	Up	Biological Process	dorsal/ventral axon guidance	12	26	2.06521e-05	0.000660599	Woma_00000078;Woma_00000081;Woma_00002379;Woma_00002380;Woma_00004484;Woma_00007601;Woma_00010770;Woma_00010773;Woma_00010987;Woma_00011958;Woma_00012453;Woma_00014660
GO:0035735	Up	Biological Process	intraciliary transport involved in cilium morphogenesis	12	26	2.06521e-05	0.000660599	Woma_00001021;Woma_00001278;Woma_00004049;Woma_00004708;Woma_00004954;Woma_00004970;Woma_00006577;Woma_00007371;Woma_00008522;Woma_00011879;Woma_00013425;Woma_00015596
GO:0007422	Up	Biological Process	peripheral nervous system development	33	128	2.07151e-05	0.000660599	Woma_00000094;Woma_00000095;Woma_00000551;Woma_00000570;Woma_00002457;Woma_00002458;Woma_00002771;Woma_00003118;Woma_00003119;Woma_00003480;Woma_00003905;Woma_00004211;Woma_00004307;Woma_00004484;Woma_00005173;Woma_00005574;Woma_00005980;Woma_00006577;Woma_00007172;Woma_00007349;Woma_00008269;Woma_00008972;Woma_00009687;Woma_00010754;Woma_00011677;Woma_00012547;Woma_00013102;Woma_00013687;Woma_00…
GO:0048845	Up	Biological Process	venous blood vessel morphogenesis	6	7	2.13445e-05	0.000675533	Woma_00000094;Woma_00002771;Woma_00004999;Woma_00005003;Woma_00013687;Woma_00014342
GO:0061314	Up	Biological Process	Notch signaling involved in heart development	6	7	2.13445e-05	0.000675533	Woma_00000094;Woma_00000663;Woma_00007601;Woma_00008493;Woma_00010770;Woma_00010773
GO:0061458	Up	Biological Process	reproductive system development	71	358	2.14678e-05	0.000676882	Woma_00000094;Woma_00000095;Woma_00000279;Woma_00000663;Woma_00000911;Woma_00000927;Woma_00001331;Woma_00001684;Woma_00001936;Woma_00002041;Woma_00002271;Woma_00002457;Woma_00002533;Woma_00002760;Woma_00002962;Woma_00003105;Woma_00003118;Woma_00003119;Woma_00003843;Woma_00003889;Woma_00004082;Woma_00004162;Woma_00004330;Woma_00004447;Woma_00004449;Woma_00004484;Woma_00004553;Woma_00004565;Woma_00…
GO:0048864	Up	Biological Process	stem cell development	30	112	2.20809e-05	0.000693606	Woma_00000094;Woma_00000095;Woma_00000663;Woma_00000911;Woma_00001936;Woma_00002227;Woma_00003570;Woma_00004159;Woma_00004330;Woma_00004599;Woma_00004999;Woma_00005003;Woma_00006372;Woma_00007705;Woma_00008493;Woma_00008695;Woma_00009215;Woma_00010754;Woma_00010937;Woma_00011837;Woma_00011838;Woma_00011913;Woma_00012219;Woma_00012623;Woma_00012904;Woma_00013687;Woma_00014779;Woma_00015763;Woma_00…
GO:0042067	Up	Biological Process	establishment of ommatidial planar polarity	20	61	2.24036e-05	0.000701116	Woma_00000094;Woma_00000095;Woma_00004599;Woma_00005841;Woma_00007185;Woma_00008717;Woma_00009258;Woma_00011328;Woma_00011533;Woma_00011537;Woma_00012454;Woma_00012825;Woma_00012827;Woma_00012828;Woma_00012893;Woma_00013143;Woma_00013144;Woma_00013145;Woma_00013742;Woma_00014662
GO:0072006	Up	Biological Process	nephron development	23	76	2.43406e-05	0.000753494	Woma_00000094;Woma_00000127;Woma_00000130;Woma_00000663;Woma_00000911;Woma_00001936;Woma_00004159;Woma_00004162;Woma_00004599;Woma_00005254;Woma_00005719;Woma_00005841;Woma_00007183;Woma_00007184;Woma_00007185;Woma_00007705;Woma_00007933;Woma_00008269;Woma_00008523;Woma_00011913;Woma_00011933;Woma_00015901;Woma_00016030
GO:0072089	Up	Biological Process	stem cell proliferation	44	192	2.44035e-05	0.000753494	Woma_00000094;Woma_00000095;Woma_00000190;Woma_00000911;Woma_00001684;Woma_00001936;Woma_00002457;Woma_00002611;Woma_00002771;Woma_00002962;Woma_00003843;Woma_00003893;Woma_00003894;Woma_00003895;Woma_00003899;Woma_00004159;Woma_00004330;Woma_00004736;Woma_00005841;Woma_00006372;Woma_00006909;Woma_00006974;Woma_00007006;Woma_00007705;Woma_00008695;Woma_00008832;Woma_00009373;Woma_00009595;Woma_00…
GO:0010092	Up	Biological Process	specification of organ identity	10	19	2.44367e-05	0.000753494	Woma_00001936;Woma_00004447;Woma_00004449;Woma_00007601;Woma_00007933;Woma_00008493;Woma_00010770;Woma_00010773;Woma_00013687;Woma_00016030
GO:0035153	Up	Biological Process	epithelial cell type specification, open tracheal system	10	19	2.44367e-05	0.000753494	Woma_00000094;Woma_00000095;Woma_00001936;Woma_00004159;Woma_00004286;Woma_00004287;Woma_00004288;Woma_00009687;Woma_00010754;Woma_00012893
GO:0008544	Up	Biological Process	epidermis development	48	216	2.49461e-05	0.000766383	Woma_00000094;Woma_00000663;Woma_00000911;Woma_00001331;Woma_00001335;Woma_00001791;Woma_00001936;Woma_00003889;Woma_00004153;Woma_00004159;Woma_00004599;Woma_00004660;Woma_00004663;Woma_00004718;Woma_00004719;Woma_00005287;Woma_00005697;Woma_00005841;Woma_00006974;Woma_00007325;Woma_00007371;Woma_00007573;Woma_00008200;Woma_00008269;Woma_00008308;Woma_00008493;Woma_00008695;Woma_00008717;Woma_00…
GO:0007368	Up	Biological Process	determination of left/right symmetry	27	97	2.6756e-05	0.000818988	Woma_00000094;Woma_00000911;Woma_00001278;Woma_00002688;Woma_00003087;Woma_00004049;Woma_00004484;Woma_00004599;Woma_00004999;Woma_00005003;Woma_00005530;Woma_00005697;Woma_00006991;Woma_00007371;Woma_00007842;Woma_00008493;Woma_00008522;Woma_00008695;Woma_00008706;Woma_00010119;Woma_00010533;Woma_00010549;Woma_00010551;Woma_00011453;Woma_00011879;Woma_00015220;Woma_00015901
GO:0048105	Up	Biological Process	establishment of body hair planar orientation	5	5	2.78302e-05	0.000845694	Woma_00004599;Woma_00008717;Woma_00012825;Woma_00012827;Woma_00012828
GO:0048560	Up	Biological Process	establishment of anatomical structure orientation	5	5	2.78302e-05	0.000845694	Woma_00004912;Woma_00009431;Woma_00011533;Woma_00011537;Woma_00014099
GO:0007098	Up	Biological Process	centrosome cycle	33	130	2.92013e-05	0.000877897	Woma_00000812;Woma_00000820;Woma_00001737;Woma_00001936;Woma_00002217;Woma_00002688;Woma_00003906;Woma_00003931;Woma_00004869;Woma_00005574;Woma_00006128;Woma_00006577;Woma_00006909;Woma_00006985;Woma_00007006;Woma_00007362;Woma_00007842;Woma_00008031;Woma_00009071;Woma_00009083;Woma_00009531;Woma_00011453;Woma_00011677;Woma_00012386;Woma_00012387;Woma_00012611;Woma_00013000;Woma_00013102;Woma_00…
GO:0051297	Up	Biological Process	centrosome organization	33	130	2.92013e-05	0.000877897	Woma_00000812;Woma_00000820;Woma_00001737;Woma_00001936;Woma_00002217;Woma_00002688;Woma_00003906;Woma_00003931;Woma_00004869;Woma_00005574;Woma_00006128;Woma_00006577;Woma_00006909;Woma_00006985;Woma_00007006;Woma_00007362;Woma_00007842;Woma_00008031;Woma_00009071;Woma_00009083;Woma_00009531;Woma_00011453;Woma_00011677;Woma_00012386;Woma_00012387;Woma_00012611;Woma_00013000;Woma_00013102;Woma_00…
GO:0051241	Up	Biological Process	negative regulation of multicellular organismal process	113	642	2.92476e-05	0.000877897	Woma_00000078;Woma_00000081;Woma_00000094;Woma_00000095;Woma_00000198;Woma_00000279;Woma_00000663;Woma_00000814;Woma_00000911;Woma_00001255;Woma_00001433;Woma_00001684;Woma_00001843;Woma_00001936;Woma_00002259;Woma_00002457;Woma_00002506;Woma_00002507;Woma_00002539;Woma_00002771;Woma_00002962;Woma_00003515;Woma_00003517;Woma_00003843;Woma_00003889;Woma_00004082;Woma_00004162;Woma_00004286;Woma_00…
GO:1902742	Up	Biological Process	apoptotic process involved in development	20	62	2.93086e-05	0.000877897	Woma_00000094;Woma_00000663;Woma_00001331;Woma_00001335;Woma_00004590;Woma_00007601;Woma_00007705;Woma_00008721;Woma_00010770;Woma_00010773;Woma_00011046;Woma_00011996;Woma_00012386;Woma_00012387;Woma_00013334;Woma_00013339;Woma_00013381;Woma_00014424;Woma_00014660;Woma_00016030
GO:1902850	Up	Biological Process	microtubule cytoskeleton organization involved in mitosis	42	182	3.11919e-05	0.000930983	Woma_00000279;Woma_00000570;Woma_00000812;Woma_00000820;Woma_00001196;Woma_00001684;Woma_00001737;Woma_00001936;Woma_00002001;Woma_00002041;Woma_00002611;Woma_00003814;Woma_00003931;Woma_00004599;Woma_00004862;Woma_00004869;Woma_00006704;Woma_00007006;Woma_00007217;Woma_00007618;Woma_00007842;Woma_00008031;Woma_00009083;Woma_00009889;Woma_00010597;Woma_00010615;Woma_00010636;Woma_00011409;Woma_00…
GO:0009605	Up	Biological Process	response to external stimulus	244	1590	3.19916e-05	0.000951467	Woma_00000078;Woma_00000081;Woma_00000094;Woma_00000095;Woma_00000096;Woma_00000110;Woma_00000152;Woma_00000279;Woma_00000317;Woma_00000319;Woma_00000408;Woma_00000911;Woma_00000959;Woma_00000997;Woma_00001006;Woma_00001021;Woma_00001049;Woma_00001051;Woma_00001136;Woma_00001201;Woma_00001231;Woma_00001255;Woma_00001278;Woma_00001331;Woma_00001333;Woma_00001335;Woma_00001433;Woma_00001627;Woma_00…
GO:0048048	Up	Biological Process	embryonic eye morphogenesis	13	31	3.30552e-05	0.000979625	Woma_00000911;Woma_00001966;Woma_00001967;Woma_00002771;Woma_00004330;Woma_00004599;Woma_00007705;Woma_00008695;Woma_00011996;Woma_00014342;Woma_00016030;Woma_00016111;Woma_00016359
GO:0007600	Up	Biological Process	sensory perception	71	363	3.46466e-05	0.00102317	Woma_00000390;Woma_00000663;Woma_00000927;Woma_00001001;Woma_00001099;Woma_00001838;Woma_00002419;Woma_00002472;Woma_00002473;Woma_00002771;Woma_00002906;Woma_00002962;Woma_00003124;Woma_00003460;Woma_00003461;Woma_00004153;Woma_00004274;Woma_00004912;Woma_00005601;Woma_00005611;Woma_00005665;Woma_00005722;Woma_00005734;Woma_00006143;Woma_00006194;Woma_00006253;Woma_00006679;Woma_00006825;Woma_00…
GO:0048846	Up	Biological Process	axon extension involved in axon guidance	16	44	3.49879e-05	0.00102603	Woma_00000078;Woma_00000081;Woma_00002457;Woma_00004484;Woma_00008695;Woma_00009431;Woma_00009687;Woma_00010300;Woma_00011967;Woma_00013068;Woma_00013143;Woma_00013144;Woma_00013145;Woma_00014099;Woma_00014660;Woma_00015314
GO:1902284	Up	Biological Process	neuron projection extension involved in neuron projection guidance	16	44	3.49879e-05	0.00102603	Woma_00000078;Woma_00000081;Woma_00002457;Woma_00004484;Woma_00008695;Woma_00009431;Woma_00009687;Woma_00010300;Woma_00011967;Woma_00013068;Woma_00013143;Woma_00013144;Woma_00013145;Woma_00014099;Woma_00014660;Woma_00015314
GO:0003205	Up	Biological Process	cardiac chamber development	25	88	3.62314e-05	0.00105879	Woma_00000094;Woma_00000663;Woma_00000891;Woma_00001936;Woma_00002771;Woma_00003889;Woma_00004599;Woma_00004999;Woma_00005003;Woma_00007371;Woma_00007601;Woma_00007705;Woma_00007933;Woma_00008493;Woma_00008695;Woma_00009085;Woma_00010119;Woma_00010770;Woma_00010773;Woma_00011933;Woma_00013687;Woma_00013975;Woma_00014181;Woma_00014660;Woma_00016030
GO:0010817	Up	Biological Process	regulation of hormone levels	65	325	3.65738e-05	0.00106508	Woma_00000425;Woma_00000714;Woma_00000891;Woma_00000911;Woma_00001049;Woma_00001051;Woma_00001242;Woma_00001800;Woma_00002414;Woma_00002440;Woma_00002539;Woma_00002926;Woma_00003219;Woma_00003460;Woma_00003461;Woma_00003889;Woma_00003908;Woma_00004274;Woma_00004969;Woma_00005246;Woma_00005510;Woma_00005671;Woma_00005722;Woma_00006041;Woma_00006194;Woma_00006597;Woma_00006601;Woma_00006722;Woma_00…
GO:0030516	Up	Biological Process	regulation of axon extension	28	104	3.71917e-05	0.00107933	Woma_00000078;Woma_00000081;Woma_00002457;Woma_00002472;Woma_00002473;Woma_00003515;Woma_00003517;Woma_00004330;Woma_00004484;Woma_00004599;Woma_00008695;Woma_00008717;Woma_00009431;Woma_00009687;Woma_00009921;Woma_00010300;Woma_00011328;Woma_00011958;Woma_00011959;Woma_00013068;Woma_00013143;Woma_00013144;Woma_00013145;Woma_00013975;Woma_00014099;Woma_00014660;Woma_00015314;Woma_00015821
GO:0007601	Up	Biological Process	visual perception	24	83	3.7618e-05	0.00108794	Woma_00001099;Woma_00001838;Woma_00002473;Woma_00004153;Woma_00005734;Woma_00006253;Woma_00006679;Woma_00006825;Woma_00007325;Woma_00008137;Woma_00008200;Woma_00008523;Woma_00009321;Woma_00009575;Woma_00010300;Woma_00011563;Woma_00011565;Woma_00011996;Woma_00013975;Woma_00013993;Woma_00015909;Woma_00016030;Woma_00016111;Woma_00016359
GO:0021954	Up	Biological Process	central nervous system neuron development	20	63	3.80559e-05	0.00109306	Woma_00000078;Woma_00000081;Woma_00000911;Woma_00001049;Woma_00001051;Woma_00001331;Woma_00002457;Woma_00004330;Woma_00004484;Woma_00004736;Woma_00006194;Woma_00007601;Woma_00008695;Woma_00010770;Woma_00010773;Woma_00011933;Woma_00012623;Woma_00013533;Woma_00014660;Woma_00015314
GO:0035567	Up	Biological Process	non-canonical Wnt signaling pathway	20	63	3.80559e-05	0.00109306	Woma_00001936;Woma_00002131;Woma_00002530;Woma_00003515;Woma_00003517;Woma_00004159;Woma_00004162;Woma_00004599;Woma_00004954;Woma_00006991;Woma_00008695;Woma_00008717;Woma_00009431;Woma_00009677;Woma_00010411;Woma_00011324;Woma_00011328;Woma_00011409;Woma_00012454;Woma_00014099
GO:0007405	Up	Biological Process	neuroblast proliferation	33	132	4.07421e-05	0.00116623	Woma_00000094;Woma_00000095;Woma_00000190;Woma_00000911;Woma_00001684;Woma_00001936;Woma_00002457;Woma_00002611;Woma_00002771;Woma_00002962;Woma_00003843;Woma_00003893;Woma_00003894;Woma_00003895;Woma_00003899;Woma_00004736;Woma_00006372;Woma_00006909;Woma_00007006;Woma_00008832;Woma_00010683;Woma_00010754;Woma_00010937;Woma_00011996;Woma_00012440;Woma_00012500;Woma_00012547;Woma_00013102;Woma_00…
GO:0048598	Up	Biological Process	embryonic morphogenesis	106	599	4.18586e-05	0.00119411	Woma_00000094;Woma_00000095;Woma_00000190;Woma_00000279;Woma_00000663;Woma_00000814;Woma_00000911;Woma_00001001;Woma_00001195;Woma_00001278;Woma_00001331;Woma_00001335;Woma_00001791;Woma_00001936;Woma_00001966;Woma_00001967;Woma_00002131;Woma_00002271;Woma_00002449;Woma_00002457;Woma_00002771;Woma_00002962;Woma_00003087;Woma_00003367;Woma_00003369;Woma_00003515;Woma_00003517;Woma_00003908;Woma_00…
GO:0016198	Up	Biological Process	axon choice point recognition	14	36	4.54272e-05	0.00129152	Woma_00000078;Woma_00000081;Woma_00002760;Woma_00003515;Woma_00003517;Woma_00004484;Woma_00006077;Woma_00007601;Woma_00010770;Woma_00010773;Woma_00012804;Woma_00014001;Woma_00014099;Woma_00014660
GO:0000070	Up	Biological Process	mitotic sister chromatid segregation	41	179	4.64302e-05	0.00131557	Woma_00000570;Woma_00001737;Woma_00002001;Woma_00002041;Woma_00002121;Woma_00002271;Woma_00002287;Woma_00003814;Woma_00003931;Woma_00004048;Woma_00004869;Woma_00006191;Woma_00006588;Woma_00006704;Woma_00007006;Woma_00007217;Woma_00007349;Woma_00007362;Woma_00008031;Woma_00009083;Woma_00009889;Woma_00010024;Woma_00010593;Woma_00010597;Woma_00010615;Woma_00010636;Woma_00010876;Woma_00010916;Woma_00…
GO:0048675	Up	Biological Process	axon extension	36	150	4.73656e-05	0.00133756	Woma_00000078;Woma_00000081;Woma_00002379;Woma_00002380;Woma_00002457;Woma_00002472;Woma_00002473;Woma_00003515;Woma_00003517;Woma_00004286;Woma_00004287;Woma_00004288;Woma_00004330;Woma_00004484;Woma_00004599;Woma_00005287;Woma_00008695;Woma_00008717;Woma_00009431;Woma_00009687;Woma_00009921;Woma_00010300;Woma_00011328;Woma_00011958;Woma_00011959;Woma_00011967;Woma_00013068;Woma_00013143;Woma_00…
GO:0051983	Up	Biological Process	regulation of chromosome segregation	31	122	4.95237e-05	0.00137638	Woma_00001737;Woma_00001936;Woma_00002041;Woma_00002121;Woma_00002271;Woma_00002287;Woma_00003018;Woma_00003367;Woma_00003369;Woma_00003814;Woma_00003931;Woma_00004048;Woma_00005871;Woma_00007006;Woma_00007217;Woma_00007362;Woma_00008031;Woma_00009083;Woma_00009215;Woma_00010024;Woma_00010587;Woma_00010597;Woma_00011562;Woma_00011837;Woma_00011838;Woma_00011857;Woma_00011907;Woma_00012500;Woma_00…
GO:0003231	Up	Biological Process	cardiac ventricle development	21	69	4.96285e-05	0.00137638	Woma_00000094;Woma_00000663;Woma_00000891;Woma_00001936;Woma_00002771;Woma_00004599;Woma_00004999;Woma_00005003;Woma_00007601;Woma_00007933;Woma_00008493;Woma_00008695;Woma_00009085;Woma_00010119;Woma_00010770;Woma_00010773;Woma_00011933;Woma_00013687;Woma_00013975;Woma_00014660;Woma_00016030
GO:0021549	Up	Biological Process	cerebellum development	21	69	4.96285e-05	0.00137638	Woma_00000891;Woma_00001049;Woma_00001051;Woma_00001331;Woma_00001335;Woma_00002771;Woma_00003515;Woma_00003517;Woma_00003889;Woma_00004159;Woma_00005068;Woma_00005510;Woma_00005941;Woma_00006870;Woma_00010916;Woma_00012623;Woma_00013068;Woma_00015821;Woma_00016030;Woma_00016111;Woma_00016359
GO:0035051	Up	Biological Process	cardiocyte differentiation	29	111	4.97683e-05	0.00137638	Woma_00000094;Woma_00000095;Woma_00000663;Woma_00000911;Woma_00001049;Woma_00001051;Woma_00001936;Woma_00002771;Woma_00004159;Woma_00004599;Woma_00004999;Woma_00005003;Woma_00006253;Woma_00007371;Woma_00008269;Woma_00008493;Woma_00010119;Woma_00010770;Woma_00011324;Woma_00011328;Woma_00011837;Woma_00011838;Woma_00011907;Woma_00012547;Woma_00013102;Woma_00013687;Woma_00014342;Woma_00015909;Woma_00…
GO:0003156	Up	Biological Process	regulation of organ formation	11	24	4.98889e-05	0.00137638	Woma_00000094;Woma_00000911;Woma_00001936;Woma_00007601;Woma_00007705;Woma_00008493;Woma_00008523;Woma_00008695;Woma_00010770;Woma_00010773;Woma_00013687
GO:0008052	Up	Biological Process	sensory organ boundary specification	11	24	4.98889e-05	0.00137638	Woma_00000094;Woma_00000095;Woma_00002472;Woma_00002473;Woma_00002962;Woma_00003905;Woma_00005980;Woma_00006372;Woma_00007172;Woma_00008493;Woma_00013198
GO:0060914	Up	Biological Process	heart formation	11	24	4.98889e-05	0.00137638	Woma_00000094;Woma_00000911;Woma_00001936;Woma_00004159;Woma_00007371;Woma_00007601;Woma_00008493;Woma_00008523;Woma_00010770;Woma_00010773;Woma_00013687
GO:0048867	Up	Biological Process	stem cell fate determination	12	28	5.14023e-05	0.00141323	Woma_00000094;Woma_00000095;Woma_00001331;Woma_00001333;Woma_00002457;Woma_00002458;Woma_00002771;Woma_00004999;Woma_00006679;Woma_00010937;Woma_00012440;Woma_00015314
GO:0072175	Up	Biological Process	epithelial tube formation	26	95	5.15617e-05	0.00141323	Woma_00000911;Woma_00001278;Woma_00001936;Woma_00002771;Woma_00003515;Woma_00003517;Woma_00004049;Woma_00004159;Woma_00004162;Woma_00004330;Woma_00004599;Woma_00007705;Woma_00008269;Woma_00008522;Woma_00008695;Woma_00008717;Woma_00009373;Woma_00009595;Woma_00010533;Woma_00011324;Woma_00011328;Woma_00011913;Woma_00011933;Woma_00011959;Woma_00012975;Woma_00016030
GO:0042461	Up	Biological Process	photoreceptor cell development	36	151	5.5018e-05	0.00150231	Woma_00000094;Woma_00000095;Woma_00000911;Woma_00002688;Woma_00004049;Woma_00004599;Woma_00004624;Woma_00004854;Woma_00005173;Woma_00005734;Woma_00005980;Woma_00006486;Woma_00007679;Woma_00007933;Woma_00008200;Woma_00008203;Woma_00008523;Woma_00008717;Woma_00009085;Woma_00009575;Woma_00009911;Woma_00011563;Woma_00011565;Woma_00011879;Woma_00012547;Woma_00013068;Woma_00013143;Woma_00013144;Woma_00…
GO:0016337	Up	Biological Process	single organismal cell-cell adhesion	56	272	5.51701e-05	0.00150231	Woma_00000090;Woma_00000094;Woma_00000095;Woma_00000279;Woma_00000637;Woma_00000663;Woma_00000814;Woma_00000911;Woma_00001936;Woma_00002789;Woma_00002962;Woma_00003515;Woma_00003517;Woma_00004159;Woma_00004330;Woma_00005510;Woma_00005841;Woma_00006194;Woma_00006253;Woma_00006924;Woma_00007325;Woma_00007331;Woma_00007601;Woma_00007705;Woma_00008695;Woma_00008717;Woma_00008896;Woma_00009040;Woma_00…
GO:0048865	Up	Biological Process	stem cell fate commitment	15	41	5.64935e-05	0.00153337	Woma_00000094;Woma_00000095;Woma_00001331;Woma_00001333;Woma_00001936;Woma_00002457;Woma_00002458;Woma_00002771;Woma_00004999;Woma_00005173;Woma_00006679;Woma_00006991;Woma_00010937;Woma_00012440;Woma_00015314
GO:0051094	Up	Biological Process	positive regulation of developmental process	136	813	5.76411e-05	0.00155947	Woma_00000078;Woma_00000081;Woma_00000094;Woma_00000095;Woma_00000279;Woma_00000551;Woma_00000663;Woma_00000814;Woma_00000891;Woma_00000911;Woma_00001433;Woma_00001684;Woma_00001791;Woma_00001800;Woma_00001936;Woma_00002217;Woma_00002457;Woma_00002688;Woma_00002771;Woma_00002906;Woma_00002918;Woma_00002962;Woma_00003105;Woma_00003515;Woma_00003517;Woma_00003573;Woma_00003843;Woma_00003889;Woma_00…
GO:0051321	Up	Biological Process	meiotic cell cycle	67	343	6.0113e-05	0.00162112	Woma_00000279;Woma_00000570;Woma_00001102;Woma_00001561;Woma_00001684;Woma_00001737;Woma_00002001;Woma_00002041;Woma_00002121;Woma_00002217;Woma_00002271;Woma_00002611;Woma_00002998;Woma_00003105;Woma_00003367;Woma_00003369;Woma_00003556;Woma_00003573;Woma_00003814;Woma_00003889;Woma_00003931;Woma_00004867;Woma_00004869;Woma_00005325;Woma_00005397;Woma_00005398;Woma_00005400;Woma_00005574;Woma_00…
GO:0007435	Up	Biological Process	salivary gland morphogenesis	30	118	6.45038e-05	0.00173395	Woma_00000279;Woma_00000663;Woma_00000911;Woma_00003118;Woma_00003119;Woma_00003607;Woma_00004005;Woma_00004006;Woma_00004162;Woma_00004286;Woma_00004287;Woma_00004288;Woma_00007705;Woma_00008523;Woma_00008695;Woma_00008896;Woma_00009431;Woma_00010736;Woma_00010754;Woma_00011037;Woma_00012547;Woma_00013135;Woma_00013210;Woma_00013599;Woma_00013645;Woma_00014099;Woma_00014157;Woma_00014464;Woma_00…
GO:0045666	Up	Biological Process	positive regulation of neuron differentiation	59	293	6.82726e-05	0.0018294	Woma_00000551;Woma_00000891;Woma_00000911;Woma_00001433;Woma_00001791;Woma_00001800;Woma_00002457;Woma_00002771;Woma_00002962;Woma_00003515;Woma_00003517;Woma_00003889;Woma_00004330;Woma_00004447;Woma_00004449;Woma_00004484;Woma_00004599;Woma_00004736;Woma_00005047;Woma_00005053;Woma_00005980;Woma_00006253;Woma_00006597;Woma_00006601;Woma_00007601;Woma_00007705;Woma_00007944;Woma_00008695;Woma_00…
GO:0035270	Up	Biological Process	endocrine system development	23	81	7.42152e-05	0.0019823	Woma_00000663;Woma_00000911;Woma_00001838;Woma_00002457;Woma_00002962;Woma_00003889;Woma_00005941;Woma_00006854;Woma_00007331;Woma_00007705;Woma_00008493;Woma_00008695;Woma_00011933;Woma_00011996;Woma_00013687;Woma_00014448;Woma_00015220;Woma_00015314;Woma_00015763;Woma_00016030;Woma_00016111;Woma_00016359;Woma_00016418
GO:0051781	Up	Biological Process	positive regulation of cell division	26	97	7.57417e-05	0.00199522	Woma_00000570;Woma_00000911;Woma_00002041;Woma_00002121;Woma_00002287;Woma_00003889;Woma_00003931;Woma_00005574;Woma_00006870;Woma_00007068;Woma_00007217;Woma_00007280;Woma_00008695;Woma_00009083;Woma_00010024;Woma_00010549;Woma_00010551;Woma_00010615;Woma_00010636;Woma_00010916;Woma_00011907;Woma_00012333;Woma_00012500;Woma_00013102;Woma_00014779;Woma_00014855
GO:0006718	Up	Biological Process	juvenile hormone biosynthetic process	6	8	7.64498e-05	0.00199522	Woma_00002440;Woma_00006931;Woma_00008305;Woma_00008307;Woma_00008325;Woma_00014889
GO:0009957	Up	Biological Process	epidermal cell fate specification	6	8	7.64498e-05	0.00199522	Woma_00001331;Woma_00001335;Woma_00008269;Woma_00008493;Woma_00009373;Woma_00014779
GO:0016106	Up	Biological Process	sesquiterpenoid biosynthetic process	6	8	7.64498e-05	0.00199522	Woma_00002440;Woma_00006931;Woma_00008305;Woma_00008307;Woma_00008325;Woma_00014889
GO:0045317	Up	Biological Process	equator specification	6	8	7.64498e-05	0.00199522	Woma_00005841;Woma_00011533;Woma_00011537;Woma_00012825;Woma_00012827;Woma_00012828
GO:0098703	Up	Biological Process	calcium ion import across plasma membrane	6	8	7.64498e-05	0.00199522	Woma_00000425;Woma_00011481;Woma_00013458;Woma_00013460;Woma_00014589;Woma_00014591
GO:1990035	Up	Biological Process	calcium ion import into cell	6	8	7.64498e-05	0.00199522	Woma_00000425;Woma_00011481;Woma_00013458;Woma_00013460;Woma_00014589;Woma_00014591
GO:0000212	Up	Biological Process	meiotic spindle organization	18	56	7.67987e-05	0.00199522	Woma_00001561;Woma_00001684;Woma_00001737;Woma_00002271;Woma_00002611;Woma_00002998;Woma_00003931;Woma_00004869;Woma_00005574;Woma_00006041;Woma_00007006;Woma_00009083;Woma_00009889;Woma_00011342;Woma_00012470;Woma_00012611;Woma_00013117;Woma_00013351
GO:0006703	Up	Biological Process	estrogen biosynthetic process	8	14	7.6924e-05	0.00199522	Woma_00002440;Woma_00002926;Woma_00003219;Woma_00005671;Woma_00006931;Woma_00008305;Woma_00008307;Woma_00008325
GO:0010771	Up	Biological Process	negative regulation of cell morphogenesis involved in differentiation	22	76	7.70777e-05	0.00199522	Woma_00000078;Woma_00000081;Woma_00001936;Woma_00002771;Woma_00004484;Woma_00007705;Woma_00008695;Woma_00009215;Woma_00009431;Woma_00009921;Woma_00010024;Woma_00010300;Woma_00011933;Woma_00013068;Woma_00013143;Woma_00013144;Woma_00013145;Woma_00013533;Woma_00014099;Woma_00014660;Woma_00015763;Woma_00015821
GO:0031076	Up	Biological Process	embryonic camera-type eye development	12	29	7.7957e-05	0.0020056	Woma_00000911;Woma_00002771;Woma_00004330;Woma_00007705;Woma_00008695;Woma_00011879;Woma_00011996;Woma_00012975;Woma_00014342;Woma_00016030;Woma_00016111;Woma_00016359
GO:0035082	Up	Biological Process	axoneme assembly	12	29	7.7957e-05	0.0020056	Woma_00001278;Woma_00003906;Woma_00004970;Woma_00005035;Woma_00005980;Woma_00006577;Woma_00006909;Woma_00006985;Woma_00007371;Woma_00010013;Woma_00010533;Woma_00012777
GO:0060911	Up	Biological Process	cardiac cell fate commitment	11	25	7.92563e-05	0.00203279	Woma_00000094;Woma_00000095;Woma_00004999;Woma_00005003;Woma_00006253;Woma_00008493;Woma_00010119;Woma_00010770;Woma_00012547;Woma_00013687;Woma_00015909
GO:0035218	Up	Biological Process	leg disc development	27	103	8.42471e-05	0.00215421	Woma_00000090;Woma_00000094;Woma_00000095;Woma_00000188;Woma_00000190;Woma_00000663;Woma_00000911;Woma_00002472;Woma_00002473;Woma_00003843;Woma_00004447;Woma_00004449;Woma_00004624;Woma_00004999;Woma_00005003;Woma_00005694;Woma_00005697;Woma_00005841;Woma_00007933;Woma_00008528;Woma_00009258;Woma_00009366;Woma_00010251;Woma_00010409;Woma_00011328;Woma_00011409;Woma_00011959
GO:0042445	Up	Biological Process	hormone metabolic process	38	166	8.8333e-05	0.00225182	Woma_00000911;Woma_00001242;Woma_00001800;Woma_00002414;Woma_00002440;Woma_00002926;Woma_00003219;Woma_00003460;Woma_00003461;Woma_00003889;Woma_00003908;Woma_00004274;Woma_00004969;Woma_00005671;Woma_00005722;Woma_00006041;Woma_00006722;Woma_00006723;Woma_00006728;Woma_00006729;Woma_00006746;Woma_00006931;Woma_00007255;Woma_00007280;Woma_00007424;Woma_00007705;Woma_00008185;Woma_00008305;Woma_00…
GO:0042127	Up	Biological Process	regulation of cell proliferation	129	771	9.0598e-05	0.00230256	Woma_00000090;Woma_00000094;Woma_00000095;Woma_00000190;Woma_00000279;Woma_00000433;Woma_00000663;Woma_00000891;Woma_00000911;Woma_00001255;Woma_00001433;Woma_00001684;Woma_00001800;Woma_00001936;Woma_00001966;Woma_00001967;Woma_00002121;Woma_00002457;Woma_00002506;Woma_00002507;Woma_00002771;Woma_00002918;Woma_00002962;Woma_00003515;Woma_00003517;Woma_00003814;Woma_00003843;Woma_00003889;Woma_00…
GO:0061387	Up	Biological Process	regulation of extent of cell growth	28	109	9.21838e-05	0.00233579	Woma_00000078;Woma_00000081;Woma_00002457;Woma_00002472;Woma_00002473;Woma_00003515;Woma_00003517;Woma_00004330;Woma_00004484;Woma_00004599;Woma_00008695;Woma_00008717;Woma_00009431;Woma_00009687;Woma_00009921;Woma_00010300;Woma_00011328;Woma_00011958;Woma_00011959;Woma_00013068;Woma_00013143;Woma_00013144;Woma_00013145;Woma_00013975;Woma_00014099;Woma_00014660;Woma_00015314;Woma_00015821
GO:0007059	Up	Biological Process	chromosome segregation	60	303	9.76804e-05	0.00246761	Woma_00000570;Woma_00001561;Woma_00001737;Woma_00001936;Woma_00002001;Woma_00002041;Woma_00002121;Woma_00002271;Woma_00002287;Woma_00002879;Woma_00003018;Woma_00003367;Woma_00003369;Woma_00003556;Woma_00003573;Woma_00003814;Woma_00003931;Woma_00004048;Woma_00004869;Woma_00005397;Woma_00005398;Woma_00005871;Woma_00006191;Woma_00006588;Woma_00006704;Woma_00007006;Woma_00007217;Woma_00007323;Woma_00…
GO:0009886	Up	Biological Process	post-embryonic morphogenesis	87	482	0.000103718	0.00261068	Woma_00000090;Woma_00000094;Woma_00000095;Woma_00000188;Woma_00000190;Woma_00000433;Woma_00000663;Woma_00000891;Woma_00000911;Woma_00001049;Woma_00001051;Woma_00001331;Woma_00001333;Woma_00001340;Woma_00001936;Woma_00002472;Woma_00002473;Woma_00002506;Woma_00002507;Woma_00002998;Woma_00003607;Woma_00003843;Woma_00003905;Woma_00004087;Woma_00004159;Woma_00004286;Woma_00004287;Woma_00004288;Woma_00…
GO:0000278	Up	Biological Process	mitotic cell cycle	136	823	0.000103966	0.00261068	Woma_00000094;Woma_00000095;Woma_00000279;Woma_00000570;Woma_00000663;Woma_00000812;Woma_00000820;Woma_00000911;Woma_00000997;Woma_00001196;Woma_00001340;Woma_00001684;Woma_00001737;Woma_00001936;Woma_00002001;Woma_00002041;Woma_00002121;Woma_00002131;Woma_00002217;Woma_00002271;Woma_00002287;Woma_00002457;Woma_00002458;Woma_00002611;Woma_00002998;Woma_00003018;Woma_00003087;Woma_00003105;Woma_00…
GO:0007346	Up	Biological Process	regulation of mitotic cell cycle	88	489	0.00010554	0.00264229	Woma_00000094;Woma_00000095;Woma_00000820;Woma_00000911;Woma_00001196;Woma_00001737;Woma_00001936;Woma_00002001;Woma_00002041;Woma_00002121;Woma_00002131;Woma_00002217;Woma_00002271;Woma_00002287;Woma_00002457;Woma_00002458;Woma_00002998;Woma_00003087;Woma_00003105;Woma_00003515;Woma_00003517;Woma_00003573;Woma_00003814;Woma_00003843;Woma_00003889;Woma_00003931;Woma_00004048;Woma_00004162;Woma_00…
GO:0007052	Up	Biological Process	mitotic spindle organization	30	121	0.00010602	0.00264639	Woma_00000570;Woma_00000812;Woma_00000820;Woma_00001196;Woma_00001684;Woma_00001737;Woma_00002001;Woma_00002041;Woma_00003814;Woma_00003931;Woma_00004862;Woma_00004869;Woma_00006704;Woma_00006965;Woma_00007006;Woma_00007217;Woma_00007618;Woma_00007842;Woma_00008031;Woma_00009889;Woma_00010597;Woma_00010615;Woma_00010636;Woma_00011837;Woma_00011838;Woma_00012464;Woma_00012500;Woma_00013117;Woma_00…
GO:0070507	Up	Biological Process	regulation of microtubule cytoskeleton organization	36	156	0.000112899	0.00280974	Woma_00000570;Woma_00001561;Woma_00001737;Woma_00001936;Woma_00002121;Woma_00002131;Woma_00002217;Woma_00002688;Woma_00002809;Woma_00003515;Woma_00003517;Woma_00003931;Woma_00004862;Woma_00006577;Woma_00006909;Woma_00006965;Woma_00006985;Woma_00007006;Woma_00007362;Woma_00007842;Woma_00008031;Woma_00009083;Woma_00009215;Woma_00009531;Woma_00011409;Woma_00011837;Woma_00011838;Woma_00011907;Woma_00…
GO:0060972	Up	Biological Process	left/right pattern formation	12	30	0.000115525	0.00285813	Woma_00000094;Woma_00000279;Woma_00001278;Woma_00001936;Woma_00002131;Woma_00004049;Woma_00004599;Woma_00006991;Woma_00011409;Woma_00013381;Woma_00014424;Woma_00015901
GO:0097150	Up	Biological Process	neuronal stem cell population maintenance	12	30	0.000115525	0.00285813	Woma_00000094;Woma_00000095;Woma_00000663;Woma_00001684;Woma_00002771;Woma_00002962;Woma_00003894;Woma_00004736;Woma_00006372;Woma_00009595;Woma_00010597;Woma_00014303
GO:0003179	Up	Biological Process	heart valve morphogenesis	10	22	0.000120731	0.00297814	Woma_00000094;Woma_00000663;Woma_00004999;Woma_00005003;Woma_00005841;Woma_00007601;Woma_00010119;Woma_00010770;Woma_00010773;Woma_00014660
GO:0021522	Up	Biological Process	spinal cord motor neuron differentiation	11	26	0.000122233	0.00300635	Woma_00000094;Woma_00000911;Woma_00001791;Woma_00004999;Woma_00005003;Woma_00005697;Woma_00008269;Woma_00011959;Woma_00013687;Woma_00016111;Woma_00016359
GO:0001578	Up	Biological Process	microtubule bundle formation	17	53	0.000124469	0.00304349	Woma_00000570;Woma_00001278;Woma_00001737;Woma_00003906;Woma_00004970;Woma_00005035;Woma_00005980;Woma_00006577;Woma_00006704;Woma_00006909;Woma_00006985;Woma_00007006;Woma_00007371;Woma_00008031;Woma_00010013;Woma_00010533;Woma_00012777
GO:0007413	Up	Biological Process	axonal fasciculation	17	53	0.000124469	0.00304349	Woma_00000317;Woma_00000319;Woma_00004553;Woma_00004565;Woma_00004567;Woma_00004736;Woma_00004999;Woma_00008695;Woma_00008717;Woma_00009066;Woma_00009595;Woma_00010300;Woma_00010987;Woma_00013143;Woma_00013144;Woma_00013145;Woma_00015821
GO:0032835	Up	Biological Process	glomerulus development	14	39	0.00012645	0.00308295	Woma_00000094;Woma_00000127;Woma_00000130;Woma_00000663;Woma_00000911;Woma_00004599;Woma_00007183;Woma_00007184;Woma_00007185;Woma_00007705;Woma_00007933;Woma_00011913;Woma_00015901;Woma_00016030
GO:0007018	Up	Biological Process	microtubule-based movement	43	199	0.000129045	0.00312804	Woma_00000570;Woma_00001021;Woma_00001278;Woma_00001561;Woma_00001737;Woma_00002001;Woma_00002041;Woma_00002102;Woma_00004009;Woma_00004049;Woma_00004153;Woma_00004708;Woma_00004862;Woma_00004912;Woma_00004954;Woma_00004970;Woma_00005496;Woma_00006577;Woma_00007371;Woma_00007842;Woma_00008031;Woma_00008522;Woma_00008706;Woma_00008717;Woma_00009040;Woma_00009153;Woma_00009258;Woma_00010013;Woma_00…
[truncated: 492 more rows]

## Sheet: L2 larvae vs  Adult
GO ID	Regulation	Category	Description	Second stage larvae versus Adult	All	pvalue	p.adjust	Genes
[truncated: 498 more rows]

## Sheet: L3 larvae vs Pupae
GO ID	Regulation	Category	Description	Third stage larvae versus Pupae	All	pvalue	p.adjust	Genes
[truncated: 1,105 more rows]

## Sheet: L3 larvae vs Adult
GO ID	Regulation	Category	Description	Third stage larvae versus Adult	All	pvalue	p.adjust	Genes
[truncated: 906 more rows]

[truncated: 1 more sheets: Pupae vs Adult]
