# Supplementary material for: Transcriptomic profiling of different developmental stages reveals parasitic strategies of Wohlfahrtia magnifica, a myiasis-causing flesh fly
Source: BMC Genomics. 2024 Jan 25;25:111. doi: 10.1186/s12864-023-09949-3 (PMC10829477; doi:10.1186/s12864-023-09949-3)
Supplement: Supplementary file 9 — Supplementary Material 9: Supplementary Table S6. GO enrichment analysis of overlapping DEGs between/among pairwise comparisons at each developmental stage of W. magnifica [file 12864_2023_9949_MOESM9_ESM.xlsx]

## Sheet: Second stage larvae
GO ID	Category	Description	Second stage larvae	All	pvalue	p.adjust	Genes
GO:0005576	Cellular Component	extracellular region	192	1151	4.61387e-50	2.32539e-47	Woma_00000346;Woma_00000347;Woma_00000350;Woma_00000400;Woma_00000533;Woma_00000561;Woma_00000563;Woma_00000573;Woma_00000742;Woma_00000743;Woma_00000936;Woma_00000939;Woma_00001037;Woma_00001038;Woma_00001039;Woma_00001138;Woma_00001142;Woma_00001143;Woma_00001205;Woma_00001382;Woma_00001481;Woma_00001496;Woma_00001626;Woma_00001629;Woma_00001681;Woma_00001888;Woma_00002082;Woma_00002097;Woma_00…
GO:0044421	Cellular Component	extracellular region part	152	782	1.14457e-46	2.8843e-44	Woma_00000346;Woma_00000347;Woma_00000350;Woma_00000400;Woma_00000561;Woma_00000563;Woma_00000573;Woma_00000742;Woma_00000743;Woma_00000936;Woma_00000939;Woma_00001037;Woma_00001038;Woma_00001039;Woma_00001138;Woma_00001142;Woma_00001143;Woma_00001205;Woma_00001382;Woma_00001481;Woma_00001496;Woma_00001626;Woma_00001629;Woma_00001681;Woma_00002097;Woma_00002329;Woma_00002335;Woma_00002702;Woma_00…
GO:0031012	Cellular Component	extracellular matrix	74	215	1.93626e-39	3.25292e-37	Woma_00000346;Woma_00000347;Woma_00000350;Woma_00000400;Woma_00000561;Woma_00000563;Woma_00000573;Woma_00001681;Woma_00003010;Woma_00003223;Woma_00003224;Woma_00003225;Woma_00005044;Woma_00005137;Woma_00005494;Woma_00006665;Woma_00006666;Woma_00006667;Woma_00006669;Woma_00006671;Woma_00006674;Woma_00007154;Woma_00007156;Woma_00008025;Woma_00008155;Woma_00008351;Woma_00008352;Woma_00008353;Woma_00…
GO:0005615	Cellular Component	extracellular space	79	549	4.05612e-15	5.11071e-13	Woma_00000573;Woma_00000742;Woma_00000743;Woma_00000936;Woma_00000939;Woma_00001037;Woma_00001038;Woma_00001039;Woma_00001138;Woma_00001142;Woma_00001143;Woma_00001205;Woma_00001382;Woma_00001481;Woma_00001496;Woma_00001626;Woma_00001629;Woma_00002097;Woma_00002329;Woma_00002335;Woma_00002702;Woma_00002745;Woma_00002865;Woma_00003069;Woma_00003184;Woma_00003411;Woma_00004280;Woma_00004478;Woma_00…
GO:0030684	Cellular Component	preribosome	17	71	3.10571e-07	3.13055e-05	Woma_00000776;Woma_00003601;Woma_00003818;Woma_00005428;Woma_00006886;Woma_00006921;Woma_00007225;Woma_00008574;Woma_00009027;Woma_00010691;Woma_00011286;Woma_00011519;Woma_00011864;Woma_00012073;Woma_00012695;Woma_00014061;Woma_00014501
GO:0030687	Cellular Component	preribosome, large subunit precursor	9	22	1.49567e-06	0.000125637	Woma_00000776;Woma_00003601;Woma_00003818;Woma_00010691;Woma_00011519;Woma_00011864;Woma_00012073;Woma_00012695;Woma_00014501
GO:0045240	Cellular Component	dihydrolipoyl dehydrogenase complex	4	8	0.00060548	0.0435945	Woma_00002538;Woma_00003800;Woma_00010877;Woma_00011566
GO:0001652	Cellular Component	granular component	3	4	0.000703658	0.0443304	Woma_00007926;Woma_00011468;Woma_00011864
GO:0005214	Molecular Function	structural constituent of chitin-based cuticle	63	117	1.39217e-46	1.31978e-43	Woma_00000346;Woma_00000347;Woma_00000350;Woma_00000400;Woma_00000561;Woma_00000563;Woma_00001681;Woma_00003010;Woma_00003223;Woma_00003224;Woma_00003225;Woma_00006665;Woma_00006666;Woma_00006667;Woma_00006669;Woma_00006671;Woma_00006674;Woma_00007154;Woma_00007156;Woma_00008155;Woma_00008351;Woma_00008352;Woma_00008353;Woma_00008565;Woma_00008567;Woma_00009102;Woma_00009103;Woma_00009104;Woma_00…
GO:0042302	Molecular Function	structural constituent of cuticle	64	124	8.83915e-46	4.18976e-43	Woma_00000346;Woma_00000347;Woma_00000350;Woma_00000400;Woma_00000561;Woma_00000563;Woma_00001681;Woma_00003010;Woma_00003223;Woma_00003224;Woma_00003225;Woma_00006665;Woma_00006666;Woma_00006667;Woma_00006669;Woma_00006671;Woma_00006674;Woma_00007154;Woma_00007156;Woma_00008155;Woma_00008351;Woma_00008352;Woma_00008353;Woma_00008565;Woma_00008567;Woma_00009011;Woma_00009102;Woma_00009103;Woma_00…
GO:0008010	Molecular Function	structural constituent of chitin-based larval cuticle	56	101	2.23315e-42	7.05677e-40	Woma_00000346;Woma_00000347;Woma_00000350;Woma_00000400;Woma_00000561;Woma_00000563;Woma_00001681;Woma_00003010;Woma_00003223;Woma_00003224;Woma_00003225;Woma_00006665;Woma_00006666;Woma_00006667;Woma_00006669;Woma_00006671;Woma_00006674;Woma_00007154;Woma_00007156;Woma_00008351;Woma_00008352;Woma_00008353;Woma_00008565;Woma_00008567;Woma_00009102;Woma_00009103;Woma_00009104;Woma_00009105;Woma_00…
GO:0005198	Molecular Function	structural molecule activity	81	528	1.08012e-15	2.22459e-13	Woma_00000346;Woma_00000347;Woma_00000350;Woma_00000400;Woma_00000561;Woma_00000563;Woma_00000573;Woma_00001681;Woma_00003010;Woma_00003223;Woma_00003224;Woma_00003225;Woma_00004714;Woma_00005044;Woma_00005494;Woma_00005567;Woma_00006291;Woma_00006665;Woma_00006666;Woma_00006667;Woma_00006669;Woma_00006671;Woma_00006674;Woma_00007154;Woma_00007156;Woma_00008025;Woma_00008155;Woma_00008351;Woma_00…
GO:0008061	Molecular Function	chitin binding	31	94	1.17331e-15	2.22459e-13	Woma_00001037;Woma_00001038;Woma_00001039;Woma_00001888;Woma_00005044;Woma_00005086;Woma_00005416;Woma_00006827;Woma_00007870;Woma_00007873;Woma_00007875;Woma_00007993;Woma_00008948;Woma_00008949;Woma_00008950;Woma_00010210;Woma_00010461;Woma_00010465;Woma_00011299;Woma_00011759;Woma_00012743;Woma_00012753;Woma_00012761;Woma_00012763;Woma_00012764;Woma_00012765;Woma_00012767;Woma_00012768;Woma_00…
GO:0004252	Molecular Function	serine-type endopeptidase activity	19	111	3.05524e-05	0.00482728	Woma_00000549;Woma_00000726;Woma_00000753;Woma_00004280;Woma_00004371;Woma_00004857;Woma_00005009;Woma_00005577;Woma_00005955;Woma_00006439;Woma_00008084;Woma_00008085;Woma_00008912;Woma_00009327;Woma_00010295;Woma_00014798;Woma_00014800;Woma_00014805;Woma_00014806
GO:0008236	Molecular Function	serine-type peptidase activity	21	133	4.15079e-05	0.00562136	Woma_00000549;Woma_00000726;Woma_00000753;Woma_00003411;Woma_00004280;Woma_00004371;Woma_00004771;Woma_00004857;Woma_00005009;Woma_00005577;Woma_00005955;Woma_00006439;Woma_00008084;Woma_00008085;Woma_00008912;Woma_00009327;Woma_00010295;Woma_00014798;Woma_00014800;Woma_00014805;Woma_00014806
GO:0017171	Molecular Function	serine hydrolase activity	21	137	6.4946e-05	0.0076961	Woma_00000549;Woma_00000726;Woma_00000753;Woma_00003411;Woma_00004280;Woma_00004371;Woma_00004771;Woma_00004857;Woma_00005009;Woma_00005577;Woma_00005955;Woma_00006439;Woma_00008084;Woma_00008085;Woma_00008912;Woma_00009327;Woma_00010295;Woma_00014798;Woma_00014800;Woma_00014805;Woma_00014806
GO:0004089	Molecular Function	carbonate dehydratase activity	5	10	0.000152637	0.0160778	Woma_00002243;Woma_00005629;Woma_00005639;Woma_00010380;Woma_00010936
GO:0004175	Molecular Function	endopeptidase activity	30	252	0.000252085	0.0229252	Woma_00000549;Woma_00000726;Woma_00000753;Woma_00001728;Woma_00001729;Woma_00002097;Woma_00004176;Woma_00004280;Woma_00004371;Woma_00004857;Woma_00005009;Woma_00005147;Woma_00005577;Woma_00005955;Woma_00006439;Woma_00008084;Woma_00008085;Woma_00008912;Woma_00009327;Woma_00010295;Woma_00010763;Woma_00010764;Woma_00010766;Woma_00011604;Woma_00012503;Woma_00012504;Woma_00014798;Woma_00014800;Woma_00…
GO:0031418	Molecular Function	L-ascorbic acid binding	5	11	0.00026601	0.0229252	Woma_00004309;Woma_00004311;Woma_00004312;Woma_00008968;Woma_00008971
GO:0008233	Molecular Function	peptidase activity	41	392	0.000346844	0.0274006	Woma_00000549;Woma_00000726;Woma_00000753;Woma_00000915;Woma_00001728;Woma_00001729;Woma_00002097;Woma_00003069;Woma_00003411;Woma_00004176;Woma_00004280;Woma_00004371;Woma_00004771;Woma_00004857;Woma_00005009;Woma_00005147;Woma_00005494;Woma_00005577;Woma_00005955;Woma_00006439;Woma_00008084;Woma_00008085;Woma_00008091;Woma_00008435;Woma_00008912;Woma_00009327;Woma_00010224;Woma_00010226;Woma_00…
GO:0070011	Molecular Function	peptidase activity, acting on L-amino acid peptides	39	376	0.000569828	0.0375683	Woma_00000549;Woma_00000726;Woma_00000753;Woma_00000915;Woma_00001728;Woma_00001729;Woma_00002097;Woma_00003069;Woma_00003411;Woma_00004176;Woma_00004280;Woma_00004371;Woma_00004771;Woma_00004857;Woma_00005009;Woma_00005147;Woma_00005577;Woma_00005955;Woma_00006439;Woma_00008084;Woma_00008085;Woma_00008091;Woma_00008912;Woma_00009327;Woma_00010224;Woma_00010226;Woma_00010232;Woma_00010233;Woma_00…
GO:0030246	Molecular Function	carbohydrate binding	18	127	0.000570777	0.0375683	Woma_00001037;Woma_00001038;Woma_00001039;Woma_00003050;Woma_00003411;Woma_00003433;Woma_00004112;Woma_00004309;Woma_00004311;Woma_00004312;Woma_00007366;Woma_00007367;Woma_00008025;Woma_00008439;Woma_00008968;Woma_00008971;Woma_00009611;Woma_00013799
GO:0016836	Molecular Function	hydro-lyase activity	8	33	0.000598401	0.0375683	Woma_00001615;Woma_00002243;Woma_00004148;Woma_00005629;Woma_00005639;Woma_00010380;Woma_00010936;Woma_00012501
GO:0004097	Molecular Function	catechol oxidase activity	3	4	0.00083221	0.0375683	Woma_00001138;Woma_00001142;Woma_00001143
GO:0004503	Molecular Function	monophenol monooxygenase activity	3	4	0.00083221	0.0375683	Woma_00001138;Woma_00001142;Woma_00001143
GO:0016682	Molecular Function	oxidoreductase activity, acting on diphenols and related substances as donors, oxygen as acceptor	3	4	0.00083221	0.0375683	Woma_00001138;Woma_00001142;Woma_00001143
GO:0016716	Molecular Function	oxidoreductase activity, acting on paired donors, with incorporation or reduction of molecular oxygen, another compound as one donor, and incorporation of one atom of oxygen	3	4	0.00083221	0.0375683	Woma_00001138;Woma_00001142;Woma_00001143
GO:0036263	Molecular Function	L-DOPA monooxygenase activity	3	4	0.00083221	0.0375683	Woma_00001138;Woma_00001142;Woma_00001143
GO:0036264	Molecular Function	dopamine monooxygenase activity	3	4	0.00083221	0.0375683	Woma_00001138;Woma_00001142;Woma_00001143
GO:0019842	Molecular Function	vitamin binding	13	80	0.000903293	0.0389237	Woma_00001615;Woma_00003195;Woma_00003334;Woma_00004148;Woma_00004309;Woma_00004311;Woma_00004312;Woma_00004703;Woma_00005523;Woma_00008968;Woma_00008971;Woma_00011325;Woma_00011566
GO:0016491	Molecular Function	oxidoreductase activity	52	558	0.000953729	0.0393102	Woma_00000552;Woma_00000567;Woma_00000573;Woma_00001138;Woma_00001142;Woma_00001143;Woma_00001586;Woma_00001615;Woma_00001752;Woma_00002359;Woma_00002718;Woma_00002956;Woma_00003529;Woma_00003571;Woma_00003719;Woma_00003800;Woma_00004065;Woma_00004148;Woma_00004309;Woma_00004311;Woma_00004312;Woma_00004689;Woma_00005523;Woma_00005544;Woma_00005556;Woma_00005657;Woma_00005740;Woma_00006297;Woma_00…
GO:0050662	Molecular Function	coenzyme binding	26	227	0.0011474	0.0453221	Woma_00001615;Woma_00001752;Woma_00002359;Woma_00003195;Woma_00003334;Woma_00003529;Woma_00003719;Woma_00004148;Woma_00004309;Woma_00004311;Woma_00004312;Woma_00005523;Woma_00006736;Woma_00006737;Woma_00007337;Woma_00008790;Woma_00008800;Woma_00008968;Woma_00008971;Woma_00009477;Woma_00009501;Woma_00009718;Woma_00011325;Woma_00011566;Woma_00013992;Woma_00014514
GO:0040003	Biological Process	chitin-based cuticle development	67	183	5.29414e-36	2.41466e-32	Woma_00000346;Woma_00000347;Woma_00000350;Woma_00000400;Woma_00000561;Woma_00000563;Woma_00001038;Woma_00001428;Woma_00001681;Woma_00003010;Woma_00003223;Woma_00003224;Woma_00003225;Woma_00005416;Woma_00006665;Woma_00006666;Woma_00006667;Woma_00006669;Woma_00006671;Woma_00006674;Woma_00006896;Woma_00007154;Woma_00007156;Woma_00008155;Woma_00008351;Woma_00008352;Woma_00008353;Woma_00008565;Woma_00…
GO:0042335	Biological Process	cuticle development	72	262	1.91e-29	4.35576e-26	Woma_00000346;Woma_00000347;Woma_00000350;Woma_00000400;Woma_00000561;Woma_00000563;Woma_00001038;Woma_00001428;Woma_00001681;Woma_00002930;Woma_00003010;Woma_00003223;Woma_00003224;Woma_00003225;Woma_00004148;Woma_00005416;Woma_00005657;Woma_00006665;Woma_00006666;Woma_00006667;Woma_00006669;Woma_00006671;Woma_00006674;Woma_00006896;Woma_00007154;Woma_00007156;Woma_00008025;Woma_00008155;Woma_00…
GO:0006030	Biological Process	chitin metabolic process	32	97	4.0777e-16	6.19947e-13	Woma_00001037;Woma_00001038;Woma_00001039;Woma_00001428;Woma_00001888;Woma_00005044;Woma_00005086;Woma_00005416;Woma_00006827;Woma_00007870;Woma_00007873;Woma_00007875;Woma_00007993;Woma_00008948;Woma_00008949;Woma_00008950;Woma_00010210;Woma_00010461;Woma_00010465;Woma_00011299;Woma_00011759;Woma_00012743;Woma_00012753;Woma_00012761;Woma_00012763;Woma_00012764;Woma_00012765;Woma_00012767;Woma_00…
GO:1901071	Biological Process	glucosamine-containing compound metabolic process	33	114	1.06719e-14	1.21687e-11	Woma_00001037;Woma_00001038;Woma_00001039;Woma_00001428;Woma_00001888;Woma_00005044;Woma_00005086;Woma_00005416;Woma_00006827;Woma_00007870;Woma_00007873;Woma_00007875;Woma_00007993;Woma_00008948;Woma_00008949;Woma_00008950;Woma_00010210;Woma_00010461;Woma_00010465;Woma_00011299;Woma_00011759;Woma_00012743;Woma_00012753;Woma_00012761;Woma_00012763;Woma_00012764;Woma_00012765;Woma_00012767;Woma_00…
GO:0006040	Biological Process	amino sugar metabolic process	33	117	2.45684e-14	2.24113e-11	Woma_00001037;Woma_00001038;Woma_00001039;Woma_00001428;Woma_00001888;Woma_00005044;Woma_00005086;Woma_00005416;Woma_00006827;Woma_00007870;Woma_00007873;Woma_00007875;Woma_00007993;Woma_00008948;Woma_00008949;Woma_00008950;Woma_00010210;Woma_00010461;Woma_00010465;Woma_00011299;Woma_00011759;Woma_00012743;Woma_00012753;Woma_00012761;Woma_00012763;Woma_00012764;Woma_00012765;Woma_00012767;Woma_00…
GO:0006022	Biological Process	aminoglycan metabolic process	38	170	8.56221e-13	6.50871e-10	Woma_00001037;Woma_00001038;Woma_00001039;Woma_00001428;Woma_00001888;Woma_00005044;Woma_00005086;Woma_00005416;Woma_00006827;Woma_00007870;Woma_00007873;Woma_00007875;Woma_00007993;Woma_00008025;Woma_00008254;Woma_00008799;Woma_00008948;Woma_00008949;Woma_00008950;Woma_00009197;Woma_00010210;Woma_00010461;Woma_00010465;Woma_00011299;Woma_00011759;Woma_00012743;Woma_00012753;Woma_00012761;Woma_00…
GO:0017144	Biological Process	drug metabolic process	62	513	7.07701e-08	4.61118e-05	Woma_00000567;Woma_00000573;Woma_00001037;Woma_00001038;Woma_00001039;Woma_00001138;Woma_00001142;Woma_00001143;Woma_00001428;Woma_00001615;Woma_00001888;Woma_00002538;Woma_00002956;Woma_00003334;Woma_00003529;Woma_00004689;Woma_00004703;Woma_00005044;Woma_00005086;Woma_00005416;Woma_00005523;Woma_00005740;Woma_00006499;Woma_00006827;Woma_00007257;Woma_00007870;Woma_00007873;Woma_00007875;Woma_00…
GO:0042273	Biological Process	ribosomal large subunit biogenesis	15	60	1.74861e-06	0.000895472	Woma_00000776;Woma_00001058;Woma_00003484;Woma_00003601;Woma_00003818;Woma_00004714;Woma_00007926;Woma_00009027;Woma_00010691;Woma_00011468;Woma_00011513;Woma_00011519;Woma_00012073;Woma_00012695;Woma_00014501
GO:0008363	Biological Process	larval chitin-based cuticle development	12	39	1.76699e-06	0.000895472	Woma_00003223;Woma_00003224;Woma_00003225;Woma_00006665;Woma_00006666;Woma_00006667;Woma_00006669;Woma_00006671;Woma_00006674;Woma_00006896;Woma_00012662;Woma_00012663
GO:0042337	Biological Process	cuticle development involved in chitin-based cuticle molting cycle	12	40	2.3879e-06	0.00108912	Woma_00003223;Woma_00003224;Woma_00003225;Woma_00006665;Woma_00006666;Woma_00006667;Woma_00006669;Woma_00006671;Woma_00006674;Woma_00006896;Woma_00012662;Woma_00012663
GO:0009081	Biological Process	branched-chain amino acid metabolic process	7	16	1.96878e-05	0.00816329	Woma_00003334;Woma_00003719;Woma_00003800;Woma_00008800;Woma_00009360;Woma_00009501;Woma_00010877
GO:0015669	Biological Process	gas transport	6	12	3.14851e-05	0.0110464	Woma_00001647;Woma_00005629;Woma_00005639;Woma_00010380;Woma_00010936;Woma_00014075
GO:1902570	Biological Process	protein localization to nucleolus	6	12	3.14851e-05	0.0110464	Woma_00003484;Woma_00003601;Woma_00009778;Woma_00010469;Woma_00013714;Woma_00014065
GO:0000470	Biological Process	maturation of LSU-rRNA	8	24	5.13009e-05	0.0167131	Woma_00001058;Woma_00003484;Woma_00003818;Woma_00004714;Woma_00009027;Woma_00011519;Woma_00012695;Woma_00014501
GO:0006552	Biological Process	leucine catabolic process	4	5	6.21327e-05	0.0188925	Woma_00003334;Woma_00003719;Woma_00009360;Woma_00009501
GO:0009083	Biological Process	branched-chain amino acid catabolic process	6	14	9.22042e-05	0.026284	Woma_00003334;Woma_00003719;Woma_00003800;Woma_00009360;Woma_00009501;Woma_00010877
GO:0042254	Biological Process	ribosome biogenesis	32	262	9.80014e-05	0.0262932	Woma_00000776;Woma_00001058;Woma_00003484;Woma_00003601;Woma_00003818;Woma_00004580;Woma_00004714;Woma_00005428;Woma_00006886;Woma_00006921;Woma_00007225;Woma_00007926;Woma_00008245;Woma_00008574;Woma_00009027;Woma_00009605;Woma_00009753;Woma_00009778;Woma_00010691;Woma_00010831;Woma_00011286;Woma_00011468;Woma_00011513;Woma_00011519;Woma_00011864;Woma_00012073;Woma_00012680;Woma_00012695;Woma_00…
GO:0015670	Biological Process	carbon dioxide transport	5	10	0.000152567	0.036624	Woma_00005629;Woma_00005639;Woma_00010380;Woma_00010936;Woma_00014075
GO:0019755	Biological Process	one-carbon compound transport	5	10	0.000152567	0.036624	Woma_00005629;Woma_00005639;Woma_00010380;Woma_00010936;Woma_00014075
GO:0007591	Biological Process	molting cycle, chitin-based cuticle	18	115	0.000163531	0.0372934	Woma_00001038;Woma_00003223;Woma_00003224;Woma_00003225;Woma_00003248;Woma_00005416;Woma_00006665;Woma_00006666;Woma_00006667;Woma_00006669;Woma_00006671;Woma_00006674;Woma_00006896;Woma_00007337;Woma_00008025;Woma_00009011;Woma_00012662;Woma_00012663
GO:0006551	Biological Process	leucine metabolic process	4	6	0.000177494	0.03855	Woma_00003334;Woma_00003719;Woma_00009360;Woma_00009501
GO:0009063	Biological Process	cellular amino acid catabolic process	15	87	0.000190967	0.039591	Woma_00001615;Woma_00001752;Woma_00002956;Woma_00003334;Woma_00003719;Woma_00003800;Woma_00005523;Woma_00005740;Woma_00008790;Woma_00009157;Woma_00009360;Woma_00009501;Woma_00009718;Woma_00010877;Woma_00011325
GO:0006364	Biological Process	rRNA processing	24	181	0.000210118	0.0397229	Woma_00001058;Woma_00003484;Woma_00003601;Woma_00003818;Woma_00004580;Woma_00004714;Woma_00005428;Woma_00006886;Woma_00006921;Woma_00007225;Woma_00008574;Woma_00009027;Woma_00009778;Woma_00010831;Woma_00011286;Woma_00011468;Woma_00011519;Woma_00011864;Woma_00012073;Woma_00012680;Woma_00012695;Woma_00014061;Woma_00014062;Woma_00014501
GO:0019418	Biological Process	sulfide oxidation	3	3	0.000217731	0.0397229	Woma_00000567;Woma_00002359;Woma_00005567
GO:0070221	Biological Process	sulfide oxidation, using sulfide:quinone oxidoreductase	3	3	0.000217731	0.0397229	Woma_00000567;Woma_00002359;Woma_00005567

## Sheet: Third stage larvae
GO ID	Category	Description	Third stage larvae	All	pvalue	p.adjust	Genes
GO:0005576	Cellular Component	extracellular region	145	1151	8.4841e-54	2.85914e-51	Woma_00000344;Woma_00000350;Woma_00000400;Woma_00000533;Woma_00000573;Woma_00000641;Woma_00000657;Woma_00000741;Woma_00000881;Woma_00001037;Woma_00001038;Woma_00001138;Woma_00001481;Woma_00001496;Woma_00001626;Woma_00001958;Woma_00002333;Woma_00002334;Woma_00002335;Woma_00002499;Woma_00002500;Woma_00002501;Woma_00002503;Woma_00002702;Woma_00002864;Woma_00003010;Woma_00003223;Woma_00003224;Woma_00…
GO:0044421	Cellular Component	extracellular region part	111	782	5.75167e-44	9.69157e-42	Woma_00000344;Woma_00000350;Woma_00000400;Woma_00000573;Woma_00000741;Woma_00001037;Woma_00001038;Woma_00001138;Woma_00001481;Woma_00001496;Woma_00001626;Woma_00001958;Woma_00002333;Woma_00002334;Woma_00002335;Woma_00002702;Woma_00003010;Woma_00003223;Woma_00003224;Woma_00003225;Woma_00003236;Woma_00003411;Woma_00004280;Woma_00004482;Woma_00004483;Woma_00004659;Woma_00004660;Woma_00004662;Woma_00…
GO:0005615	Cellular Component	extracellular space	77	549	6.56623e-29	7.37607e-27	Woma_00000344;Woma_00000573;Woma_00000741;Woma_00001037;Woma_00001038;Woma_00001138;Woma_00001481;Woma_00001496;Woma_00001626;Woma_00001958;Woma_00002333;Woma_00002334;Woma_00002335;Woma_00002702;Woma_00003411;Woma_00004280;Woma_00004659;Woma_00004660;Woma_00004662;Woma_00004664;Woma_00005086;Woma_00005139;Woma_00005232;Woma_00005416;Woma_00005497;Woma_00006067;Woma_00006069;Woma_00006071;Woma_00…
GO:0031012	Cellular Component	extracellular matrix	34	215	2.13408e-14	1.79796e-12	Woma_00000350;Woma_00000400;Woma_00000573;Woma_00003010;Woma_00003223;Woma_00003224;Woma_00003225;Woma_00003236;Woma_00005137;Woma_00006667;Woma_00006669;Woma_00006670;Woma_00006671;Woma_00006674;Woma_00006675;Woma_00007156;Woma_00008565;Woma_00008799;Woma_00008968;Woma_00008971;Woma_00009102;Woma_00009103;Woma_00009120;Woma_00010719;Woma_00011226;Woma_00011227;Woma_00012653;Woma_00012656;Woma_00…
GO:0005616	Cellular Component	larval serum protein complex	9	9	4.78476e-14	3.22493e-12	Woma_00005497;Woma_00006067;Woma_00006069;Woma_00006071;Woma_00006072;Woma_00006073;Woma_00006074;Woma_00006075;Woma_00013209
GO:0031091	Cellular Component	platelet alpha granule	9	44	1.20343e-05	0.000675927	Woma_00000881;Woma_00002864;Woma_00004122;Woma_00004659;Woma_00004660;Woma_00004662;Woma_00004664;Woma_00005139;Woma_00013272
GO:0043230	Cellular Component	extracellular organelle	9	69	0.000461484	0.01944	Woma_00004482;Woma_00004483;Woma_00005232;Woma_00006267;Woma_00007159;Woma_00011810;Woma_00013045;Woma_00013272;Woma_00015367
GO:1903561	Cellular Component	extracellular vesicle	9	69	0.000461484	0.01944	Woma_00004482;Woma_00004483;Woma_00005232;Woma_00006267;Woma_00007159;Woma_00011810;Woma_00013045;Woma_00013272;Woma_00015367
GO:0042718	Cellular Component	yolk granule	3	6	0.000694741	0.0234128	Woma_00011604;Woma_00012503;Woma_00012504
GO:0060417	Cellular Component	yolk	3	6	0.000694741	0.0234128	Woma_00011604;Woma_00012503;Woma_00012504
GO:0031093	Cellular Component	platelet alpha granule lumen	4	14	0.000953979	0.0292264	Woma_00000881;Woma_00002864;Woma_00004122;Woma_00013272
GO:0008010	Molecular Function	structural constituent of chitin-based larval cuticle	27	101	1.45496e-16	9.51544e-14	Woma_00000350;Woma_00000400;Woma_00003010;Woma_00003223;Woma_00003224;Woma_00003225;Woma_00003236;Woma_00006667;Woma_00006669;Woma_00006670;Woma_00006671;Woma_00006674;Woma_00006675;Woma_00007156;Woma_00008565;Woma_00009102;Woma_00009103;Woma_00009120;Woma_00011226;Woma_00011227;Woma_00012653;Woma_00012656;Woma_00012662;Woma_00012663;Woma_00012668;Woma_00012669;Woma_00013983
GO:0005214	Molecular Function	structural constituent of chitin-based cuticle	28	117	9.0372e-16	2.95516e-13	Woma_00000350;Woma_00000400;Woma_00003010;Woma_00003223;Woma_00003224;Woma_00003225;Woma_00003236;Woma_00006667;Woma_00006669;Woma_00006670;Woma_00006671;Woma_00006674;Woma_00006675;Woma_00007156;Woma_00008565;Woma_00009102;Woma_00009103;Woma_00009120;Woma_00011226;Woma_00011227;Woma_00012653;Woma_00012656;Woma_00012662;Woma_00012663;Woma_00012668;Woma_00012669;Woma_00013983;Woma_00016306
GO:0045735	Molecular Function	nutrient reservoir activity	10	10	4.05194e-15	7.39583e-13	Woma_00005497;Woma_00006067;Woma_00006069;Woma_00006071;Woma_00006072;Woma_00006073;Woma_00006074;Woma_00006075;Woma_00010026;Woma_00013209
GO:0042302	Molecular Function	structural constituent of cuticle	28	124	4.52344e-15	7.39583e-13	Woma_00000350;Woma_00000400;Woma_00003010;Woma_00003223;Woma_00003224;Woma_00003225;Woma_00003236;Woma_00006667;Woma_00006669;Woma_00006670;Woma_00006671;Woma_00006674;Woma_00006675;Woma_00007156;Woma_00008565;Woma_00009102;Woma_00009103;Woma_00009120;Woma_00011226;Woma_00011227;Woma_00012653;Woma_00012656;Woma_00012662;Woma_00012663;Woma_00012668;Woma_00012669;Woma_00013983;Woma_00016306
GO:0016491	Molecular Function	oxidoreductase activity	58	558	2.20147e-13	2.87953e-11	Woma_00000126;Woma_00000567;Woma_00000573;Woma_00000873;Woma_00000881;Woma_00001048;Woma_00001067;Woma_00001138;Woma_00001586;Woma_00001616;Woma_00001792;Woma_00002534;Woma_00002715;Woma_00002718;Woma_00002864;Woma_00002956;Woma_00003529;Woma_00003719;Woma_00004065;Woma_00004104;Woma_00004310;Woma_00004311;Woma_00004312;Woma_00004689;Woma_00005070;Woma_00005523;Woma_00005597;Woma_00005657;Woma_00…
GO:0008061	Molecular Function	chitin binding	21	94	1.68923e-11	1.84126e-09	Woma_00001037;Woma_00001038;Woma_00004618;Woma_00004622;Woma_00005086;Woma_00005416;Woma_00006820;Woma_00007863;Woma_00007864;Woma_00007873;Woma_00007875;Woma_00010461;Woma_00011299;Woma_00011759;Woma_00012743;Woma_00012753;Woma_00012761;Woma_00012764;Woma_00012765;Woma_00012767;Woma_00013817
GO:0005506	Molecular Function	iron ion binding	21	135	1.85776e-08	1.73568e-06	Woma_00001048;Woma_00001067;Woma_00001586;Woma_00001792;Woma_00001958;Woma_00004104;Woma_00004310;Woma_00004311;Woma_00004312;Woma_00005070;Woma_00005657;Woma_00005659;Woma_00006643;Woma_00007813;Woma_00008184;Woma_00008968;Woma_00008971;Woma_00010272;Woma_00010998;Woma_00011889;Woma_00011891
GO:0016705	Molecular Function	oxidoreductase activity, acting on paired donors, with incorporation or reduction of molecular oxygen	20	134	8.3428e-08	6.82024e-06	Woma_00001067;Woma_00001138;Woma_00001792;Woma_00004104;Woma_00004310;Woma_00004311;Woma_00004312;Woma_00005070;Woma_00005597;Woma_00005657;Woma_00005659;Woma_00006643;Woma_00007813;Woma_00008184;Woma_00008968;Woma_00008971;Woma_00010272;Woma_00010998;Woma_00011889;Woma_00011891
GO:0030246	Molecular Function	carbohydrate binding	18	127	8.26783e-07	6.00796e-05	Woma_00001037;Woma_00001038;Woma_00002320;Woma_00003411;Woma_00004112;Woma_00004310;Woma_00004311;Woma_00004312;Woma_00005452;Woma_00007366;Woma_00007367;Woma_00007863;Woma_00007864;Woma_00008968;Woma_00008971;Woma_00011179;Woma_00013246;Woma_00013799
GO:0048037	Molecular Function	cofactor binding	34	406	5.56555e-06	0.000363987	Woma_00000567;Woma_00000573;Woma_00001067;Woma_00001291;Woma_00001616;Woma_00001792;Woma_00001977;Woma_00002219;Woma_00002534;Woma_00003529;Woma_00003719;Woma_00004310;Woma_00004311;Woma_00004312;Woma_00005070;Woma_00005523;Woma_00006643;Woma_00006744;Woma_00006749;Woma_00007813;Woma_00008184;Woma_00008763;Woma_00008968;Woma_00008971;Woma_00009477;Woma_00009501;Woma_00009982;Woma_00010272;Woma_00…
GO:0031418	Molecular Function	L-ascorbic acid binding	5	11	2.54734e-05	0.00151451	Woma_00004310;Woma_00004311;Woma_00004312;Woma_00008968;Woma_00008971
GO:0008236	Molecular Function	serine-type peptidase activity	16	133	2.85997e-05	0.00155869	Woma_00000657;Woma_00000726;Woma_00003411;Woma_00004280;Woma_00007483;Woma_00009327;Woma_00009516;Woma_00010295;Woma_00011179;Woma_00011875;Woma_00012236;Woma_00013537;Woma_00014775;Woma_00014800;Woma_00014805;Woma_00014806
GO:0017171	Molecular Function	serine hydrolase activity	16	137	4.13706e-05	0.00208126	Woma_00000657;Woma_00000726;Woma_00003411;Woma_00004280;Woma_00007483;Woma_00009327;Woma_00009516;Woma_00010295;Woma_00011179;Woma_00011875;Woma_00012236;Woma_00013537;Woma_00014775;Woma_00014800;Woma_00014805;Woma_00014806
GO:0004252	Molecular Function	serine-type endopeptidase activity	14	111	5.35029e-05	0.00249935	Woma_00000657;Woma_00000726;Woma_00004280;Woma_00007483;Woma_00009327;Woma_00009516;Woma_00010295;Woma_00011875;Woma_00012236;Woma_00013537;Woma_00014775;Woma_00014800;Woma_00014805;Woma_00014806
GO:0004364	Molecular Function	glutathione transferase activity	7	29	6.73556e-05	0.0029367	Woma_00000641;Woma_00001407;Woma_00001566;Woma_00001616;Woma_00002219;Woma_00002534;Woma_00009337
GO:0016702	Molecular Function	oxidoreductase activity, acting on single donors with incorporation of molecular oxygen, incorporation of two atoms of oxygen	5	14	0.000100717	0.00411679	Woma_00001048;Woma_00004104;Woma_00004310;Woma_00004311;Woma_00004312
GO:0016701	Molecular Function	oxidoreductase activity, acting on single donors with incorporation of molecular oxygen	5	15	0.000146536	0.00539062	Woma_00001048;Woma_00004104;Woma_00004310;Woma_00004311;Woma_00004312
GO:0004175	Molecular Function	endopeptidase activity	22	252	0.000148366	0.00539062	Woma_00000657;Woma_00000726;Woma_00001729;Woma_00004280;Woma_00004402;Woma_00004405;Woma_00005144;Woma_00007413;Woma_00007483;Woma_00009327;Woma_00009516;Woma_00010295;Woma_00011604;Woma_00011875;Woma_00012236;Woma_00012503;Woma_00012504;Woma_00013537;Woma_00014775;Woma_00014800;Woma_00014805;Woma_00014806
GO:0004497	Molecular Function	monooxygenase activity	10	70	0.000224323	0.00768296	Woma_00001138;Woma_00005070;Woma_00005597;Woma_00006643;Woma_00007813;Woma_00008184;Woma_00010272;Woma_00010998;Woma_00011889;Woma_00011891
GO:0016706	Molecular Function	oxidoreductase activity, acting on paired donors, with incorporation or reduction of molecular oxygen, 2-oxoglutarate as one donor, and incorporation of one atom each of oxygen into both donors	6	25	0.000234953	0.00768296	Woma_00004104;Woma_00004310;Woma_00004311;Woma_00004312;Woma_00008968;Woma_00008971
GO:0008233	Molecular Function	peptidase activity	29	392	0.000257272	0.00801218	Woma_00000657;Woma_00000726;Woma_00000815;Woma_00000915;Woma_00001729;Woma_00003411;Woma_00004280;Woma_00004402;Woma_00004405;Woma_00004843;Woma_00005144;Woma_00007413;Woma_00007483;Woma_00009327;Woma_00009516;Woma_00010231;Woma_00010295;Woma_00011179;Woma_00011604;Woma_00011850;Woma_00011875;Woma_00012236;Woma_00012503;Woma_00012504;Woma_00013537;Woma_00014775;Woma_00014800;Woma_00014805;Woma_00…
GO:0070011	Molecular Function	peptidase activity, acting on L-amino acid peptides	28	376	0.000295648	0.00878881	Woma_00000657;Woma_00000726;Woma_00000815;Woma_00000915;Woma_00001729;Woma_00003411;Woma_00004280;Woma_00004402;Woma_00004405;Woma_00004843;Woma_00005144;Woma_00007413;Woma_00007483;Woma_00009327;Woma_00009516;Woma_00010231;Woma_00010295;Woma_00011179;Woma_00011604;Woma_00011875;Woma_00012236;Woma_00012503;Woma_00012504;Woma_00013537;Woma_00014775;Woma_00014800;Woma_00014805;Woma_00014806
GO:0051213	Molecular Function	dioxygenase activity	7	41	0.000663449	0.018865	Woma_00001048;Woma_00004104;Woma_00004310;Woma_00004311;Woma_00004312;Woma_00008968;Woma_00008971
GO:0050662	Molecular Function	coenzyme binding	19	227	0.000705884	0.0192353	Woma_00001291;Woma_00001977;Woma_00003529;Woma_00003719;Woma_00004310;Woma_00004311;Woma_00004312;Woma_00005523;Woma_00006744;Woma_00006749;Woma_00008763;Woma_00008968;Woma_00008971;Woma_00009477;Woma_00009501;Woma_00009982;Woma_00010824;Woma_00013156;Woma_00013354
GO:0030414	Molecular Function	peptidase inhibitor activity	10	82	0.000818726	0.0199676	Woma_00004034;Woma_00004659;Woma_00004660;Woma_00004662;Woma_00004664;Woma_00004843;Woma_00005139;Woma_00007998;Woma_00010245;Woma_00011850
GO:0004457	Molecular Function	lactate dehydrogenase activity	3	6	0.000915943	0.0199676	Woma_00003529;Woma_00008763;Woma_00013156
GO:0004656	Molecular Function	procollagen-proline 4-dioxygenase activity	3	6	0.000915943	0.0199676	Woma_00004310;Woma_00004311;Woma_00004312
GO:0019798	Molecular Function	procollagen-proline dioxygenase activity	3	6	0.000915943	0.0199676	Woma_00004310;Woma_00004311;Woma_00004312
GO:0043295	Molecular Function	glutathione binding	3	6	0.000915943	0.0199676	Woma_00001616;Woma_00002219;Woma_00002534
GO:1900750	Molecular Function	oligopeptide binding	3	6	0.000915943	0.0199676	Woma_00001616;Woma_00002219;Woma_00002534
GO:0016765	Molecular Function	transferase activity, transferring alkyl or aryl (other than methyl) groups	8	58	0.00120374	0.0239931	Woma_00000641;Woma_00001407;Woma_00001566;Woma_00001616;Woma_00002219;Woma_00002534;Woma_00009337;Woma_00014712
GO:0004053	Molecular Function	arginase activity	2	2	0.00135741	0.0239931	Woma_00014682;Woma_00014684
GO:0004458	Molecular Function	D-lactate dehydrogenase (cytochrome) activity	2	2	0.00135741	0.0239931	Woma_00008763;Woma_00013156
GO:0008475	Molecular Function	procollagen-lysine 5-dioxygenase activity	2	2	0.00135741	0.0239931	Woma_00008968;Woma_00008971
GO:0016898	Molecular Function	oxidoreductase activity, acting on the CH-OH group of donors, cytochrome as acceptor	2	2	0.00135741	0.0239931	Woma_00008763;Woma_00013156
GO:0033823	Molecular Function	procollagen glucosyltransferase activity	2	2	0.00135741	0.0239931	Woma_00008968;Woma_00008971
GO:0070280	Molecular Function	pyridoxal binding	2	2	0.00135741	0.0239931	Woma_00005523;Woma_00013354
GO:0050431	Molecular Function	transforming growth factor beta binding	5	24	0.00157806	0.0271592	Woma_00004659;Woma_00004660;Woma_00004662;Woma_00004664;Woma_00005139
GO:0005198	Molecular Function	structural molecule activity	33	528	0.00192216	0.0322331	Woma_00000350;Woma_00000400;Woma_00000573;Woma_00000879;Woma_00003010;Woma_00003223;Woma_00003224;Woma_00003225;Woma_00003236;Woma_00006667;Woma_00006669;Woma_00006670;Woma_00006671;Woma_00006674;Woma_00006675;Woma_00007156;Woma_00007864;Woma_00008565;Woma_00009102;Woma_00009103;Woma_00009120;Woma_00010719;Woma_00011226;Woma_00011227;Woma_00012653;Woma_00012656;Woma_00012662;Woma_00012663;Woma_00…
GO:0004866	Molecular Function	endopeptidase inhibitor activity	9	78	0.00219152	0.0358314	Woma_00004034;Woma_00004659;Woma_00004660;Woma_00004662;Woma_00004664;Woma_00004843;Woma_00005139;Woma_00007998;Woma_00011850
GO:0031543	Molecular Function	peptidyl-proline dioxygenase activity	3	8	0.00242682	0.0372159	Woma_00004310;Woma_00004311;Woma_00004312
GO:0031545	Molecular Function	peptidyl-proline 4-dioxygenase activity	3	8	0.00242682	0.0372159	Woma_00004310;Woma_00004311;Woma_00004312
GO:0048029	Molecular Function	monosaccharide binding	6	38	0.00244691	0.0372159	Woma_00004310;Woma_00004311;Woma_00004312;Woma_00005452;Woma_00008968;Woma_00008971
GO:0061135	Molecular Function	endopeptidase regulator activity	9	81	0.00284738	0.0423224	Woma_00004034;Woma_00004659;Woma_00004660;Woma_00004662;Woma_00004664;Woma_00004843;Woma_00005139;Woma_00007998;Woma_00011850
GO:0061134	Molecular Function	peptidase regulator activity	10	97	0.00296066	0.0430283	Woma_00004034;Woma_00004659;Woma_00004660;Woma_00004662;Woma_00004664;Woma_00004843;Woma_00005139;Woma_00007998;Woma_00010245;Woma_00011850
GO:0004867	Molecular Function	serine-type endopeptidase inhibitor activity	7	53	0.00311825	0.0440361	Woma_00004034;Woma_00004659;Woma_00004660;Woma_00004662;Woma_00004664;Woma_00005139;Woma_00011850
GO:0019955	Molecular Function	cytokine binding	6	40	0.0031985	0.0440361	Woma_00000573;Woma_00004659;Woma_00004660;Woma_00004662;Woma_00004664;Woma_00005139
GO:0004568	Molecular Function	chitinase activity	5	28	0.00323384	0.0440361	Woma_00001037;Woma_00001038;Woma_00004618;Woma_00004622;Woma_00005416
GO:0008084	Molecular Function	imaginal disc growth factor receptor binding	3	9	0.00354135	0.0440361	Woma_00004618;Woma_00004622;Woma_00005416
GO:0016614	Molecular Function	oxidoreductase activity, acting on CH-OH group of donors	11	116	0.00360064	0.0440361	Woma_00003529;Woma_00004065;Woma_00006744;Woma_00006749;Woma_00008307;Woma_00008763;Woma_00009477;Woma_00009925;Woma_00010026;Woma_00011047;Woma_00013156
GO:0003846	Molecular Function	2-acylglycerol O-acyltransferase activity	2	3	0.00397268	0.0440361	Woma_00010744;Woma_00010746
GO:0003980	Molecular Function	UDP-glucose:glycoprotein glucosyltransferase activity	2	3	0.00397268	0.0440361	Woma_00008968;Woma_00008971
GO:0016813	Molecular Function	hydrolase activity, acting on carbon-nitrogen (but not peptide) bonds, in linear amidines	2	3	0.00397268	0.0440361	Woma_00014682;Woma_00014684
GO:0016971	Molecular Function	flavin-linked sulfhydryl oxidase activity	2	3	0.00397268	0.0440361	Woma_00010824;Woma_00013272
GO:0032896	Molecular Function	palmitoyl-CoA 9-desaturase activity	2	3	0.00397268	0.0440361	Woma_00005657;Woma_00005659
GO:0050211	Molecular Function	procollagen galactosyltransferase activity	2	3	0.00397268	0.0440361	Woma_00008968;Woma_00008971
GO:0050252	Molecular Function	retinol O-fatty-acyltransferase activity	2	3	0.00397268	0.0440361	Woma_00010744;Woma_00010746
GO:0051990	Molecular Function	(R)-2-hydroxyglutarate dehydrogenase activity	2	3	0.00397268	0.0440361	Woma_00008763;Woma_00013156
GO:0070815	Molecular Function	peptidyl-lysine 5-dioxygenase activity	2	3	0.00397268	0.0440361	Woma_00008968;Woma_00008971
GO:0020037	Molecular Function	heme binding	11	119	0.00438096	0.0473357	Woma_00000573;Woma_00001067;Woma_00001792;Woma_00005070;Woma_00006643;Woma_00007813;Woma_00008184;Woma_00010272;Woma_00010998;Woma_00011889;Woma_00011891
GO:0005549	Molecular Function	odorant binding	5	30	0.00441511	0.0473357	Woma_00010472;Woma_00014362;Woma_00015603;Woma_00015604;Woma_00015606
GO:0046906	Molecular Function	tetrapyrrole binding	11	120	0.00466905	0.0492509	Woma_00000573;Woma_00001067;Woma_00001792;Woma_00005070;Woma_00006643;Woma_00007813;Woma_00008184;Woma_00010272;Woma_00010998;Woma_00011889;Woma_00011891
GO:0040003	Biological Process	chitin-based cuticle development	33	183	5.34377e-15	1.74741e-11	Woma_00000350;Woma_00000400;Woma_00001038;Woma_00001428;Woma_00003010;Woma_00003223;Woma_00003224;Woma_00003225;Woma_00003236;Woma_00004618;Woma_00004622;Woma_00005416;Woma_00006667;Woma_00006669;Woma_00006670;Woma_00006671;Woma_00006674;Woma_00006675;Woma_00007156;Woma_00008565;Woma_00009102;Woma_00009103;Woma_00009120;Woma_00011226;Woma_00011227;Woma_00012653;Woma_00012656;Woma_00012662;Woma_00…
GO:0055114	Biological Process	oxidation-reduction process	66	744	1.10311e-12	1.80359e-09	Woma_00000126;Woma_00000567;Woma_00000573;Woma_00000873;Woma_00000881;Woma_00001048;Woma_00001067;Woma_00001138;Woma_00001291;Woma_00001526;Woma_00001586;Woma_00001616;Woma_00001792;Woma_00002534;Woma_00002538;Woma_00002715;Woma_00002718;Woma_00002864;Woma_00002956;Woma_00003529;Woma_00003719;Woma_00003949;Woma_00004065;Woma_00004104;Woma_00004310;Woma_00004311;Woma_00004312;Woma_00004689;Woma_00…
GO:0006030	Biological Process	chitin metabolic process	21	97	1.54676e-11	1.68596e-08	Woma_00001037;Woma_00001038;Woma_00001428;Woma_00004618;Woma_00004622;Woma_00005086;Woma_00005416;Woma_00007863;Woma_00007864;Woma_00007873;Woma_00007875;Woma_00010461;Woma_00011299;Woma_00011759;Woma_00012743;Woma_00012753;Woma_00012761;Woma_00012764;Woma_00012765;Woma_00012767;Woma_00013817
GO:0042335	Biological Process	cuticle development	34	262	3.56978e-11	2.91829e-08	Woma_00000350;Woma_00000400;Woma_00001038;Woma_00001428;Woma_00003010;Woma_00003223;Woma_00003224;Woma_00003225;Woma_00003236;Woma_00004618;Woma_00004622;Woma_00005416;Woma_00005657;Woma_00006667;Woma_00006669;Woma_00006670;Woma_00006671;Woma_00006674;Woma_00006675;Woma_00007156;Woma_00008565;Woma_00009102;Woma_00009103;Woma_00009120;Woma_00011226;Woma_00011227;Woma_00012653;Woma_00012656;Woma_00…
GO:0017144	Biological Process	drug metabolic process	48	513	3.81336e-10	2.10124e-07	Woma_00000567;Woma_00000573;Woma_00001037;Woma_00001038;Woma_00001138;Woma_00001291;Woma_00001428;Woma_00001977;Woma_00002538;Woma_00002956;Woma_00003529;Woma_00003949;Woma_00004618;Woma_00004622;Woma_00004689;Woma_00005086;Woma_00005416;Woma_00005523;Woma_00005597;Woma_00005740;Woma_00007445;Woma_00007863;Woma_00007864;Woma_00007873;Woma_00007875;Woma_00008739;Woma_00009477;Woma_00009501;Woma_00…
GO:1901071	Biological Process	glucosamine-containing compound metabolic process	21	114	3.8555e-10	2.10124e-07	Woma_00001037;Woma_00001038;Woma_00001428;Woma_00004618;Woma_00004622;Woma_00005086;Woma_00005416;Woma_00007863;Woma_00007864;Woma_00007873;Woma_00007875;Woma_00010461;Woma_00011299;Woma_00011759;Woma_00012743;Woma_00012753;Woma_00012761;Woma_00012764;Woma_00012765;Woma_00012767;Woma_00013817
GO:0006040	Biological Process	amino sugar metabolic process	21	117	6.37267e-10	2.97695e-07	Woma_00001037;Woma_00001038;Woma_00001428;Woma_00004618;Woma_00004622;Woma_00005086;Woma_00005416;Woma_00007863;Woma_00007864;Woma_00007873;Woma_00007875;Woma_00010461;Woma_00011299;Woma_00011759;Woma_00012743;Woma_00012753;Woma_00012761;Woma_00012764;Woma_00012765;Woma_00012767;Woma_00013817
GO:0006022	Biological Process	aminoglycan metabolic process	25	170	1.17298e-09	4.79457e-07	Woma_00001037;Woma_00001038;Woma_00001428;Woma_00004618;Woma_00004622;Woma_00005086;Woma_00005416;Woma_00007863;Woma_00007864;Woma_00007873;Woma_00007875;Woma_00008799;Woma_00009197;Woma_00010461;Woma_00011161;Woma_00011299;Woma_00011759;Woma_00012743;Woma_00012753;Woma_00012761;Woma_00012764;Woma_00012765;Woma_00012767;Woma_00013817;Woma_00014767
GO:0008363	Biological Process	larval chitin-based cuticle development	12	39	5.29222e-09	1.92284e-06	Woma_00003223;Woma_00003224;Woma_00003225;Woma_00003236;Woma_00006667;Woma_00006669;Woma_00006670;Woma_00006671;Woma_00006674;Woma_00006675;Woma_00012662;Woma_00012663
GO:0042337	Biological Process	cuticle development involved in chitin-based cuticle molting cycle	12	40	7.32281e-09	2.39456e-06	Woma_00003223;Woma_00003224;Woma_00003225;Woma_00003236;Woma_00006667;Woma_00006669;Woma_00006670;Woma_00006671;Woma_00006674;Woma_00006675;Woma_00012662;Woma_00012663
GO:0009063	Biological Process	cellular amino acid catabolic process	15	87	3.28126e-07	9.08428e-05	Woma_00001048;Woma_00001291;Woma_00001977;Woma_00002956;Woma_00003719;Woma_00005523;Woma_00005597;Woma_00005740;Woma_00009501;Woma_00009982;Woma_00010756;Woma_00010877;Woma_00013591;Woma_00014682;Woma_00014684
GO:0042737	Biological Process	drug catabolic process	16	99	3.33368e-07	9.08428e-05	Woma_00000573;Woma_00001037;Woma_00001038;Woma_00001291;Woma_00004618;Woma_00004622;Woma_00005416;Woma_00005523;Woma_00005597;Woma_00005740;Woma_00007445;Woma_00009982;Woma_00010756;Woma_00011047;Woma_00011810;Woma_00015670
GO:0007591	Biological Process	molting cycle, chitin-based cuticle	17	115	5.33508e-07	0.000134198	Woma_00001038;Woma_00003223;Woma_00003224;Woma_00003225;Woma_00003236;Woma_00003248;Woma_00004618;Woma_00004622;Woma_00005416;Woma_00006667;Woma_00006669;Woma_00006670;Woma_00006671;Woma_00006674;Woma_00006675;Woma_00012662;Woma_00012663
GO:1901606	Biological Process	alpha-amino acid catabolic process	14	79	5.75017e-07	0.000134308	Woma_00001048;Woma_00001291;Woma_00001977;Woma_00002956;Woma_00003719;Woma_00005523;Woma_00005597;Woma_00005740;Woma_00009501;Woma_00009982;Woma_00010756;Woma_00013591;Woma_00014682;Woma_00014684
GO:0042381	Biological Process	hemolymph coagulation	6	11	7.53655e-07	0.000164297	Woma_00004122;Woma_00007863;Woma_00007864;Woma_00009433;Woma_00012656;Woma_00013233
GO:0042303	Biological Process	molting cycle	22	195	1.41054e-06	0.000288278	Woma_00001038;Woma_00003223;Woma_00003224;Woma_00003225;Woma_00003236;Woma_00003248;Woma_00004618;Woma_00004622;Woma_00004659;Woma_00004660;Woma_00004662;Woma_00004664;Woma_00005139;Woma_00005416;Woma_00006667;Woma_00006669;Woma_00006670;Woma_00006671;Woma_00006674;Woma_00006675;Woma_00012662;Woma_00012663
GO:0006952	Biological Process	defense response	51	751	3.7598e-06	0.000723208	Woma_00000344;Woma_00000657;Woma_00000741;Woma_00000873;Woma_00001037;Woma_00001038;Woma_00001048;Woma_00001138;Woma_00001496;Woma_00001626;Woma_00001977;Woma_00002229;Woma_00002333;Woma_00002334;Woma_00002335;Woma_00002784;Woma_00003782;Woma_00004122;Woma_00004280;Woma_00004659;Woma_00004660;Woma_00004662;Woma_00004664;Woma_00004843;Woma_00005566;Woma_00005657;Woma_00005659;Woma_00007207;Woma_00…
GO:0051186	Biological Process	cofactor metabolic process	32	389	6.98637e-06	0.00126919	Woma_00000573;Woma_00000641;Woma_00001291;Woma_00001407;Woma_00001566;Woma_00001616;Woma_00001977;Woma_00002219;Woma_00002534;Woma_00002956;Woma_00003529;Woma_00005452;Woma_00005597;Woma_00005657;Woma_00005659;Woma_00005740;Woma_00007534;Woma_00007896;Woma_00008763;Woma_00009337;Woma_00009477;Woma_00009501;Woma_00009982;Woma_00010744;Woma_00010746;Woma_00010877;Woma_00011372;Woma_00011810;Woma_00…
GO:0006520	Biological Process	cellular amino acid metabolic process	25	267	8.24569e-06	0.00141913	Woma_00001048;Woma_00001138;Woma_00001291;Woma_00001977;Woma_00002956;Woma_00003719;Woma_00004312;Woma_00005511;Woma_00005523;Woma_00005597;Woma_00005740;Woma_00007445;Woma_00008739;Woma_00008968;Woma_00008971;Woma_00009501;Woma_00009982;Woma_00010756;Woma_00010877;Woma_00013591;Woma_00014212;Woma_00014539;Woma_00014682;Woma_00014684;Woma_00015670
GO:0044282	Biological Process	small molecule catabolic process	26	287	9.82976e-06	0.00160717	Woma_00001048;Woma_00001291;Woma_00001977;Woma_00002956;Woma_00003529;Woma_00003719;Woma_00004689;Woma_00005523;Woma_00005597;Woma_00005740;Woma_00007445;Woma_00007896;Woma_00008184;Woma_00009197;Woma_00009501;Woma_00009982;Woma_00010756;Woma_00010877;Woma_00011047;Woma_00012286;Woma_00012501;Woma_00012754;Woma_00013591;Woma_00014682;Woma_00014684;Woma_00015670
GO:1902224	Biological Process	ketone body metabolic process	5	11	2.10458e-05	0.00327713	Woma_00001291;Woma_00009501;Woma_00010744;Woma_00010746;Woma_00011047
GO:1901605	Biological Process	alpha-amino acid metabolic process	19	187	3.35729e-05	0.00480602	Woma_00001048;Woma_00001138;Woma_00001291;Woma_00001977;Woma_00002956;Woma_00003719;Woma_00004312;Woma_00005523;Woma_00005597;Woma_00005740;Woma_00008968;Woma_00008971;Woma_00009501;Woma_00009982;Woma_00010756;Woma_00013591;Woma_00014539;Woma_00014682;Woma_00014684
GO:0006082	Biological Process	organic acid metabolic process	44	663	3.38038e-05	0.00480602	Woma_00001048;Woma_00001138;Woma_00001291;Woma_00001977;Woma_00002324;Woma_00002538;Woma_00002956;Woma_00003529;Woma_00003719;Woma_00003949;Woma_00004104;Woma_00004312;Woma_00004689;Woma_00005511;Woma_00005523;Woma_00005597;Woma_00005657;Woma_00005659;Woma_00005740;Woma_00007445;Woma_00007896;Woma_00008739;Woma_00008763;Woma_00008968;Woma_00008971;Woma_00009197;Woma_00009477;Woma_00009501;Woma_00…
GO:0006575	Biological Process	cellular modified amino acid metabolic process	16	142	4.02691e-05	0.00504809	Woma_00000641;Woma_00001407;Woma_00001566;Woma_00001616;Woma_00001977;Woma_00002219;Woma_00002534;Woma_00002956;Woma_00004104;Woma_00004312;Woma_00008968;Woma_00008971;Woma_00009337;Woma_00012286;Woma_00013591;Woma_00014539
GO:0002168	Biological Process	instar larval development	12	85	4.1183e-05	0.00504809	Woma_00003223;Woma_00003224;Woma_00003225;Woma_00003236;Woma_00006667;Woma_00006669;Woma_00006670;Woma_00006671;Woma_00006674;Woma_00006675;Woma_00012662;Woma_00012663
GO:0002576	Biological Process	platelet degranulation	10	60	4.24149e-05	0.00504809	Woma_00000881;Woma_00002864;Woma_00004122;Woma_00004659;Woma_00004660;Woma_00004662;Woma_00004664;Woma_00005139;Woma_00013045;Woma_00013272
GO:0006790	Biological Process	sulfur compound metabolic process	24	276	4.26709e-05	0.00504809	Woma_00000567;Woma_00000641;Woma_00001048;Woma_00001291;Woma_00001407;Woma_00001566;Woma_00001616;Woma_00001977;Woma_00002219;Woma_00002534;Woma_00002784;Woma_00005657;Woma_00005659;Woma_00005740;Woma_00007896;Woma_00009197;Woma_00009337;Woma_00009501;Woma_00010744;Woma_00010746;Woma_00010877;Woma_00011161;Woma_00012286;Woma_00015451
GO:0019752	Biological Process	carboxylic acid metabolic process	41	607	4.32252e-05	0.00504809	Woma_00001048;Woma_00001138;Woma_00001291;Woma_00001977;Woma_00002324;Woma_00002538;Woma_00002956;Woma_00003529;Woma_00003719;Woma_00003949;Woma_00004104;Woma_00004312;Woma_00005511;Woma_00005523;Woma_00005597;Woma_00005657;Woma_00005659;Woma_00005740;Woma_00007445;Woma_00007896;Woma_00008739;Woma_00008763;Woma_00008968;Woma_00008971;Woma_00009477;Woma_00009501;Woma_00009982;Woma_00010744;Woma_00…
GO:0043436	Biological Process	oxoacid metabolic process	43	656	5.61634e-05	0.00633291	Woma_00001048;Woma_00001138;Woma_00001291;Woma_00001977;Woma_00002324;Woma_00002538;Woma_00002956;Woma_00003529;Woma_00003719;Woma_00003949;Woma_00004104;Woma_00004312;Woma_00005511;Woma_00005523;Woma_00005597;Woma_00005657;Woma_00005659;Woma_00005740;Woma_00007445;Woma_00007896;Woma_00008739;Woma_00008763;Woma_00008968;Woma_00008971;Woma_00009197;Woma_00009477;Woma_00009501;Woma_00009982;Woma_00…
GO:0043207	Biological Process	response to external biotic stimulus	41	634	0.000114849	0.0121147	Woma_00000344;Woma_00000657;Woma_00000741;Woma_00000873;Woma_00001037;Woma_00001038;Woma_00001138;Woma_00001616;Woma_00001626;Woma_00001958;Woma_00002229;Woma_00002333;Woma_00002334;Woma_00002335;Woma_00002534;Woma_00002784;Woma_00003782;Woma_00004120;Woma_00004280;Woma_00004659;Woma_00004660;Woma_00004662;Woma_00004664;Woma_00005139;Woma_00005657;Woma_00005659;Woma_00005929;Woma_00007574;Woma_00…
GO:0051707	Biological Process	response to other organism	41	634	0.000114849	0.0121147	Woma_00000344;Woma_00000657;Woma_00000741;Woma_00000873;Woma_00001037;Woma_00001038;Woma_00001138;Woma_00001616;Woma_00001626;Woma_00001958;Woma_00002229;Woma_00002333;Woma_00002334;Woma_00002335;Woma_00002534;Woma_00002784;Woma_00003782;Woma_00004120;Woma_00004280;Woma_00004659;Woma_00004660;Woma_00004662;Woma_00004664;Woma_00005139;Woma_00005657;Woma_00005659;Woma_00005929;Woma_00007574;Woma_00…
GO:0018126	Biological Process	protein hydroxylation	5	15	0.000121646	0.0121893	Woma_00004310;Woma_00004311;Woma_00004312;Woma_00008968;Woma_00008971
GO:0098542	Biological Process	defense response to other organism	30	410	0.000123012	0.0121893	Woma_00000344;Woma_00000657;Woma_00000741;Woma_00000873;Woma_00001138;Woma_00001626;Woma_00002229;Woma_00002333;Woma_00002334;Woma_00002335;Woma_00002784;Woma_00003782;Woma_00004280;Woma_00004659;Woma_00004660;Woma_00004662;Woma_00004664;Woma_00005657;Woma_00005659;Woma_00007574;Woma_00007575;Woma_00007576;Woma_00008299;Woma_00008458;Woma_00008464;Woma_00009877;Woma_00009887;Woma_00011372;Woma_00…
GO:0042742	Biological Process	defense response to bacterium	22	260	0.000133465	0.0128361	Woma_00000344;Woma_00000657;Woma_00000741;Woma_00000873;Woma_00001138;Woma_00001626;Woma_00002333;Woma_00002334;Woma_00002335;Woma_00002784;Woma_00004280;Woma_00004659;Woma_00004660;Woma_00004662;Woma_00004664;Woma_00005657;Woma_00005659;Woma_00008458;Woma_00008464;Woma_00011372;Woma_00012236;Woma_00014767
GO:1901136	Biological Process	carbohydrate derivative catabolic process	14	128	0.000167947	0.0151864	Woma_00001037;Woma_00001038;Woma_00001291;Woma_00001977;Woma_00004618;Woma_00004622;Woma_00005416;Woma_00007346;Woma_00007445;Woma_00008799;Woma_00009197;Woma_00011161;Woma_00014767;Woma_00015670
GO:0072674	Biological Process	multinuclear osteoclast differentiation	5	16	0.000171834	0.0151864	Woma_00004659;Woma_00004660;Woma_00004662;Woma_00004664;Woma_00005139
GO:0072675	Biological Process	osteoclast fusion	5	16	0.000171834	0.0151864	Woma_00004659;Woma_00004660;Woma_00004662;Woma_00004664;Woma_00005139
GO:0009607	Biological Process	response to biotic stimulus	41	647	0.000178552	0.0153648	Woma_00000344;Woma_00000657;Woma_00000741;Woma_00000873;Woma_00001037;Woma_00001038;Woma_00001138;Woma_00001616;Woma_00001626;Woma_00001958;Woma_00002229;Woma_00002333;Woma_00002334;Woma_00002335;Woma_00002534;Woma_00002784;Woma_00003782;Woma_00004120;Woma_00004280;Woma_00004659;Woma_00004660;Woma_00004662;Woma_00004664;Woma_00005139;Woma_00005657;Woma_00005659;Woma_00005929;Woma_00007574;Woma_00…
GO:0010837	Biological Process	regulation of keratinocyte proliferation	6	26	0.000239225	0.0200581	Woma_00004122;Woma_00004659;Woma_00004660;Woma_00004662;Woma_00004664;Woma_00005139
GO:0006026	Biological Process	aminoglycan catabolic process	9	62	0.000305758	0.0249957	Woma_00001037;Woma_00001038;Woma_00004618;Woma_00004622;Woma_00005416;Woma_00008799;Woma_00009197;Woma_00011161;Woma_00014767
GO:0010466	Biological Process	negative regulation of peptidase activity	13	125	0.000469054	0.0374099	Woma_00004034;Woma_00004659;Woma_00004660;Woma_00004662;Woma_00004664;Woma_00004843;Woma_00005139;Woma_00007596;Woma_00007998;Woma_00010245;Woma_00011850;Woma_00012323;Woma_00015367
GO:0006749	Biological Process	glutathione metabolic process	8	54	0.000573038	0.0431769	Woma_00000641;Woma_00001407;Woma_00001566;Woma_00001616;Woma_00002219;Woma_00002534;Woma_00009337;Woma_00012286
GO:0016054	Biological Process	organic acid catabolic process	17	196	0.000580973	0.0431769	Woma_00001048;Woma_00001291;Woma_00001977;Woma_00002956;Woma_00003719;Woma_00005523;Woma_00005597;Woma_00005740;Woma_00007896;Woma_00009501;Woma_00009982;Woma_00010756;Woma_00010877;Woma_00012501;Woma_00013591;Woma_00014682;Woma_00014684
GO:0046395	Biological Process	carboxylic acid catabolic process	17	196	0.000580973	0.0431769	Woma_00001048;Woma_00001291;Woma_00001977;Woma_00002956;Woma_00003719;Woma_00005523;Woma_00005597;Woma_00005740;Woma_00007896;Woma_00009501;Woma_00009982;Woma_00010756;Woma_00010877;Woma_00012501;Woma_00013591;Woma_00014682;Woma_00014684
GO:0034379	Biological Process	very-low-density lipoprotein particle assembly	4	12	0.000612737	0.0445256	Woma_00004946;Woma_00007896;Woma_00010744;Woma_00010746
GO:0050830	Biological Process	defense response to Gram-positive bacterium	11	98	0.000667568	0.0474554	Woma_00000657;Woma_00001138;Woma_00001626;Woma_00002333;Woma_00002334;Woma_00002335;Woma_00005657;Woma_00005659;Woma_00011372;Woma_00012236;Woma_00014767
GO:0010839	Biological Process	negative regulation of keratinocyte proliferation	5	21	0.000691727	0.0481266	Woma_00004659;Woma_00004660;Woma_00004662;Woma_00004664;Woma_00005139

## Sheet: Pupae
GO ID	Category	Description	Pupae	All	pvalue	p.adjust	Genes
GO:0016327	Cellular Component	apicolateral plasma membrane	7	29	1.64131e-05	0.00492481	Woma_00002449;Woma_00005841;Woma_00009258;Woma_00011324;Woma_00012825;Woma_00012827;Woma_00012828
GO:0036056	Cellular Component	filtration diaphragm	4	7	2.45128e-05	0.00492481	Woma_00000130;Woma_00007183;Woma_00007184;Woma_00007185
GO:0098589	Cellular Component	membrane region	41	728	3.95338e-05	0.00492481	Woma_00000094;Woma_00000096;Woma_00000127;Woma_00000130;Woma_00000570;Woma_00000662;Woma_00000663;Woma_00001684;Woma_00001791;Woma_00002449;Woma_00004159;Woma_00004484;Woma_00004599;Woma_00005047;Woma_00005053;Woma_00005841;Woma_00005980;Woma_00006253;Woma_00007183;Woma_00007184;Woma_00007185;Woma_00007601;Woma_00008200;Woma_00008269;Woma_00008308;Woma_00008609;Woma_00008811;Woma_00009066;Woma_00…
GO:0051233	Cellular Component	spindle midzone	8	46	5.20621e-05	0.00492481	Woma_00000570;Woma_00001684;Woma_00002001;Woma_00003931;Woma_00006191;Woma_00006704;Woma_00007006;Woma_00011342
GO:0044459	Cellular Component	plasma membrane part	59	1214	5.37643e-05	0.00492481	Woma_00000094;Woma_00000095;Woma_00000096;Woma_00000127;Woma_00000130;Woma_00000198;Woma_00000570;Woma_00000637;Woma_00000662;Woma_00000663;Woma_00001684;Woma_00001791;Woma_00002449;Woma_00004162;Woma_00004484;Woma_00004553;Woma_00004565;Woma_00004567;Woma_00004599;Woma_00005047;Woma_00005053;Woma_00005841;Woma_00005980;Woma_00006253;Woma_00006451;Woma_00007115;Woma_00007183;Woma_00007184;Woma_00…
GO:0036057	Cellular Component	slit diaphragm	3	4	0.000100469	0.00751804	Woma_00007183;Woma_00007184;Woma_00007185
GO:0005911	Cellular Component	cell-cell junction	19	245	0.000114904	0.00751804	Woma_00000094;Woma_00000095;Woma_00000127;Woma_00000130;Woma_00002449;Woma_00002671;Woma_00004087;Woma_00004599;Woma_00006253;Woma_00007115;Woma_00007183;Woma_00007184;Woma_00007185;Woma_00008200;Woma_00009302;Woma_00010736;Woma_00011209;Woma_00012893;Woma_00013380
GO:0098590	Cellular Component	plasma membrane region	36	648	0.000163771	0.00915102	Woma_00000094;Woma_00000096;Woma_00000127;Woma_00000130;Woma_00000570;Woma_00000662;Woma_00000663;Woma_00001684;Woma_00001791;Woma_00002449;Woma_00004484;Woma_00004599;Woma_00005047;Woma_00005053;Woma_00005841;Woma_00005980;Woma_00006253;Woma_00007185;Woma_00007601;Woma_00008200;Woma_00008269;Woma_00008308;Woma_00008609;Woma_00008811;Woma_00009066;Woma_00009258;Woma_00009302;Woma_00011324;Woma_00…
GO:0005887	Cellular Component	integral component of plasma membrane	34	601	0.000179824	0.00915102	Woma_00000094;Woma_00000198;Woma_00000637;Woma_00000662;Woma_00000663;Woma_00004484;Woma_00004553;Woma_00004565;Woma_00004567;Woma_00005047;Woma_00005053;Woma_00005841;Woma_00006253;Woma_00007115;Woma_00007183;Woma_00007184;Woma_00007185;Woma_00007297;Woma_00007302;Woma_00007325;Woma_00007601;Woma_00008269;Woma_00009302;Woma_00009431;Woma_00009438;Woma_00009621;Woma_00011409;Woma_00011913;Woma_00…
GO:0005917	Cellular Component	nephrocyte diaphragm	3	5	0.000245666	0.0112515	Woma_00000130;Woma_00007183;Woma_00007184
GO:0009986	Cellular Component	cell surface	20	290	0.000368265	0.0153332	Woma_00000094;Woma_00000095;Woma_00000096;Woma_00000130;Woma_00000317;Woma_00000570;Woma_00000662;Woma_00000663;Woma_00003344;Woma_00004159;Woma_00004162;Woma_00004484;Woma_00004553;Woma_00004565;Woma_00004567;Woma_00007601;Woma_00008239;Woma_00010833;Woma_00011913;Woma_00013000
GO:0031226	Cellular Component	intrinsic component of plasma membrane	34	632	0.000459051	0.0169311	Woma_00000094;Woma_00000198;Woma_00000637;Woma_00000662;Woma_00000663;Woma_00004484;Woma_00004553;Woma_00004565;Woma_00004567;Woma_00005047;Woma_00005053;Woma_00005841;Woma_00006253;Woma_00007115;Woma_00007183;Woma_00007184;Woma_00007185;Woma_00007297;Woma_00007302;Woma_00007325;Woma_00007601;Woma_00008269;Woma_00009302;Woma_00009431;Woma_00009438;Woma_00009621;Woma_00011409;Woma_00011913;Woma_00…
GO:0032133	Cellular Component	chromosome passenger complex	3	6	0.000480577	0.0169311	Woma_00003931;Woma_00006191;Woma_00011342
GO:0000794	Cellular Component	condensed nuclear chromosome	8	67	0.000761691	0.0235476	Woma_00002001;Woma_00002271;Woma_00003931;Woma_00004082;Woma_00007006;Woma_00012386;Woma_00012387;Woma_00015623
GO:1990023	Cellular Component	mitotic spindle midzone	4	15	0.000792422	0.0235476	Woma_00000570;Woma_00003931;Woma_00007006;Woma_00011342
GO:1990385	Cellular Component	meiotic spindle midzone	3	7	0.000822625	0.0235476	Woma_00003931;Woma_00006191;Woma_00011342
GO:0005856	Cellular Component	cytoskeleton	46	988	0.00109868	0.0291639	Woma_00000094;Woma_00000570;Woma_00000820;Woma_00001001;Woma_00001021;Woma_00001069;Woma_00001196;Woma_00001684;Woma_00002001;Woma_00002809;Woma_00003346;Woma_00003906;Woma_00003931;Woma_00004087;Woma_00004599;Woma_00004862;Woma_00005047;Woma_00005053;Woma_00005447;Woma_00005574;Woma_00005879;Woma_00006191;Woma_00006253;Woma_00006535;Woma_00006632;Woma_00006704;Woma_00007006;Woma_00007325;Woma_00…
GO:0030054	Cellular Component	cell junction	30	564	0.00121361	0.0291639	Woma_00000094;Woma_00000095;Woma_00000127;Woma_00000130;Woma_00000198;Woma_00000662;Woma_00000663;Woma_00001791;Woma_00002449;Woma_00002671;Woma_00003346;Woma_00004087;Woma_00004599;Woma_00005047;Woma_00005980;Woma_00006253;Woma_00007115;Woma_00007183;Woma_00007184;Woma_00007185;Woma_00008200;Woma_00008269;Woma_00008301;Woma_00009302;Woma_00009664;Woma_00010736;Woma_00011209;Woma_00011409;Woma_00…
GO:0005875	Cellular Component	microtubule associated complex	10	107	0.00122313	0.0291639	Woma_00000570;Woma_00000820;Woma_00001684;Woma_00002001;Woma_00002809;Woma_00003931;Woma_00004862;Woma_00006191;Woma_00011342;Woma_00014815
GO:0044430	Cellular Component	cytoskeletal part	38	776	0.00127353	0.0291639	Woma_00000570;Woma_00000820;Woma_00001001;Woma_00001021;Woma_00001069;Woma_00001196;Woma_00001684;Woma_00002001;Woma_00002809;Woma_00003346;Woma_00003906;Woma_00003931;Woma_00004599;Woma_00004862;Woma_00005447;Woma_00005574;Woma_00005879;Woma_00006191;Woma_00006535;Woma_00006632;Woma_00006704;Woma_00007006;Woma_00007325;Woma_00008200;Woma_00009258;Woma_00010587;Woma_00010833;Woma_00011309;Woma_00…
GO:0071944	Cellular Component	cell periphery	82	2079	0.00188859	0.0411893	Woma_00000094;Woma_00000095;Woma_00000096;Woma_00000127;Woma_00000130;Woma_00000198;Woma_00000317;Woma_00000570;Woma_00000637;Woma_00000662;Woma_00000663;Woma_00001001;Woma_00001684;Woma_00001791;Woma_00002271;Woma_00002449;Woma_00003346;Woma_00003727;Woma_00004087;Woma_00004159;Woma_00004162;Woma_00004484;Woma_00004553;Woma_00004565;Woma_00004567;Woma_00004599;Woma_00005047;Woma_00005053;Woma_00…
GO:0072687	Cellular Component	meiotic spindle	4	19	0.00204971	0.0426318	Woma_00001684;Woma_00003931;Woma_00006191;Woma_00011342
GO:0015630	Cellular Component	microtubule cytoskeleton	33	664	0.0021409	0.0426318	Woma_00000570;Woma_00000820;Woma_00001001;Woma_00001021;Woma_00001069;Woma_00001196;Woma_00001684;Woma_00002001;Woma_00002809;Woma_00003346;Woma_00003906;Woma_00003931;Woma_00004862;Woma_00005447;Woma_00005574;Woma_00005879;Woma_00006191;Woma_00006535;Woma_00006632;Woma_00006704;Woma_00007006;Woma_00007325;Woma_00010587;Woma_00010833;Woma_00011309;Woma_00011324;Woma_00011342;Woma_00012386;Woma_00…
GO:0045177	Cellular Component	apical part of cell	20	337	0.00235206	0.0448852	Woma_00000094;Woma_00000127;Woma_00000662;Woma_00000663;Woma_00001684;Woma_00002449;Woma_00004087;Woma_00004599;Woma_00005047;Woma_00005053;Woma_00005841;Woma_00007115;Woma_00007185;Woma_00007325;Woma_00008269;Woma_00008308;Woma_00008811;Woma_00010736;Woma_00011365;Woma_00012225
GO:0000780	Cellular Component	condensed nuclear chromosome, centromeric region	4	20	0.00250322	0.0452769	Woma_00002271;Woma_00003931;Woma_00004082;Woma_00007006
GO:0030870	Cellular Component	Mre11 complex	2	3	0.0025703	0.0452769	Woma_00010206;Woma_00015623
GO:0005576	Cellular Component	extracellular region	50	1151	0.00292142	0.0495559	Woma_00000094;Woma_00000127;Woma_00000130;Woma_00000390;Woma_00000391;Woma_00000408;Woma_00000570;Woma_00000662;Woma_00000663;Woma_00001402;Woma_00002001;Woma_00003188;Woma_00003365;Woma_00004159;Woma_00004162;Woma_00004325;Woma_00004553;Woma_00004565;Woma_00004567;Woma_00005173;Woma_00005185;Woma_00005190;Woma_00005191;Woma_00005238;Woma_00005662;Woma_00006253;Woma_00007153;Woma_00007578;Woma_00…
GO:0050839	Molecular Function	cell adhesion molecule binding	14	120	1.11379e-05	0.00641542	Woma_00000127;Woma_00000130;Woma_00004484;Woma_00005841;Woma_00006253;Woma_00007183;Woma_00007184;Woma_00007185;Woma_00009302;Woma_00011913;Woma_00012825;Woma_00012827;Woma_00012828;Woma_00013405
GO:0005109	Molecular Function	frizzled binding	5	16	7.28387e-05	0.0209776	Woma_00004159;Woma_00004162;Woma_00004599;Woma_00009431;Woma_00014099
GO:0009653	Biological Process	anatomical structure morphogenesis	132	2324	4.69244e-15	2.2458e-11	Woma_00000094;Woma_00000095;Woma_00000096;Woma_00000127;Woma_00000130;Woma_00000198;Woma_00000408;Woma_00000662;Woma_00000663;Woma_00000820;Woma_00000891;Woma_00001001;Woma_00001021;Woma_00001069;Woma_00001684;Woma_00001791;Woma_00001967;Woma_00002167;Woma_00002271;Woma_00002449;Woma_00002457;Woma_00002458;Woma_00002671;Woma_00003018;Woma_00003045;Woma_00003346;Woma_00003367;Woma_00003369;Woma_00…
GO:0009887	Biological Process	organ morphogenesis	82	1110	1.25636e-14	3.00647e-11	Woma_00000094;Woma_00000095;Woma_00000127;Woma_00000130;Woma_00000198;Woma_00000662;Woma_00000663;Woma_00000891;Woma_00001001;Woma_00001069;Woma_00001684;Woma_00001967;Woma_00002457;Woma_00002458;Woma_00002671;Woma_00003346;Woma_00004058;Woma_00004087;Woma_00004159;Woma_00004162;Woma_00004286;Woma_00004484;Woma_00004553;Woma_00004565;Woma_00004567;Woma_00004599;Woma_00004854;Woma_00004999;Woma_00…
GO:0048729	Biological Process	tissue morphogenesis	71	882	1.92367e-14	3.06889e-11	Woma_00000094;Woma_00000095;Woma_00000198;Woma_00000662;Woma_00000663;Woma_00000891;Woma_00001069;Woma_00001791;Woma_00002449;Woma_00002457;Woma_00002671;Woma_00003346;Woma_00004058;Woma_00004087;Woma_00004159;Woma_00004162;Woma_00004286;Woma_00004484;Woma_00004553;Woma_00004565;Woma_00004567;Woma_00004599;Woma_00004999;Woma_00005047;Woma_00005053;Woma_00005173;Woma_00005530;Woma_00005574;Woma_00…
GO:0007156	Biological Process	homophilic cell adhesion via plasma membrane adhesion molecules	18	61	1.84867e-13	2.21194e-10	Woma_00000127;Woma_00000130;Woma_00000198;Woma_00000317;Woma_00000637;Woma_00005841;Woma_00006253;Woma_00007183;Woma_00007184;Woma_00007185;Woma_00007325;Woma_00007601;Woma_00009302;Woma_00011913;Woma_00012825;Woma_00012827;Woma_00012828;Woma_00012893
GO:0098742	Biological Process	cell-cell adhesion via plasma-membrane adhesion molecules	21	90	2.87176e-13	2.66002e-10	Woma_00000094;Woma_00000095;Woma_00000127;Woma_00000130;Woma_00000198;Woma_00000317;Woma_00000637;Woma_00005841;Woma_00006253;Woma_00007183;Woma_00007184;Woma_00007185;Woma_00007325;Woma_00007601;Woma_00009302;Woma_00011913;Woma_00012413;Woma_00012825;Woma_00012827;Woma_00012828;Woma_00012893
GO:0002009	Biological Process	morphogenesis of an epithelium	65	807	3.33476e-13	2.66002e-10	Woma_00000094;Woma_00000095;Woma_00000662;Woma_00000663;Woma_00000891;Woma_00001791;Woma_00002449;Woma_00002457;Woma_00002671;Woma_00003346;Woma_00004058;Woma_00004087;Woma_00004159;Woma_00004162;Woma_00004286;Woma_00004553;Woma_00004565;Woma_00004567;Woma_00004599;Woma_00004999;Woma_00005047;Woma_00005053;Woma_00005173;Woma_00005530;Woma_00005574;Woma_00005841;Woma_00005980;Woma_00006472;Woma_00…
GO:0090596	Biological Process	sensory organ morphogenesis	46	464	1.56269e-12	1.06843e-09	Woma_00000094;Woma_00000095;Woma_00000127;Woma_00000130;Woma_00000198;Woma_00000662;Woma_00000663;Woma_00001001;Woma_00001967;Woma_00002457;Woma_00002671;Woma_00004159;Woma_00004162;Woma_00004553;Woma_00004565;Woma_00004567;Woma_00004599;Woma_00004854;Woma_00005173;Woma_00005238;Woma_00005530;Woma_00005841;Woma_00005980;Woma_00006253;Woma_00007183;Woma_00007184;Woma_00007185;Woma_00007325;Woma_00…
GO:0009888	Biological Process	tissue development	101	1679	2.32671e-12	1.39196e-09	Woma_00000094;Woma_00000095;Woma_00000127;Woma_00000130;Woma_00000198;Woma_00000662;Woma_00000663;Woma_00000891;Woma_00001069;Woma_00001791;Woma_00002449;Woma_00002457;Woma_00002458;Woma_00002671;Woma_00003045;Woma_00003346;Woma_00003727;Woma_00004058;Woma_00004087;Woma_00004159;Woma_00004162;Woma_00004286;Woma_00004484;Woma_00004553;Woma_00004565;Woma_00004567;Woma_00004599;Woma_00004862;Woma_00…
GO:0007157	Biological Process	heterophilic cell-cell adhesion via plasma membrane cell adhesion molecules	13	32	4.23119e-12	2.25005e-09	Woma_00000094;Woma_00000095;Woma_00000130;Woma_00005841;Woma_00006253;Woma_00007183;Woma_00007184;Woma_00007185;Woma_00009302;Woma_00012413;Woma_00012825;Woma_00012827;Woma_00012828
GO:0060429	Biological Process	epithelium development	86	1342	8.08222e-12	3.86815e-09	Woma_00000094;Woma_00000095;Woma_00000662;Woma_00000663;Woma_00000891;Woma_00001791;Woma_00002449;Woma_00002457;Woma_00002458;Woma_00002671;Woma_00003045;Woma_00003346;Woma_00003727;Woma_00004058;Woma_00004087;Woma_00004159;Woma_00004162;Woma_00004286;Woma_00004553;Woma_00004565;Woma_00004567;Woma_00004599;Woma_00004862;Woma_00004999;Woma_00005047;Woma_00005053;Woma_00005173;Woma_00005185;Woma_00…
GO:0030182	Biological Process	neuron differentiation	84	1307	1.36652e-11	5.94561e-09	Woma_00000094;Woma_00000095;Woma_00000096;Woma_00000127;Woma_00000130;Woma_00000198;Woma_00000317;Woma_00000408;Woma_00000662;Woma_00000663;Woma_00000891;Woma_00001001;Woma_00001684;Woma_00001791;Woma_00002271;Woma_00002457;Woma_00003367;Woma_00003369;Woma_00003906;Woma_00003931;Woma_00004159;Woma_00004162;Woma_00004286;Woma_00004484;Woma_00004553;Woma_00004565;Woma_00004567;Woma_00004599;Woma_00…
GO:0048699	Biological Process	generation of neurons	87	1424	7.90767e-11	3.15384e-08	Woma_00000094;Woma_00000095;Woma_00000096;Woma_00000127;Woma_00000130;Woma_00000198;Woma_00000317;Woma_00000408;Woma_00000662;Woma_00000663;Woma_00000891;Woma_00001001;Woma_00001684;Woma_00001791;Woma_00002271;Woma_00002457;Woma_00002458;Woma_00003367;Woma_00003369;Woma_00003906;Woma_00003931;Woma_00004159;Woma_00004162;Woma_00004286;Woma_00004484;Woma_00004553;Woma_00004565;Woma_00004567;Woma_00…
GO:0022008	Biological Process	neurogenesis	90	1501	8.81106e-11	3.24383e-08	Woma_00000094;Woma_00000095;Woma_00000096;Woma_00000127;Woma_00000130;Woma_00000198;Woma_00000317;Woma_00000408;Woma_00000662;Woma_00000663;Woma_00000891;Woma_00001001;Woma_00001684;Woma_00001791;Woma_00002271;Woma_00002457;Woma_00002458;Woma_00003367;Woma_00003369;Woma_00003906;Woma_00003931;Woma_00004159;Woma_00004162;Woma_00004286;Woma_00004484;Woma_00004553;Woma_00004565;Woma_00004567;Woma_00…
GO:0007423	Biological Process	sensory organ development	58	766	1.0764e-10	3.67973e-08	Woma_00000094;Woma_00000095;Woma_00000127;Woma_00000130;Woma_00000198;Woma_00000662;Woma_00000663;Woma_00001001;Woma_00001967;Woma_00002457;Woma_00002458;Woma_00002671;Woma_00004087;Woma_00004159;Woma_00004162;Woma_00004484;Woma_00004553;Woma_00004565;Woma_00004567;Woma_00004599;Woma_00004854;Woma_00005047;Woma_00005053;Woma_00005173;Woma_00005238;Woma_00005530;Woma_00005841;Woma_00005980;Woma_00…
GO:0048592	Biological Process	eye morphogenesis	39	410	3.37055e-10	1.07543e-07	Woma_00000094;Woma_00000095;Woma_00000127;Woma_00000130;Woma_00000198;Woma_00000662;Woma_00000663;Woma_00001967;Woma_00002671;Woma_00004159;Woma_00004162;Woma_00004599;Woma_00004854;Woma_00005173;Woma_00005238;Woma_00005530;Woma_00005841;Woma_00005980;Woma_00006253;Woma_00007183;Woma_00007184;Woma_00007185;Woma_00008200;Woma_00008269;Woma_00009258;Woma_00011365;Woma_00011409;Woma_00011537;Woma_00…
GO:0060562	Biological Process	epithelial tube morphogenesis	49	612	6.184e-10	1.78604e-07	Woma_00000094;Woma_00000095;Woma_00000662;Woma_00000663;Woma_00000891;Woma_00002457;Woma_00003346;Woma_00004058;Woma_00004087;Woma_00004159;Woma_00004162;Woma_00004286;Woma_00004599;Woma_00004999;Woma_00005047;Woma_00005053;Woma_00005173;Woma_00005530;Woma_00005574;Woma_00005841;Woma_00005980;Woma_00006472;Woma_00006584;Woma_00007349;Woma_00007573;Woma_00007601;Woma_00008200;Woma_00008269;Woma_00…
GO:0001736	Biological Process	establishment of planar polarity	22	145	6.34405e-10	1.78604e-07	Woma_00000094;Woma_00000095;Woma_00002671;Woma_00004159;Woma_00004162;Woma_00004599;Woma_00005841;Woma_00007115;Woma_00007185;Woma_00009258;Woma_00009431;Woma_00010833;Woma_00010893;Woma_00011324;Woma_00011365;Woma_00011537;Woma_00012825;Woma_00012827;Woma_00012828;Woma_00012893;Woma_00014099;Woma_00014832
GO:0007164	Biological Process	establishment of tissue polarity	22	146	7.26249e-10	1.93101e-07	Woma_00000094;Woma_00000095;Woma_00002671;Woma_00004159;Woma_00004162;Woma_00004599;Woma_00005841;Woma_00007115;Woma_00007185;Woma_00009258;Woma_00009431;Woma_00010833;Woma_00010893;Woma_00011324;Woma_00011365;Woma_00011537;Woma_00012825;Woma_00012827;Woma_00012828;Woma_00012893;Woma_00014099;Woma_00014832
GO:0000902	Biological Process	cell morphogenesis	72	1126	8.97026e-10	2.25956e-07	Woma_00000094;Woma_00000095;Woma_00000096;Woma_00000127;Woma_00000130;Woma_00000408;Woma_00000662;Woma_00000663;Woma_00000820;Woma_00001021;Woma_00002457;Woma_00003346;Woma_00003367;Woma_00003369;Woma_00003906;Woma_00003931;Woma_00004087;Woma_00004159;Woma_00004162;Woma_00004286;Woma_00004484;Woma_00004553;Woma_00004565;Woma_00004567;Woma_00004599;Woma_00004862;Woma_00004999;Woma_00005047;Woma_00…
GO:0007399	Biological Process	nervous system development	102	1886	1.15331e-09	2.75988e-07	Woma_00000094;Woma_00000095;Woma_00000096;Woma_00000127;Woma_00000130;Woma_00000198;Woma_00000317;Woma_00000408;Woma_00000570;Woma_00000662;Woma_00000663;Woma_00000891;Woma_00001001;Woma_00001006;Woma_00001069;Woma_00001684;Woma_00001791;Woma_00001967;Woma_00002271;Woma_00002457;Woma_00002458;Woma_00003346;Woma_00003367;Woma_00003369;Woma_00003906;Woma_00003931;Woma_00004159;Woma_00004162;Woma_00…
GO:0001738	Biological Process	morphogenesis of a polarized epithelium	23	165	1.42398e-09	3.24532e-07	Woma_00000094;Woma_00000095;Woma_00002671;Woma_00003346;Woma_00004159;Woma_00004162;Woma_00004599;Woma_00005841;Woma_00007115;Woma_00007185;Woma_00009258;Woma_00009431;Woma_00010833;Woma_00010893;Woma_00011324;Woma_00011365;Woma_00011537;Woma_00012825;Woma_00012827;Woma_00012828;Woma_00012893;Woma_00014099;Woma_00014832
GO:0000904	Biological Process	cell morphogenesis involved in differentiation	59	847	1.93464e-09	4.20871e-07	Woma_00000094;Woma_00000095;Woma_00000096;Woma_00000127;Woma_00000130;Woma_00000408;Woma_00000662;Woma_00000663;Woma_00002457;Woma_00003367;Woma_00003369;Woma_00004087;Woma_00004162;Woma_00004286;Woma_00004484;Woma_00004553;Woma_00004565;Woma_00004567;Woma_00004599;Woma_00004862;Woma_00004999;Woma_00005047;Woma_00005053;Woma_00005185;Woma_00005190;Woma_00005191;Woma_00005447;Woma_00005841;Woma_00…
GO:0008038	Biological Process	neuron recognition	22	154	2.05393e-09	4.27397e-07	Woma_00000127;Woma_00000130;Woma_00000317;Woma_00004162;Woma_00004484;Woma_00004553;Woma_00004565;Woma_00004567;Woma_00004599;Woma_00004999;Woma_00005662;Woma_00006253;Woma_00007183;Woma_00007184;Woma_00007185;Woma_00007601;Woma_00009066;Woma_00009302;Woma_00011324;Woma_00012413;Woma_00012588;Woma_00014099
GO:0007275	Biological Process	multicellular organism development	165	3746	2.19179e-09	4.3708e-07	Woma_00000094;Woma_00000095;Woma_00000096;Woma_00000127;Woma_00000130;Woma_00000198;Woma_00000317;Woma_00000391;Woma_00000408;Woma_00000570;Woma_00000662;Woma_00000663;Woma_00000891;Woma_00001001;Woma_00001006;Woma_00001021;Woma_00001069;Woma_00001242;Woma_00001684;Woma_00001791;Woma_00001967;Woma_00002271;Woma_00002449;Woma_00002457;Woma_00002458;Woma_00002671;Woma_00003018;Woma_00003106;Woma_00…
GO:0001745	Biological Process	compound eye morphogenesis	31	305	5.39884e-09	1.03355e-06	Woma_00000094;Woma_00000095;Woma_00000127;Woma_00000130;Woma_00000198;Woma_00000662;Woma_00000663;Woma_00002671;Woma_00004159;Woma_00004599;Woma_00004854;Woma_00005173;Woma_00005238;Woma_00005841;Woma_00005980;Woma_00007183;Woma_00007184;Woma_00007185;Woma_00009258;Woma_00011365;Woma_00011409;Woma_00011537;Woma_00011907;Woma_00012825;Woma_00012827;Woma_00012828;Woma_00012893;Woma_00013038;Woma_00…
GO:0048666	Biological Process	neuron development	70	1128	6.10263e-09	1.12335e-06	Woma_00000094;Woma_00000095;Woma_00000096;Woma_00000127;Woma_00000130;Woma_00000198;Woma_00000317;Woma_00000408;Woma_00000662;Woma_00000663;Woma_00000891;Woma_00001001;Woma_00001791;Woma_00002271;Woma_00002457;Woma_00003367;Woma_00003369;Woma_00003906;Woma_00003931;Woma_00004162;Woma_00004286;Woma_00004484;Woma_00004553;Woma_00004565;Woma_00004567;Woma_00004599;Woma_00004854;Woma_00004862;Woma_00…
GO:0048731	Biological Process	system development	139	2996	7.07605e-09	1.25429e-06	Woma_00000094;Woma_00000095;Woma_00000096;Woma_00000127;Woma_00000130;Woma_00000198;Woma_00000317;Woma_00000408;Woma_00000570;Woma_00000662;Woma_00000663;Woma_00000891;Woma_00001001;Woma_00001006;Woma_00001021;Woma_00001069;Woma_00001684;Woma_00001791;Woma_00001967;Woma_00002271;Woma_00002449;Woma_00002457;Woma_00002458;Woma_00002671;Woma_00003018;Woma_00003106;Woma_00003346;Woma_00003367;Woma_00…
GO:0048869	Biological Process	cellular developmental process	132	2798	8.76873e-09	1.49883e-06	Woma_00000094;Woma_00000095;Woma_00000096;Woma_00000127;Woma_00000130;Woma_00000198;Woma_00000317;Woma_00000408;Woma_00000570;Woma_00000662;Woma_00000663;Woma_00000820;Woma_00000891;Woma_00001001;Woma_00001006;Woma_00001021;Woma_00001684;Woma_00001791;Woma_00001967;Woma_00002167;Woma_00002271;Woma_00002449;Woma_00002457;Woma_00002458;Woma_00002671;Woma_00003018;Woma_00003045;Woma_00003344;Woma_00…
GO:0030030	Biological Process	cell projection organization	71	1173	1.32422e-08	2.18542e-06	Woma_00000094;Woma_00000095;Woma_00000096;Woma_00000127;Woma_00000130;Woma_00000198;Woma_00000317;Woma_00000408;Woma_00000820;Woma_00000891;Woma_00001001;Woma_00001021;Woma_00002457;Woma_00003346;Woma_00003367;Woma_00003369;Woma_00003906;Woma_00003931;Woma_00004159;Woma_00004162;Woma_00004286;Woma_00004484;Woma_00004553;Woma_00004565;Woma_00004567;Woma_00004599;Woma_00004862;Woma_00004999;Woma_00…
GO:0048569	Biological Process	post-embryonic organ development	44	568	1.47473e-08	2.35269e-06	Woma_00000094;Woma_00000095;Woma_00000130;Woma_00000662;Woma_00000663;Woma_00000891;Woma_00001791;Woma_00004058;Woma_00004082;Woma_00004087;Woma_00004159;Woma_00005173;Woma_00005530;Woma_00005574;Woma_00005841;Woma_00005980;Woma_00006446;Woma_00006472;Woma_00006584;Woma_00007183;Woma_00007184;Woma_00007325;Woma_00007331;Woma_00007573;Woma_00008200;Woma_00008269;Woma_00008308;Woma_00009258;Woma_00…
GO:0048856	Biological Process	anatomical structure development	171	4024	1.56366e-08	2.41409e-06	Woma_00000094;Woma_00000095;Woma_00000096;Woma_00000127;Woma_00000130;Woma_00000198;Woma_00000317;Woma_00000391;Woma_00000408;Woma_00000570;Woma_00000662;Woma_00000663;Woma_00000820;Woma_00000891;Woma_00001001;Woma_00001006;Woma_00001021;Woma_00001069;Woma_00001242;Woma_00001684;Woma_00001791;Woma_00001967;Woma_00002167;Woma_00002271;Woma_00002449;Woma_00002457;Woma_00002458;Woma_00002671;Woma_00…
GO:0030154	Biological Process	cell differentiation	126	2648	1.61703e-08	2.41846e-06	Woma_00000094;Woma_00000095;Woma_00000096;Woma_00000127;Woma_00000130;Woma_00000198;Woma_00000317;Woma_00000408;Woma_00000570;Woma_00000662;Woma_00000663;Woma_00000891;Woma_00001001;Woma_00001006;Woma_00001684;Woma_00001791;Woma_00001967;Woma_00002167;Woma_00002271;Woma_00002449;Woma_00002457;Woma_00002458;Woma_00002671;Woma_00003018;Woma_00003045;Woma_00003344;Woma_00003367;Woma_00003369;Woma_00…
GO:0048468	Biological Process	cell development	106	2087	1.72358e-08	2.49972e-06	Woma_00000094;Woma_00000095;Woma_00000096;Woma_00000127;Woma_00000130;Woma_00000198;Woma_00000317;Woma_00000408;Woma_00000662;Woma_00000663;Woma_00000891;Woma_00001001;Woma_00001684;Woma_00001791;Woma_00002271;Woma_00002449;Woma_00002457;Woma_00002458;Woma_00002671;Woma_00003018;Woma_00003045;Woma_00003344;Woma_00003367;Woma_00003369;Woma_00003906;Woma_00003931;Woma_00004082;Woma_00004087;Woma_00…
GO:0032989	Biological Process	cellular component morphogenesis	74	1263	2.38394e-08	3.35574e-06	Woma_00000094;Woma_00000095;Woma_00000096;Woma_00000127;Woma_00000130;Woma_00000408;Woma_00000662;Woma_00000663;Woma_00000820;Woma_00001021;Woma_00002457;Woma_00003045;Woma_00003346;Woma_00003367;Woma_00003369;Woma_00003906;Woma_00003931;Woma_00004087;Woma_00004159;Woma_00004162;Woma_00004286;Woma_00004484;Woma_00004553;Woma_00004565;Woma_00004567;Woma_00004599;Woma_00004862;Woma_00004999;Woma_00…
GO:0008037	Biological Process	cell recognition	22	176	2.56369e-08	3.50567e-06	Woma_00000127;Woma_00000130;Woma_00000317;Woma_00004162;Woma_00004484;Woma_00004553;Woma_00004565;Woma_00004567;Woma_00004599;Woma_00004999;Woma_00005662;Woma_00006253;Woma_00007183;Woma_00007184;Woma_00007185;Woma_00007601;Woma_00009066;Woma_00009302;Woma_00011324;Woma_00012413;Woma_00012588;Woma_00014099
GO:0032501	Biological Process	multicellular organismal process	187	4579	2.76411e-08	3.67473e-06	Woma_00000094;Woma_00000095;Woma_00000096;Woma_00000127;Woma_00000130;Woma_00000198;Woma_00000317;Woma_00000390;Woma_00000391;Woma_00000408;Woma_00000570;Woma_00000662;Woma_00000663;Woma_00000891;Woma_00001001;Woma_00001006;Woma_00001021;Woma_00001069;Woma_00001242;Woma_00001684;Woma_00001791;Woma_00001967;Woma_00002001;Woma_00002271;Woma_00002449;Woma_00002457;Woma_00002458;Woma_00002671;Woma_00…
GO:0030029	Biological Process	actin filament-based process	41	520	2.99857e-08	3.87869e-06	Woma_00000094;Woma_00000095;Woma_00000096;Woma_00000127;Woma_00000130;Woma_00000570;Woma_00001684;Woma_00003727;Woma_00003931;Woma_00004087;Woma_00004553;Woma_00004565;Woma_00004567;Woma_00004599;Woma_00004862;Woma_00005185;Woma_00005190;Woma_00005191;Woma_00006385;Woma_00006632;Woma_00006704;Woma_00007006;Woma_00007073;Woma_00007183;Woma_00007184;Woma_00007185;Woma_00008200;Woma_00008308;Woma_00…
GO:0008039	Biological Process	synaptic target recognition	13	61	3.54605e-08	4.46616e-06	Woma_00000127;Woma_00000130;Woma_00000317;Woma_00004162;Woma_00004553;Woma_00004565;Woma_00004567;Woma_00005662;Woma_00006253;Woma_00007183;Woma_00007184;Woma_00007185;Woma_00009302
GO:0042067	Biological Process	establishment of ommatidial planar polarity	13	62	4.36286e-08	5.35401e-06	Woma_00000094;Woma_00000095;Woma_00002671;Woma_00004599;Woma_00005841;Woma_00007185;Woma_00009258;Woma_00011365;Woma_00011537;Woma_00012825;Woma_00012827;Woma_00012828;Woma_00012893
GO:0061382	Biological Process	Malpighian tubule tip cell differentiation	6	9	6.89967e-08	8.15231e-06	Woma_00000094;Woma_00000095;Woma_00002457;Woma_00002458;Woma_00004159;Woma_00015314
GO:0032502	Biological Process	developmental process	174	4191	6.9838e-08	8.15231e-06	Woma_00000094;Woma_00000095;Woma_00000096;Woma_00000127;Woma_00000130;Woma_00000198;Woma_00000317;Woma_00000391;Woma_00000408;Woma_00000570;Woma_00000662;Woma_00000663;Woma_00000820;Woma_00000891;Woma_00001001;Woma_00001006;Woma_00001021;Woma_00001069;Woma_00001242;Woma_00001684;Woma_00001791;Woma_00001967;Woma_00002167;Woma_00002271;Woma_00002449;Woma_00002457;Woma_00002458;Woma_00002671;Woma_00…
GO:0048513	Biological Process	animal organ development	113	2338	7.44556e-08	8.48439e-06	Woma_00000094;Woma_00000095;Woma_00000127;Woma_00000130;Woma_00000198;Woma_00000662;Woma_00000663;Woma_00000891;Woma_00001001;Woma_00001006;Woma_00001021;Woma_00001069;Woma_00001684;Woma_00001791;Woma_00001967;Woma_00002271;Woma_00002457;Woma_00002458;Woma_00002671;Woma_00003018;Woma_00003346;Woma_00003727;Woma_00003931;Woma_00004058;Woma_00004082;Woma_00004087;Woma_00004159;Woma_00004162;Woma_00…
GO:0048749	Biological Process	compound eye development	33	379	7.71907e-08	8.59151e-06	Woma_00000094;Woma_00000095;Woma_00000127;Woma_00000130;Woma_00000198;Woma_00000662;Woma_00000663;Woma_00002671;Woma_00004159;Woma_00004484;Woma_00004599;Woma_00004854;Woma_00005173;Woma_00005238;Woma_00005530;Woma_00005841;Woma_00005980;Woma_00007183;Woma_00007184;Woma_00007185;Woma_00009258;Woma_00011365;Woma_00011409;Woma_00011537;Woma_00011907;Woma_00012825;Woma_00012827;Woma_00012828;Woma_00…
GO:0007444	Biological Process	imaginal disc development	42	562	9.16309e-08	9.96695e-06	Woma_00000094;Woma_00000095;Woma_00000662;Woma_00000663;Woma_00000891;Woma_00003727;Woma_00004058;Woma_00004087;Woma_00004159;Woma_00004999;Woma_00005173;Woma_00005530;Woma_00005574;Woma_00005841;Woma_00005980;Woma_00006472;Woma_00006584;Woma_00007573;Woma_00008200;Woma_00008269;Woma_00008308;Woma_00009258;Woma_00009992;Woma_00010736;Woma_00010833;Woma_00011409;Woma_00011430;Woma_00011431;Woma_00…
GO:2000026	Biological Process	regulation of multicellular organismal development	75	1331	9.81709e-08	1.0441e-05	Woma_00000094;Woma_00000095;Woma_00000127;Woma_00000130;Woma_00000198;Woma_00000662;Woma_00000663;Woma_00000891;Woma_00001684;Woma_00001791;Woma_00002457;Woma_00002458;Woma_00002671;Woma_00003367;Woma_00003369;Woma_00003573;Woma_00003931;Woma_00004082;Woma_00004159;Woma_00004162;Woma_00004286;Woma_00004484;Woma_00004553;Woma_00004565;Woma_00004567;Woma_00004599;Woma_00004999;Woma_00005047;Woma_00…
GO:0044767	Biological Process	single-organism developmental process	172	4147	1.08743e-07	1.12376e-05	Woma_00000094;Woma_00000095;Woma_00000096;Woma_00000127;Woma_00000130;Woma_00000198;Woma_00000317;Woma_00000391;Woma_00000408;Woma_00000570;Woma_00000662;Woma_00000663;Woma_00000820;Woma_00000891;Woma_00001001;Woma_00001006;Woma_00001021;Woma_00001069;Woma_00001242;Woma_00001684;Woma_00001791;Woma_00001967;Woma_00002167;Woma_00002271;Woma_00002449;Woma_00002457;Woma_00002458;Woma_00002671;Woma_00…
GO:0048563	Biological Process	post-embryonic organ morphogenesis	34	404	1.10357e-07	1.12376e-05	Woma_00000094;Woma_00000095;Woma_00000662;Woma_00000663;Woma_00000891;Woma_00004058;Woma_00004087;Woma_00004159;Woma_00005173;Woma_00005530;Woma_00005574;Woma_00005841;Woma_00005980;Woma_00006472;Woma_00006584;Woma_00007325;Woma_00007573;Woma_00008200;Woma_00008269;Woma_00008308;Woma_00009258;Woma_00009992;Woma_00010736;Woma_00010833;Woma_00011409;Woma_00011430;Woma_00011431;Woma_00011537;Woma_00…
GO:0009886	Biological Process	post-embryonic morphogenesis	38	485	1.21139e-07	1.20785e-05	Woma_00000094;Woma_00000095;Woma_00000662;Woma_00000663;Woma_00000891;Woma_00004058;Woma_00004087;Woma_00004159;Woma_00004286;Woma_00004999;Woma_00005173;Woma_00005530;Woma_00005574;Woma_00005841;Woma_00005980;Woma_00006472;Woma_00006584;Woma_00007325;Woma_00007573;Woma_00008200;Woma_00008269;Woma_00008308;Woma_00009258;Woma_00009664;Woma_00009992;Woma_00010736;Woma_00010833;Woma_00011409;Woma_00…
GO:0031175	Biological Process	neuron projection development	58	928	1.41027e-07	1.37746e-05	Woma_00000094;Woma_00000095;Woma_00000096;Woma_00000127;Woma_00000130;Woma_00000198;Woma_00000317;Woma_00000408;Woma_00000891;Woma_00001001;Woma_00002457;Woma_00003367;Woma_00003369;Woma_00003931;Woma_00004162;Woma_00004286;Woma_00004484;Woma_00004553;Woma_00004565;Woma_00004567;Woma_00004599;Woma_00004862;Woma_00004999;Woma_00005047;Woma_00005053;Woma_00005447;Woma_00005980;Woma_00006253;Woma_00…
GO:0072006	Biological Process	nephron development	14	80	1.46212e-07	1.39954e-05	Woma_00000094;Woma_00000127;Woma_00000130;Woma_00000662;Woma_00000663;Woma_00004159;Woma_00004162;Woma_00004599;Woma_00005841;Woma_00007183;Woma_00007184;Woma_00007185;Woma_00008269;Woma_00011913
GO:0007010	Biological Process	cytoskeleton organization	58	930	1.51976e-07	1.42619e-05	Woma_00000094;Woma_00000095;Woma_00000096;Woma_00000127;Woma_00000130;Woma_00000570;Woma_00000820;Woma_00000891;Woma_00001196;Woma_00001684;Woma_00002001;Woma_00002271;Woma_00002809;Woma_00003727;Woma_00003906;Woma_00003931;Woma_00004553;Woma_00004565;Woma_00004567;Woma_00004599;Woma_00004862;Woma_00005447;Woma_00005574;Woma_00005841;Woma_00005980;Woma_00006385;Woma_00006632;Woma_00006704;Woma_00…
GO:0035170	Biological Process	lymph gland crystal cell differentiation	5	6	1.69231e-07	1.55203e-05	Woma_00000094;Woma_00000095;Woma_00000662;Woma_00000663;Woma_00004159
GO:0021510	Biological Process	spinal cord development	14	81	1.71872e-07	1.55203e-05	Woma_00000094;Woma_00000891;Woma_00001791;Woma_00002457;Woma_00003346;Woma_00004159;Woma_00004484;Woma_00004999;Woma_00005530;Woma_00007601;Woma_00008269;Woma_00010833;Woma_00013687;Woma_00015314
GO:0044707	Biological Process	single-multicellular organism process	171	4142	1.91323e-07	1.69569e-05	Woma_00000094;Woma_00000095;Woma_00000096;Woma_00000127;Woma_00000130;Woma_00000198;Woma_00000317;Woma_00000391;Woma_00000408;Woma_00000570;Woma_00000662;Woma_00000663;Woma_00000891;Woma_00001001;Woma_00001006;Woma_00001021;Woma_00001069;Woma_00001242;Woma_00001684;Woma_00001791;Woma_00001967;Woma_00002271;Woma_00002449;Woma_00002457;Woma_00002458;Woma_00002671;Woma_00003018;Woma_00003106;Woma_00…
GO:0035295	Biological Process	tube development	63	1057	2.02375e-07	1.76103e-05	Woma_00000094;Woma_00000095;Woma_00000662;Woma_00000663;Woma_00000891;Woma_00002449;Woma_00002457;Woma_00002458;Woma_00003346;Woma_00003727;Woma_00004058;Woma_00004087;Woma_00004159;Woma_00004162;Woma_00004286;Woma_00004599;Woma_00004999;Woma_00005047;Woma_00005053;Woma_00005173;Woma_00005238;Woma_00005530;Woma_00005574;Woma_00005841;Woma_00005980;Woma_00006472;Woma_00006584;Woma_00007006;Woma_00…
GO:0035239	Biological Process	tube morphogenesis	51	778	2.19873e-07	1.87913e-05	Woma_00000094;Woma_00000095;Woma_00000662;Woma_00000663;Woma_00000891;Woma_00002449;Woma_00002457;Woma_00003346;Woma_00004058;Woma_00004087;Woma_00004159;Woma_00004162;Woma_00004286;Woma_00004599;Woma_00004999;Woma_00005047;Woma_00005053;Woma_00005173;Woma_00005530;Woma_00005574;Woma_00005841;Woma_00005980;Woma_00006472;Woma_00006584;Woma_00007349;Woma_00007573;Woma_00007601;Woma_00008200;Woma_00…
GO:0007560	Biological Process	imaginal disc morphogenesis	33	399	2.59534e-07	2.17918e-05	Woma_00000094;Woma_00000095;Woma_00000662;Woma_00000663;Woma_00000891;Woma_00004058;Woma_00004087;Woma_00004159;Woma_00005173;Woma_00005530;Woma_00005574;Woma_00005841;Woma_00005980;Woma_00006472;Woma_00006584;Woma_00007573;Woma_00008200;Woma_00008269;Woma_00008308;Woma_00009258;Woma_00009992;Woma_00010736;Woma_00010833;Woma_00011409;Woma_00011430;Woma_00011431;Woma_00011537;Woma_00012825;Woma_00…
GO:0009790	Biological Process	embryo development	71	1263	2.72375e-07	2.24756e-05	Woma_00000094;Woma_00000095;Woma_00000130;Woma_00000662;Woma_00000663;Woma_00001001;Woma_00001791;Woma_00001967;Woma_00002271;Woma_00002449;Woma_00002457;Woma_00003018;Woma_00003344;Woma_00003346;Woma_00003367;Woma_00003369;Woma_00003573;Woma_00004058;Woma_00004087;Woma_00004159;Woma_00004162;Woma_00004484;Woma_00004553;Woma_00004565;Woma_00004567;Woma_00004599;Woma_00004999;Woma_00005173;Woma_00…
GO:0048646	Biological Process	anatomical structure formation involved in morphogenesis	60	994	2.77695e-07	2.2491e-05	Woma_00000094;Woma_00000095;Woma_00000127;Woma_00000130;Woma_00000198;Woma_00000408;Woma_00000662;Woma_00000663;Woma_00000891;Woma_00001684;Woma_00002167;Woma_00002449;Woma_00002457;Woma_00003018;Woma_00003045;Woma_00003346;Woma_00003906;Woma_00003931;Woma_00004087;Woma_00004159;Woma_00004162;Woma_00004484;Woma_00004599;Woma_00004999;Woma_00005173;Woma_00005530;Woma_00005665;Woma_00005667;Woma_00…
GO:0032835	Biological Process	glomerulus development	10	40	2.8196e-07	2.2491e-05	Woma_00000094;Woma_00000127;Woma_00000130;Woma_00000662;Woma_00000663;Woma_00004599;Woma_00007183;Woma_00007184;Woma_00007185;Woma_00011913
GO:0051257	Biological Process	meiotic spindle midzone assembly	6	11	3.59856e-07	2.81279e-05	Woma_00000570;Woma_00002001;Woma_00002271;Woma_00003931;Woma_00007006;Woma_00011342
GO:0009791	Biological Process	post-embryonic development	58	954	3.64381e-07	2.81279e-05	Woma_00000094;Woma_00000095;Woma_00000130;Woma_00000662;Woma_00000663;Woma_00000891;Woma_00001242;Woma_00001791;Woma_00002457;Woma_00002458;Woma_00003573;Woma_00004058;Woma_00004082;Woma_00004087;Woma_00004159;Woma_00004286;Woma_00004999;Woma_00005173;Woma_00005530;Woma_00005574;Woma_00005841;Woma_00005980;Woma_00006446;Woma_00006472;Woma_00006584;Woma_00006728;Woma_00006729;Woma_00007183;Woma_00…
GO:0070983	Biological Process	dendrite guidance	9	32	3.7571e-07	2.8542e-05	Woma_00004484;Woma_00004553;Woma_00004565;Woma_00004567;Woma_00006253;Woma_00007601;Woma_00012588;Woma_00013687;Woma_00014099
GO:0045165	Biological Process	cell fate commitment	36	467	4.03446e-07	2.97802e-05	Woma_00000094;Woma_00000095;Woma_00000570;Woma_00000662;Woma_00000663;Woma_00001791;Woma_00001967;Woma_00002457;Woma_00002458;Woma_00003931;Woma_00004087;Woma_00004159;Woma_00004162;Woma_00004286;Woma_00004484;Woma_00004999;Woma_00005173;Woma_00005530;Woma_00005980;Woma_00006253;Woma_00006584;Woma_00006965;Woma_00007006;Woma_00007073;Woma_00007601;Woma_00008269;Woma_00009431;Woma_00011309;Woma_00…
GO:0016331	Biological Process	morphogenesis of embryonic epithelium	23	222	4.04453e-07	2.97802e-05	Woma_00000094;Woma_00000095;Woma_00000662;Woma_00000663;Woma_00002449;Woma_00003346;Woma_00004087;Woma_00004159;Woma_00004162;Woma_00004553;Woma_00004565;Woma_00004567;Woma_00004599;Woma_00005173;Woma_00005530;Woma_00008269;Woma_00010736;Woma_00011324;Woma_00011790;Woma_00011913;Woma_00012893;Woma_00013380;Woma_00013687
GO:0021515	Biological Process	cell differentiation in spinal cord	9	33	5.02585e-07	3.6445e-05	Woma_00000094;Woma_00001791;Woma_00002457;Woma_00004159;Woma_00004999;Woma_00005530;Woma_00008269;Woma_00013687;Woma_00015314
GO:0007424	Biological Process	open tracheal system development	24	244	5.8615e-07	4.18703e-05	Woma_00000094;Woma_00000095;Woma_00003106;Woma_00004159;Woma_00004286;Woma_00005173;Woma_00005574;Woma_00005841;Woma_00006584;Woma_00007115;Woma_00007325;Woma_00007349;Woma_00007601;Woma_00008269;Woma_00010736;Woma_00011365;Woma_00011873;Woma_00011907;Woma_00012825;Woma_00012827;Woma_00012828;Woma_00012893;Woma_00013210;Woma_00013599
GO:0030036	Biological Process	actin cytoskeleton organization	36	476	6.41118e-07	4.51234e-05	Woma_00000094;Woma_00000095;Woma_00000096;Woma_00000127;Woma_00000130;Woma_00000570;Woma_00001684;Woma_00003727;Woma_00003931;Woma_00004553;Woma_00004565;Woma_00004567;Woma_00004599;Woma_00004862;Woma_00006385;Woma_00006632;Woma_00006704;Woma_00007006;Woma_00007073;Woma_00007183;Woma_00007184;Woma_00007185;Woma_00008200;Woma_00008308;Woma_00008609;Woma_00008811;Woma_00009664;Woma_00010736;Woma_00…
GO:0061331	Biological Process	epithelial cell proliferation involved in Malpighian tubule morphogenesis	6	12	7.00867e-07	4.86137e-05	Woma_00000094;Woma_00000095;Woma_00002457;Woma_00004159;Woma_00005173;Woma_00015314
GO:0001654	Biological Process	eye development	42	607	7.55607e-07	5.1662e-05	Woma_00000094;Woma_00000095;Woma_00000127;Woma_00000130;Woma_00000198;Woma_00000662;Woma_00000663;Woma_00001967;Woma_00002671;Woma_00004087;Woma_00004159;Woma_00004162;Woma_00004484;Woma_00004599;Woma_00004854;Woma_00005173;Woma_00005238;Woma_00005530;Woma_00005841;Woma_00005980;Woma_00006253;Woma_00007183;Woma_00007184;Woma_00007185;Woma_00008200;Woma_00008269;Woma_00009258;Woma_00011365;Woma_00…
GO:0061318	Biological Process	renal filtration cell differentiation	8	26	7.93768e-07	5.35066e-05	Woma_00000094;Woma_00000130;Woma_00000662;Woma_00000663;Woma_00004159;Woma_00007183;Woma_00007184;Woma_00007185
GO:0000278	Biological Process	mitotic cell cycle	52	836	8.47639e-07	5.63445e-05	Woma_00000094;Woma_00000095;Woma_00000570;Woma_00000662;Woma_00000663;Woma_00000820;Woma_00001196;Woma_00001684;Woma_00002001;Woma_00002271;Woma_00002457;Woma_00002458;Woma_00003018;Woma_00003045;Woma_00003367;Woma_00003369;Woma_00003573;Woma_00003931;Woma_00004082;Woma_00004162;Woma_00004286;Woma_00004599;Woma_00004862;Woma_00005173;Woma_00005574;Woma_00005879;Woma_00006191;Woma_00006451;Woma_00…
GO:2000027	Biological Process	regulation of organ morphogenesis	21	198	8.9533e-07	5.86993e-05	Woma_00000094;Woma_00000095;Woma_00002671;Woma_00004159;Woma_00004162;Woma_00004484;Woma_00004599;Woma_00005173;Woma_00005841;Woma_00005980;Woma_00007115;Woma_00007331;Woma_00007407;Woma_00007601;Woma_00009431;Woma_00010893;Woma_00011324;Woma_00013210;Woma_00013687;Woma_00014099;Woma_00016054
GO:0002165	Biological Process	instar larval or pupal development	40	576	1.31328e-06	8.49375e-05	Woma_00000094;Woma_00000095;Woma_00000662;Woma_00000663;Woma_00000891;Woma_00001242;Woma_00004058;Woma_00004087;Woma_00004159;Woma_00004286;Woma_00005173;Woma_00005530;Woma_00005574;Woma_00005841;Woma_00005980;Woma_00006472;Woma_00006584;Woma_00006728;Woma_00006729;Woma_00007573;Woma_00008200;Woma_00008269;Woma_00008308;Woma_00009258;Woma_00009664;Woma_00009992;Woma_00010736;Woma_00010833;Woma_00…
GO:0048737	Biological Process	imaginal disc-derived appendage development	29	350	1.41092e-06	9.00354e-05	Woma_00000094;Woma_00000095;Woma_00000662;Woma_00000663;Woma_00000891;Woma_00004058;Woma_00004159;Woma_00005173;Woma_00005530;Woma_00005841;Woma_00005980;Woma_00006472;Woma_00007573;Woma_00008200;Woma_00008269;Woma_00008308;Woma_00009258;Woma_00010736;Woma_00010833;Woma_00011409;Woma_00011537;Woma_00012825;Woma_00012827;Woma_00012828;Woma_00012893;Woma_00012907;Woma_00013210;Woma_00014099;Woma_00…
GO:0098609	Biological Process	cell-cell adhesion	29	351	1.49539e-06	9.32154e-05	Woma_00000094;Woma_00000095;Woma_00000127;Woma_00000130;Woma_00000198;Woma_00000317;Woma_00000637;Woma_00000662;Woma_00000663;Woma_00001791;Woma_00004159;Woma_00005841;Woma_00006253;Woma_00007183;Woma_00007184;Woma_00007185;Woma_00007325;Woma_00007331;Woma_00007601;Woma_00009302;Woma_00011209;Woma_00011913;Woma_00012413;Woma_00012825;Woma_00012827;Woma_00012828;Woma_00012893;Woma_00014424;Woma_00…
GO:0045317	Biological Process	equator specification	5	8	1.4997e-06	9.32154e-05	Woma_00005841;Woma_00011537;Woma_00012825;Woma_00012827;Woma_00012828
GO:0001709	Biological Process	cell fate determination	20	190	1.8506e-06	0.000113445	Woma_00000094;Woma_00000095;Woma_00000570;Woma_00000662;Woma_00000663;Woma_00002457;Woma_00002458;Woma_00003931;Woma_00004087;Woma_00004159;Woma_00004999;Woma_00005173;Woma_00005980;Woma_00006584;Woma_00006965;Woma_00008269;Woma_00009431;Woma_00013687;Woma_00014099;Woma_00015314
GO:0048707	Biological Process	instar larval or pupal morphogenesis	34	456	1.87257e-06	0.000113445	Woma_00000094;Woma_00000095;Woma_00000662;Woma_00000663;Woma_00000891;Woma_00004058;Woma_00004087;Woma_00004159;Woma_00004286;Woma_00005173;Woma_00005530;Woma_00005574;Woma_00005841;Woma_00005980;Woma_00006472;Woma_00006584;Woma_00007573;Woma_00008200;Woma_00008269;Woma_00008308;Woma_00009258;Woma_00009992;Woma_00010736;Woma_00010833;Woma_00011409;Woma_00011430;Woma_00011431;Woma_00011537;Woma_00…
GO:0048667	Biological Process	cell morphogenesis involved in neuron differentiation	46	721	2.06263e-06	0.000123397	Woma_00000094;Woma_00000095;Woma_00000096;Woma_00000127;Woma_00000130;Woma_00000408;Woma_00002457;Woma_00003367;Woma_00003369;Woma_00004162;Woma_00004286;Woma_00004484;Woma_00004553;Woma_00004565;Woma_00004567;Woma_00004599;Woma_00004862;Woma_00004999;Woma_00005047;Woma_00005053;Woma_00005447;Woma_00006253;Woma_00006944;Woma_00007183;Woma_00007184;Woma_00007185;Woma_00007325;Woma_00007331;Woma_00…
GO:0072015	Biological Process	glomerular visceral epithelial cell development	6	14	2.16018e-06	0.000126081	Woma_00000094;Woma_00000662;Woma_00000663;Woma_00007183;Woma_00007184;Woma_00007185
GO:2001013	Biological Process	epithelial cell proliferation involved in renal tubule morphogenesis	6	14	2.16018e-06	0.000126081	Woma_00000094;Woma_00000095;Woma_00002457;Woma_00004159;Woma_00005173;Woma_00015314
GO:0007015	Biological Process	actin filament organization	24	263	2.26489e-06	0.000130599	Woma_00000094;Woma_00000095;Woma_00000096;Woma_00000127;Woma_00000130;Woma_00001684;Woma_00003727;Woma_00004599;Woma_00004862;Woma_00006385;Woma_00006632;Woma_00007183;Woma_00007184;Woma_00007185;Woma_00008200;Woma_00008308;Woma_00008811;Woma_00009664;Woma_00010736;Woma_00011907;Woma_00011913;Woma_00012893;Woma_00014424;Woma_00014832
GO:0007389	Biological Process	pattern specification process	46	724	2.31234e-06	0.000130702	Woma_00000094;Woma_00000095;Woma_00000662;Woma_00000663;Woma_00000891;Woma_00002457;Woma_00002671;Woma_00003344;Woma_00003346;Woma_00003367;Woma_00003369;Woma_00003931;Woma_00004058;Woma_00004159;Woma_00004484;Woma_00004599;Woma_00004999;Woma_00005173;Woma_00005530;Woma_00005841;Woma_00005980;Woma_00007115;Woma_00007331;Woma_00007573;Woma_00007601;Woma_00008200;Woma_00008269;Woma_00008308;Woma_00…
GO:0048858	Biological Process	cell projection morphogenesis	54	912	2.32128e-06	0.000130702	Woma_00000094;Woma_00000095;Woma_00000096;Woma_00000127;Woma_00000130;Woma_00000408;Woma_00000820;Woma_00001021;Woma_00002457;Woma_00003346;Woma_00003367;Woma_00003369;Woma_00003906;Woma_00003931;Woma_00004162;Woma_00004286;Woma_00004484;Woma_00004553;Woma_00004565;Woma_00004567;Woma_00004599;Woma_00004862;Woma_00004999;Woma_00005047;Woma_00005053;Woma_00005447;Woma_00005980;Woma_00006253;Woma_00…
GO:0048812	Biological Process	neuron projection morphogenesis	47	748	2.39882e-06	0.000133497	Woma_00000094;Woma_00000095;Woma_00000096;Woma_00000127;Woma_00000130;Woma_00000408;Woma_00002457;Woma_00003367;Woma_00003369;Woma_00003931;Woma_00004162;Woma_00004286;Woma_00004484;Woma_00004553;Woma_00004565;Woma_00004567;Woma_00004599;Woma_00004862;Woma_00004999;Woma_00005047;Woma_00005053;Woma_00005447;Woma_00006253;Woma_00006944;Woma_00007183;Woma_00007184;Woma_00007185;Woma_00007331;Woma_00…
GO:0048598	Biological Process	embryonic morphogenesis	41	613	2.4951e-06	0.000137248	Woma_00000094;Woma_00000095;Woma_00000662;Woma_00000663;Woma_00001001;Woma_00001791;Woma_00001967;Woma_00002271;Woma_00002449;Woma_00002457;Woma_00003346;Woma_00003367;Woma_00003369;Woma_00004058;Woma_00004087;Woma_00004159;Woma_00004162;Woma_00004484;Woma_00004553;Woma_00004565;Woma_00004567;Woma_00004599;Woma_00004999;Woma_00005173;Woma_00005530;Woma_00005574;Woma_00006253;Woma_00007325;Woma_00…
GO:0051302	Biological Process	regulation of cell division	26	302	2.52357e-06	0.000137248	Woma_00000570;Woma_00000820;Woma_00001196;Woma_00001684;Woma_00002001;Woma_00002271;Woma_00002457;Woma_00003931;Woma_00004162;Woma_00005530;Woma_00005574;Woma_00006704;Woma_00006965;Woma_00007006;Woma_00008269;Woma_00009431;Woma_00010202;Woma_00010833;Woma_00011907;Woma_00012386;Woma_00012387;Woma_00013000;Woma_00014099;Woma_00014299;Woma_00015314;Woma_00015590
GO:0035114	Biological Process	imaginal disc-derived appendage morphogenesis	28	342	2.74456e-06	0.000147589	Woma_00000094;Woma_00000095;Woma_00000662;Woma_00000663;Woma_00000891;Woma_00004058;Woma_00004159;Woma_00005173;Woma_00005530;Woma_00005841;Woma_00005980;Woma_00006472;Woma_00007573;Woma_00008200;Woma_00008269;Woma_00008308;Woma_00009258;Woma_00010736;Woma_00010833;Woma_00011409;Woma_00011537;Woma_00012825;Woma_00012827;Woma_00012828;Woma_00012893;Woma_00012907;Woma_00013210;Woma_00014832
GO:0060541	Biological Process	respiratory system development	29	362	2.78813e-06	0.000148266	Woma_00000094;Woma_00000095;Woma_00002457;Woma_00003106;Woma_00004159;Woma_00004286;Woma_00004599;Woma_00005173;Woma_00005238;Woma_00005574;Woma_00005841;Woma_00006584;Woma_00007115;Woma_00007325;Woma_00007349;Woma_00007601;Woma_00008269;Woma_00010736;Woma_00011306;Woma_00011365;Woma_00011873;Woma_00011907;Woma_00012825;Woma_00012827;Woma_00012828;Woma_00012893;Woma_00013210;Woma_00013599;Woma_00…
GO:0061005	Biological Process	cell differentiation involved in kidney development	9	40	2.93968e-06	0.000154608	Woma_00000094;Woma_00000662;Woma_00000663;Woma_00001006;Woma_00004162;Woma_00007183;Woma_00007184;Woma_00007185;Woma_00008269
GO:0007476	Biological Process	imaginal disc-derived wing morphogenesis	25	286	3.02407e-06	0.000157317	Woma_00000094;Woma_00000095;Woma_00000662;Woma_00000663;Woma_00000891;Woma_00004159;Woma_00005173;Woma_00005530;Woma_00005841;Woma_00005980;Woma_00006472;Woma_00007573;Woma_00008200;Woma_00008269;Woma_00008308;Woma_00009258;Woma_00010736;Woma_00010833;Woma_00011409;Woma_00011537;Woma_00012825;Woma_00012827;Woma_00012828;Woma_00012893;Woma_00014832
GO:0016330	Biological Process	second mitotic wave involved in compound eye morphogenesis	5	9	3.28809e-06	0.000167413	Woma_00000094;Woma_00000095;Woma_00000662;Woma_00000663;Woma_00005173
GO:0090251	Biological Process	protein localization involved in establishment of planar polarity	5	9	3.28809e-06	0.000167413	Woma_00005841;Woma_00009258;Woma_00012825;Woma_00012827;Woma_00012828
GO:0051255	Biological Process	spindle midzone assembly	6	15	3.50616e-06	0.000174797	Woma_00000570;Woma_00002001;Woma_00002271;Woma_00003931;Woma_00007006;Woma_00011342
GO:0072310	Biological Process	glomerular epithelial cell development	6	15	3.50616e-06	0.000174797	Woma_00000094;Woma_00000662;Woma_00000663;Woma_00007183;Woma_00007184;Woma_00007185
GO:0007472	Biological Process	wing disc morphogenesis	25	291	4.12954e-06	0.000201434	Woma_00000094;Woma_00000095;Woma_00000662;Woma_00000663;Woma_00000891;Woma_00004159;Woma_00005173;Woma_00005530;Woma_00005841;Woma_00005980;Woma_00006472;Woma_00007573;Woma_00008200;Woma_00008269;Woma_00008308;Woma_00009258;Woma_00010736;Woma_00010833;Woma_00011409;Woma_00011537;Woma_00012825;Woma_00012827;Woma_00012828;Woma_00012893;Woma_00014832
GO:0007155	Biological Process	cell adhesion	38	559	4.16674e-06	0.000201434	Woma_00000094;Woma_00000095;Woma_00000127;Woma_00000130;Woma_00000198;Woma_00000317;Woma_00000637;Woma_00000662;Woma_00000663;Woma_00001791;Woma_00004159;Woma_00004484;Woma_00004553;Woma_00004565;Woma_00004567;Woma_00005047;Woma_00005053;Woma_00005841;Woma_00006253;Woma_00007183;Woma_00007184;Woma_00007185;Woma_00007325;Woma_00007331;Woma_00007601;Woma_00008308;Woma_00008811;Woma_00009302;Woma_00…
GO:0007409	Biological Process	axonogenesis	38	559	4.16674e-06	0.000201434	Woma_00000094;Woma_00000095;Woma_00000096;Woma_00000127;Woma_00000130;Woma_00000408;Woma_00002457;Woma_00004162;Woma_00004286;Woma_00004484;Woma_00004553;Woma_00004565;Woma_00004567;Woma_00004599;Woma_00004862;Woma_00004999;Woma_00005047;Woma_00005053;Woma_00005447;Woma_00006253;Woma_00007183;Woma_00007184;Woma_00007185;Woma_00007601;Woma_00008239;Woma_00008269;Woma_00008301;Woma_00009066;Woma_00…
GO:0022610	Biological Process	biological adhesion	38	561	4.53452e-06	0.000211566	Woma_00000094;Woma_00000095;Woma_00000127;Woma_00000130;Woma_00000198;Woma_00000317;Woma_00000637;Woma_00000662;Woma_00000663;Woma_00001791;Woma_00004159;Woma_00004484;Woma_00004553;Woma_00004565;Woma_00004567;Woma_00005047;Woma_00005053;Woma_00005841;Woma_00006253;Woma_00007183;Woma_00007184;Woma_00007185;Woma_00007325;Woma_00007331;Woma_00007601;Woma_00008308;Woma_00008811;Woma_00009302;Woma_00…
GO:0021517	Biological Process	ventral spinal cord development	8	32	4.53835e-06	0.000211566	Woma_00000094;Woma_00001791;Woma_00002457;Woma_00004999;Woma_00005530;Woma_00008269;Woma_00013687;Woma_00015314
GO:0044331	Biological Process	cell-cell adhesion mediated by cadherin	8	32	4.53835e-06	0.000211566	Woma_00000094;Woma_00000095;Woma_00000637;Woma_00005841;Woma_00007325;Woma_00012825;Woma_00012827;Woma_00012828
GO:0048105	Biological Process	establishment of body hair planar orientation	4	5	4.5766e-06	0.000211566	Woma_00004599;Woma_00012825;Woma_00012827;Woma_00012828
GO:0032990	Biological Process	cell part morphogenesis	54	933	4.62892e-06	0.000211566	Woma_00000094;Woma_00000095;Woma_00000096;Woma_00000127;Woma_00000130;Woma_00000408;Woma_00000820;Woma_00001021;Woma_00002457;Woma_00003346;Woma_00003367;Woma_00003369;Woma_00003906;Woma_00003931;Woma_00004162;Woma_00004286;Woma_00004484;Woma_00004553;Woma_00004565;Woma_00004567;Woma_00004599;Woma_00004862;Woma_00004999;Woma_00005047;Woma_00005053;Woma_00005447;Woma_00005980;Woma_00006253;Woma_00…
GO:0007552	Biological Process	metamorphosis	34	475	4.64155e-06	0.000211566	Woma_00000094;Woma_00000095;Woma_00000662;Woma_00000663;Woma_00000891;Woma_00004058;Woma_00004087;Woma_00004159;Woma_00004286;Woma_00005173;Woma_00005530;Woma_00005574;Woma_00005841;Woma_00005980;Woma_00006472;Woma_00006584;Woma_00007573;Woma_00008200;Woma_00008269;Woma_00008308;Woma_00009258;Woma_00009992;Woma_00010736;Woma_00010833;Woma_00011409;Woma_00011430;Woma_00011431;Woma_00011537;Woma_00…
GO:0072073	Biological Process	kidney epithelium development	12	78	4.75848e-06	0.00021485	Woma_00000094;Woma_00000662;Woma_00000663;Woma_00004159;Woma_00004162;Woma_00005841;Woma_00007183;Woma_00007184;Woma_00007185;Woma_00007601;Woma_00008269;Woma_00011913
GO:0003002	Biological Process	regionalization	41	630	4.95645e-06	0.000221697	Woma_00000094;Woma_00000095;Woma_00000662;Woma_00000663;Woma_00002457;Woma_00003344;Woma_00003346;Woma_00003367;Woma_00003369;Woma_00003931;Woma_00004058;Woma_00004159;Woma_00004484;Woma_00004599;Woma_00004999;Woma_00005173;Woma_00005530;Woma_00005841;Woma_00005980;Woma_00007331;Woma_00007573;Woma_00007601;Woma_00008200;Woma_00008269;Woma_00008308;Woma_00009431;Woma_00010833;Woma_00011324;Woma_00…
GO:0006935	Biological Process	chemotaxis	35	499	5.22656e-06	0.000231614	Woma_00000094;Woma_00000095;Woma_00000096;Woma_00000317;Woma_00000408;Woma_00001021;Woma_00002457;Woma_00004162;Woma_00004484;Woma_00004553;Woma_00004565;Woma_00004567;Woma_00004599;Woma_00004999;Woma_00005047;Woma_00005053;Woma_00005447;Woma_00006253;Woma_00007115;Woma_00007601;Woma_00008239;Woma_00008269;Woma_00008301;Woma_00009066;Woma_00009302;Woma_00009431;Woma_00011913;Woma_00012413;Woma_00…
GO:0061564	Biological Process	axon development	39	587	5.3257e-06	0.000233842	Woma_00000094;Woma_00000095;Woma_00000096;Woma_00000127;Woma_00000130;Woma_00000317;Woma_00000408;Woma_00002457;Woma_00004162;Woma_00004286;Woma_00004484;Woma_00004553;Woma_00004565;Woma_00004567;Woma_00004599;Woma_00004862;Woma_00004999;Woma_00005047;Woma_00005053;Woma_00005447;Woma_00006253;Woma_00007183;Woma_00007184;Woma_00007185;Woma_00007601;Woma_00008239;Woma_00008269;Woma_00008301;Woma_00…
GO:0045611	Biological Process	negative regulation of hemocyte differentiation	6	16	5.46325e-06	0.00023556	Woma_00000094;Woma_00000095;Woma_00000662;Woma_00000663;Woma_00004159;Woma_00005980
GO:0072112	Biological Process	glomerular visceral epithelial cell differentiation	6	16	5.46325e-06	0.00023556	Woma_00000094;Woma_00000662;Woma_00000663;Woma_00007183;Woma_00007184;Woma_00007185
GO:0001700	Biological Process	embryonic development via the syncytial blastoderm	19	188	6.16282e-06	0.000263351	Woma_00000094;Woma_00000095;Woma_00000130;Woma_00003367;Woma_00003369;Woma_00004087;Woma_00004159;Woma_00005173;Woma_00005530;Woma_00006632;Woma_00007183;Woma_00007184;Woma_00010736;Woma_00012386;Woma_00012387;Woma_00012893;Woma_00013210;Woma_00013380;Woma_00013687
GO:0097485	Biological Process	neuron projection guidance	30	398	6.40077e-06	0.000271098	Woma_00000094;Woma_00000095;Woma_00000096;Woma_00000408;Woma_00002457;Woma_00004162;Woma_00004484;Woma_00004553;Woma_00004565;Woma_00004567;Woma_00004599;Woma_00004999;Woma_00005047;Woma_00005053;Woma_00005447;Woma_00006253;Woma_00007601;Woma_00008239;Woma_00008269;Woma_00008301;Woma_00009066;Woma_00009302;Woma_00009431;Woma_00011913;Woma_00012413;Woma_00012588;Woma_00013599;Woma_00013687;Woma_00…
GO:0035107	Biological Process	appendage morphogenesis	30	400	7.07333e-06	0.000296956	Woma_00000094;Woma_00000095;Woma_00000662;Woma_00000663;Woma_00000891;Woma_00003346;Woma_00004058;Woma_00004159;Woma_00004162;Woma_00005173;Woma_00005530;Woma_00005841;Woma_00005980;Woma_00006472;Woma_00007573;Woma_00008200;Woma_00008269;Woma_00008308;Woma_00009258;Woma_00010736;Woma_00010833;Woma_00011409;Woma_00011537;Woma_00012825;Woma_00012827;Woma_00012828;Woma_00012893;Woma_00012907;Woma_00…
GO:0048859	Biological Process	formation of anatomical boundary	11	68	7.23057e-06	0.000300917	Woma_00000094;Woma_00000095;Woma_00004484;Woma_00005173;Woma_00005841;Woma_00005980;Woma_00007601;Woma_00011537;Woma_00012825;Woma_00012827;Woma_00012828
GO:0035017	Biological Process	cuticle pattern formation	8	34	7.41898e-06	0.000306097	Woma_00000662;Woma_00000663;Woma_00004159;Woma_00007573;Woma_00008200;Woma_00008308;Woma_00011409;Woma_00014675
GO:0048736	Biological Process	appendage development	31	422	7.51497e-06	0.000307407	Woma_00000094;Woma_00000095;Woma_00000662;Woma_00000663;Woma_00000891;Woma_00003346;Woma_00004058;Woma_00004159;Woma_00004162;Woma_00005173;Woma_00005530;Woma_00005841;Woma_00005980;Woma_00006472;Woma_00007573;Woma_00008200;Woma_00008269;Woma_00008308;Woma_00009258;Woma_00010736;Woma_00010833;Woma_00011409;Woma_00011537;Woma_00012825;Woma_00012827;Woma_00012828;Woma_00012893;Woma_00012907;Woma_00…
GO:0035220	Biological Process	wing disc development	29	382	8.04039e-06	0.000326113	Woma_00000094;Woma_00000095;Woma_00000662;Woma_00000663;Woma_00000891;Woma_00003727;Woma_00004058;Woma_00004159;Woma_00005173;Woma_00005530;Woma_00005841;Woma_00005980;Woma_00006472;Woma_00007573;Woma_00008200;Woma_00008269;Woma_00008308;Woma_00009258;Woma_00010736;Woma_00010833;Woma_00011409;Woma_00011537;Woma_00012825;Woma_00012827;Woma_00012828;Woma_00012893;Woma_00013687;Woma_00014675;Woma_00…
GO:0072311	Biological Process	glomerular epithelial cell differentiation	6	17	8.22267e-06	0.000330703	Woma_00000094;Woma_00000662;Woma_00000663;Woma_00007183;Woma_00007184;Woma_00007185
GO:0021953	Biological Process	central nervous system neuron differentiation	15	126	8.35508e-06	0.000333228	Woma_00000094;Woma_00001791;Woma_00002457;Woma_00004159;Woma_00004162;Woma_00004484;Woma_00004999;Woma_00005530;Woma_00007601;Woma_00008269;Woma_00009431;Woma_00013533;Woma_00013687;Woma_00014099;Woma_00015314
GO:0051239	Biological Process	regulation of multicellular organismal process	85	1760	8.66949e-06	0.000342911	Woma_00000094;Woma_00000095;Woma_00000127;Woma_00000130;Woma_00000198;Woma_00000662;Woma_00000663;Woma_00000891;Woma_00001684;Woma_00001791;Woma_00002457;Woma_00002458;Woma_00002671;Woma_00003367;Woma_00003369;Woma_00003573;Woma_00003931;Woma_00004082;Woma_00004159;Woma_00004162;Woma_00004286;Woma_00004484;Woma_00004553;Woma_00004565;Woma_00004567;Woma_00004599;Woma_00004999;Woma_00005047;Woma_00…
GO:0001763	Biological Process	morphogenesis of a branching structure	17	160	9.8658e-06	0.000387031	Woma_00000094;Woma_00000127;Woma_00000130;Woma_00004159;Woma_00004162;Woma_00004286;Woma_00004599;Woma_00004999;Woma_00005047;Woma_00005053;Woma_00005841;Woma_00007349;Woma_00008269;Woma_00011907;Woma_00012719;Woma_00012893;Woma_00013599
GO:0007411	Biological Process	axon guidance	29	388	1.08583e-05	0.000422505	Woma_00000094;Woma_00000095;Woma_00000096;Woma_00000408;Woma_00002457;Woma_00004162;Woma_00004484;Woma_00004553;Woma_00004565;Woma_00004567;Woma_00004599;Woma_00004999;Woma_00005047;Woma_00005053;Woma_00005447;Woma_00006253;Woma_00007601;Woma_00008239;Woma_00008269;Woma_00008301;Woma_00009066;Woma_00009302;Woma_00009431;Woma_00011913;Woma_00012413;Woma_00013599;Woma_00013687;Woma_00014099;Woma_00…
GO:0035161	Biological Process	imaginal disc lineage restriction	5	11	1.14485e-05	0.000434861	Woma_00000094;Woma_00000095;Woma_00000662;Woma_00000663;Woma_00008269
GO:0035204	Biological Process	negative regulation of lamellocyte differentiation	5	11	1.14485e-05	0.000434861	Woma_00000094;Woma_00000095;Woma_00000662;Woma_00000663;Woma_00005980
GO:0045614	Biological Process	negative regulation of plasmatocyte differentiation	5	11	1.14485e-05	0.000434861	Woma_00000094;Woma_00000095;Woma_00000662;Woma_00000663;Woma_00005980
GO:0072010	Biological Process	glomerular epithelium development	6	18	1.2012e-05	0.000452672	Woma_00000094;Woma_00000662;Woma_00000663;Woma_00007183;Woma_00007184;Woma_00007185
GO:0001655	Biological Process	urogenital system development	22	254	1.40472e-05	0.000525232	Woma_00000094;Woma_00000095;Woma_00000127;Woma_00000130;Woma_00000662;Woma_00000663;Woma_00001006;Woma_00002457;Woma_00002458;Woma_00004159;Woma_00004162;Woma_00004599;Woma_00004999;Woma_00005173;Woma_00005841;Woma_00007183;Woma_00007184;Woma_00007185;Woma_00007601;Woma_00008269;Woma_00011913;Woma_00015314
GO:0072001	Biological Process	renal system development	21	236	1.46962e-05	0.00054524	Woma_00000094;Woma_00000095;Woma_00000127;Woma_00000130;Woma_00000662;Woma_00000663;Woma_00001006;Woma_00002457;Woma_00002458;Woma_00004159;Woma_00004162;Woma_00004599;Woma_00005173;Woma_00005841;Woma_00007183;Woma_00007184;Woma_00007185;Woma_00007601;Woma_00008269;Woma_00011913;Woma_00015314
GO:0035120	Biological Process	post-embryonic appendage morphogenesis	26	335	1.65193e-05	0.000608164	Woma_00000094;Woma_00000095;Woma_00000662;Woma_00000663;Woma_00000891;Woma_00004058;Woma_00004159;Woma_00005173;Woma_00005530;Woma_00005841;Woma_00005980;Woma_00006472;Woma_00007573;Woma_00008200;Woma_00008269;Woma_00008308;Woma_00009258;Woma_00010736;Woma_00010833;Woma_00011409;Woma_00011537;Woma_00012825;Woma_00012827;Woma_00012828;Woma_00012893;Woma_00014832
GO:0050793	Biological Process	regulation of developmental process	80	1653	1.69231e-05	0.000616011	Woma_00000094;Woma_00000095;Woma_00000127;Woma_00000130;Woma_00000198;Woma_00000662;Woma_00000663;Woma_00000891;Woma_00001684;Woma_00001791;Woma_00002457;Woma_00002458;Woma_00002671;Woma_00003367;Woma_00003369;Woma_00003573;Woma_00003931;Woma_00004082;Woma_00004159;Woma_00004162;Woma_00004286;Woma_00004484;Woma_00004553;Woma_00004565;Woma_00004567;Woma_00004599;Woma_00004999;Woma_00005047;Woma_00…
GO:0009786	Biological Process	regulation of asymmetric cell division	6	19	1.70979e-05	0.000616011	Woma_00001684;Woma_00002457;Woma_00004162;Woma_00009431;Woma_00014099;Woma_00015314
GO:0007548	Biological Process	sex differentiation	27	356	1.71186e-05	0.000616011	Woma_00000094;Woma_00000095;Woma_00000662;Woma_00000663;Woma_00001684;Woma_00002271;Woma_00004082;Woma_00004159;Woma_00004162;Woma_00004484;Woma_00004553;Woma_00004565;Woma_00004567;Woma_00004999;Woma_00005238;Woma_00007601;Woma_00008269;Woma_00009431;Woma_00010141;Woma_00010736;Woma_00011306;Woma_00011309;Woma_00011907;Woma_00013210;Woma_00013687;Woma_00014099;Woma_00014424
GO:0003197	Biological Process	endocardial cushion development	7	28	1.83087e-05	0.00065392	Woma_00000094;Woma_00000662;Woma_00000663;Woma_00004999;Woma_00005841;Woma_00007601;Woma_00013687
GO:0016200	Biological Process	synaptic target attraction	5	12	1.91254e-05	0.00066329	Woma_00000317;Woma_00004565;Woma_00004567;Woma_00006253;Woma_00009302
GO:0035203	Biological Process	regulation of lamellocyte differentiation	5	12	1.91254e-05	0.00066329	Woma_00000094;Woma_00000095;Woma_00000662;Woma_00000663;Woma_00005980
GO:0042689	Biological Process	regulation of crystal cell differentiation	5	12	1.91254e-05	0.00066329	Woma_00000094;Woma_00000095;Woma_00000662;Woma_00000663;Woma_00004159
GO:0045613	Biological Process	regulation of plasmatocyte differentiation	5	12	1.91254e-05	0.00066329	Woma_00000094;Woma_00000095;Woma_00000662;Woma_00000663;Woma_00005980
GO:0072009	Biological Process	nephron epithelium development	10	62	1.94712e-05	0.000670426	Woma_00000094;Woma_00000662;Woma_00000663;Woma_00004159;Woma_00004162;Woma_00005841;Woma_00007183;Woma_00007184;Woma_00007185;Woma_00008269
GO:0007447	Biological Process	imaginal disc pattern formation	13	104	1.98404e-05	0.000678257	Woma_00000094;Woma_00000095;Woma_00000662;Woma_00000663;Woma_00004159;Woma_00004999;Woma_00005841;Woma_00008269;Woma_00012825;Woma_00012827;Woma_00012828;Woma_00012907;Woma_00014675
GO:0035315	Biological Process	hair cell differentiation	12	90	2.14838e-05	0.00072923	Woma_00000094;Woma_00000662;Woma_00000663;Woma_00005841;Woma_00007325;Woma_00007573;Woma_00008200;Woma_00010833;Woma_00012825;Woma_00012827;Woma_00012828;Woma_00014832
GO:0042330	Biological Process	taxis	36	556	2.24424e-05	0.000756403	Woma_00000094;Woma_00000095;Woma_00000096;Woma_00000317;Woma_00000408;Woma_00001021;Woma_00002457;Woma_00003018;Woma_00004162;Woma_00004484;Woma_00004553;Woma_00004565;Woma_00004567;Woma_00004599;Woma_00004999;Woma_00005047;Woma_00005053;Woma_00005447;Woma_00006253;Woma_00007115;Woma_00007601;Woma_00008239;Woma_00008269;Woma_00008301;Woma_00009066;Woma_00009302;Woma_00009431;Woma_00011913;Woma_00…
GO:0048608	Biological Process	reproductive structure development	27	362	2.30939e-05	0.000771453	Woma_00000094;Woma_00000095;Woma_00000662;Woma_00000663;Woma_00001684;Woma_00002271;Woma_00002457;Woma_00004082;Woma_00004162;Woma_00004484;Woma_00004553;Woma_00004565;Woma_00004567;Woma_00004999;Woma_00005238;Woma_00007601;Woma_00008269;Woma_00009431;Woma_00010141;Woma_00010736;Woma_00011306;Woma_00011309;Woma_00011907;Woma_00013687;Woma_00014099;Woma_00014424;Woma_00015314
GO:0048589	Biological Process	developmental growth	45	766	2.32113e-05	0.000771453	Woma_00000094;Woma_00000095;Woma_00000127;Woma_00000130;Woma_00000662;Woma_00000663;Woma_00001684;Woma_00002457;Woma_00002458;Woma_00003367;Woma_00003369;Woma_00003931;Woma_00004159;Woma_00004286;Woma_00004484;Woma_00004599;Woma_00004862;Woma_00004999;Woma_00005047;Woma_00005053;Woma_00006253;Woma_00007183;Woma_00007184;Woma_00007185;Woma_00007407;Woma_00007601;Woma_00008269;Woma_00009258;Woma_00…
GO:0003170	Biological Process	heart valve development	7	29	2.34947e-05	0.000774501	Woma_00000094;Woma_00000662;Woma_00000663;Woma_00004999;Woma_00005530;Woma_00005841;Woma_00007601
GO:0035168	Biological Process	larval lymph gland hemocyte differentiation	6	20	2.37885e-05	0.000774501	Woma_00000094;Woma_00000095;Woma_00000662;Woma_00000663;Woma_00004159;Woma_00005980
GO:0061311	Biological Process	cell surface receptor signaling pathway involved in heart development	6	20	2.37885e-05	0.000774501	Woma_00000094;Woma_00000662;Woma_00000663;Woma_00004159;Woma_00004599;Woma_00007601
GO:0061458	Biological Process	reproductive system development	27	366	2.80699e-05	0.00090772	Woma_00000094;Woma_00000095;Woma_00000662;Woma_00000663;Woma_00001684;Woma_00002271;Woma_00002457;Woma_00004082;Woma_00004162;Woma_00004484;Woma_00004553;Woma_00004565;Woma_00004567;Woma_00004999;Woma_00005238;Woma_00007601;Woma_00008269;Woma_00009431;Woma_00010141;Woma_00010736;Woma_00011306;Woma_00011309;Woma_00011907;Woma_00013687;Woma_00014099;Woma_00014424;Woma_00015314
GO:0061061	Biological Process	muscle structure development	36	562	2.82691e-05	0.000908025	Woma_00000094;Woma_00000095;Woma_00000127;Woma_00000130;Woma_00000570;Woma_00000662;Woma_00000663;Woma_00000891;Woma_00001069;Woma_00002167;Woma_00002457;Woma_00004159;Woma_00004484;Woma_00004599;Woma_00004999;Woma_00005980;Woma_00007183;Woma_00007184;Woma_00007185;Woma_00007331;Woma_00007407;Woma_00008269;Woma_00008609;Woma_00009431;Woma_00011309;Woma_00011324;Woma_00011441;Woma_00011537;Woma_00…
GO:0003184	Biological Process	pulmonary valve morphogenesis	5	13	3.02865e-05	0.000947159	Woma_00000094;Woma_00000662;Woma_00000663;Woma_00004999;Woma_00007601
GO:0042688	Biological Process	crystal cell differentiation	5	13	3.02865e-05	0.000947159	Woma_00000094;Woma_00000095;Woma_00000662;Woma_00000663;Woma_00004159
GO:0007451	Biological Process	dorsal/ventral lineage restriction, imaginal disc	4	7	3.04769e-05	0.000947159	Woma_00000094;Woma_00000095;Woma_00000662;Woma_00000663
GO:0061314	Biological Process	Notch signaling involved in heart development	4	7	3.04769e-05	0.000947159	Woma_00000094;Woma_00000662;Woma_00000663;Woma_00007601
GO:0090176	Biological Process	microtubule cytoskeleton organization involved in establishment of planar polarity	4	7	3.04769e-05	0.000947159	Woma_00005841;Woma_00012825;Woma_00012827;Woma_00012828
GO:0007163	Biological Process	establishment or maintenance of cell polarity	25	328	3.28003e-05	0.00100541	Woma_00000094;Woma_00000095;Woma_00000096;Woma_00000891;Woma_00001684;Woma_00002671;Woma_00003931;Woma_00004599;Woma_00005841;Woma_00007185;Woma_00008200;Woma_00009258;Woma_00011309;Woma_00011324;Woma_00011365;Woma_00011409;Woma_00011537;Woma_00011907;Woma_00012825;Woma_00012827;Woma_00012828;Woma_00012893;Woma_00013381;Woma_00014424;Woma_00014832
GO:0097435	Biological Process	fibril organization	30	433	3.28928e-05	0.00100541	Woma_00000094;Woma_00000095;Woma_00000096;Woma_00000127;Woma_00000130;Woma_00001684;Woma_00002809;Woma_00003727;Woma_00004599;Woma_00004862;Woma_00005047;Woma_00005053;Woma_00006385;Woma_00006632;Woma_00007006;Woma_00007183;Woma_00007184;Woma_00007185;Woma_00008200;Woma_00008308;Woma_00008609;Woma_00008811;Woma_00009664;Woma_00010736;Woma_00011309;Woma_00011907;Woma_00011913;Woma_00012893;Woma_00…
GO:0061326	Biological Process	renal tubule development	13	109	3.29816e-05	0.00100541	Woma_00000094;Woma_00000095;Woma_00000662;Woma_00000663;Woma_00002457;Woma_00002458;Woma_00004159;Woma_00004162;Woma_00005173;Woma_00005841;Woma_00007185;Woma_00008269;Woma_00015314
GO:0045747	Biological Process	positive regulation of Notch signaling pathway	10	66	3.42181e-05	0.00102999	Woma_00000094;Woma_00000095;Woma_00000662;Woma_00000663;Woma_00002457;Woma_00004159;Woma_00005980;Woma_00007185;Woma_00007601;Woma_00015314
GO:1902667	Biological Process	regulation of axon guidance	10	66	3.42181e-05	0.00102999	Woma_00002457;Woma_00004484;Woma_00004553;Woma_00004565;Woma_00004567;Woma_00004599;Woma_00007601;Woma_00009431;Woma_00014099;Woma_00015314
GO:0046667	Biological Process	compound eye retinal cell programmed cell death	7	31	3.7515e-05	0.00112217	Woma_00000094;Woma_00000095;Woma_00000127;Woma_00002671;Woma_00004159;Woma_00005173;Woma_00013210
GO:0060560	Biological Process	developmental growth involved in morphogenesis	22	271	3.84245e-05	0.00114223	Woma_00000094;Woma_00000127;Woma_00000130;Woma_00002457;Woma_00003931;Woma_00004159;Woma_00004286;Woma_00004484;Woma_00004599;Woma_00005047;Woma_00005053;Woma_00007183;Woma_00007184;Woma_00007185;Woma_00007601;Woma_00009431;Woma_00012588;Woma_00012719;Woma_00013687;Woma_00014099;Woma_00014201;Woma_00015314
GO:0000086	Biological Process	G2/M transition of mitotic cell cycle	15	144	4.1818e-05	0.00123544	Woma_00000820;Woma_00003573;Woma_00003931;Woma_00005173;Woma_00005574;Woma_00006451;Woma_00006965;Woma_00007006;Woma_00010202;Woma_00010206;Woma_00011907;Woma_00012386;Woma_00012387;Woma_00013000;Woma_00015623
GO:0003177	Biological Process	pulmonary valve development	5	14	4.59123e-05	0.00133985	Woma_00000094;Woma_00000662;Woma_00000663;Woma_00004999;Woma_00007601
GO:0003215	Biological Process	cardiac right ventricle morphogenesis	5	14	4.59123e-05	0.00133985	Woma_00000094;Woma_00000662;Woma_00000663;Woma_00004999;Woma_00013687
GO:0010002	Biological Process	cardioblast differentiation	7	32	4.67485e-05	0.00135599	Woma_00000094;Woma_00000095;Woma_00004159;Woma_00004999;Woma_00008269;Woma_00011324;Woma_00013687
GO:0090175	Biological Process	regulation of establishment of planar polarity	9	56	5.25296e-05	0.0015145	Woma_00004159;Woma_00004162;Woma_00004599;Woma_00005841;Woma_00007115;Woma_00009431;Woma_00010893;Woma_00011324;Woma_00014099
GO:0022603	Biological Process	regulation of anatomical structure morphogenesis	42	720	5.33835e-05	0.0015299	Woma_00000094;Woma_00000095;Woma_00000130;Woma_00002457;Woma_00002671;Woma_00004159;Woma_00004162;Woma_00004484;Woma_00004553;Woma_00004565;Woma_00004567;Woma_00004599;Woma_00004999;Woma_00005173;Woma_00005185;Woma_00005190;Woma_00005191;Woma_00005665;Woma_00005667;Woma_00005841;Woma_00005980;Woma_00006253;Woma_00007115;Woma_00007331;Woma_00007407;Woma_00007601;Woma_00008308;Woma_00008811;Woma_00…
GO:0044839	Biological Process	cell cycle G2/M phase transition	15	148	5.75886e-05	0.00162626	Woma_00000820;Woma_00003573;Woma_00003931;Woma_00005173;Woma_00005574;Woma_00006451;Woma_00006965;Woma_00007006;Woma_00010202;Woma_00010206;Woma_00011907;Woma_00012386;Woma_00012387;Woma_00013000;Woma_00015623
GO:0035214	Biological Process	eye-antennal disc development	10	70	5.76267e-05	0.00162626	Woma_00000094;Woma_00000095;Woma_00000662;Woma_00000663;Woma_00007573;Woma_00008200;Woma_00008269;Woma_00012588;Woma_00012907;Woma_00013210
GO:0035850	Biological Process	epithelial cell differentiation involved in kidney development	7	33	5.77651e-05	0.00162626	Woma_00000094;Woma_00000662;Woma_00000663;Woma_00004162;Woma_00007183;Woma_00007184;Woma_00007185
GO:0001822	Biological Process	kidney development	16	166	6.03439e-05	0.00168889	Woma_00000094;Woma_00000127;Woma_00000130;Woma_00000662;Woma_00000663;Woma_00001006;Woma_00004159;Woma_00004162;Woma_00004599;Woma_00005841;Woma_00007183;Woma_00007184;Woma_00007185;Woma_00007601;Woma_00008269;Woma_00011913
GO:0048542	Biological Process	lymph gland development	9	57	6.06957e-05	0.00168889	Woma_00000094;Woma_00000095;Woma_00000662;Woma_00000663;Woma_00003018;Woma_00004159;Woma_00005980;Woma_00006446;Woma_00013687
GO:0007422	Biological Process	peripheral nervous system development	14	132	6.18422e-05	0.00170317	Woma_00000094;Woma_00000095;Woma_00000570;Woma_00002457;Woma_00002458;Woma_00004484;Woma_00005173;Woma_00005574;Woma_00005980;Woma_00007349;Woma_00008269;Woma_00013687;Woma_00014201;Woma_00015314
GO:0006928	Biological Process	movement of cell or subcellular component	62	1228	6.19204e-05	0.00170317	Woma_00000094;Woma_00000095;Woma_00000096;Woma_00000127;Woma_00000130;Woma_00000408;Woma_00000570;Woma_00000662;Woma_00000663;Woma_00001021;Woma_00001684;Woma_00002001;Woma_00002457;Woma_00003367;Woma_00003369;Woma_00003906;Woma_00004087;Woma_00004162;Woma_00004484;Woma_00004553;Woma_00004565;Woma_00004567;Woma_00004599;Woma_00004862;Woma_00004999;Woma_00005047;Woma_00005053;Woma_00005173;Woma_00…
GO:0060284	Biological Process	regulation of cell development	45	798	6.33529e-05	0.00173261	Woma_00000094;Woma_00000095;Woma_00000198;Woma_00000662;Woma_00000663;Woma_00000891;Woma_00001684;Woma_00001791;Woma_00002457;Woma_00002458;Woma_00002671;Woma_00003931;Woma_00004082;Woma_00004159;Woma_00004162;Woma_00004286;Woma_00004484;Woma_00004553;Woma_00004565;Woma_00004567;Woma_00004599;Woma_00004999;Woma_00005047;Woma_00005053;Woma_00005173;Woma_00005980;Woma_00006253;Woma_00007006;Woma_00…
GO:0014902	Biological Process	myotube differentiation	12	101	6.8859e-05	0.00187249	Woma_00000094;Woma_00000127;Woma_00000130;Woma_00002167;Woma_00004159;Woma_00004484;Woma_00007183;Woma_00007184;Woma_00007185;Woma_00007407;Woma_00012062;Woma_00014424
GO:0002064	Biological Process	epithelial cell development	30	451	7.01202e-05	0.00189602	Woma_00000094;Woma_00000095;Woma_00000662;Woma_00000663;Woma_00002457;Woma_00003045;Woma_00004087;Woma_00004159;Woma_00004162;Woma_00004599;Woma_00004862;Woma_00004999;Woma_00005173;Woma_00005185;Woma_00005190;Woma_00005191;Woma_00005980;Woma_00007183;Woma_00007184;Woma_00007185;Woma_00007325;Woma_00008269;Woma_00008308;Woma_00008811;Woma_00009302;Woma_00012893;Woma_00013687;Woma_00014259;Woma_00…
GO:0007520	Biological Process	myoblast fusion	10	72	7.37189e-05	0.00198213	Woma_00000127;Woma_00000130;Woma_00002167;Woma_00004159;Woma_00004484;Woma_00007183;Woma_00007184;Woma_00007185;Woma_00012062;Woma_00014424
GO:0003179	Biological Process	heart valve morphogenesis	6	24	7.433e-05	0.00198739	Woma_00000094;Woma_00000662;Woma_00000663;Woma_00004999;Woma_00005841;Woma_00007601
GO:1903047	Biological Process	mitotic cell cycle process	40	683	7.54446e-05	0.00200599	Woma_00000094;Woma_00000095;Woma_00000570;Woma_00000820;Woma_00001196;Woma_00001684;Woma_00002001;Woma_00002271;Woma_00003018;Woma_00003045;Woma_00003573;Woma_00003931;Woma_00004162;Woma_00004599;Woma_00004862;Woma_00005173;Woma_00005574;Woma_00006191;Woma_00006451;Woma_00006584;Woma_00006704;Woma_00006965;Woma_00007006;Woma_00007349;Woma_00007407;Woma_00010141;Woma_00010202;Woma_00010206;Woma_00…
GO:0042692	Biological Process	muscle cell differentiation	25	346	7.892e-05	0.0020868	Woma_00000094;Woma_00000095;Woma_00000127;Woma_00000130;Woma_00000662;Woma_00000663;Woma_00000891;Woma_00002167;Woma_00002457;Woma_00004159;Woma_00004484;Woma_00004599;Woma_00007183;Woma_00007184;Woma_00007185;Woma_00007407;Woma_00008609;Woma_00011309;Woma_00011324;Woma_00011537;Woma_00011907;Woma_00012062;Woma_00013687;Woma_00014424;Woma_00016564
GO:0030855	Biological Process	epithelial cell differentiation	39	662	8.25662e-05	0.00217122	Woma_00000094;Woma_00000095;Woma_00000662;Woma_00000663;Woma_00002457;Woma_00002458;Woma_00003045;Woma_00004087;Woma_00004159;Woma_00004162;Woma_00004599;Woma_00004862;Woma_00004999;Woma_00005173;Woma_00005185;Woma_00005190;Woma_00005191;Woma_00005841;Woma_00005980;Woma_00007183;Woma_00007184;Woma_00007185;Woma_00007325;Woma_00007573;Woma_00008200;Woma_00008269;Woma_00008308;Woma_00008811;Woma_00…
GO:0046666	Biological Process	retinal cell programmed cell death	7	35	8.61824e-05	0.00225393	Woma_00000094;Woma_00000095;Woma_00000127;Woma_00002671;Woma_00004159;Woma_00005173;Woma_00013210
GO:0048754	Biological Process	branching morphogenesis of an epithelial tube	14	137	9.29726e-05	0.00240918	Woma_00000094;Woma_00004159;Woma_00004162;Woma_00004286;Woma_00004599;Woma_00004999;Woma_00005047;Woma_00005053;Woma_00005841;Woma_00007349;Woma_00008269;Woma_00011907;Woma_00012893;Woma_00013599
GO:0051301	Biological Process	cell division	39	666	9.40077e-05	0.00240918	Woma_00000094;Woma_00000095;Woma_00000570;Woma_00000820;Woma_00001196;Woma_00001684;Woma_00002001;Woma_00002271;Woma_00002457;Woma_00003045;Woma_00003367;Woma_00003369;Woma_00003931;Woma_00004162;Woma_00004599;Woma_00004862;Woma_00005530;Woma_00005574;Woma_00005980;Woma_00006191;Woma_00006584;Woma_00006704;Woma_00006965;Woma_00007006;Woma_00008269;Woma_00009431;Woma_00010202;Woma_00010833;Woma_00…
GO:0003180	Biological Process	aortic valve morphogenesis	5	16	9.5139e-05	0.00240918	Woma_00000094;Woma_00000662;Woma_00000663;Woma_00004999;Woma_00007601
GO:0035171	Biological Process	lamellocyte differentiation	5	16	9.5139e-05	0.00240918	Woma_00000094;Woma_00000095;Woma_00000662;Woma_00000663;Woma_00005980
GO:0050922	Biological Process	negative regulation of chemotaxis	5	16	9.5139e-05	0.00240918	Woma_00000094;Woma_00004484;Woma_00007601;Woma_00009431;Woma_00014099
GO:0071679	Biological Process	commissural neuron axon guidance	5	16	9.5139e-05	0.00240918	Woma_00004599;Woma_00007601;Woma_00008269;Woma_00009431;Woma_00014099
GO:0032970	Biological Process	regulation of actin filament-based process	19	230	0.000103894	0.00261569	Woma_00000127;Woma_00000130;Woma_00000570;Woma_00003931;Woma_00004553;Woma_00004565;Woma_00004567;Woma_00004599;Woma_00004862;Woma_00006385;Woma_00007183;Woma_00007184;Woma_00007185;Woma_00008200;Woma_00008609;Woma_00010736;Woma_00011907;Woma_00012893;Woma_00014832
GO:0007523	Biological Process	larval visceral muscle development	4	9	0.000104387	0.00261569	Woma_00000130;Woma_00004159;Woma_00007183;Woma_00007184
GO:0008406	Biological Process	gonad development	19	231	0.000110062	0.00274354	Woma_00000662;Woma_00000663;Woma_00001684;Woma_00002271;Woma_00004082;Woma_00004162;Woma_00004484;Woma_00004999;Woma_00005238;Woma_00007601;Woma_00008269;Woma_00009431;Woma_00010141;Woma_00011306;Woma_00011309;Woma_00011907;Woma_00013687;Woma_00014099;Woma_00014424
GO:0009912	Biological Process	auditory receptor cell fate commitment	3	4	0.000118448	0.00289232	Woma_00000094;Woma_00000662;Woma_00000663
GO:0035157	Biological Process	negative regulation of fusion cell fate specification	3	4	0.000118448	0.00289232	Woma_00000094;Woma_00000095;Woma_00012893
GO:0060120	Biological Process	inner ear receptor cell fate commitment	3	4	0.000118448	0.00289232	Woma_00000094;Woma_00000662;Woma_00000663
GO:0061073	Biological Process	ciliary body morphogenesis	3	4	0.000118448	0.00289232	Woma_00000094;Woma_00000662;Woma_00000663
GO:0045137	Biological Process	development of primary sexual characteristics	19	233	0.000123378	0.00299739	Woma_00000662;Woma_00000663;Woma_00001684;Woma_00002271;Woma_00004082;Woma_00004162;Woma_00004484;Woma_00004999;Woma_00005238;Woma_00007601;Woma_00008269;Woma_00009431;Woma_00010141;Woma_00011306;Woma_00011309;Woma_00011907;Woma_00013687;Woma_00014099;Woma_00014424
GO:0032956	Biological Process	regulation of actin cytoskeleton organization	18	214	0.000125752	0.00303964	Woma_00000127;Woma_00000130;Woma_00000570;Woma_00003931;Woma_00004553;Woma_00004565;Woma_00004567;Woma_00004599;Woma_00004862;Woma_00006385;Woma_00007183;Woma_00007184;Woma_00007185;Woma_00008200;Woma_00010736;Woma_00011907;Woma_00012893;Woma_00014832
GO:0007517	Biological Process	muscle organ development	23	315	0.000131347	0.0031433	Woma_00000094;Woma_00000095;Woma_00000127;Woma_00000130;Woma_00001069;Woma_00004159;Woma_00004599;Woma_00004999;Woma_00005980;Woma_00007183;Woma_00007184;Woma_00007185;Woma_00007407;Woma_00008269;Woma_00009431;Woma_00011324;Woma_00011441;Woma_00011907;Woma_00012719;Woma_00012893;Woma_00013687;Woma_00014099;Woma_00014424
GO:0003176	Biological Process	aortic valve development	5	17	0.000131354	0.0031433	Woma_00000094;Woma_00000662;Woma_00000663;Woma_00004999;Woma_00007601
GO:0007051	Biological Process	spindle organization	17	197	0.000141991	0.00336715	Woma_00000570;Woma_00000820;Woma_00001196;Woma_00001684;Woma_00002001;Woma_00002271;Woma_00003931;Woma_00004862;Woma_00005574;Woma_00006704;Woma_00006965;Woma_00007006;Woma_00011309;Woma_00011342;Woma_00011907;Woma_00012386;Woma_00012387
GO:0060581	Biological Process	cell fate commitment involved in pattern specification	8	50	0.000142116	0.00336715	Woma_00000094;Woma_00000095;Woma_00002457;Woma_00004159;Woma_00005530;Woma_00005980;Woma_00013687;Woma_00015314
GO:0001737	Biological Process	establishment of imaginal disc-derived wing hair orientation	6	27	0.000151047	0.00347554	Woma_00005841;Woma_00010833;Woma_00012825;Woma_00012827;Woma_00012828;Woma_00014832
GO:0016339	Biological Process	calcium-dependent cell-cell adhesion via plasma membrane cell adhesion molecules	6	27	0.000151047	0.00347554	Woma_00000637;Woma_00005841;Woma_00007325;Woma_00012825;Woma_00012827;Woma_00012828
GO:0031572	Biological Process	G2 DNA damage checkpoint	6	27	0.000151047	0.00347554	Woma_00003573;Woma_00007006;Woma_00010206;Woma_00012386;Woma_00012387;Woma_00015623
GO:0050919	Biological Process	negative chemotaxis	6	27	0.000151047	0.00347554	Woma_00004162;Woma_00004553;Woma_00007115;Woma_00007601;Woma_00009431;Woma_00014099
GO:0061162	Biological Process	establishment of monopolar cell polarity	6	27	0.000151047	0.00347554	Woma_00005841;Woma_00008200;Woma_00012825;Woma_00012827;Woma_00012828;Woma_00014832
GO:0061339	Biological Process	establishment or maintenance of monopolar cell polarity	6	27	0.000151047	0.00347554	Woma_00005841;Woma_00008200;Woma_00012825;Woma_00012827;Woma_00012828;Woma_00014832
GO:0051493	Biological Process	regulation of cytoskeleton organization	25	361	0.000155094	0.00355158	Woma_00000127;Woma_00000130;Woma_00000570;Woma_00002809;Woma_00003931;Woma_00004553;Woma_00004565;Woma_00004567;Woma_00004599;Woma_00004862;Woma_00006385;Woma_00006965;Woma_00007006;Woma_00007183;Woma_00007184;Woma_00007185;Woma_00008200;Woma_00010736;Woma_00011409;Woma_00011907;Woma_00012386;Woma_00012387;Woma_00012893;Woma_00013000;Woma_00014832
GO:0035272	Biological Process	exocrine system development	15	162	0.000161163	0.00367299	Woma_00000094;Woma_00000662;Woma_00000663;Woma_00004162;Woma_00004286;Woma_00004484;Woma_00005173;Woma_00007349;Woma_00007601;Woma_00009431;Woma_00010736;Woma_00013210;Woma_00013599;Woma_00013687;Woma_00014099
GO:0035317	Biological Process	imaginal disc-derived wing hair organization	8	51	0.000164055	0.00372118	Woma_00005841;Woma_00007573;Woma_00008200;Woma_00010833;Woma_00012825;Woma_00012827;Woma_00012828;Woma_00014832
GO:0018149	Biological Process	peptide cross-linking	4	10	0.000169706	0.00379539	Woma_00005841;Woma_00012825;Woma_00012827;Woma_00012828
GO:0051890	Biological Process	regulation of cardioblast differentiation	4	10	0.000169706	0.00379539	Woma_00000094;Woma_00000095;Woma_00004999;Woma_00011324
GO:1904953	Biological Process	Wnt signaling pathway involved in midbrain dopaminergic neuron differentiation	4	10	0.000169706	0.00379539	Woma_00004159;Woma_00004162;Woma_00009431;Woma_00014099
GO:0061138	Biological Process	morphogenesis of a branching epithelium	14	145	0.000171147	0.00380981	Woma_00000094;Woma_00004159;Woma_00004162;Woma_00004286;Woma_00004599;Woma_00004999;Woma_00005047;Woma_00005053;Woma_00005841;Woma_00007349;Woma_00008269;Woma_00011907;Woma_00012893;Woma_00013599
GO:0035316	Biological Process	non-sensory hair organization	8	52	0.000188709	0.00416363	Woma_00005841;Woma_00007573;Woma_00008200;Woma_00010833;Woma_00012825;Woma_00012827;Woma_00012828;Woma_00014832
GO:0048732	Biological Process	gland development	29	454	0.000188782	0.00416363	Woma_00000094;Woma_00000095;Woma_00000662;Woma_00000663;Woma_00001021;Woma_00002457;Woma_00002458;Woma_00003018;Woma_00003931;Woma_00004159;Woma_00004162;Woma_00004286;Woma_00004484;Woma_00005047;Woma_00005053;Woma_00005173;Woma_00005980;Woma_00006446;Woma_00007331;Woma_00007349;Woma_00007601;Woma_00008269;Woma_00009431;Woma_00010736;Woma_00013210;Woma_00013599;Woma_00013687;Woma_00014099;Woma_00…
GO:0022612	Biological Process	gland morphogenesis	15	165	0.000197595	0.00431823	Woma_00000094;Woma_00000662;Woma_00000663;Woma_00002458;Woma_00004162;Woma_00004286;Woma_00005047;Woma_00005053;Woma_00007601;Woma_00008269;Woma_00009431;Woma_00010736;Woma_00013210;Woma_00013599;Woma_00014099
GO:0030010	Biological Process	establishment of cell polarity	15	165	0.000197595	0.00431823	Woma_00000096;Woma_00001684;Woma_00003931;Woma_00004599;Woma_00005841;Woma_00008200;Woma_00011324;Woma_00011409;Woma_00011907;Woma_00012825;Woma_00012827;Woma_00012828;Woma_00013381;Woma_00014424;Woma_00014832
GO:0048588	Biological Process	developmental cell growth	19	242	0.000202514	0.00440559	Woma_00000127;Woma_00000130;Woma_00002457;Woma_00003931;Woma_00004286;Woma_00004484;Woma_00004599;Woma_00005047;Woma_00005053;Woma_00007183;Woma_00007184;Woma_00007185;Woma_00009431;Woma_00012588;Woma_00012719;Woma_00013687;Woma_00014099;Woma_00015314;Woma_00016564
GO:0008407	Biological Process	chaeta morphogenesis	7	40	0.000209021	0.00452659	Woma_00000094;Woma_00000095;Woma_00002458;Woma_00008200;Woma_00011346;Woma_00013687;Woma_00015314
GO:0010721	Biological Process	negative regulation of cell development	21	284	0.000217315	0.00468499	Woma_00000094;Woma_00000095;Woma_00000198;Woma_00000662;Woma_00000663;Woma_00001684;Woma_00002457;Woma_00004162;Woma_00004286;Woma_00004484;Woma_00005173;Woma_00007006;Woma_00007407;Woma_00009431;Woma_00010202;Woma_00010206;Woma_00012893;Woma_00013533;Woma_00013687;Woma_00014099;Woma_00015314
GO:0008544	Biological Process	epidermis development	18	224	0.000223387	0.00479431	Woma_00000094;Woma_00000662;Woma_00000663;Woma_00001791;Woma_00004159;Woma_00004599;Woma_00005841;Woma_00007325;Woma_00007573;Woma_00008200;Woma_00008269;Woma_00008308;Woma_00010833;Woma_00012825;Woma_00012827;Woma_00012828;Woma_00012907;Woma_00014832
GO:0001708	Biological Process	cell fate specification	16	186	0.00023086	0.00489998	Woma_00000094;Woma_00000095;Woma_00001791;Woma_00002457;Woma_00004159;Woma_00004286;Woma_00004484;Woma_00004999;Woma_00006253;Woma_00008269;Woma_00011309;Woma_00011409;Woma_00012893;Woma_00013687;Woma_00015314;Woma_00016564
GO:0003203	Biological Process	endocardial cushion morphogenesis	5	19	0.000234454	0.00489998	Woma_00000094;Woma_00004999;Woma_00005841;Woma_00007601;Woma_00013687
GO:0035153	Biological Process	epithelial cell type specification, open tracheal system	5	19	0.000234454	0.00489998	Woma_00000094;Woma_00000095;Woma_00004159;Woma_00004286;Woma_00012893
GO:0035332	Biological Process	positive regulation of hippo signaling	5	19	0.000234454	0.00489998	Woma_00005841;Woma_00012825;Woma_00012827;Woma_00012828;Woma_00012893
GO:0042387	Biological Process	plasmatocyte differentiation	5	19	0.000234454	0.00489998	Woma_00000094;Woma_00000095;Woma_00000662;Woma_00000663;Woma_00005980
GO:0070593	Biological Process	dendrite self-avoidance	5	19	0.000234454	0.00489998	Woma_00004565;Woma_00004567;Woma_00004599;Woma_00011324;Woma_00012588
GO:0035051	Biological Process	cardiocyte differentiation	12	115	0.000241495	0.0050252	Woma_00000094;Woma_00000095;Woma_00000662;Woma_00000663;Woma_00004159;Woma_00004599;Woma_00004999;Woma_00006253;Woma_00008269;Woma_00011324;Woma_00011907;Woma_00013687
GO:0051128	Biological Process	regulation of cellular component organization	77	1698	0.00024559	0.00508828	Woma_00000094;Woma_00000095;Woma_00000127;Woma_00000130;Woma_00000198;Woma_00000570;Woma_00000820;Woma_00000891;Woma_00001021;Woma_00001196;Woma_00002001;Woma_00002271;Woma_00002457;Woma_00002809;Woma_00003367;Woma_00003369;Woma_00003931;Woma_00004082;Woma_00004159;Woma_00004162;Woma_00004484;Woma_00004553;Woma_00004565;Woma_00004567;Woma_00004599;Woma_00004862;Woma_00004999;Woma_00005047;Woma_00…
GO:0007143	Biological Process	female meiotic division	10	83	0.000247127	0.00509806	Woma_00000570;Woma_00002001;Woma_00002271;Woma_00003931;Woma_00005574;Woma_00007006;Woma_00010202;Woma_00011309;Woma_00011342;Woma_00013000
GO:0021527	Biological Process	spinal cord association neuron differentiation	4	11	0.000260139	0.00532062	Woma_00002457;Woma_00004159;Woma_00013687;Woma_00015314
GO:0048104	Biological Process	establishment of body hair or bristle planar orientation	4	11	0.000260139	0.00532062	Woma_00004599;Woma_00012825;Woma_00012827;Woma_00012828
GO:0014017	Biological Process	neuroblast fate commitment	6	30	0.000280001	0.00565436	Woma_00000094;Woma_00000095;Woma_00002457;Woma_00002458;Woma_00004999;Woma_00015314
GO:0048668	Biological Process	collateral sprouting	6	30	0.000280001	0.00565436	Woma_00000127;Woma_00000130;Woma_00004484;Woma_00007183;Woma_00007184;Woma_00007185
GO:0097150	Biological Process	neuronal stem cell population maintenance	6	30	0.000280001	0.00565436	Woma_00000094;Woma_00000095;Woma_00000662;Woma_00000663;Woma_00001684;Woma_00011309
GO:0050767	Biological Process	regulation of neurogenesis	37	654	0.000288616	0.00572058	Woma_00000094;Woma_00000095;Woma_00000198;Woma_00000662;Woma_00000663;Woma_00000891;Woma_00001684;Woma_00001791;Woma_00002457;Woma_00002458;Woma_00003931;Woma_00004286;Woma_00004484;Woma_00004553;Woma_00004565;Woma_00004567;Woma_00004599;Woma_00005047;Woma_00005053;Woma_00005173;Woma_00005980;Woma_00006253;Woma_00007006;Woma_00007407;Woma_00007601;Woma_00009431;Woma_00010206;Woma_00011209;Woma_00…
GO:0014018	Biological Process	neuroblast fate specification	3	5	0.000289256	0.00572058	Woma_00002457;Woma_00004999;Woma_00015314
GO:0033278	Biological Process	cell proliferation in midbrain	3	5	0.000289256	0.00572058	Woma_00004159;Woma_00009431;Woma_00014099
GO:0048560	Biological Process	establishment of anatomical structure orientation	3	5	0.000289256	0.00572058	Woma_00009431;Woma_00011537;Woma_00014099
GO:0061321	Biological Process	garland nephrocyte differentiation	3	5	0.000289256	0.00572058	Woma_00000130;Woma_00007183;Woma_00007184
GO:0021511	Biological Process	spinal cord patterning	5	20	0.000304676	0.00597614	Woma_00002457;Woma_00003346;Woma_00005530;Woma_00010833;Woma_00015314
GO:0021513	Biological Process	spinal cord dorsal/ventral patterning	5	20	0.000304676	0.00597614	Woma_00002457;Woma_00003346;Woma_00005530;Woma_00010833;Woma_00015314
GO:0009913	Biological Process	epidermal cell differentiation	14	154	0.000321636	0.00628307	Woma_00000094;Woma_00000662;Woma_00000663;Woma_00005841;Woma_00007325;Woma_00007573;Woma_00008200;Woma_00008269;Woma_00008308;Woma_00010833;Woma_00012825;Woma_00012827;Woma_00012828;Woma_00014832
GO:0008045	Biological Process	motor neuron axon guidance	11	102	0.000327892	0.00637923	Woma_00000094;Woma_00000095;Woma_00000408;Woma_00004162;Woma_00004484;Woma_00005047;Woma_00005053;Woma_00006253;Woma_00007601;Woma_00013599;Woma_00013687
GO:0045665	Biological Process	negative regulation of neuron differentiation	15	173	0.000331571	0.00642469	Woma_00000094;Woma_00000095;Woma_00000198;Woma_00000662;Woma_00000663;Woma_00001684;Woma_00002457;Woma_00004484;Woma_00007407;Woma_00009431;Woma_00010206;Woma_00013533;Woma_00013687;Woma_00014099;Woma_00015314
GO:0060411	Biological Process	cardiac septum morphogenesis	7	43	0.00033346	0.00643523	Woma_00000094;Woma_00000662;Woma_00000663;Woma_00004599;Woma_00004999;Woma_00007601;Woma_00013687
GO:0048867	Biological Process	stem cell fate determination	6	31	0.000338197	0.00650045	Woma_00000094;Woma_00000095;Woma_00002457;Woma_00002458;Woma_00004999;Woma_00015314
GO:0003006	Biological Process	developmental process involved in reproduction	57	1170	0.000343527	0.00657647	Woma_00000094;Woma_00000095;Woma_00000662;Woma_00000663;Woma_00000891;Woma_00001684;Woma_00002271;Woma_00002449;Woma_00002457;Woma_00002458;Woma_00003018;Woma_00003045;Woma_00003344;Woma_00003367;Woma_00003369;Woma_00003906;Woma_00003931;Woma_00004082;Woma_00004159;Woma_00004162;Woma_00004484;Woma_00004553;Woma_00004565;Woma_00004567;Woma_00004599;Woma_00004862;Woma_00004999;Woma_00005173;Woma_00…
GO:0045664	Biological Process	regulation of neuron differentiation	32	542	0.000364669	0.00695341	Woma_00000094;Woma_00000095;Woma_00000198;Woma_00000662;Woma_00000663;Woma_00000891;Woma_00001684;Woma_00001791;Woma_00002457;Woma_00004286;Woma_00004484;Woma_00004553;Woma_00004565;Woma_00004567;Woma_00004599;Woma_00005047;Woma_00005053;Woma_00005980;Woma_00006253;Woma_00007407;Woma_00007601;Woma_00009431;Woma_00010206;Woma_00011209;Woma_00011913;Woma_00012225;Woma_00012588;Woma_00013533;Woma_00…
GO:0035265	Biological Process	organ growth	14	156	0.000367353	0.0069742	Woma_00000094;Woma_00000095;Woma_00004999;Woma_00005047;Woma_00005053;Woma_00006253;Woma_00007407;Woma_00009258;Woma_00012719;Woma_00012825;Woma_00012827;Woma_00012828;Woma_00012907;Woma_00013210
GO:0045597	Biological Process	positive regulation of cell differentiation	33	566	0.000368674	0.0069742	Woma_00000094;Woma_00000095;Woma_00000662;Woma_00000663;Woma_00000891;Woma_00001684;Woma_00001791;Woma_00002457;Woma_00002671;Woma_00003931;Woma_00004159;Woma_00004162;Woma_00004484;Woma_00004599;Woma_00005047;Woma_00005053;Woma_00005173;Woma_00005662;Woma_00005980;Woma_00006253;Woma_00007073;Woma_00007407;Woma_00007601;Woma_00008269;Woma_00009431;Woma_00010736;Woma_00011209;Woma_00011907;Woma_00…
GO:0071103	Biological Process	DNA conformation change	16	194	0.000372242	0.00701398	Woma_00002001;Woma_00002356;Woma_00003045;Woma_00003931;Woma_00004082;Woma_00005238;Woma_00010141;Woma_00010206;Woma_00010587;Woma_00011306;Woma_00011309;Woma_00011342;Woma_00012563;Woma_00012719;Woma_00013000;Woma_00015623
GO:0007522	Biological Process	visceral muscle development	4	12	0.000380646	0.0071442	Woma_00000130;Woma_00004159;Woma_00007183;Woma_00007184
GO:0001764	Biological Process	neuron migration	12	121	0.000388108	0.0072558	Woma_00000127;Woma_00000130;Woma_00001684;Woma_00002457;Woma_00004484;Woma_00004599;Woma_00004999;Woma_00007601;Woma_00009431;Woma_00012225;Woma_00014099;Woma_00015314
GO:0000226	Biological Process	microtubule cytoskeleton organization	30	498	0.000401021	0.00745532	Woma_00000570;Woma_00000820;Woma_00000891;Woma_00001196;Woma_00001684;Woma_00002001;Woma_00002271;Woma_00002809;Woma_00003906;Woma_00003931;Woma_00004599;Woma_00004862;Woma_00005574;Woma_00005841;Woma_00005980;Woma_00006704;Woma_00006965;Woma_00007006;Woma_00011309;Woma_00011342;Woma_00011409;Woma_00011907;Woma_00012386;Woma_00012387;Woma_00012825;Woma_00012827;Woma_00012828;Woma_00013000;Woma_00…
GO:0007067	Biological Process	mitotic nuclear division	24	362	0.000401896	0.00745532	Woma_00000570;Woma_00000820;Woma_00001196;Woma_00001684;Woma_00002001;Woma_00002271;Woma_00003931;Woma_00004599;Woma_00004862;Woma_00006191;Woma_00006704;Woma_00006965;Woma_00007006;Woma_00007349;Woma_00010202;Woma_00011309;Woma_00011409;Woma_00012386;Woma_00012387;Woma_00013000;Woma_00013381;Woma_00014299;Woma_00014424;Woma_00015590
GO:0003383	Biological Process	apical constriction	6	32	0.000405455	0.00749231	Woma_00004087;Woma_00005185;Woma_00005190;Woma_00005191;Woma_00008308;Woma_00008811
GO:0007346	Biological Process	regulation of mitotic cell cycle	30	499	0.000414801	0.00763553	Woma_00000094;Woma_00000095;Woma_00000820;Woma_00001196;Woma_00002001;Woma_00002271;Woma_00002457;Woma_00002458;Woma_00003573;Woma_00003931;Woma_00004162;Woma_00004286;Woma_00005574;Woma_00006584;Woma_00006965;Woma_00007006;Woma_00007407;Woma_00008269;Woma_00010202;Woma_00010206;Woma_00011409;Woma_00011537;Woma_00011907;Woma_00012386;Woma_00012387;Woma_00013000;Woma_00014299;Woma_00015314;Woma_00…
GO:0035167	Biological Process	larval lymph gland hemopoiesis	7	45	0.000445193	0.0081015	Woma_00000094;Woma_00000095;Woma_00000662;Woma_00000663;Woma_00004159;Woma_00005980;Woma_00006446
GO:0045598	Biological Process	regulation of fat cell differentiation	7	45	0.000445193	0.0081015	Woma_00000662;Woma_00000663;Woma_00004159;Woma_00005662;Woma_00007407;Woma_00011441;Woma_00016564
GO:0048865	Biological Process	stem cell fate commitment	7	45	0.000445193	0.0081015	Woma_00000094;Woma_00000095;Woma_00002457;Woma_00002458;Woma_00004999;Woma_00005173;Woma_00015314
GO:0007166	Biological Process	cell surface receptor signaling pathway	64	1371	0.000451255	0.00815686	Woma_00000094;Woma_00000095;Woma_00000408;Woma_00000570;Woma_00000662;Woma_00000663;Woma_00000891;Woma_00001006;Woma_00001402;Woma_00001684;Woma_00002107;Woma_00002457;Woma_00003344;Woma_00003346;Woma_00003367;Woma_00003369;Woma_00004159;Woma_00004162;Woma_00004484;Woma_00004553;Woma_00004565;Woma_00004567;Woma_00004599;Woma_00004854;Woma_00004862;Woma_00004999;Woma_00005047;Woma_00005053;Woma_00…
GO:0000280	Biological Process	nuclear division	31	525	0.000451644	0.00815686	Woma_00000570;Woma_00000820;Woma_00001196;Woma_00001684;Woma_00002001;Woma_00002271;Woma_00003367;Woma_00003369;Woma_00003573;Woma_00003931;Woma_00004599;Woma_00004862;Woma_00005574;Woma_00006191;Woma_00006704;Woma_00006965;Woma_00007006;Woma_00007349;Woma_00010202;Woma_00011309;Woma_00011342;Woma_00011409;Woma_00011907;Woma_00012386;Woma_00012387;Woma_00013000;Woma_00013381;Woma_00014299;Woma_00…
GO:0007165	Biological Process	signal transduction	104	2511	0.000458535	0.00825018	Woma_00000094;Woma_00000095;Woma_00000408;Woma_00000570;Woma_00000662;Woma_00000663;Woma_00000891;Woma_00001006;Woma_00001021;Woma_00001069;Woma_00001402;Woma_00001684;Woma_00002107;Woma_00002271;Woma_00002457;Woma_00003344;Woma_00003346;Woma_00003367;Woma_00003369;Woma_00003931;Woma_00004082;Woma_00004087;Woma_00004159;Woma_00004162;Woma_00004484;Woma_00004553;Woma_00004565;Woma_00004567;Woma_00…
GO:0045596	Biological Process	negative regulation of cell differentiation	27	433	0.000463597	0.00831002	Woma_00000094;Woma_00000095;Woma_00000198;Woma_00000662;Woma_00000663;Woma_00000891;Woma_00001684;Woma_00002457;Woma_00004159;Woma_00004162;Woma_00004286;Woma_00004484;Woma_00005173;Woma_00005980;Woma_00007006;Woma_00007407;Woma_00008269;Woma_00009431;Woma_00010202;Woma_00010206;Woma_00011324;Woma_00012893;Woma_00013533;Woma_00013687;Woma_00014099;Woma_00015314;Woma_00016564
GO:0050768	Biological Process	negative regulation of neurogenesis	18	238	0.000468262	0.00836232	Woma_00000094;Woma_00000095;Woma_00000198;Woma_00000662;Woma_00000663;Woma_00001684;Woma_00002457;Woma_00004286;Woma_00004484;Woma_00007006;Woma_00007407;Woma_00009431;Woma_00010206;Woma_00012893;Woma_00013533;Woma_00013687;Woma_00014099;Woma_00015314
GO:0007417	Biological Process	central nervous system development	40	747	0.000498442	0.0088682	Woma_00000094;Woma_00000095;Woma_00000127;Woma_00000130;Woma_00000408;Woma_00000662;Woma_00000663;Woma_00000891;Woma_00001684;Woma_00001791;Woma_00002457;Woma_00002458;Woma_00003346;Woma_00004159;Woma_00004162;Woma_00004484;Woma_00004599;Woma_00004862;Woma_00004999;Woma_00005238;Woma_00005530;Woma_00005980;Woma_00006253;Woma_00007601;Woma_00008213;Woma_00008269;Woma_00009066;Woma_00009431;Woma_00…
GO:0003151	Biological Process	outflow tract morphogenesis	7	46	0.000511284	0.00906298	Woma_00000094;Woma_00000662;Woma_00000663;Woma_00004599;Woma_00004999;Woma_00007601;Woma_00013687
GO:0003416	Biological Process	endochondral bone growth	4	13	0.000536361	0.00936517	Woma_00005047;Woma_00005053;Woma_00007407;Woma_00012907
GO:0021514	Biological Process	ventral spinal cord interneuron differentiation	4	13	0.000536361	0.00936517	Woma_00000094;Woma_00002457;Woma_00005530;Woma_00015314
GO:0097205	Biological Process	renal filtration	4	13	0.000536361	0.00936517	Woma_00000130;Woma_00007183;Woma_00007184;Woma_00007185
GO:0098868	Biological Process	bone growth	4	13	0.000536361	0.00936517	Woma_00005047;Woma_00005053;Woma_00007407;Woma_00012907
GO:0048663	Biological Process	neuron fate commitment	11	108	0.000538115	0.00936517	Woma_00000094;Woma_00000095;Woma_00000662;Woma_00000663;Woma_00001791;Woma_00002457;Woma_00004159;Woma_00004999;Woma_00005530;Woma_00013687;Woma_00015314
GO:0044702	Biological Process	single organism reproductive process	68	1491	0.000553453	0.00949007	Woma_00000094;Woma_00000095;Woma_00000570;Woma_00000662;Woma_00000663;Woma_00000891;Woma_00001684;Woma_00002001;Woma_00002271;Woma_00002449;Woma_00002457;Woma_00003018;Woma_00003045;Woma_00003344;Woma_00003367;Woma_00003369;Woma_00003573;Woma_00003906;Woma_00003931;Woma_00004082;Woma_00004159;Woma_00004162;Woma_00004484;Woma_00004553;Woma_00004565;Woma_00004567;Woma_00004599;Woma_00004862;Woma_00…
GO:0007521	Biological Process	muscle cell fate determination	3	6	0.000565121	0.00949007	Woma_00000094;Woma_00000095;Woma_00013687
GO:0016336	Biological Process	establishment or maintenance of polarity of larval imaginal disc epithelium	3	6	0.000565121	0.00949007	Woma_00012825;Woma_00012827;Woma_00012828
GO:0036059	Biological Process	nephrocyte diaphragm assembly	3	6	0.000565121	0.00949007	Woma_00000130;Woma_00007183;Woma_00007184
GO:0036514	Biological Process	dopaminergic neuron axon guidance	3	6	0.000565121	0.00949007	Woma_00004599;Woma_00009431;Woma_00014099
GO:0042691	Biological Process	positive regulation of crystal cell differentiation	3	6	0.000565121	0.00949007	Woma_00000094;Woma_00000095;Woma_00004159
GO:0045612	Biological Process	positive regulation of hemocyte differentiation	3	6	0.000565121	0.00949007	Woma_00000094;Woma_00000095;Woma_00004159
GO:0061643	Biological Process	chemorepulsion of axon	3	6	0.000565121	0.00949007	Woma_00007601;Woma_00009431;Woma_00014099
GO:0071678	Biological Process	olfactory bulb axon guidance	3	6	0.000565121	0.00949007	Woma_00004553;Woma_00004565;Woma_00004567
GO:1904938	Biological Process	planar cell polarity pathway involved in axon guidance	3	6	0.000565121	0.00949007	Woma_00004599;Woma_00009431;Woma_00014099
GO:0032206	Biological Process	positive regulation of telomere maintenance	6	34	0.000570984	0.00951165	Woma_00003931;Woma_00005238;Woma_00010206;Woma_00011306;Woma_00012719;Woma_00015623
GO:0000768	Biological Process	syncytium formation by plasma membrane fusion	10	92	0.000572333	0.00951165	Woma_00000127;Woma_00000130;Woma_00002167;Woma_00004159;Woma_00004484;Woma_00007183;Woma_00007184;Woma_00007185;Woma_00012062;Woma_00014424
GO:0061333	Biological Process	renal tubule morphogenesis	9	76	0.000572369	0.00951165	Woma_00000094;Woma_00000095;Woma_00002457;Woma_00004159;Woma_00004162;Woma_00005173;Woma_00005841;Woma_00008269;Woma_00015314
GO:0072002	Biological Process	Malpighian tubule development	8	61	0.000579113	0.00959044	Woma_00000094;Woma_00000095;Woma_00002457;Woma_00002458;Woma_00004159;Woma_00005173;Woma_00007185;Woma_00015314
GO:0008283	Biological Process	cell proliferation	53	1088	0.00058214	0.00960732	Woma_00000094;Woma_00000095;Woma_00000662;Woma_00000663;Woma_00000891;Woma_00001684;Woma_00001967;Woma_00002271;Woma_00002449;Woma_00002457;Woma_00003931;Woma_00004159;Woma_00004162;Woma_00004999;Woma_00005047;Woma_00005053;Woma_00005173;Woma_00005574;Woma_00005841;Woma_00005980;Woma_00006253;Woma_00006451;Woma_00006704;Woma_00007006;Woma_00007115;Woma_00007331;Woma_00007407;Woma_00007601;Woma_00…
GO:1902750	Biological Process	negative regulation of cell cycle G2/M phase transition	7	47	0.000584959	0.00961373	Woma_00003573;Woma_00003931;Woma_00007006;Woma_00010206;Woma_00012386;Woma_00012387;Woma_00015623
GO:0090066	Biological Process	regulation of anatomical structure size	29	486	0.000586546	0.00961373	Woma_00000127;Woma_00000130;Woma_00001021;Woma_00002457;Woma_00004159;Woma_00004162;Woma_00004484;Woma_00004599;Woma_00005574;Woma_00005841;Woma_00006472;Woma_00007183;Woma_00007184;Woma_00007185;Woma_00009431;Woma_00010202;Woma_00010736;Woma_00011365;Woma_00011873;Woma_00011907;Woma_00011913;Woma_00012825;Woma_00012827;Woma_00012828;Woma_00013038;Woma_00013381;Woma_00014099;Woma_00014832;Woma_00…
GO:0048546	Biological Process	digestive tract morphogenesis	12	127	0.000603873	0.00985557	Woma_00000094;Woma_00000095;Woma_00002449;Woma_00002457;Woma_00004058;Woma_00004159;Woma_00004599;Woma_00004999;Woma_00005173;Woma_00011409;Woma_00011907;Woma_00015314
GO:0048285	Biological Process	organelle fission	32	558	0.000605419	0.00985557	Woma_00000570;Woma_00000820;Woma_00001196;Woma_00001684;Woma_00002001;Woma_00002271;Woma_00003367;Woma_00003369;Woma_00003573;Woma_00003931;Woma_00004599;Woma_00004862;Woma_00005574;Woma_00006191;Woma_00006704;Woma_00006965;Woma_00007006;Woma_00007349;Woma_00010131;Woma_00010202;Woma_00011309;Woma_00011342;Woma_00011409;Woma_00011907;Woma_00012386;Woma_00012387;Woma_00013000;Woma_00013381;Woma_00…
GO:0009967	Biological Process	positive regulation of signal transduction	42	805	0.000609678	0.00989125	Woma_00000094;Woma_00000095;Woma_00000662;Woma_00000663;Woma_00000891;Woma_00001021;Woma_00001684;Woma_00002271;Woma_00002457;Woma_00003367;Woma_00003369;Woma_00004087;Woma_00004159;Woma_00004162;Woma_00004484;Woma_00004599;Woma_00004854;Woma_00005173;Woma_00005662;Woma_00005665;Woma_00005667;Woma_00005841;Woma_00005980;Woma_00006385;Woma_00006451;Woma_00007185;Woma_00007601;Woma_00008301;Woma_00…
GO:0035089	Biological Process	establishment of apical/basal cell polarity	5	23	0.000612266	0.00989968	Woma_00005841;Woma_00008200;Woma_00012825;Woma_00012827;Woma_00012828
GO:0044772	Biological Process	mitotic cell cycle phase transition	24	374	0.000642822	0.0103253	Woma_00000094;Woma_00000095;Woma_00000820;Woma_00002271;Woma_00003045;Woma_00003573;Woma_00003931;Woma_00005173;Woma_00005574;Woma_00006451;Woma_00006584;Woma_00006965;Woma_00007006;Woma_00007407;Woma_00010141;Woma_00010202;Woma_00010206;Woma_00011907;Woma_00012386;Woma_00012387;Woma_00013000;Woma_00014299;Woma_00015590;Woma_00015623
GO:0043062	Biological Process	extracellular structure organization	32	560	0.000643729	0.0103253	Woma_00000094;Woma_00000095;Woma_00000096;Woma_00000127;Woma_00000130;Woma_00001684;Woma_00002809;Woma_00003018;Woma_00003727;Woma_00004599;Woma_00004862;Woma_00005047;Woma_00005053;Woma_00006385;Woma_00006632;Woma_00007006;Woma_00007183;Woma_00007184;Woma_00007185;Woma_00008200;Woma_00008308;Woma_00008609;Woma_00008811;Woma_00009664;Woma_00010736;Woma_00011309;Woma_00011873;Woma_00011907;Woma_00…
GO:0007442	Biological Process	hindgut morphogenesis	8	62	0.000647222	0.0103253	Woma_00000094;Woma_00000095;Woma_00002457;Woma_00004058;Woma_00004159;Woma_00004999;Woma_00005173;Woma_00015314
GO:1902742	Biological Process	apoptotic process involved in development	8	62	0.000647222	0.0103253	Woma_00000094;Woma_00000662;Woma_00000663;Woma_00007601;Woma_00012386;Woma_00012387;Woma_00013381;Woma_00014424
GO:0030198	Biological Process	extracellular matrix organization	31	537	0.000662121	0.0104981	Woma_00000094;Woma_00000095;Woma_00000096;Woma_00000127;Woma_00000130;Woma_00001684;Woma_00002809;Woma_00003727;Woma_00004599;Woma_00004862;Woma_00005047;Woma_00005053;Woma_00006385;Woma_00006632;Woma_00007006;Woma_00007183;Woma_00007184;Woma_00007185;Woma_00008200;Woma_00008308;Woma_00008609;Woma_00008811;Woma_00009664;Woma_00010736;Woma_00011309;Woma_00011873;Woma_00011907;Woma_00011913;Woma_00…
GO:0051960	Biological Process	regulation of nervous system development	40	758	0.000666804	0.0104981	Woma_00000094;Woma_00000095;Woma_00000198;Woma_00000662;Woma_00000663;Woma_00000891;Woma_00001684;Woma_00001791;Woma_00002457;Woma_00002458;Woma_00003367;Woma_00003369;Woma_00003931;Woma_00004286;Woma_00004484;Woma_00004553;Woma_00004565;Woma_00004567;Woma_00004599;Woma_00004999;Woma_00005047;Woma_00005053;Woma_00005173;Woma_00005980;Woma_00006253;Woma_00007006;Woma_00007407;Woma_00007601;Woma_00…
GO:0002011	Biological Process	morphogenesis of an epithelial sheet	7	48	0.000666827	0.0104981	Woma_00000094;Woma_00000662;Woma_00000663;Woma_00004599;Woma_00004999;Woma_00005047;Woma_00005053
GO:0035166	Biological Process	post-embryonic hemopoiesis	7	48	0.000666827	0.0104981	Woma_00000094;Woma_00000095;Woma_00000662;Woma_00000663;Woma_00004159;Woma_00005980;Woma_00006446
GO:0035330	Biological Process	regulation of hippo signaling	6	35	0.000671288	0.0104993	Woma_00005841;Woma_00009258;Woma_00012825;Woma_00012827;Woma_00012828;Woma_00012893
GO:0045610	Biological Process	regulation of hemocyte differentiation	6	35	0.000671288	0.0104993	Woma_00000094;Woma_00000095;Woma_00000662;Woma_00000663;Woma_00004159;Woma_00005980
GO:0006949	Biological Process	syncytium formation	10	94	0.000679368	0.0105911	Woma_00000127;Woma_00000130;Woma_00002167;Woma_00004159;Woma_00004484;Woma_00007183;Woma_00007184;Woma_00007185;Woma_00012062;Woma_00014424
GO:0007017	Biological Process	microtubule-based process	35	635	0.00068809	0.0106922	Woma_00000570;Woma_00000820;Woma_00000891;Woma_00001021;Woma_00001196;Woma_00001684;Woma_00002001;Woma_00002271;Woma_00002809;Woma_00003906;Woma_00003931;Woma_00004599;Woma_00004862;Woma_00005447;Woma_00005574;Woma_00005841;Woma_00005980;Woma_00006704;Woma_00006965;Woma_00007006;Woma_00009258;Woma_00011309;Woma_00011342;Woma_00011409;Woma_00011907;Woma_00012386;Woma_00012387;Woma_00012825;Woma_00…
GO:0061525	Biological Process	hindgut development	8	63	0.00072165	0.0111774	Woma_00000094;Woma_00000095;Woma_00002457;Woma_00004058;Woma_00004159;Woma_00004999;Woma_00005173;Woma_00015314
GO:0003272	Biological Process	endocardial cushion formation	4	14	0.000732541	0.0112011	Woma_00000094;Woma_00004999;Woma_00005841;Woma_00007601
GO:0042478	Biological Process	regulation of eye photoreceptor cell development	4	14	0.000732541	0.0112011	Woma_00000094;Woma_00000095;Woma_00005980;Woma_00016054
GO:0061319	Biological Process	nephrocyte differentiation	4	14	0.000732541	0.0112011	Woma_00000130;Woma_00004159;Woma_00007183;Woma_00007184
GO:1904948	Biological Process	midbrain dopaminergic neuron differentiation	4	14	0.000732541	0.0112011	Woma_00004159;Woma_00004162;Woma_00009431;Woma_00014099
GO:0051093	Biological Process	negative regulation of developmental process	34	613	0.000738058	0.0112495	Woma_00000094;Woma_00000095;Woma_00000198;Woma_00000662;Woma_00000663;Woma_00000891;Woma_00001684;Woma_00002457;Woma_00004082;Woma_00004159;Woma_00004162;Woma_00004286;Woma_00004484;Woma_00005173;Woma_00005980;Woma_00007006;Woma_00007073;Woma_00007407;Woma_00007601;Woma_00008269;Woma_00009431;Woma_00010202;Woma_00010206;Woma_00011324;Woma_00011907;Woma_00012825;Woma_00012827;Woma_00012828;Woma_00…
GO:0048619	Biological Process	embryonic hindgut morphogenesis	7	49	0.000757523	0.0114731	Woma_00000094;Woma_00000095;Woma_00002457;Woma_00004058;Woma_00004159;Woma_00005173;Woma_00015314
GO:0072080	Biological Process	nephron tubule development	7	49	0.000757523	0.0114731	Woma_00000094;Woma_00000662;Woma_00000663;Woma_00004159;Woma_00004162;Woma_00005841;Woma_00008269
GO:0006468	Biological Process	protein phosphorylation	45	892	0.000784126	0.0118102	Woma_00000094;Woma_00000095;Woma_00000127;Woma_00000130;Woma_00002271;Woma_00003367;Woma_00003369;Woma_00003931;Woma_00004087;Woma_00004159;Woma_00004162;Woma_00004484;Woma_00004599;Woma_00005047;Woma_00005053;Woma_00005574;Woma_00005665;Woma_00005667;Woma_00005980;Woma_00006191;Woma_00006584;Woma_00006965;Woma_00007006;Woma_00007183;Woma_00007184;Woma_00007185;Woma_00007601;Woma_00009431;Woma_00…
GO:0016572	Biological Process	histone phosphorylation	6	36	0.000784714	0.0118102	Woma_00003931;Woma_00006191;Woma_00011309;Woma_00011342;Woma_00012386;Woma_00012387
GO:0051782	Biological Process	negative regulation of cell division	9	80	0.000835645	0.0125373	Woma_00001684;Woma_00002271;Woma_00003931;Woma_00007006;Woma_00008269;Woma_00010833;Woma_00012386;Woma_00012387;Woma_00015590
GO:0014016	Biological Process	neuroblast differentiation	7	50	0.000857706	0.0127972	Woma_00000094;Woma_00000095;Woma_00002457;Woma_00002458;Woma_00004159;Woma_00004999;Woma_00015314
GO:0045595	Biological Process	regulation of cell differentiation	53	1106	0.000858316	0.0127972	Woma_00000094;Woma_00000095;Woma_00000130;Woma_00000198;Woma_00000662;Woma_00000663;Woma_00000891;Woma_00001684;Woma_00001791;Woma_00002457;Woma_00002458;Woma_00002671;Woma_00003931;Woma_00004082;Woma_00004159;Woma_00004162;Woma_00004286;Woma_00004484;Woma_00004553;Woma_00004565;Woma_00004567;Woma_00004599;Woma_00004999;Woma_00005047;Woma_00005053;Woma_00005173;Woma_00005662;Woma_00005980;Woma_00…
GO:0045930	Biological Process	negative regulation of mitotic cell cycle	15	190	0.000890871	0.0130813	Woma_00002271;Woma_00003573;Woma_00003931;Woma_00004162;Woma_00004286;Woma_00005574;Woma_00006584;Woma_00007006;Woma_00007407;Woma_00010202;Woma_00010206;Woma_00012386;Woma_00012387;Woma_00015590;Woma_00015623
GO:0035159	Biological Process	regulation of tube length, open tracheal system	6	37	0.000912387	0.0130813	Woma_00005841;Woma_00011365;Woma_00011873;Woma_00012825;Woma_00012827;Woma_00012828
GO:0051225	Biological Process	spindle assembly	11	115	0.000915231	0.0130813	Woma_00000570;Woma_00000820;Woma_00001684;Woma_00002001;Woma_00002271;Woma_00003931;Woma_00007006;Woma_00011342;Woma_00011907;Woma_00012386;Woma_00012387
GO:0007400	Biological Process	neuroblast fate determination	5	25	0.000918471	0.0130813	Woma_00000094;Woma_00000095;Woma_00002457;Woma_00002458;Woma_00015314
GO:0045669	Biological Process	positive regulation of osteoblast differentiation	5	25	0.000918471	0.0130813	Woma_00000662;Woma_00000663;Woma_00005047;Woma_00005053;Woma_00011907
GO:0060911	Biological Process	cardiac cell fate commitment	5	25	0.000918471	0.0130813	Woma_00000094;Woma_00000095;Woma_00004999;Woma_00006253;Woma_00013687
GO:0045995	Biological Process	regulation of embryonic development	16	211	0.000934615	0.0130813	Woma_00000094;Woma_00003573;Woma_00004159;Woma_00004162;Woma_00004484;Woma_00004599;Woma_00005185;Woma_00005190;Woma_00005191;Woma_00005574;Woma_00006253;Woma_00007073;Woma_00008308;Woma_00008811;Woma_00012386;Woma_00012387
GO:0007049	Biological Process	cell cycle	60	1299	0.00093704	0.0130813	Woma_00000094;Woma_00000095;Woma_00000570;Woma_00000662;Woma_00000663;Woma_00000820;Woma_00001196;Woma_00001684;Woma_00002001;Woma_00002271;Woma_00002457;Woma_00002458;Woma_00003018;Woma_00003045;Woma_00003367;Woma_00003369;Woma_00003573;Woma_00003906;Woma_00003931;Woma_00004082;Woma_00004159;Woma_00004162;Woma_00004286;Woma_00004599;Woma_00004862;Woma_00005173;Woma_00005574;Woma_00005879;Woma_00…
GO:0031099	Biological Process	regeneration	15	191	0.000940181	0.0130813	Woma_00000094;Woma_00000662;Woma_00000663;Woma_00001021;Woma_00002457;Woma_00003931;Woma_00004159;Woma_00004484;Woma_00005047;Woma_00005053;Woma_00008269;Woma_00008609;Woma_00010736;Woma_00013687;Woma_00015314
GO:0003094	Biological Process	glomerular filtration	3	7	0.000966104	0.0130813	Woma_00007183;Woma_00007184;Woma_00007185
GO:0032495	Biological Process	response to muramyl dipeptide	3	7	0.000966104	0.0130813	Woma_00000094;Woma_00000662;Woma_00000663
GO:0036058	Biological Process	filtration diaphragm assembly	3	7	0.000966104	0.0130813	Woma_00000130;Woma_00007183;Woma_00007184
GO:0048845	Biological Process	venous blood vessel morphogenesis	3	7	0.000966104	0.0130813	Woma_00000094;Woma_00004999;Woma_00013687
GO:0072017	Biological Process	distal tubule development	3	7	0.000966104	0.0130813	Woma_00000094;Woma_00000662;Woma_00000663
GO:0090091	Biological Process	positive regulation of extracellular matrix disassembly	3	7	0.000966104	0.0130813	Woma_00005047;Woma_00005053;Woma_00008200
GO:0097206	Biological Process	nephrocyte filtration	3	7	0.000966104	0.0130813	Woma_00000130;Woma_00007183;Woma_00007184
GO:0003148	Biological Process	outflow tract septum morphogenesis	4	15	0.000974513	0.0130813	Woma_00004599;Woma_00004999;Woma_00007601;Woma_00013687
GO:0003358	Biological Process	noradrenergic neuron development	2	2	0.000975767	0.0130813	Woma_00002457;Woma_00015314
GO:0003359	Biological Process	noradrenergic neuron fate commitment	2	2	0.000975767	0.0130813	Woma_00002457;Woma_00015314
GO:0007065	Biological Process	male meiosis sister chromatid cohesion	2	2	0.000975767	0.0130813	Woma_00002271;Woma_00011342
GO:0021750	Biological Process	vestibular nucleus development	2	2	0.000975767	0.0130813	Woma_00002457;Woma_00015314
GO:0032023	Biological Process	trypsinogen activation	2	2	0.000975767	0.0130813	Woma_00008502;Woma_00014141
GO:0044256	Biological Process	protein digestion	2	2	0.000975767	0.0130813	Woma_00008502;Woma_00014141
GO:0050883	Biological Process	musculoskeletal movement, spinal reflex action	2	2	0.000975767	0.0130813	Woma_00002457;Woma_00015314
GO:0060163	Biological Process	subpallium neuron fate commitment	2	2	0.000975767	0.0130813	Woma_00002457;Woma_00015314
GO:0060165	Biological Process	regulation of timing of subpallium neuron differentiation	2	2	0.000975767	0.0130813	Woma_00002457;Woma_00015314
GO:0060166	Biological Process	olfactory pit development	2	2	0.000975767	0.0130813	Woma_00002457;Woma_00015314
GO:0061100	Biological Process	lung neuroendocrine cell differentiation	2	2	0.000975767	0.0130813	Woma_00002457;Woma_00015314
GO:0061102	Biological Process	stomach neuroendocrine cell differentiation	2	2	0.000975767	0.0130813	Woma_00002457;Woma_00015314
GO:0061103	Biological Process	carotid body glomus cell differentiation	2	2	0.000975767	0.0130813	Woma_00002457;Woma_00015314
GO:0061104	Biological Process	adrenal chromaffin cell differentiation	2	2	0.000975767	0.0130813	Woma_00002457;Woma_00015314
GO:0061302	Biological Process	smooth muscle cell-matrix adhesion	2	2	0.000975767	0.0130813	Woma_00005047;Woma_00005053
GO:0061444	Biological Process	endocardial cushion cell development	2	2	0.000975767	0.0130813	Woma_00000662;Woma_00000663
GO:0070654	Biological Process	sensory epithelium regeneration	2	2	0.000975767	0.0130813	Woma_00002457;Woma_00015314
GO:1990134	Biological Process	epithelial cell apoptotic process involved in palatal shelf morphogenesis	2	2	0.000975767	0.0130813	Woma_00000662;Woma_00000663
GO:1990399	Biological Process	epithelium regeneration	2	2	0.000975767	0.0130813	Woma_00002457;Woma_00015314
GO:0007431	Biological Process	salivary gland development	13	153	0.000992082	0.0132629	Woma_00000662;Woma_00000663;Woma_00004162;Woma_00004286;Woma_00004484;Woma_00005173;Woma_00007349;Woma_00007601;Woma_00009431;Woma_00010736;Woma_00013210;Woma_00013599;Woma_00014099
GO:0046661	Biological Process	male sex differentiation	14	173	0.0010342	0.0137874	Woma_00000094;Woma_00000095;Woma_00000662;Woma_00000663;Woma_00001684;Woma_00004162;Woma_00004484;Woma_00004553;Woma_00004565;Woma_00004567;Woma_00004999;Woma_00005238;Woma_00010141;Woma_00011306
GO:0050918	Biological Process	positive chemotaxis	6	38	0.00105547	0.0140319	Woma_00000317;Woma_00004565;Woma_00004567;Woma_00006253;Woma_00007601;Woma_00009302
GO:0048644	Biological Process	muscle organ morphogenesis	7	52	0.00108929	0.0144414	Woma_00000094;Woma_00001069;Woma_00004599;Woma_00004999;Woma_00012719;Woma_00012893;Woma_00013687
GO:0021522	Biological Process	spinal cord motor neuron differentiation	5	26	0.00110844	0.0146546	Woma_00000094;Woma_00001791;Woma_00004999;Woma_00008269;Woma_00013687
GO:0007093	Biological Process	mitotic cell cycle checkpoint	11	118	0.00113326	0.0149415	Woma_00002271;Woma_00003573;Woma_00003931;Woma_00004162;Woma_00007006;Woma_00007407;Woma_00010206;Woma_00012386;Woma_00012387;Woma_00015590;Woma_00015623
GO:0014706	Biological Process	striated muscle tissue development	17	236	0.00115579	0.0151968	Woma_00000094;Woma_00000095;Woma_00000127;Woma_00000130;Woma_00001069;Woma_00004999;Woma_00005980;Woma_00006253;Woma_00007183;Woma_00007184;Woma_00007185;Woma_00007407;Woma_00011324;Woma_00011441;Woma_00011907;Woma_00012719;Woma_00013687
GO:0007413	Biological Process	axonal fasciculation	7	53	0.00122213	0.016025	Woma_00000317;Woma_00004553;Woma_00004565;Woma_00004567;Woma_00004999;Woma_00009066;Woma_00009302
GO:0000003	Biological Process	reproduction	78	1817	0.00123021	0.0160869	Woma_00000094;Woma_00000095;Woma_00000570;Woma_00000662;Woma_00000663;Woma_00000891;Woma_00001684;Woma_00002001;Woma_00002271;Woma_00002449;Woma_00002457;Woma_00002458;Woma_00003018;Woma_00003045;Woma_00003344;Woma_00003365;Woma_00003367;Woma_00003369;Woma_00003573;Woma_00003906;Woma_00003931;Woma_00004082;Woma_00004159;Woma_00004162;Woma_00004325;Woma_00004484;Woma_00004553;Woma_00004565;Woma_00…
GO:0021516	Biological Process	dorsal spinal cord development	4	16	0.00126764	0.0163971	Woma_00002457;Woma_00004159;Woma_00013687;Woma_00015314
GO:0021781	Biological Process	glial cell fate commitment	4	16	0.00126764	0.0163971	Woma_00000094;Woma_00000095;Woma_00002457;Woma_00015314
GO:0043696	Biological Process	dedifferentiation	4	16	0.00126764	0.0163971	Woma_00000094;Woma_00000095;Woma_00002457;Woma_00015314
GO:0043697	Biological Process	cell dedifferentiation	4	16	0.00126764	0.0163971	Woma_00000094;Woma_00000095;Woma_00002457;Woma_00015314
GO:0050920	Biological Process	regulation of chemotaxis	11	120	0.00130113	0.0167849	Woma_00000094;Woma_00002457;Woma_00004484;Woma_00004553;Woma_00004565;Woma_00004567;Woma_00004599;Woma_00007601;Woma_00009431;Woma_00014099;Woma_00015314
GO:0051146	Biological Process	striated muscle cell differentiation	18	260	0.0013127	0.0168518	Woma_00000094;Woma_00000127;Woma_00000130;Woma_00002167;Woma_00004159;Woma_00004484;Woma_00004599;Woma_00007183;Woma_00007184;Woma_00007185;Woma_00007407;Woma_00008609;Woma_00011309;Woma_00011324;Woma_00011907;Woma_00012062;Woma_00013687;Woma_00014424
GO:0003382	Biological Process	epithelial cell morphogenesis	8	69	0.00132567	0.0168518	Woma_00004087;Woma_00004162;Woma_00005185;Woma_00005190;Woma_00005191;Woma_00008308;Woma_00008811;Woma_00014259
GO:0035285	Biological Process	appendage segmentation	5	27	0.00132602	0.0168518	Woma_00000094;Woma_00000095;Woma_00000662;Woma_00000663;Woma_00004058
GO:0036011	Biological Process	imaginal disc-derived leg segmentation	5	27	0.00132602	0.0168518	Woma_00000094;Woma_00000095;Woma_00000662;Woma_00000663;Woma_00004058
GO:0072132	Biological Process	mesenchyme morphogenesis	5	27	0.00132602	0.0168518	Woma_00000094;Woma_00004999;Woma_00005841;Woma_00007601;Woma_00013687
GO:0044770	Biological Process	cell cycle phase transition	24	394	0.00132744	0.0168518	Woma_00000094;Woma_00000095;Woma_00000820;Woma_00002271;Woma_00003045;Woma_00003573;Woma_00003931;Woma_00005173;Woma_00005574;Woma_00006451;Woma_00006584;Woma_00006965;Woma_00007006;Woma_00007407;Woma_00010141;Woma_00010202;Woma_00010206;Woma_00011907;Woma_00012386;Woma_00012387;Woma_00013000;Woma_00014299;Woma_00015590;Woma_00015623
GO:0035218	Biological Process	leg disc development	10	103	0.00138576	0.0175456	Woma_00000094;Woma_00000095;Woma_00000662;Woma_00000663;Woma_00004058;Woma_00004999;Woma_00005841;Woma_00009258;Woma_00011409;Woma_00012907
GO:0010171	Biological Process	body morphogenesis	11	121	0.00139243	0.0175836	Woma_00000662;Woma_00000663;Woma_00001791;Woma_00001967;Woma_00002457;Woma_00004553;Woma_00004565;Woma_00004567;Woma_00007331;Woma_00013687;Woma_00015314
GO:0031100	Biological Process	organ regeneration	9	86	0.00140794	0.0176926	Woma_00000094;Woma_00000662;Woma_00000663;Woma_00001021;Woma_00003931;Woma_00004159;Woma_00005047;Woma_00005053;Woma_00008269
GO:0002164	Biological Process	larval development	27	466	0.00140846	0.0176926	Woma_00000094;Woma_00000095;Woma_00000130;Woma_00000662;Woma_00000663;Woma_00001791;Woma_00002457;Woma_00002458;Woma_00003573;Woma_00004082;Woma_00004159;Woma_00005980;Woma_00006446;Woma_00007183;Woma_00007184;Woma_00007331;Woma_00009431;Woma_00010202;Woma_00011409;Woma_00012563;Woma_00012825;Woma_00012827;Woma_00012828;Woma_00013599;Woma_00013687;Woma_00014099;Woma_00015314
GO:0051726	Biological Process	regulation of cell cycle	40	790	0.00147802	0.018437	Woma_00000094;Woma_00000095;Woma_00000570;Woma_00000820;Woma_00001196;Woma_00001684;Woma_00002001;Woma_00002271;Woma_00002457;Woma_00002458;Woma_00003367;Woma_00003369;Woma_00003573;Woma_00003931;Woma_00004159;Woma_00004162;Woma_00004286;Woma_00005574;Woma_00006451;Woma_00006584;Woma_00006704;Woma_00006965;Woma_00007006;Woma_00007407;Woma_00008269;Woma_00010202;Woma_00010206;Woma_00010587;Woma_00…
GO:0003188	Biological Process	heart valve formation	3	8	0.00151009	0.018437	Woma_00000094;Woma_00004999;Woma_00005841
GO:0007561	Biological Process	imaginal disc eversion	3	8	0.00151009	0.018437	Woma_00009992;Woma_00011430;Woma_00011431
GO:0016335	Biological Process	morphogenesis of larval imaginal disc epithelium	3	8	0.00151009	0.018437	Woma_00012825;Woma_00012827;Woma_00012828
GO:0032836	Biological Process	glomerular basement membrane development	3	8	0.00151009	0.018437	Woma_00007183;Woma_00007184;Woma_00007185
GO:0035155	Biological Process	negative regulation of terminal cell fate specification, open tracheal system	3	8	0.00151009	0.018437	Woma_00000094;Woma_00000095;Woma_00004286
GO:0035156	Biological Process	fusion cell fate specification	3	8	0.00151009	0.018437	Woma_00000094;Woma_00000095;Woma_00012893
GO:0048936	Biological Process	peripheral nervous system neuron axonogenesis	3	8	0.00151009	0.018437	Woma_00000094;Woma_00004484;Woma_00013687
GO:0051256	Biological Process	mitotic spindle midzone assembly	3	8	0.00151009	0.018437	Woma_00000570;Woma_00002001;Woma_00003931
GO:0060379	Biological Process	cardiac muscle cell myoblast differentiation	3	8	0.00151009	0.018437	Woma_00000094;Woma_00011324;Woma_00013687
GO:0072425	Biological Process	signal transduction involved in G2 DNA damage checkpoint	3	8	0.00151009	0.018437	Woma_00007006;Woma_00012386;Woma_00012387
GO:0048863	Biological Process	stem cell differentiation	18	264	0.00155896	0.0189852	Woma_00000094;Woma_00000095;Woma_00000662;Woma_00000663;Woma_00002457;Woma_00002458;Woma_00003367;Woma_00003369;Woma_00004159;Woma_00004162;Woma_00004599;Woma_00004999;Woma_00005173;Woma_00008269;Woma_00011324;Woma_00011913;Woma_00013687;Woma_00015314
GO:0048808	Biological Process	male genitalia morphogenesis	5	28	0.00157358	0.0191147	Woma_00000094;Woma_00000095;Woma_00004553;Woma_00004565;Woma_00004567
GO:0060537	Biological Process	muscle tissue development	17	243	0.00158887	0.019161	Woma_00000094;Woma_00000095;Woma_00000127;Woma_00000130;Woma_00001069;Woma_00004999;Woma_00005980;Woma_00006253;Woma_00007183;Woma_00007184;Woma_00007185;Woma_00007407;Woma_00011324;Woma_00011441;Woma_00011907;Woma_00012719;Woma_00013687
GO:0007446	Biological Process	imaginal disc growth	6	41	0.00158941	0.019161	Woma_00000094;Woma_00000095;Woma_00009258;Woma_00012825;Woma_00012827;Woma_00012828
GO:0060071	Biological Process	Wnt signaling pathway, planar cell polarity pathway	6	41	0.00158941	0.019161	Woma_00004159;Woma_00004162;Woma_00004599;Woma_00009431;Woma_00011324;Woma_00014099
GO:0003231	Biological Process	cardiac ventricle development	8	71	0.00159851	0.0192223	Woma_00000094;Woma_00000662;Woma_00000663;Woma_00000891;Woma_00004599;Woma_00004999;Woma_00007601;Woma_00013687
GO:0048857	Biological Process	neural nucleus development	4	17	0.00161726	0.0193506	Woma_00000127;Woma_00000130;Woma_00002457;Woma_00015314
GO:0060603	Biological Process	mammary gland duct morphogenesis	4	17	0.00161726	0.0193506	Woma_00005047;Woma_00005053;Woma_00007601;Woma_00008269
GO:0022402	Biological Process	cell cycle process	49	1030	0.00162591	0.0194055	Woma_00000094;Woma_00000095;Woma_00000570;Woma_00000820;Woma_00001196;Woma_00001684;Woma_00002001;Woma_00002271;Woma_00003018;Woma_00003045;Woma_00003367;Woma_00003369;Woma_00003573;Woma_00003906;Woma_00003931;Woma_00004159;Woma_00004162;Woma_00004599;Woma_00004862;Woma_00005173;Woma_00005574;Woma_00006191;Woma_00006451;Woma_00006584;Woma_00006632;Woma_00006704;Woma_00006965;Woma_00007006;Woma_00…
GO:0045786	Biological Process	negative regulation of cell cycle	22	355	0.00168962	0.0201158	Woma_00000094;Woma_00002271;Woma_00003367;Woma_00003369;Woma_00003573;Woma_00003931;Woma_00004159;Woma_00004162;Woma_00004286;Woma_00005574;Woma_00006451;Woma_00006584;Woma_00007006;Woma_00007407;Woma_00010202;Woma_00010206;Woma_00012386;Woma_00012387;Woma_00012629;Woma_00014396;Woma_00015590;Woma_00015623
GO:0007052	Biological Process	mitotic spindle organization	11	124	0.0016984	0.0201685	Woma_00000570;Woma_00000820;Woma_00001196;Woma_00001684;Woma_00002001;Woma_00003931;Woma_00004862;Woma_00006704;Woma_00006965;Woma_00007006;Woma_00011309
GO:0009798	Biological Process	axis specification	19	288	0.00170669	0.0201685	Woma_00000094;Woma_00000095;Woma_00000891;Woma_00003344;Woma_00003367;Woma_00003369;Woma_00003931;Woma_00004058;Woma_00004159;Woma_00008269;Woma_00009431;Woma_00011324;Woma_00011409;Woma_00011537;Woma_00012719;Woma_00013381;Woma_00013687;Woma_00014099;Woma_00014424
GO:0051961	Biological Process	negative regulation of nervous system development	19	288	0.00170669	0.0201685	Woma_00000094;Woma_00000095;Woma_00000198;Woma_00000662;Woma_00000663;Woma_00001684;Woma_00002457;Woma_00004286;Woma_00004484;Woma_00007006;Woma_00007407;Woma_00007601;Woma_00009431;Woma_00010206;Woma_00012893;Woma_00013533;Woma_00013687;Woma_00014099;Woma_00015314
GO:0016477	Biological Process	cell migration	40	797	0.00174233	0.0205389	Woma_00000094;Woma_00000095;Woma_00000096;Woma_00000127;Woma_00000130;Woma_00000662;Woma_00000663;Woma_00001684;Woma_00002457;Woma_00003367;Woma_00003369;Woma_00004162;Woma_00004484;Woma_00004553;Woma_00004565;Woma_00004567;Woma_00004599;Woma_00004862;Woma_00004999;Woma_00005047;Woma_00005053;Woma_00005173;Woma_00005665;Woma_00005667;Woma_00005841;Woma_00007115;Woma_00007601;Woma_00008200;Woma_00…
GO:0060415	Biological Process	muscle tissue morphogenesis	6	42	0.00180653	0.0212433	Woma_00000094;Woma_00001069;Woma_00004599;Woma_00004999;Woma_00012719;Woma_00013687
GO:1901991	Biological Process	negative regulation of mitotic cell cycle phase transition	11	125	0.00181182	0.0212534	Woma_00002271;Woma_00003573;Woma_00003931;Woma_00006584;Woma_00007006;Woma_00007407;Woma_00010206;Woma_00012386;Woma_00012387;Woma_00015590;Woma_00015623
GO:0016233	Biological Process	telomere capping	5	29	0.00185351	0.0216892	Woma_00003931;Woma_00005238;Woma_00010206;Woma_00011306;Woma_00015623
GO:1902850	Biological Process	microtubule cytoskeleton organization involved in mitosis	14	185	0.00196343	0.0229194	Woma_00000570;Woma_00000820;Woma_00001196;Woma_00001684;Woma_00002001;Woma_00003931;Woma_00004599;Woma_00004862;Woma_00006704;Woma_00007006;Woma_00011309;Woma_00011409;Woma_00013381;Woma_00014424
GO:0007507	Biological Process	heart development	24	406	0.00198655	0.0231329	Woma_00000094;Woma_00000095;Woma_00000662;Woma_00000663;Woma_00000891;Woma_00001069;Woma_00002457;Woma_00004159;Woma_00004599;Woma_00004999;Woma_00005447;Woma_00005530;Woma_00005841;Woma_00006253;Woma_00007006;Woma_00007601;Woma_00008269;Woma_00011324;Woma_00011537;Woma_00011907;Woma_00012719;Woma_00013687;Woma_00015314;Woma_00015623
GO:0009792	Biological Process	embryo development ending in birth or egg hatching	39	778	0.00204003	0.0235516	Woma_00000094;Woma_00000095;Woma_00000130;Woma_00000662;Woma_00000663;Woma_00001967;Woma_00002457;Woma_00003018;Woma_00003346;Woma_00003367;Woma_00003369;Woma_00004087;Woma_00004159;Woma_00004162;Woma_00004599;Woma_00005173;Woma_00005530;Woma_00005841;Woma_00006632;Woma_00007073;Woma_00007183;Woma_00007184;Woma_00007331;Woma_00008269;Woma_00010141;Woma_00010206;Woma_00010736;Woma_00010833;Woma_00…
GO:0007443	Biological Process	Malpighian tubule morphogenesis	6	43	0.0020454	0.0235516	Woma_00000094;Woma_00000095;Woma_00002457;Woma_00004159;Woma_00005173;Woma_00015314
GO:0007455	Biological Process	eye-antennal disc morphogenesis	6	43	0.0020454	0.0235516	Woma_00000094;Woma_00000095;Woma_00007573;Woma_00008200;Woma_00008269;Woma_00013210
GO:0009954	Biological Process	proximal/distal pattern formation	6	43	0.0020454	0.0235516	Woma_00000094;Woma_00000095;Woma_00008269;Woma_00009431;Woma_00012907;Woma_00014099
GO:0042127	Biological Process	regulation of cell proliferation	40	804	0.00204711	0.0235516	Woma_00000094;Woma_00000095;Woma_00000662;Woma_00000663;Woma_00000891;Woma_00001684;Woma_00001967;Woma_00002457;Woma_00004159;Woma_00004162;Woma_00004999;Woma_00005047;Woma_00005053;Woma_00005173;Woma_00005574;Woma_00005980;Woma_00006704;Woma_00007006;Woma_00007115;Woma_00007407;Woma_00007601;Woma_00008269;Woma_00010206;Woma_00010587;Woma_00010736;Woma_00010833;Woma_00011441;Woma_00011907;Woma_00…
GO:0048584	Biological Process	positive regulation of response to stimulus	52	1123	0.00208388	0.0239029	Woma_00000094;Woma_00000095;Woma_00000662;Woma_00000663;Woma_00000891;Woma_00001021;Woma_00001684;Woma_00002271;Woma_00002457;Woma_00002805;Woma_00003367;Woma_00003369;Woma_00004087;Woma_00004159;Woma_00004162;Woma_00004484;Woma_00004599;Woma_00004854;Woma_00005047;Woma_00005053;Woma_00005173;Woma_00005662;Woma_00005665;Woma_00005667;Woma_00005841;Woma_00005980;Woma_00006385;Woma_00006451;Woma_00…
GO:0032204	Biological Process	regulation of telomere maintenance	7	58	0.00208763	0.0239029	Woma_00003931;Woma_00005238;Woma_00010206;Woma_00011306;Woma_00011907;Woma_00012719;Woma_00015623
GO:0007391	Biological Process	dorsal closure	10	109	0.00212587	0.0242826	Woma_00000094;Woma_00000095;Woma_00004087;Woma_00004159;Woma_00005173;Woma_00005530;Woma_00010736;Woma_00012893;Woma_00013380;Woma_00013687
GO:0044818	Biological Process	mitotic G2/M transition checkpoint	5	30	0.00216821	0.0243695	Woma_00003573;Woma_00010206;Woma_00012386;Woma_00012387;Woma_00015623
GO:0048841	Biological Process	regulation of axon extension involved in axon guidance	5	30	0.00216821	0.0243695	Woma_00002457;Woma_00004484;Woma_00009431;Woma_00014099;Woma_00015314
GO:0060972	Biological Process	left/right pattern formation	5	30	0.00216821	0.0243695	Woma_00000094;Woma_00004599;Woma_00011409;Woma_00013381;Woma_00014424
GO:0048870	Biological Process	cell motility	42	859	0.00218523	0.0243695	Woma_00000094;Woma_00000095;Woma_00000096;Woma_00000127;Woma_00000130;Woma_00000662;Woma_00000663;Woma_00001684;Woma_00002457;Woma_00003367;Woma_00003369;Woma_00003906;Woma_00004162;Woma_00004484;Woma_00004553;Woma_00004565;Woma_00004567;Woma_00004599;Woma_00004862;Woma_00004999;Woma_00005047;Woma_00005053;Woma_00005173;Woma_00005665;Woma_00005667;Woma_00005841;Woma_00005980;Woma_00007115;Woma_00…
GO:0035405	Biological Process	histone-threonine phosphorylation	3	9	0.00221295	0.0243695	Woma_00011309;Woma_00012386;Woma_00012387
GO:0035988	Biological Process	chondrocyte proliferation	3	9	0.00221295	0.0243695	Woma_00005047;Woma_00005053;Woma_00012719
GO:0045571	Biological Process	negative regulation of imaginal disc growth	3	9	0.00221295	0.0243695	Woma_00012825;Woma_00012827;Woma_00012828
GO:0048505	Biological Process	regulation of timing of cell differentiation	3	9	0.00221295	0.0243695	Woma_00000094;Woma_00002457;Woma_00015314
GO:0048840	Biological Process	otolith development	3	9	0.00221295	0.0243695	Woma_00000662;Woma_00000663;Woma_00004599
GO:0048843	Biological Process	negative regulation of axon extension involved in axon guidance	3	9	0.00221295	0.0243695	Woma_00004484;Woma_00009431;Woma_00014099
GO:0048866	Biological Process	stem cell fate specification	3	9	0.00221295	0.0243695	Woma_00002457;Woma_00004999;Woma_00015314
GO:0060973	Biological Process	cell migration involved in heart development	3	9	0.00221295	0.0243695	Woma_00000094;Woma_00004999;Woma_00005841
GO:0072102	Biological Process	glomerulus morphogenesis	3	9	0.00221295	0.0243695	Woma_00000094;Woma_00000127;Woma_00000130
GO:0090597	Biological Process	nematode male tail mating organ morphogenesis	3	9	0.00221295	0.0243695	Woma_00004553;Woma_00004565;Woma_00004567
GO:1902668	Biological Process	negative regulation of axon guidance	3	9	0.00221295	0.0243695	Woma_00004484;Woma_00009431;Woma_00014099
GO:0010720	Biological Process	positive regulation of cell development	25	433	0.00221494	0.0243695	Woma_00000094;Woma_00000095;Woma_00000891;Woma_00001684;Woma_00001791;Woma_00002457;Woma_00002671;Woma_00003931;Woma_00004159;Woma_00004484;Woma_00004599;Woma_00005047;Woma_00005053;Woma_00005173;Woma_00005980;Woma_00006253;Woma_00007073;Woma_00007601;Woma_00009431;Woma_00011209;Woma_00011913;Woma_00012588;Woma_00013687;Woma_00014099;Woma_00015314
GO:0051347	Biological Process	positive regulation of transferase activity	19	295	0.00224567	0.0246509	Woma_00003931;Woma_00004087;Woma_00004599;Woma_00005047;Woma_00005053;Woma_00005238;Woma_00005574;Woma_00005665;Woma_00005667;Woma_00005980;Woma_00006965;Woma_00007006;Woma_00007601;Woma_00010206;Woma_00011306;Woma_00011913;Woma_00013000;Woma_00013381;Woma_00015623
GO:0048565	Biological Process	digestive tract development	16	230	0.00229365	0.0250673	Woma_00000094;Woma_00000095;Woma_00002449;Woma_00002457;Woma_00002458;Woma_00004058;Woma_00004159;Woma_00004599;Woma_00004999;Woma_00005173;Woma_00005841;Woma_00011409;Woma_00011907;Woma_00011913;Woma_00013687;Woma_00015314
GO:0045667	Biological Process	regulation of osteoblast differentiation	7	59	0.00230671	0.0250673	Woma_00000094;Woma_00000662;Woma_00000663;Woma_00005047;Woma_00005053;Woma_00008269;Woma_00011907
GO:0010972	Biological Process	negative regulation of G2/M transition of mitotic cell cycle	6	44	0.0023074	0.0250673	Woma_00003573;Woma_00003931;Woma_00010206;Woma_00012386;Woma_00012387;Woma_00015623
GO:0030539	Biological Process	male genitalia development	6	44	0.0023074	0.0250673	Woma_00000094;Woma_00000095;Woma_00004162;Woma_00004553;Woma_00004565;Woma_00004567
GO:0022414	Biological Process	reproductive process	74	1742	0.0023098	0.0250673	Woma_00000094;Woma_00000095;Woma_00000570;Woma_00000662;Woma_00000663;Woma_00000891;Woma_00001684;Woma_00002001;Woma_00002271;Woma_00002449;Woma_00002457;Woma_00002458;Woma_00003018;Woma_00003045;Woma_00003344;Woma_00003367;Woma_00003369;Woma_00003573;Woma_00003906;Woma_00003931;Woma_00004082;Woma_00004159;Woma_00004162;Woma_00004484;Woma_00004553;Woma_00004565;Woma_00004567;Woma_00004599;Woma_00…
GO:0007088	Biological Process	regulation of mitotic nuclear division	13	168	0.00231668	0.0250852	Woma_00000820;Woma_00001196;Woma_00002001;Woma_00002271;Woma_00003931;Woma_00006965;Woma_00007006;Woma_00010202;Woma_00012386;Woma_00012387;Woma_00013000;Woma_00014299;Woma_00015590
GO:1903055	Biological Process	positive regulation of extracellular matrix organization	11	129	0.00232904	0.025162	Woma_00000127;Woma_00000130;Woma_00002809;Woma_00005047;Woma_00005053;Woma_00006385;Woma_00007183;Woma_00007184;Woma_00007185;Woma_00008200;Woma_00011907
GO:0051094	Biological Process	positive regulation of developmental process	41	836	0.00234138	0.0252383	Woma_00000094;Woma_00000095;Woma_00000662;Woma_00000663;Woma_00000891;Woma_00001684;Woma_00001791;Woma_00002457;Woma_00002671;Woma_00003573;Woma_00003931;Woma_00004159;Woma_00004162;Woma_00004484;Woma_00004599;Woma_00004999;Woma_00005047;Woma_00005053;Woma_00005173;Woma_00005574;Woma_00005662;Woma_00005665;Woma_00005667;Woma_00005980;Woma_00006253;Woma_00007073;Woma_00007407;Woma_00007601;Woma_00…
GO:0051270	Biological Process	regulation of cellular component movement	26	459	0.00236381	0.0254229	Woma_00000094;Woma_00000662;Woma_00000663;Woma_00002457;Woma_00004484;Woma_00004553;Woma_00004565;Woma_00004567;Woma_00004599;Woma_00004862;Woma_00004999;Woma_00005047;Woma_00005053;Woma_00005665;Woma_00005667;Woma_00007601;Woma_00008269;Woma_00008609;Woma_00009431;Woma_00011409;Woma_00011907;Woma_00011913;Woma_00013381;Woma_00014099;Woma_00014424;Woma_00015314
GO:0040011	Biological Process	locomotion	58	1294	0.00237433	0.0254788	Woma_00000094;Woma_00000095;Woma_00000096;Woma_00000127;Woma_00000130;Woma_00000317;Woma_00000408;Woma_00000662;Woma_00000663;Woma_00001021;Woma_00001684;Woma_00002457;Woma_00003018;Woma_00003367;Woma_00003369;Woma_00003906;Woma_00004162;Woma_00004484;Woma_00004553;Woma_00004565;Woma_00004567;Woma_00004599;Woma_00004862;Woma_00004999;Woma_00005047;Woma_00005053;Woma_00005173;Woma_00005447;Woma_00…
GO:0010564	Biological Process	regulation of cell cycle process	28	509	0.0024755	0.026505	Woma_00000094;Woma_00000095;Woma_00000570;Woma_00000820;Woma_00001196;Woma_00002001;Woma_00002271;Woma_00003573;Woma_00003931;Woma_00004159;Woma_00005574;Woma_00006584;Woma_00006704;Woma_00006965;Woma_00007006;Woma_00007407;Woma_00010202;Woma_00010206;Woma_00010587;Woma_00011409;Woma_00011907;Woma_00012386;Woma_00012387;Woma_00012629;Woma_00013000;Woma_00014299;Woma_00015590;Woma_00015623
GO:0051674	Biological Process	localization of cell	42	865	0.00248954	0.0265958	Woma_00000094;Woma_00000095;Woma_00000096;Woma_00000127;Woma_00000130;Woma_00000662;Woma_00000663;Woma_00001684;Woma_00002457;Woma_00003367;Woma_00003369;Woma_00003906;Woma_00004162;Woma_00004484;Woma_00004553;Woma_00004565;Woma_00004567;Woma_00004599;Woma_00004862;Woma_00004999;Woma_00005047;Woma_00005053;Woma_00005173;Woma_00005665;Woma_00005667;Woma_00005841;Woma_00005980;Woma_00007115;Woma_00…
GO:0010569	Biological Process	regulation of double-strand break repair via homologous recombination	4	19	0.00250716	0.026665	Woma_00005879;Woma_00012386;Woma_00012387;Woma_00012719
GO:0045198	Biological Process	establishment of epithelial cell apical/basal polarity	4	19	0.00250716	0.026665	Woma_00005841;Woma_00012825;Woma_00012827;Woma_00012828
GO:0001657	Biological Process	ureteric bud development	6	45	0.00259389	0.0273444	Woma_00004159;Woma_00004162;Woma_00005841;Woma_00007601;Woma_00008269;Woma_00011913
GO:0035329	Biological Process	hippo signaling	6	45	0.00259389	0.0273444	Woma_00005841;Woma_00009258;Woma_00012825;Woma_00012827;Woma_00012828;Woma_00012893
GO:0072163	Biological Process	mesonephric epithelium development	6	45	0.00259389	0.0273444	Woma_00004159;Woma_00004162;Woma_00005841;Woma_00007601;Woma_00008269;Woma_00011913
GO:0072164	Biological Process	mesonephric tubule development	6	45	0.00259389	0.0273444	Woma_00004159;Woma_00004162;Woma_00005841;Woma_00007601;Woma_00008269;Woma_00011913
GO:1901988	Biological Process	negative regulation of cell cycle phase transition	11	131	0.00262927	0.0276565	Woma_00002271;Woma_00003573;Woma_00003931;Woma_00006584;Woma_00007006;Woma_00007407;Woma_00010206;Woma_00012386;Woma_00012387;Woma_00015590;Woma_00015623
GO:0016358	Biological Process	dendrite development	20	323	0.0027473	0.0282884	Woma_00000198;Woma_00003367;Woma_00003369;Woma_00004484;Woma_00004553;Woma_00004565;Woma_00004567;Woma_00005980;Woma_00006253;Woma_00006944;Woma_00007331;Woma_00007407;Woma_00007578;Woma_00007601;Woma_00008200;Woma_00011913;Woma_00012588;Woma_00013210;Woma_00013687;Woma_00014099
GO:0032392	Biological Process	DNA geometric change	7	61	0.00279768	0.0282884	Woma_00003045;Woma_00005238;Woma_00010206;Woma_00010587;Woma_00011306;Woma_00012563;Woma_00015623
GO:0048806	Biological Process	genitalia development	9	95	0.00281909	0.0282884	Woma_00000094;Woma_00000095;Woma_00004162;Woma_00004553;Woma_00004565;Woma_00004567;Woma_00009431;Woma_00010736;Woma_00014099
GO:0002213	Biological Process	defense response to insect	2	3	0.00286667	0.0282884	Woma_00000094;Woma_00000095
GO:0003241	Biological Process	growth involved in heart morphogenesis	2	3	0.00286667	0.0282884	Woma_00000094;Woma_00012719
GO:0003273	Biological Process	cell migration involved in endocardial cushion formation	2	3	0.00286667	0.0282884	Woma_00000094;Woma_00005841
GO:0003357	Biological Process	noradrenergic neuron differentiation	2	3	0.00286667	0.0282884	Woma_00002457;Woma_00015314
GO:0009625	Biological Process	response to insect	2	3	0.00286667	0.0282884	Woma_00000094;Woma_00000095
GO:0021524	Biological Process	visceral motor neuron differentiation	2	3	0.00286667	0.0282884	Woma_00004999;Woma_00013687
GO:0021529	Biological Process	spinal cord oligodendrocyte cell differentiation	2	3	0.00286667	0.0282884	Woma_00002457;Woma_00015314
GO:0021530	Biological Process	spinal cord oligodendrocyte cell fate specification	2	3	0.00286667	0.0282884	Woma_00002457;Woma_00015314
GO:0021730	Biological Process	trigeminal sensory nucleus development	2	3	0.00286667	0.0282884	Woma_00000127;Woma_00000130
GO:0021740	Biological Process	principal sensory nucleus of trigeminal nerve development	2	3	0.00286667	0.0282884	Woma_00000127;Woma_00000130
GO:0030954	Biological Process	astral microtubule nucleation	2	3	0.00286667	0.0282884	Woma_00001684;Woma_00007006
GO:0031860	Biological Process	telomeric 3' overhang formation	2	3	0.00286667	0.0282884	Woma_00010206;Woma_00015623
GO:0035407	Biological Process	histone H3-T11 phosphorylation	2	3	0.00286667	0.0282884	Woma_00012386;Woma_00012387
GO:0036518	Biological Process	chemorepulsion of dopaminergic neuron axon	2	3	0.00286667	0.0282884	Woma_00009431;Woma_00014099
GO:0038063	Biological Process	collagen-activated tyrosine kinase receptor signaling pathway	2	3	0.00286667	0.0282884	Woma_00005047;Woma_00005053
GO:0038065	Biological Process	collagen-activated signaling pathway	2	3	0.00286667	0.0282884	Woma_00005047;Woma_00005053
GO:0048600	Biological Process	oocyte fate commitment	2	3	0.00286667	0.0282884	Woma_00007006;Woma_00007073
GO:0060164	Biological Process	regulation of timing of neuron differentiation	2	3	0.00286667	0.0282884	Woma_00002457;Woma_00015314
GO:0060708	Biological Process	spongiotrophoblast differentiation	2	3	0.00286667	0.0282884	Woma_00002457;Woma_00015314
GO:0061193	Biological Process	taste bud development	2	3	0.00286667	0.0282884	Woma_00002457;Woma_00015314
GO:0061194	Biological Process	taste bud morphogenesis	2	3	0.00286667	0.0282884	Woma_00002457;Woma_00015314
GO:0061195	Biological Process	taste bud formation	2	3	0.00286667	0.0282884	Woma_00002457;Woma_00015314
GO:0061443	Biological Process	endocardial cushion cell differentiation	2	3	0.00286667	0.0282884	Woma_00000662;Woma_00000663
GO:0061549	Biological Process	sympathetic ganglion development	2	3	0.00286667	0.0282884	Woma_00002457;Woma_00015314
GO:0071259	Biological Process	cellular response to magnetism	2	3	0.00286667	0.0282884	Woma_00002457;Woma_00015314
GO:0072070	Biological Process	loop of Henle development	2	3	0.00286667	0.0282884	Woma_00000662;Woma_00000663
GO:2000048	Biological Process	negative regulation of cell-cell adhesion mediated by cadherin	2	3	0.00286667	0.0282884	Woma_00000094;Woma_00000095
GO:0040007	Biological Process	growth	47	1005	0.00288916	0.0283438	Woma_00000094;Woma_00000095;Woma_00000127;Woma_00000130;Woma_00000662;Woma_00000663;Woma_00001684;Woma_00002457;Woma_00002458;Woma_00003367;Woma_00003369;Woma_00003931;Woma_00004082;Woma_00004159;Woma_00004286;Woma_00004484;Woma_00004599;Woma_00004862;Woma_00004999;Woma_00005047;Woma_00005053;Woma_00006253;Woma_00007183;Woma_00007184;Woma_00007185;Woma_00007407;Woma_00007601;Woma_00008269;Woma_00…
GO:0001823	Biological Process	mesonephros development	6	46	0.00290628	0.0283438	Woma_00004159;Woma_00004162;Woma_00005841;Woma_00007601;Woma_00008269;Woma_00011913
GO:0010160	Biological Process	formation of organ boundary	6	46	0.00290628	0.0283438	Woma_00000094;Woma_00000095;Woma_00004484;Woma_00005173;Woma_00005980;Woma_00007601
GO:0009996	Biological Process	negative regulation of cell fate specification	5	32	0.00291174	0.0283438	Woma_00000094;Woma_00000095;Woma_00004159;Woma_00004286;Woma_00012893
GO:0045167	Biological Process	asymmetric protein localization involved in cell fate determination	5	32	0.00291174	0.0283438	Woma_00003931;Woma_00004087;Woma_00006965;Woma_00009431;Woma_00014099
GO:2000779	Biological Process	regulation of double-strand break repair	5	32	0.00291174	0.0283438	Woma_00005879;Woma_00010587;Woma_00012386;Woma_00012387;Woma_00012719
GO:0051241	Biological Process	negative regulation of multicellular organismal process	34	665	0.00291741	0.0283438	Woma_00000094;Woma_00000095;Woma_00000198;Woma_00000662;Woma_00000663;Woma_00001684;Woma_00002457;Woma_00004082;Woma_00004162;Woma_00004286;Woma_00004484;Woma_00005173;Woma_00005980;Woma_00007006;Woma_00007073;Woma_00007407;Woma_00007601;Woma_00008269;Woma_00009431;Woma_00010202;Woma_00010206;Woma_00010736;Woma_00011324;Woma_00011907;Woma_00012825;Woma_00012827;Woma_00012828;Woma_00012893;Woma_00…
GO:0048645	Biological Process	organ formation	8	78	0.00291966	0.0283438	Woma_00000094;Woma_00000095;Woma_00004159;Woma_00004484;Woma_00005173;Woma_00005980;Woma_00007601;Woma_00013687
GO:0008356	Biological Process	asymmetric cell division	12	153	0.00302261	0.0292716	Woma_00000094;Woma_00000095;Woma_00001684;Woma_00002457;Woma_00004162;Woma_00005980;Woma_00006584;Woma_00009431;Woma_00010202;Woma_00011342;Woma_00014099;Woma_00015314
GO:0010810	Biological Process	regulation of cell-substrate adhesion	9	96	0.00302772	0.0292716	Woma_00000094;Woma_00000662;Woma_00000663;Woma_00004159;Woma_00004565;Woma_00004567;Woma_00005047;Woma_00005053;Woma_00011913
GO:0007440	Biological Process	foregut morphogenesis	4	20	0.00305778	0.0292716	Woma_00000094;Woma_00000095;Woma_00002449;Woma_00004058
GO:0001952	Biological Process	regulation of cell-matrix adhesion	7	62	0.00307138	0.0292716	Woma_00000662;Woma_00000663;Woma_00004565;Woma_00004567;Woma_00005047;Woma_00005053;Woma_00011913
GO:0003279	Biological Process	cardiac septum development	7	62	0.00307138	0.0292716	Woma_00000094;Woma_00000662;Woma_00000663;Woma_00004599;Woma_00004999;Woma_00007601;Woma_00013687
GO:0003283	Biological Process	atrial septum development	3	10	0.00308862	0.0292716	Woma_00000094;Woma_00004999;Woma_00013687
GO:0007084	Biological Process	mitotic nuclear envelope reassembly	3	10	0.00308862	0.0292716	Woma_00003018;Woma_00011309;Woma_00011907
GO:0007144	Biological Process	female meiosis I	3	10	0.00308862	0.0292716	Woma_00003931;Woma_00005574;Woma_00013000
GO:0035225	Biological Process	determination of genital disc primordium	3	10	0.00308862	0.0292716	Woma_00004159;Woma_00005173;Woma_00008269
GO:0044806	Biological Process	G-quadruplex DNA unwinding	3	10	0.00308862	0.0292716	Woma_00005238;Woma_00010587;Woma_00011306
GO:0046602	Biological Process	regulation of mitotic centrosome separation	3	10	0.00308862	0.0292716	Woma_00012386;Woma_00012387;Woma_00013000
GO:0060413	Biological Process	atrial septum morphogenesis	3	10	0.00308862	0.0292716	Woma_00000094;Woma_00004999;Woma_00013687
GO:0003007	Biological Process	heart morphogenesis	13	174	0.00314914	0.0297861	Woma_00000094;Woma_00000662;Woma_00000663;Woma_00001069;Woma_00004159;Woma_00004599;Woma_00004999;Woma_00005530;Woma_00005841;Woma_00007601;Woma_00008269;Woma_00012719;Woma_00013687
GO:0048634	Biological Process	regulation of muscle organ development	9	97	0.00324834	0.0306638	Woma_00000094;Woma_00000127;Woma_00000130;Woma_00004999;Woma_00007185;Woma_00007407;Woma_00008269;Woma_00011324;Woma_00011441
GO:0031290	Biological Process	retinal ganglion cell axon guidance	5	33	0.00334549	0.0313951	Woma_00004162;Woma_00006253;Woma_00007601;Woma_00008269;Woma_00013687
GO:0048521	Biological Process	negative regulation of behavior	5	33	0.00334549	0.0313951	Woma_00000094;Woma_00004484;Woma_00007601;Woma_00009431;Woma_00014099
GO:0055008	Biological Process	cardiac muscle tissue morphogenesis	5	33	0.00334549	0.0313951	Woma_00000094;Woma_00001069;Woma_00004999;Woma_00012719;Woma_00013687
GO:0035567	Biological Process	non-canonical Wnt signaling pathway	7	63	0.00336509	0.0314616	Woma_00004159;Woma_00004162;Woma_00004599;Woma_00009431;Woma_00011324;Woma_00011409;Woma_00014099
GO:0055123	Biological Process	digestive system development	16	239	0.00336572	0.0314616	Woma_00000094;Woma_00000095;Woma_00002449;Woma_00002457;Woma_00002458;Woma_00004058;Woma_00004159;Woma_00004599;Woma_00004999;Woma_00005173;Woma_00005841;Woma_00011409;Woma_00011907;Woma_00011913;Woma_00013687;Woma_00015314
GO:0007160	Biological Process	cell-matrix adhesion	9	98	0.00348144	0.0324799	Woma_00000662;Woma_00000663;Woma_00004565;Woma_00004567;Woma_00005047;Woma_00005053;Woma_00008308;Woma_00008811;Woma_00011913
GO:1902749	Biological Process	regulation of cell cycle G2/M phase transition	10	117	0.00357625	0.0332994	Woma_00000820;Woma_00003573;Woma_00003931;Woma_00005574;Woma_00007006;Woma_00010206;Woma_00011907;Woma_00012386;Woma_00012387;Woma_00015623
GO:0042386	Biological Process	hemocyte differentiation	6	48	0.00361444	0.0335246	Woma_00000094;Woma_00000095;Woma_00000662;Woma_00000663;Woma_00004159;Woma_00005980
GO:0048581	Biological Process	negative regulation of post-embryonic development	6	48	0.00361444	0.0335246	Woma_00000094;Woma_00000095;Woma_00000662;Woma_00000663;Woma_00004082;Woma_00005980
GO:0044773	Biological Process	mitotic DNA damage checkpoint	7	64	0.00367976	0.0339213	Woma_00003573;Woma_00003931;Woma_00007407;Woma_00010206;Woma_00012386;Woma_00012387;Woma_00015623
GO:0000022	Biological Process	mitotic spindle elongation	4	21	0.00368555	0.0339213	Woma_00000570;Woma_00002001;Woma_00003931;Woma_00006704
GO:0007100	Biological Process	mitotic centrosome separation	4	21	0.00368555	0.0339213	Woma_00003931;Woma_00012386;Woma_00012387;Woma_00013000
GO:0070986	Biological Process	left/right axis specification	4	21	0.00368555	0.0339213	Woma_00000094;Woma_00011409;Woma_00013381;Woma_00014424
GO:0007059	Biological Process	chromosome segregation	19	309	0.00376037	0.0345434	Woma_00000570;Woma_00002001;Woma_00002271;Woma_00003018;Woma_00003367;Woma_00003369;Woma_00003573;Woma_00003931;Woma_00006191;Woma_00006704;Woma_00007006;Woma_00007349;Woma_00010587;Woma_00011309;Woma_00011342;Woma_00011907;Woma_00014299;Woma_00015590;Woma_00015623
GO:0007126	Biological Process	meiotic nuclear division	16	243	0.00396014	0.0363089	Woma_00000570;Woma_00001684;Woma_00002001;Woma_00002271;Woma_00003367;Woma_00003369;Woma_00003573;Woma_00003931;Woma_00005574;Woma_00007006;Woma_00010202;Woma_00011309;Woma_00011342;Woma_00011907;Woma_00013000;Woma_00015623
GO:1903046	Biological Process	meiotic cell cycle process	18	288	0.00400718	0.0366135	Woma_00000570;Woma_00001684;Woma_00002001;Woma_00002271;Woma_00003367;Woma_00003369;Woma_00003573;Woma_00003931;Woma_00005574;Woma_00006584;Woma_00007006;Woma_00010202;Woma_00010736;Woma_00011309;Woma_00011342;Woma_00011907;Woma_00013000;Woma_00015623
GO:0000018	Biological Process	regulation of DNA recombination	6	49	0.00401308	0.0366135	Woma_00003018;Woma_00005879;Woma_00012386;Woma_00012387;Woma_00012719;Woma_00015623
GO:0031102	Biological Process	neuron projection regeneration	7	65	0.00401631	0.0366135	Woma_00002457;Woma_00004484;Woma_00005047;Woma_00005053;Woma_00008609;Woma_00013687;Woma_00015314
GO:0033043	Biological Process	regulation of organelle organization	43	915	0.0040513	0.0368622	Woma_00000127;Woma_00000130;Woma_00000570;Woma_00000820;Woma_00000891;Woma_00001021;Woma_00001196;Woma_00002001;Woma_00002271;Woma_00002809;Woma_00003931;Woma_00004082;Woma_00004553;Woma_00004565;Woma_00004567;Woma_00004599;Woma_00004862;Woma_00005238;Woma_00006385;Woma_00006944;Woma_00006965;Woma_00007006;Woma_00007183;Woma_00007184;Woma_00007185;Woma_00008200;Woma_00010202;Woma_00010206;Woma_00…
GO:1902589	Biological Process	single-organism organelle organization	81	1983	0.00411014	0.0373266	Woma_00000094;Woma_00000095;Woma_00000096;Woma_00000127;Woma_00000130;Woma_00000570;Woma_00000820;Woma_00000891;Woma_00001021;Woma_00001196;Woma_00001684;Woma_00002001;Woma_00002107;Woma_00002271;Woma_00002805;Woma_00002809;Woma_00003346;Woma_00003367;Woma_00003369;Woma_00003573;Woma_00003727;Woma_00003906;Woma_00003931;Woma_00004082;Woma_00004553;Woma_00004565;Woma_00004567;Woma_00004599;Woma_00…
GO:0000733	Biological Process	DNA strand renaturation	3	11	0.0041493	0.0373984	Woma_00005238;Woma_00011306;Woma_00012563
GO:0001840	Biological Process	neural plate development	3	11	0.0041493	0.0373984	Woma_00000094;Woma_00004599;Woma_00008269
GO:0007445	Biological Process	determination of imaginal disc primordium	3	11	0.0041493	0.0373984	Woma_00004159;Woma_00005173;Woma_00008269
GO:0060579	Biological Process	ventral spinal cord interneuron fate commitment	3	11	0.0041493	0.0373984	Woma_00002457;Woma_00005530;Woma_00015314
GO:0045778	Biological Process	positive regulation of ossification	5	35	0.00434928	0.0390538	Woma_00000662;Woma_00000663;Woma_00005047;Woma_00005053;Woma_00011907
GO:0090162	Biological Process	establishment of epithelial cell polarity	5	35	0.00434928	0.0390538	Woma_00004599;Woma_00005841;Woma_00012825;Woma_00012827;Woma_00012828
GO:0046668	Biological Process	regulation of retinal cell programmed cell death	4	22	0.00439532	0.0393932	Woma_00002671;Woma_00004159;Woma_00005173;Woma_00013210
GO:0035215	Biological Process	genital disc development	6	50	0.00444336	0.0397494	Woma_00000094;Woma_00000095;Woma_00004159;Woma_00005173;Woma_00008269;Woma_00010736
GO:0001934	Biological Process	positive regulation of protein phosphorylation	23	409	0.00456759	0.0407845	Woma_00000094;Woma_00004087;Woma_00004159;Woma_00004484;Woma_00004599;Woma_00005047;Woma_00005053;Woma_00005574;Woma_00005665;Woma_00005667;Woma_00005980;Woma_00006965;Woma_00007006;Woma_00007601;Woma_00009431;Woma_00010206;Woma_00010736;Woma_00011907;Woma_00011913;Woma_00013381;Woma_00013687;Woma_00014099;Woma_00015623
GO:0010623	Biological Process	developmental programmed cell death	11	141	0.00463371	0.0412979	Woma_00000094;Woma_00000095;Woma_00000127;Woma_00000662;Woma_00000663;Woma_00002671;Woma_00004159;Woma_00004286;Woma_00005173;Woma_00007115;Woma_00013210
GO:0048522	Biological Process	positive regulation of cellular process	104	2676	0.00465356	0.0413976	Woma_00000094;Woma_00000095;Woma_00000127;Woma_00000130;Woma_00000570;Woma_00000662;Woma_00000663;Woma_00000891;Woma_00001006;Woma_00001021;Woma_00001684;Woma_00001791;Woma_00001967;Woma_00002271;Woma_00002281;Woma_00002457;Woma_00002458;Woma_00002671;Woma_00002805;Woma_00002809;Woma_00003344;Woma_00003367;Woma_00003369;Woma_00003931;Woma_00004058;Woma_00004082;Woma_00004087;Woma_00004159;Woma_00…
GO:0051240	Biological Process	positive regulation of multicellular organismal process	43	923	0.00474171	0.0421035	Woma_00000094;Woma_00000095;Woma_00000662;Woma_00000663;Woma_00000891;Woma_00001684;Woma_00001791;Woma_00002457;Woma_00002671;Woma_00003367;Woma_00003369;Woma_00003573;Woma_00003931;Woma_00004159;Woma_00004162;Woma_00004484;Woma_00004599;Woma_00004999;Woma_00005047;Woma_00005053;Woma_00005173;Woma_00005574;Woma_00005665;Woma_00005667;Woma_00005980;Woma_00006253;Woma_00007073;Woma_00007601;Woma_00…
GO:0000819	Biological Process	sister chromatid segregation	14	204	0.0047785	0.0423516	Woma_00000570;Woma_00002001;Woma_00002271;Woma_00003931;Woma_00006191;Woma_00006704;Woma_00007006;Woma_00007349;Woma_00010587;Woma_00011309;Woma_00011342;Woma_00014299;Woma_00015590;Woma_00015623
GO:0006997	Biological Process	nucleus organization	11	142	0.00488726	0.0429276	Woma_00003018;Woma_00005530;Woma_00007006;Woma_00009621;Woma_00010202;Woma_00011309;Woma_00011790;Woma_00011907;Woma_00012386;Woma_00012387;Woma_00012563
GO:0016043	Biological Process	cellular component organization	142	3856	0.00489054	0.0429276	Woma_00000094;Woma_00000095;Woma_00000096;Woma_00000127;Woma_00000130;Woma_00000198;Woma_00000317;Woma_00000408;Woma_00000570;Woma_00000662;Woma_00000663;Woma_00000820;Woma_00000891;Woma_00001001;Woma_00001021;Woma_00001069;Woma_00001196;Woma_00001684;Woma_00001791;Woma_00002001;Woma_00002107;Woma_00002271;Woma_00002356;Woma_00002457;Woma_00002805;Woma_00002809;Woma_00003018;Woma_00003045;Woma_00…
GO:0007062	Biological Process	sister chromatid cohesion	6	51	0.00490673	0.0429276	Woma_00002271;Woma_00007006;Woma_00007349;Woma_00010587;Woma_00011342;Woma_00015623
GO:0045445	Biological Process	myoblast differentiation	6	51	0.00490673	0.0429276	Woma_00000094;Woma_00000662;Woma_00000663;Woma_00002457;Woma_00011324;Woma_00013687
GO:0003208	Biological Process	cardiac ventricle morphogenesis	5	36	0.00492421	0.0429276	Woma_00000094;Woma_00000662;Woma_00000663;Woma_00004999;Woma_00013687
GO:0048665	Biological Process	neuron fate specification	5	36	0.00492421	0.0429276	Woma_00001791;Woma_00002457;Woma_00004999;Woma_00013687;Woma_00015314
GO:0072395	Biological Process	signal transduction involved in cell cycle checkpoint	5	36	0.00492421	0.0429276	Woma_00003931;Woma_00007006;Woma_00007407;Woma_00012386;Woma_00012387
GO:0072401	Biological Process	signal transduction involved in DNA integrity checkpoint	5	36	0.00492421	0.0429276	Woma_00003931;Woma_00007006;Woma_00007407;Woma_00012386;Woma_00012387
GO:0072422	Biological Process	signal transduction involved in DNA damage checkpoint	5	36	0.00492421	0.0429276	Woma_00003931;Woma_00007006;Woma_00007407;Woma_00012386;Woma_00012387
GO:0010647	Biological Process	positive regulation of cell communication	44	952	0.00493981	0.0429853	Woma_00000094;Woma_00000095;Woma_00000662;Woma_00000663;Woma_00000891;Woma_00001021;Woma_00001684;Woma_00002271;Woma_00002457;Woma_00002805;Woma_00003367;Woma_00003369;Woma_00004087;Woma_00004159;Woma_00004162;Woma_00004484;Woma_00004599;Woma_00004854;Woma_00005173;Woma_00005662;Woma_00005665;Woma_00005667;Woma_00005841;Woma_00005980;Woma_00006385;Woma_00006451;Woma_00007185;Woma_00007601;Woma_00…
GO:0030278	Biological Process	regulation of ossification	8	85	0.00496909	0.0431617	Woma_00000094;Woma_00000662;Woma_00000663;Woma_00005047;Woma_00005053;Woma_00008269;Woma_00010833;Woma_00011907
GO:0044700	Biological Process	single organism signaling	107	2774	0.00508049	0.0440493	Woma_00000094;Woma_00000095;Woma_00000127;Woma_00000130;Woma_00000408;Woma_00000570;Woma_00000662;Woma_00000663;Woma_00000891;Woma_00001006;Woma_00001021;Woma_00001069;Woma_00001402;Woma_00001684;Woma_00002107;Woma_00002271;Woma_00002457;Woma_00002805;Woma_00003344;Woma_00003346;Woma_00003367;Woma_00003369;Woma_00003931;Woma_00004082;Woma_00004087;Woma_00004159;Woma_00004162;Woma_00004484;Woma_00…
GO:0035150	Biological Process	regulation of tube size	10	123	0.00510908	0.0442171	Woma_00001021;Woma_00004162;Woma_00005841;Woma_00011365;Woma_00011873;Woma_00012825;Woma_00012827;Woma_00012828;Woma_00013038;Woma_00013381
GO:0003206	Biological Process	cardiac chamber morphogenesis	7	68	0.00516684	0.0442918	Woma_00000094;Woma_00000662;Woma_00000663;Woma_00004599;Woma_00004999;Woma_00007601;Woma_00013687
GO:0035088	Biological Process	establishment or maintenance of apical/basal cell polarity	7	68	0.00516684	0.0442918	Woma_00004599;Woma_00005841;Woma_00008200;Woma_00011324;Woma_00012825;Woma_00012827;Woma_00012828
GO:0061245	Biological Process	establishment or maintenance of bipolar cell polarity	7	68	0.00516684	0.0442918	Woma_00004599;Woma_00005841;Woma_00008200;Woma_00011324;Woma_00012825;Woma_00012827;Woma_00012828
GO:0070252	Biological Process	actin-mediated cell contraction	7	68	0.00516684	0.0442918	Woma_00004087;Woma_00005185;Woma_00005190;Woma_00005191;Woma_00008308;Woma_00008609;Woma_00008811
GO:0014019	Biological Process	neuroblast development	4	23	0.00519175	0.0442918	Woma_00000094;Woma_00000095;Woma_00004159;Woma_00004999
GO:0030859	Biological Process	polarized epithelial cell differentiation	4	23	0.00519175	0.0442918	Woma_00005841;Woma_00012825;Woma_00012827;Woma_00012828
GO:0060443	Biological Process	mammary gland morphogenesis	4	23	0.00519175	0.0442918	Woma_00005047;Woma_00005053;Woma_00007601;Woma_00008269
GO:2000279	Biological Process	negative regulation of DNA biosynthetic process	4	23	0.00519175	0.0442918	Woma_00005238;Woma_00011306;Woma_00012386;Woma_00012387
GO:0048568	Biological Process	embryonic organ development	20	342	0.00522908	0.044531	Woma_00000094;Woma_00000095;Woma_00000662;Woma_00000663;Woma_00001001;Woma_00001967;Woma_00002457;Woma_00004159;Woma_00004162;Woma_00004599;Woma_00004999;Woma_00005530;Woma_00007006;Woma_00007325;Woma_00007601;Woma_00008200;Woma_00008269;Woma_00011409;Woma_00013687;Woma_00015314
GO:0022604	Biological Process	regulation of cell morphogenesis	24	439	0.00539074	0.0453309	Woma_00000094;Woma_00002457;Woma_00004162;Woma_00004484;Woma_00004553;Woma_00004565;Woma_00004567;Woma_00004599;Woma_00004999;Woma_00005185;Woma_00005190;Woma_00005191;Woma_00007601;Woma_00008308;Woma_00008811;Woma_00009431;Woma_00011309;Woma_00011913;Woma_00012588;Woma_00012893;Woma_00013533;Woma_00013687;Woma_00014099;Woma_00015314
GO:0040019	Biological Process	positive regulation of embryonic development	6	52	0.00540466	0.0453309	Woma_00000094;Woma_00003573;Woma_00004159;Woma_00004162;Woma_00005574;Woma_00006253
GO:0035154	Biological Process	terminal cell fate specification, open tracheal system	3	12	0.00540552	0.0453309	Woma_00000094;Woma_00000095;Woma_00004286
GO:0042684	Biological Process	cardioblast cell fate commitment	3	12	0.00540552	0.0453309	Woma_00000094;Woma_00000095;Woma_00004999
GO:0045760	Biological Process	positive regulation of action potential	3	12	0.00540552	0.0453309	Woma_00005238;Woma_00008609;Woma_00011306
GO:0048484	Biological Process	enteric nervous system development	3	12	0.00540552	0.0453309	Woma_00002457;Woma_00011913;Woma_00015314
GO:0060912	Biological Process	cardiac cell fate specification	3	12	0.00540552	0.0453309	Woma_00000094;Woma_00000095;Woma_00006253
GO:0097154	Biological Process	GABAergic neuron differentiation	3	12	0.00540552	0.0453309	Woma_00002457;Woma_00013687;Woma_00015314
GO:0051983	Biological Process	regulation of chromosome segregation	10	124	0.00540826	0.0453309	Woma_00002271;Woma_00003018;Woma_00003367;Woma_00003369;Woma_00003931;Woma_00007006;Woma_00010587;Woma_00011907;Woma_00014299;Woma_00015590
GO:0060485	Biological Process	mesenchyme development	11	144	0.00542731	0.045411	Woma_00000094;Woma_00000662;Woma_00000663;Woma_00004599;Woma_00004999;Woma_00005841;Woma_00007331;Woma_00007601;Woma_00011913;Woma_00012907;Woma_00013687
GO:0023052	Biological Process	signaling	107	2781	0.00553087	0.0456246	Woma_00000094;Woma_00000095;Woma_00000127;Woma_00000130;Woma_00000408;Woma_00000570;Woma_00000662;Woma_00000663;Woma_00000891;Woma_00001006;Woma_00001021;Woma_00001069;Woma_00001402;Woma_00001684;Woma_00002107;Woma_00002271;Woma_00002457;Woma_00002805;Woma_00003344;Woma_00003346;Woma_00003367;Woma_00003369;Woma_00003931;Woma_00004082;Woma_00004087;Woma_00004159;Woma_00004162;Woma_00004484;Woma_00…
GO:0030326	Biological Process	embryonic limb morphogenesis	7	69	0.00560052	0.0456246	Woma_00000094;Woma_00000662;Woma_00000663;Woma_00003346;Woma_00004162;Woma_00008269;Woma_00010833
GO:0003192	Biological Process	mitral valve formation	2	4	0.00561489	0.0456246	Woma_00000094;Woma_00005841
GO:0010767	Biological Process	regulation of transcription from RNA polymerase II promoter in response to UV-induced DNA damage	2	4	0.00561489	0.0456246	Woma_00012386;Woma_00012387
GO:0031991	Biological Process	regulation of actomyosin contractile ring contraction	2	4	0.00561489	0.0456246	Woma_00000570;Woma_00003931
GO:0042427	Biological Process	serotonin biosynthetic process	2	4	0.00561489	0.0456246	Woma_00002457;Woma_00015314
GO:0042480	Biological Process	negative regulation of eye photoreceptor cell development	2	4	0.00561489	0.0456246	Woma_00000094;Woma_00000095
GO:0042492	Biological Process	gamma-delta T cell differentiation	2	4	0.00561489	0.0456246	Woma_00000662;Woma_00000663
GO:0045316	Biological Process	negative regulation of compound eye photoreceptor development	2	4	0.00561489	0.0456246	Woma_00000094;Woma_00000095
GO:0045606	Biological Process	positive regulation of epidermal cell differentiation	2	4	0.00561489	0.0456246	Woma_00000094;Woma_00008269
GO:0046629	Biological Process	gamma-delta T cell activation	2	4	0.00561489	0.0456246	Woma_00000662;Woma_00000663
GO:0060288	Biological Process	formation of a compartment boundary	2	4	0.00561489	0.0456246	Woma_00000094;Woma_00000095
GO:0061156	Biological Process	pulmonary artery morphogenesis	2	4	0.00561489	0.0456246	Woma_00000662;Woma_00000663
GO:1900246	Biological Process	positive regulation of RIG-I signaling pathway	2	4	0.00561489	0.0456246	Woma_00003367;Woma_00003369
GO:1901162	Biological Process	primary amino compound biosynthetic process	2	4	0.00561489	0.0456246	Woma_00002457;Woma_00015314
GO:1902498	Biological Process	regulation of protein autoubiquitination	2	4	0.00561489	0.0456246	Woma_00005665;Woma_00005667
GO:1990428	Biological Process	miRNA transport	2	4	0.00561489	0.0456246	Woma_00005238;Woma_00011306
GO:0010948	Biological Process	negative regulation of cell cycle process	14	208	0.00566402	0.0459458	Woma_00002271;Woma_00003573;Woma_00003931;Woma_00004159;Woma_00006584;Woma_00007006;Woma_00007407;Woma_00010202;Woma_00010206;Woma_00012386;Woma_00012387;Woma_00012629;Woma_00015590;Woma_00015623
GO:0031589	Biological Process	cell-substrate adhesion	11	145	0.00571446	0.0461631	Woma_00000094;Woma_00000662;Woma_00000663;Woma_00004159;Woma_00004565;Woma_00004567;Woma_00005047;Woma_00005053;Woma_00008308;Woma_00008811;Woma_00011913
GO:0007140	Biological Process	male meiosis	8	87	0.00571975	0.0461631	Woma_00002001;Woma_00002271;Woma_00003367;Woma_00003369;Woma_00007006;Woma_00010202;Woma_00011342;Woma_00011907
GO:0010453	Biological Process	regulation of cell fate commitment	8	87	0.00571975	0.0461631	Woma_00000094;Woma_00000095;Woma_00004159;Woma_00004286;Woma_00004484;Woma_00004999;Woma_00007601;Woma_00012893
GO:0023056	Biological Process	positive regulation of signaling	43	933	0.00574441	0.0462841	Woma_00000094;Woma_00000095;Woma_00000662;Woma_00000663;Woma_00000891;Woma_00001021;Woma_00001684;Woma_00002271;Woma_00002457;Woma_00002805;Woma_00003367;Woma_00003369;Woma_00004087;Woma_00004159;Woma_00004162;Woma_00004484;Woma_00004599;Woma_00004854;Woma_00005173;Woma_00005662;Woma_00005665;Woma_00005667;Woma_00005841;Woma_00005980;Woma_00006385;Woma_00006451;Woma_00007185;Woma_00007601;Woma_00…
GO:0060070	Biological Process	canonical Wnt signaling pathway	13	187	0.00579721	0.046631	Woma_00000094;Woma_00000570;Woma_00001684;Woma_00004159;Woma_00004162;Woma_00004599;Woma_00005662;Woma_00009431;Woma_00011324;Woma_00013493;Woma_00013687;Woma_00014099;Woma_00014299
GO:0035151	Biological Process	regulation of tube size, open tracheal system	6	53	0.0059386	0.0476082	Woma_00005841;Woma_00011365;Woma_00011873;Woma_00012825;Woma_00012827;Woma_00012828
GO:0060113	Biological Process	inner ear receptor cell differentiation	6	53	0.0059386	0.0476082	Woma_00000094;Woma_00000662;Woma_00000663;Woma_00001001;Woma_00004599;Woma_00007325
GO:0030334	Biological Process	regulation of cell migration	21	370	0.00597506	0.0478205	Woma_00000094;Woma_00000662;Woma_00000663;Woma_00004484;Woma_00004553;Woma_00004565;Woma_00004567;Woma_00004999;Woma_00005047;Woma_00005053;Woma_00005665;Woma_00005667;Woma_00007601;Woma_00008269;Woma_00009431;Woma_00011409;Woma_00011907;Woma_00011913;Woma_00013381;Woma_00014099;Woma_00014424
GO:1902533	Biological Process	positive regulation of intracellular signal transduction	24	443	0.00602281	0.0481221	Woma_00000094;Woma_00000891;Woma_00002271;Woma_00003367;Woma_00003369;Woma_00004087;Woma_00004484;Woma_00004599;Woma_00005665;Woma_00005667;Woma_00005841;Woma_00006385;Woma_00007601;Woma_00008609;Woma_00009431;Woma_00011449;Woma_00011907;Woma_00011913;Woma_00012825;Woma_00012827;Woma_00012828;Woma_00012893;Woma_00013687;Woma_00014099
GO:0044774	Biological Process	mitotic DNA integrity checkpoint	7	70	0.00606091	0.0483458	Woma_00003573;Woma_00003931;Woma_00007407;Woma_00010206;Woma_00012386;Woma_00012387;Woma_00015623
GO:0060914	Biological Process	heart formation	4	24	0.00607933	0.0484121	Woma_00000094;Woma_00004159;Woma_00007601;Woma_00013687
GO:0010454	Biological Process	negative regulation of cell fate commitment	5	38	0.00623221	0.049383	Woma_00000094;Woma_00000095;Woma_00004159;Woma_00004286;Woma_00012893
GO:0035904	Biological Process	aorta development	5	38	0.00623221	0.049383	Woma_00000094;Woma_00000662;Woma_00000663;Woma_00007601;Woma_00011324
GO:2000179	Biological Process	positive regulation of neural precursor cell proliferation	5	38	0.00623221	0.049383	Woma_00000094;Woma_00000095;Woma_00001684;Woma_00002457;Woma_00015314

## Sheet: Adult
GO ID	Cellular Component	Description	Adult	All	pvalue	p.adjust	Genes
GO:0016021	Cellular Component	integral component of membrane	183	1872	9.68329e-15	2.7979e-12	Woma_00000013;Woma_00000020;Woma_00000029;Woma_00000030;Woma_00000032;Woma_00000033;Woma_00000070;Woma_00000132;Woma_00000225;Woma_00000228;Woma_00000272;Woma_00000273;Woma_00000484;Woma_00000830;Woma_00001040;Woma_00001395;Woma_00001617;Woma_00001664;Woma_00001805;Woma_00001870;Woma_00001919;Woma_00002539;Woma_00002743;Woma_00002850;Woma_00002874;Woma_00002885;Woma_00002921;Woma_00002957;Woma_00…
GO:0016028	Cellular Component	rhabdomere	19	36	9.86993e-15	2.7979e-12	Woma_00000020;Woma_00002878;Woma_00004153;Woma_00004455;Woma_00006194;Woma_00006582;Woma_00006893;Woma_00007481;Woma_00007923;Woma_00008302;Woma_00009140;Woma_00009575;Woma_00011036;Woma_00011968;Woma_00012405;Woma_00012589;Woma_00013069;Woma_00014558;Woma_00014559
GO:0031224	Cellular Component	intrinsic component of membrane	187	1937	1.4522e-14	2.7979e-12	Woma_00000013;Woma_00000020;Woma_00000029;Woma_00000030;Woma_00000032;Woma_00000033;Woma_00000070;Woma_00000132;Woma_00000225;Woma_00000228;Woma_00000272;Woma_00000273;Woma_00000484;Woma_00000830;Woma_00001040;Woma_00001395;Woma_00001617;Woma_00001664;Woma_00001805;Woma_00001870;Woma_00001919;Woma_00002539;Woma_00002743;Woma_00002850;Woma_00002874;Woma_00002885;Woma_00002921;Woma_00002957;Woma_00…
GO:0005886	Cellular Component	plasma membrane	178	1971	5.09969e-11	7.36906e-09	Woma_00000020;Woma_00000029;Woma_00000030;Woma_00000032;Woma_00000033;Woma_00000070;Woma_00000132;Woma_00000144;Woma_00000225;Woma_00000272;Woma_00000273;Woma_00000484;Woma_00000830;Woma_00001344;Woma_00001394;Woma_00001513;Woma_00001617;Woma_00001664;Woma_00001805;Woma_00001870;Woma_00001919;Woma_00001938;Woma_00001989;Woma_00002408;Woma_00002423;Woma_00002539;Woma_00002743;Woma_00002874;Woma_00…
GO:0044459	Cellular Component	plasma membrane part	124	1214	7.61798e-11	8.80638e-09	Woma_00000020;Woma_00000029;Woma_00000030;Woma_00000132;Woma_00000144;Woma_00000225;Woma_00000272;Woma_00000273;Woma_00000484;Woma_00000830;Woma_00001394;Woma_00001513;Woma_00001805;Woma_00001870;Woma_00001919;Woma_00001989;Woma_00002743;Woma_00002874;Woma_00002878;Woma_00002957;Woma_00003326;Woma_00003454;Woma_00003456;Woma_00003457;Woma_00003459;Woma_00003524;Woma_00003525;Woma_00003603;Woma_00…
GO:0044425	Cellular Component	membrane part	225	2726	2.30334e-10	2.21888e-08	Woma_00000013;Woma_00000020;Woma_00000029;Woma_00000030;Woma_00000032;Woma_00000033;Woma_00000070;Woma_00000132;Woma_00000144;Woma_00000225;Woma_00000228;Woma_00000272;Woma_00000273;Woma_00000484;Woma_00000830;Woma_00001040;Woma_00001394;Woma_00001395;Woma_00001513;Woma_00001617;Woma_00001664;Woma_00001805;Woma_00001870;Woma_00001919;Woma_00001989;Woma_00002539;Woma_00002743;Woma_00002850;Woma_00…
GO:0071944	Cellular Component	cell periphery	182	2079	4.19665e-10	3.46523e-08	Woma_00000020;Woma_00000029;Woma_00000030;Woma_00000032;Woma_00000033;Woma_00000070;Woma_00000132;Woma_00000144;Woma_00000225;Woma_00000272;Woma_00000273;Woma_00000484;Woma_00000830;Woma_00001344;Woma_00001394;Woma_00001513;Woma_00001617;Woma_00001664;Woma_00001805;Woma_00001870;Woma_00001919;Woma_00001938;Woma_00001989;Woma_00002408;Woma_00002423;Woma_00002539;Woma_00002743;Woma_00002874;Woma_00…
GO:0031226	Cellular Component	intrinsic component of plasma membrane	76	632	6.84409e-10	4.94486e-08	Woma_00000020;Woma_00000029;Woma_00000030;Woma_00000132;Woma_00000272;Woma_00000273;Woma_00000484;Woma_00000830;Woma_00001805;Woma_00001870;Woma_00001919;Woma_00002743;Woma_00002874;Woma_00002957;Woma_00003326;Woma_00003454;Woma_00003456;Woma_00003457;Woma_00003459;Woma_00003603;Woma_00003733;Woma_00003907;Woma_00004321;Woma_00004545;Woma_00004672;Woma_00005011;Woma_00005364;Woma_00005450;Woma_00…
GO:0005887	Cellular Component	integral component of plasma membrane	73	601	1.00192e-09	6.43452e-08	Woma_00000020;Woma_00000029;Woma_00000030;Woma_00000132;Woma_00000272;Woma_00000273;Woma_00000830;Woma_00001805;Woma_00001870;Woma_00001919;Woma_00002743;Woma_00002874;Woma_00002957;Woma_00003326;Woma_00003454;Woma_00003456;Woma_00003457;Woma_00003459;Woma_00003603;Woma_00003733;Woma_00003907;Woma_00004321;Woma_00004545;Woma_00004672;Woma_00005011;Woma_00005364;Woma_00005450;Woma_00005458;Woma_00…
GO:0016027	Cellular Component	inaD signaling complex	9	12	1.4603e-09	8.44056e-08	Woma_00004153;Woma_00004455;Woma_00006194;Woma_00006582;Woma_00007923;Woma_00008302;Woma_00011968;Woma_00014558;Woma_00014559
GO:0033583	Cellular Component	rhabdomere membrane	7	8	1.76383e-08	9.26811e-07	Woma_00002878;Woma_00004153;Woma_00006582;Woma_00008302;Woma_00009575;Woma_00014558;Woma_00014559
GO:0016020	Cellular Component	membrane	273	3658	3.80057e-08	1.83061e-06	Woma_00000013;Woma_00000020;Woma_00000029;Woma_00000030;Woma_00000032;Woma_00000033;Woma_00000070;Woma_00000132;Woma_00000144;Woma_00000225;Woma_00000228;Woma_00000272;Woma_00000273;Woma_00000484;Woma_00000591;Woma_00000830;Woma_00000912;Woma_00001040;Woma_00001344;Woma_00001394;Woma_00001395;Woma_00001513;Woma_00001524;Woma_00001617;Woma_00001664;Woma_00001805;Woma_00001870;Woma_00001919;Woma_00…
GO:0005576	Cellular Component	extracellular region	107	1151	3.8539e-07	1.7135e-05	Woma_00000433;Woma_00000484;Woma_00000560;Woma_00000614;Woma_00000645;Woma_00000830;Woma_00000872;Woma_00000906;Woma_00000980;Woma_00001097;Woma_00001155;Woma_00001317;Woma_00001319;Woma_00001801;Woma_00001968;Woma_00002225;Woma_00002440;Woma_00002478;Woma_00002704;Woma_00002705;Woma_00002868;Woma_00002921;Woma_00002926;Woma_00002953;Woma_00003037;Woma_00003093;Woma_00003094;Woma_00003291;Woma_00…
GO:0097381	Cellular Component	photoreceptor disc membrane	7	11	6.22534e-07	2.57018e-05	Woma_00000144;Woma_00006194;Woma_00007481;Woma_00007923;Woma_00011058;Woma_00011060;Woma_00011277
GO:0001750	Cellular Component	photoreceptor outer segment	12	37	7.10999e-07	2.73971e-05	Woma_00000144;Woma_00004153;Woma_00004455;Woma_00005433;Woma_00006194;Woma_00007012;Woma_00007481;Woma_00007923;Woma_00008127;Woma_00011058;Woma_00011060;Woma_00011277
GO:0031253	Cellular Component	cell projection membrane	29	195	3.04931e-06	0.000110156	Woma_00000030;Woma_00000132;Woma_00000144;Woma_00001805;Woma_00002878;Woma_00004153;Woma_00004545;Woma_00005450;Woma_00006063;Woma_00006194;Woma_00006582;Woma_00007086;Woma_00007169;Woma_00007416;Woma_00007481;Woma_00007650;Woma_00007923;Woma_00008151;Woma_00008302;Woma_00008368;Woma_00009575;Woma_00011058;Woma_00011060;Woma_00011277;Woma_00013225;Woma_00013919;Woma_00014336;Woma_00014558;Woma_00…
GO:1902495	Cellular Component	transmembrane transporter complex	22	133	8.60318e-06	0.000292508	Woma_00000029;Woma_00000030;Woma_00000225;Woma_00000830;Woma_00002957;Woma_00003326;Woma_00003524;Woma_00003525;Woma_00006063;Woma_00006582;Woma_00008151;Woma_00009173;Woma_00011413;Woma_00011500;Woma_00011698;Woma_00012141;Woma_00012452;Woma_00013225;Woma_00013919;Woma_00013965;Woma_00014558;Woma_00014559
GO:0031513	Cellular Component	nonmotile primary cilium	15	73	1.70234e-05	0.00051787	Woma_00000020;Woma_00000144;Woma_00002850;Woma_00004153;Woma_00004455;Woma_00005433;Woma_00006194;Woma_00007012;Woma_00007086;Woma_00007481;Woma_00007923;Woma_00008127;Woma_00011058;Woma_00011060;Woma_00011277
GO:0072372	Cellular Component	primary cilium	15	73	1.70234e-05	0.00051787	Woma_00000020;Woma_00000144;Woma_00002850;Woma_00004153;Woma_00004455;Woma_00005433;Woma_00006194;Woma_00007012;Woma_00007086;Woma_00007481;Woma_00007923;Woma_00008127;Woma_00011058;Woma_00011060;Woma_00011277
GO:0098797	Cellular Component	plasma membrane protein complex	32	249	2.16635e-05	0.000614916	Woma_00000144;Woma_00000225;Woma_00000830;Woma_00001394;Woma_00002957;Woma_00003326;Woma_00003524;Woma_00003525;Woma_00004153;Woma_00004455;Woma_00006063;Woma_00006194;Woma_00006582;Woma_00006655;Woma_00006656;Woma_00006660;Woma_00006661;Woma_00006662;Woma_00006893;Woma_00007923;Woma_00008151;Woma_00008302;Woma_00009173;Woma_00011413;Woma_00011698;Woma_00011968;Woma_00012141;Woma_00012405;Woma_00…
GO:1990351	Cellular Component	transporter complex	22	141	2.23412e-05	0.000614916	Woma_00000029;Woma_00000030;Woma_00000225;Woma_00000830;Woma_00002957;Woma_00003326;Woma_00003524;Woma_00003525;Woma_00006063;Woma_00006582;Woma_00008151;Woma_00009173;Woma_00011413;Woma_00011500;Woma_00011698;Woma_00012141;Woma_00012452;Woma_00013225;Woma_00013919;Woma_00013965;Woma_00014558;Woma_00014559
GO:0035996	Cellular Component	rhabdomere microvillus	5	8	3.31552e-05	0.000871076	Woma_00006582;Woma_00009575;Woma_00011036;Woma_00014558;Woma_00014559
GO:0034702	Cellular Component	ion channel complex	18	106	3.93375e-05	0.000988568	Woma_00000029;Woma_00000030;Woma_00000225;Woma_00000830;Woma_00003326;Woma_00006063;Woma_00006582;Woma_00008151;Woma_00009173;Woma_00011413;Woma_00011500;Woma_00011698;Woma_00012141;Woma_00013225;Woma_00013919;Woma_00013965;Woma_00014558;Woma_00014559
GO:0035997	Cellular Component	rhabdomere microvillus membrane	4	5	5.61739e-05	0.00135285	Woma_00006582;Woma_00009575;Woma_00014558;Woma_00014559
GO:0098590	Cellular Component	plasma membrane region	62	648	7.03345e-05	0.00162613	Woma_00000020;Woma_00000029;Woma_00000030;Woma_00000132;Woma_00000144;Woma_00000225;Woma_00000830;Woma_00001805;Woma_00001989;Woma_00002874;Woma_00002878;Woma_00002957;Woma_00003907;Woma_00004147;Woma_00004153;Woma_00004180;Woma_00004455;Woma_00004545;Woma_00005011;Woma_00005450;Woma_00005526;Woma_00006063;Woma_00006194;Woma_00006410;Woma_00006582;Woma_00006785;Woma_00006932;Woma_00007042;Woma_00…
GO:0034703	Cellular Component	cation channel complex	15	83	8.26478e-05	0.00183221	Woma_00000225;Woma_00000830;Woma_00006063;Woma_00006582;Woma_00008151;Woma_00009173;Woma_00011413;Woma_00011500;Woma_00011698;Woma_00012141;Woma_00013225;Woma_00013919;Woma_00013965;Woma_00014558;Woma_00014559
GO:0098793	Cellular Component	presynapse	36	315	8.55877e-05	0.00183221	Woma_00000029;Woma_00000030;Woma_00000070;Woma_00000225;Woma_00000830;Woma_00001275;Woma_00001513;Woma_00001870;Woma_00001938;Woma_00001989;Woma_00002408;Woma_00002441;Woma_00002539;Woma_00004147;Woma_00004180;Woma_00004473;Woma_00004545;Woma_00005364;Woma_00006063;Woma_00006597;Woma_00006601;Woma_00006785;Woma_00008127;Woma_00008151;Woma_00008350;Woma_00009155;Woma_00009321;Woma_00009626;Woma_00…
GO:0044463	Cellular Component	cell projection part	75	847	0.000152415	0.00314627	Woma_00000020;Woma_00000029;Woma_00000030;Woma_00000132;Woma_00000144;Woma_00000830;Woma_00001155;Woma_00001805;Woma_00001938;Woma_00002095;Woma_00002408;Woma_00002539;Woma_00002850;Woma_00002878;Woma_00004147;Woma_00004153;Woma_00004180;Woma_00004318;Woma_00004455;Woma_00004545;Woma_00005364;Woma_00005433;Woma_00005450;Woma_00005522;Woma_00005716;Woma_00005937;Woma_00006063;Woma_00006194;Woma_00…
GO:0044421	Cellular Component	extracellular region part	70	782	0.000188019	0.00367087	Woma_00000433;Woma_00000560;Woma_00000614;Woma_00000830;Woma_00000872;Woma_00001155;Woma_00001968;Woma_00002478;Woma_00002704;Woma_00002705;Woma_00002868;Woma_00002921;Woma_00003093;Woma_00003094;Woma_00003364;Woma_00003506;Woma_00003644;Woma_00003646;Woma_00004205;Woma_00004227;Woma_00004655;Woma_00004657;Woma_00005306;Woma_00005363;Woma_00005364;Woma_00005507;Woma_00005734;Woma_00006554;Woma_00…
GO:0016029	Cellular Component	subrhabdomeral cisterna	3	3	0.000201715	0.00367087	Woma_00000020;Woma_00007923;Woma_00009140
GO:0071781	Cellular Component	endoplasmic reticulum cisternal network	3	3	0.000201715	0.00367087	Woma_00000020;Woma_00007923;Woma_00009140
GO:0098589	Cellular Component	membrane region	66	728	0.000203232	0.00367087	Woma_00000020;Woma_00000029;Woma_00000030;Woma_00000132;Woma_00000144;Woma_00000225;Woma_00000272;Woma_00000273;Woma_00000830;Woma_00001805;Woma_00001989;Woma_00002868;Woma_00002874;Woma_00002878;Woma_00002957;Woma_00003907;Woma_00004147;Woma_00004153;Woma_00004180;Woma_00004455;Woma_00004545;Woma_00005011;Woma_00005450;Woma_00005526;Woma_00006063;Woma_00006194;Woma_00006410;Woma_00006582;Woma_00…
GO:1990184	Cellular Component	amino acid transport complex	5	11	0.000235832	0.00413063	Woma_00006655;Woma_00006656;Woma_00006660;Woma_00006661;Woma_00006662
GO:0042995	Cellular Component	cell projection	97	1182	0.000263251	0.00447527	Woma_00000020;Woma_00000029;Woma_00000030;Woma_00000032;Woma_00000033;Woma_00000132;Woma_00000144;Woma_00000830;Woma_00001155;Woma_00001805;Woma_00001938;Woma_00001989;Woma_00002095;Woma_00002408;Woma_00002539;Woma_00002850;Woma_00002878;Woma_00003965;Woma_00004147;Woma_00004153;Woma_00004180;Woma_00004318;Woma_00004455;Woma_00004545;Woma_00004881;Woma_00005364;Woma_00005433;Woma_00005450;Woma_00…
GO:0098805	Cellular Component	whole membrane	101	1248	0.000321073	0.00530229	Woma_00000020;Woma_00000029;Woma_00000030;Woma_00000070;Woma_00000132;Woma_00000144;Woma_00000225;Woma_00000272;Woma_00000273;Woma_00000830;Woma_00001524;Woma_00001617;Woma_00001805;Woma_00001968;Woma_00001989;Woma_00002868;Woma_00002874;Woma_00002878;Woma_00002957;Woma_00003191;Woma_00003454;Woma_00003456;Woma_00003457;Woma_00003459;Woma_00003907;Woma_00004147;Woma_00004153;Woma_00004180;Woma_00…
GO:0060198	Cellular Component	clathrin-sculpted vesicle	4	8	0.000681825	0.0109471	Woma_00004180;Woma_00006597;Woma_00006601;Woma_00009155
GO:0070081	Cellular Component	clathrin-sculpted monoamine transport vesicle	3	4	0.000771508	0.011735	Woma_00004180;Woma_00006597;Woma_00006601
GO:0070083	Cellular Component	clathrin-sculpted monoamine transport vesicle membrane	3	4	0.000771508	0.011735	Woma_00004180;Woma_00006597;Woma_00006601
GO:0099503	Cellular Component	secretory vesicle	45	476	0.000938011	0.0136413	Woma_00000030;Woma_00000070;Woma_00000132;Woma_00000272;Woma_00000273;Woma_00001617;Woma_00001870;Woma_00001968;Woma_00001989;Woma_00002225;Woma_00002408;Woma_00002441;Woma_00002539;Woma_00002874;Woma_00002953;Woma_00003291;Woma_00003506;Woma_00003907;Woma_00003954;Woma_00004180;Woma_00004473;Woma_00004655;Woma_00004657;Woma_00005091;Woma_00005364;Woma_00005803;Woma_00006063;Woma_00006225;Woma_00…
GO:0008021	Cellular Component	synaptic vesicle	19	147	0.000944037	0.0136413	Woma_00000030;Woma_00000070;Woma_00001870;Woma_00001989;Woma_00002408;Woma_00002441;Woma_00002539;Woma_00004180;Woma_00004473;Woma_00005364;Woma_00006063;Woma_00006597;Woma_00006601;Woma_00006785;Woma_00008127;Woma_00008350;Woma_00009155;Woma_00012502;Woma_00012705
GO:0099501	Cellular Component	exocytic vesicle membrane	10	54	0.0010303	0.0145247	Woma_00000030;Woma_00000070;Woma_00004180;Woma_00004473;Woma_00006597;Woma_00006601;Woma_00008127;Woma_00008350;Woma_00012502;Woma_00014006
GO:0070382	Cellular Component	exocytic vesicle	20	161	0.0011569	0.0159212	Woma_00000030;Woma_00000070;Woma_00001870;Woma_00001989;Woma_00002408;Woma_00002441;Woma_00002539;Woma_00004180;Woma_00004473;Woma_00005364;Woma_00006063;Woma_00006597;Woma_00006601;Woma_00006785;Woma_00008127;Woma_00008350;Woma_00009155;Woma_00012502;Woma_00012705;Woma_00014006
GO:0044306	Cellular Component	neuron projection terminus	19	153	0.00152952	0.0205596	Woma_00000029;Woma_00000830;Woma_00001938;Woma_00002539;Woma_00004147;Woma_00004180;Woma_00005364;Woma_00006063;Woma_00006597;Woma_00006601;Woma_00008151;Woma_00009155;Woma_00009321;Woma_00009626;Woma_00009949;Woma_00012512;Woma_00012705;Woma_00012871;Woma_00014931
GO:0097425	Cellular Component	smooth endoplasmic reticulum part	3	5	0.00184451	0.0238999	Woma_00000020;Woma_00007923;Woma_00009140
GO:0071683	Cellular Component	sensory dendrite	4	10	0.00186072	0.0238999	Woma_00000132;Woma_00006961;Woma_00010707;Woma_00014942
GO:0043679	Cellular Component	axon terminus	18	146	0.00218556	0.027462	Woma_00000029;Woma_00000830;Woma_00001938;Woma_00002539;Woma_00004147;Woma_00004180;Woma_00006063;Woma_00006597;Woma_00006601;Woma_00008151;Woma_00009155;Woma_00009321;Woma_00009626;Woma_00009949;Woma_00012512;Woma_00012705;Woma_00012871;Woma_00014931
GO:0001917	Cellular Component	photoreceptor inner segment	6	25	0.00270931	0.0326805	Woma_00000144;Woma_00004153;Woma_00007012;Woma_00007086;Woma_00010638;Woma_00010639
GO:0031045	Cellular Component	dense core granule	4	11	0.00278922	0.0326805	Woma_00004180;Woma_00006597;Woma_00006601;Woma_00006785
GO:0031088	Cellular Component	platelet dense granule membrane	4	11	0.00278922	0.0326805	Woma_00002874;Woma_00003907;Woma_00008127;Woma_00009938
GO:0030659	Cellular Component	cytoplasmic vesicle membrane	35	366	0.00282703	0.0326805	Woma_00000029;Woma_00000030;Woma_00000070;Woma_00000132;Woma_00000272;Woma_00000273;Woma_00000591;Woma_00001617;Woma_00001968;Woma_00002874;Woma_00002921;Woma_00003907;Woma_00004180;Woma_00004188;Woma_00004473;Woma_00004655;Woma_00004657;Woma_00005091;Woma_00005364;Woma_00006597;Woma_00006601;Woma_00006785;Woma_00006862;Woma_00008127;Woma_00008350;Woma_00009155;Woma_00009938;Woma_00010638;Woma_00…
GO:0060170	Cellular Component	ciliary membrane	7	34	0.00311147	0.0351332	Woma_00000144;Woma_00006194;Woma_00007481;Woma_00007923;Woma_00011058;Woma_00011060;Woma_00011277
GO:0012506	Cellular Component	vesicle membrane	36	382	0.00316077	0.0351332	Woma_00000029;Woma_00000030;Woma_00000070;Woma_00000132;Woma_00000272;Woma_00000273;Woma_00000591;Woma_00001617;Woma_00001968;Woma_00002874;Woma_00002921;Woma_00003907;Woma_00004180;Woma_00004188;Woma_00004473;Woma_00004655;Woma_00004657;Woma_00005091;Woma_00005364;Woma_00006597;Woma_00006601;Woma_00006785;Woma_00006862;Woma_00008127;Woma_00008350;Woma_00009155;Woma_00009938;Woma_00010638;Woma_00…
GO:0005615	Cellular Component	extracellular space	48	549	0.00327155	0.0356784	Woma_00000433;Woma_00000614;Woma_00000830;Woma_00000872;Woma_00001968;Woma_00002478;Woma_00002704;Woma_00002705;Woma_00002921;Woma_00003093;Woma_00003094;Woma_00003364;Woma_00003506;Woma_00004205;Woma_00004655;Woma_00004657;Woma_00005306;Woma_00005364;Woma_00005507;Woma_00005734;Woma_00006554;Woma_00006752;Woma_00006765;Woma_00006774;Woma_00007157;Woma_00007268;Woma_00008090;Woma_00008293;Woma_00…
GO:0030672	Cellular Component	synaptic vesicle membrane	9	53	0.00338821	0.0362664	Woma_00000030;Woma_00000070;Woma_00004180;Woma_00004473;Woma_00006597;Woma_00006601;Woma_00008127;Woma_00008350;Woma_00012502
GO:0042583	Cellular Component	chromaffin granule	3	6	0.00352834	0.0370797	Woma_00004180;Woma_00006597;Woma_00006601
GO:0032589	Cellular Component	neuron projection membrane	8	44	0.00364616	0.0376336	Woma_00000030;Woma_00004545;Woma_00006063;Woma_00007416;Woma_00007650;Woma_00008368;Woma_00013225;Woma_00013919
GO:0097458	Cellular Component	neuron part	81	1038	0.00387902	0.0390089	Woma_00000029;Woma_00000030;Woma_00000032;Woma_00000033;Woma_00000070;Woma_00000132;Woma_00000144;Woma_00000225;Woma_00000830;Woma_00001155;Woma_00001275;Woma_00001513;Woma_00001870;Woma_00001938;Woma_00001989;Woma_00002095;Woma_00002408;Woma_00002441;Woma_00002539;Woma_00002878;Woma_00003965;Woma_00004147;Woma_00004153;Woma_00004180;Woma_00004318;Woma_00004455;Woma_00004473;Woma_00004545;Woma_00…
GO:0005929	Cellular Component	cilium	28	280	0.00391438	0.0390089	Woma_00000020;Woma_00000132;Woma_00000144;Woma_00002850;Woma_00004153;Woma_00004455;Woma_00005433;Woma_00005522;Woma_00005716;Woma_00005734;Woma_00005768;Woma_00005937;Woma_00006194;Woma_00007012;Woma_00007086;Woma_00007416;Woma_00007481;Woma_00007730;Woma_00007923;Woma_00007929;Woma_00008127;Woma_00010707;Woma_00011058;Woma_00011060;Woma_00011277;Woma_00012008;Woma_00012356;Woma_00013417
GO:0032590	Cellular Component	dendrite membrane	6	27	0.00409791	0.0401456	Woma_00000030;Woma_00004545;Woma_00006063;Woma_00007416;Woma_00007650;Woma_00013919
GO:0044456	Cellular Component	synapse part	44	501	0.00442751	0.0426516	Woma_00000029;Woma_00000030;Woma_00000070;Woma_00000225;Woma_00000830;Woma_00001275;Woma_00001513;Woma_00001870;Woma_00001938;Woma_00001989;Woma_00002408;Woma_00002441;Woma_00002539;Woma_00004147;Woma_00004180;Woma_00004473;Woma_00004545;Woma_00005011;Woma_00005364;Woma_00006063;Woma_00006194;Woma_00006597;Woma_00006601;Woma_00006785;Woma_00006932;Woma_00008127;Woma_00008151;Woma_00008350;Woma_00…
GO:0022857	Molecular Function	transmembrane transporter activity	98	592	8.77797e-21	6.74366e-18	Woma_00000013;Woma_00000020;Woma_00000029;Woma_00000030;Woma_00000132;Woma_00000225;Woma_00000830;Woma_00001040;Woma_00001664;Woma_00001805;Woma_00001870;Woma_00002874;Woma_00002957;Woma_00003191;Woma_00003326;Woma_00003387;Woma_00003524;Woma_00003525;Woma_00003603;Woma_00003733;Woma_00003781;Woma_00003907;Woma_00004321;Woma_00004365;Woma_00004366;Woma_00004545;Woma_00004647;Woma_00004672;Woma_00…
GO:0022891	Molecular Function	substrate-specific transmembrane transporter activity	91	526	1.27721e-20	6.74366e-18	Woma_00000013;Woma_00000020;Woma_00000029;Woma_00000030;Woma_00000132;Woma_00000225;Woma_00000830;Woma_00001040;Woma_00001664;Woma_00001805;Woma_00001870;Woma_00002874;Woma_00002957;Woma_00003191;Woma_00003326;Woma_00003387;Woma_00003603;Woma_00003733;Woma_00003907;Woma_00004321;Woma_00004365;Woma_00004366;Woma_00004545;Woma_00004647;Woma_00004672;Woma_00005011;Woma_00005058;Woma_00005059;Woma_00…
GO:0008509	Molecular Function	anion transmembrane transporter activity	86	482	2.19523e-20	7.72721e-18	Woma_00000013;Woma_00000020;Woma_00000029;Woma_00000030;Woma_00000132;Woma_00000225;Woma_00000830;Woma_00001040;Woma_00001805;Woma_00001870;Woma_00002874;Woma_00002957;Woma_00003191;Woma_00003326;Woma_00003387;Woma_00003603;Woma_00003733;Woma_00003907;Woma_00004321;Woma_00004365;Woma_00004366;Woma_00004545;Woma_00004672;Woma_00005058;Woma_00005059;Woma_00005450;Woma_00005458;Woma_00005526;Woma_00…
GO:0015075	Molecular Function	ion transmembrane transporter activity	87	497	4.7028e-20	1.24154e-17	Woma_00000013;Woma_00000020;Woma_00000029;Woma_00000030;Woma_00000132;Woma_00000225;Woma_00000830;Woma_00001040;Woma_00001805;Woma_00001870;Woma_00002874;Woma_00002957;Woma_00003191;Woma_00003326;Woma_00003387;Woma_00003603;Woma_00003733;Woma_00003907;Woma_00004321;Woma_00004365;Woma_00004366;Woma_00004545;Woma_00004672;Woma_00005058;Woma_00005059;Woma_00005450;Woma_00005458;Woma_00005526;Woma_00…
GO:0015103	Molecular Function	inorganic anion transmembrane transporter activity	80	437	1.12358e-19	1.48313e-17	Woma_00000013;Woma_00000020;Woma_00000029;Woma_00000030;Woma_00000225;Woma_00000830;Woma_00001040;Woma_00001805;Woma_00001870;Woma_00002874;Woma_00002957;Woma_00003191;Woma_00003326;Woma_00003387;Woma_00003907;Woma_00004321;Woma_00004365;Woma_00004366;Woma_00004545;Woma_00004672;Woma_00005058;Woma_00005059;Woma_00005450;Woma_00005458;Woma_00005526;Woma_00005843;Woma_00006063;Woma_00006168;Woma_00…
GO:0015114	Molecular Function	phosphate ion transmembrane transporter activity	80	437	1.12358e-19	1.48313e-17	Woma_00000013;Woma_00000020;Woma_00000029;Woma_00000030;Woma_00000225;Woma_00000830;Woma_00001040;Woma_00001805;Woma_00001870;Woma_00002874;Woma_00002957;Woma_00003191;Woma_00003326;Woma_00003387;Woma_00003907;Woma_00004321;Woma_00004365;Woma_00004366;Woma_00004545;Woma_00004672;Woma_00005058;Woma_00005059;Woma_00005450;Woma_00005458;Woma_00005526;Woma_00005843;Woma_00006063;Woma_00006168;Woma_00…
GO:0015318	Molecular Function	inorganic solute uptake transmembrane transporter activity	80	437	1.12358e-19	1.48313e-17	Woma_00000013;Woma_00000020;Woma_00000029;Woma_00000030;Woma_00000225;Woma_00000830;Woma_00001040;Woma_00001805;Woma_00001870;Woma_00002874;Woma_00002957;Woma_00003191;Woma_00003326;Woma_00003387;Woma_00003907;Woma_00004321;Woma_00004365;Woma_00004366;Woma_00004545;Woma_00004672;Woma_00005058;Woma_00005059;Woma_00005450;Woma_00005458;Woma_00005526;Woma_00005843;Woma_00006063;Woma_00006168;Woma_00…
GO:0015563	Molecular Function	uptake transmembrane transporter activity	80	437	1.12358e-19	1.48313e-17	Woma_00000013;Woma_00000020;Woma_00000029;Woma_00000030;Woma_00000225;Woma_00000830;Woma_00001040;Woma_00001805;Woma_00001870;Woma_00002874;Woma_00002957;Woma_00003191;Woma_00003326;Woma_00003387;Woma_00003907;Woma_00004321;Woma_00004365;Woma_00004366;Woma_00004545;Woma_00004672;Woma_00005058;Woma_00005059;Woma_00005450;Woma_00005458;Woma_00005526;Woma_00005843;Woma_00006063;Woma_00006168;Woma_00…
GO:0005215	Molecular Function	transporter activity	100	718	9.02429e-16	1.05885e-13	Woma_00000013;Woma_00000020;Woma_00000029;Woma_00000030;Woma_00000132;Woma_00000225;Woma_00000830;Woma_00001040;Woma_00001664;Woma_00001805;Woma_00001870;Woma_00002874;Woma_00002957;Woma_00003191;Woma_00003326;Woma_00003387;Woma_00003524;Woma_00003525;Woma_00003603;Woma_00003733;Woma_00003781;Woma_00003907;Woma_00004321;Woma_00004365;Woma_00004366;Woma_00004545;Woma_00004647;Woma_00004672;Woma_00…
GO:0022892	Molecular Function	substrate-specific transporter activity	91	630	2.42823e-15	2.56421e-13	Woma_00000013;Woma_00000020;Woma_00000029;Woma_00000030;Woma_00000132;Woma_00000225;Woma_00000830;Woma_00001040;Woma_00001664;Woma_00001805;Woma_00001870;Woma_00002874;Woma_00002957;Woma_00003191;Woma_00003326;Woma_00003387;Woma_00003603;Woma_00003733;Woma_00003907;Woma_00004321;Woma_00004365;Woma_00004366;Woma_00004545;Woma_00004647;Woma_00004672;Woma_00005011;Woma_00005058;Woma_00005059;Woma_00…
GO:0022890	Molecular Function	inorganic cation transmembrane transporter activity	53	316	1.07185e-11	1.02897e-09	Woma_00000020;Woma_00000225;Woma_00000830;Woma_00001870;Woma_00002957;Woma_00004365;Woma_00004366;Woma_00004545;Woma_00004672;Woma_00005058;Woma_00005059;Woma_00005458;Woma_00005526;Woma_00005843;Woma_00006048;Woma_00006063;Woma_00006168;Woma_00006447;Woma_00006581;Woma_00006582;Woma_00006590;Woma_00006597;Woma_00006601;Woma_00006629;Woma_00007169;Woma_00007416;Woma_00007463;Woma_00007650;Woma_00…
GO:0005326	Molecular Function	neurotransmitter transporter activity	18	44	2.71489e-11	2.22419e-09	Woma_00001870;Woma_00004545;Woma_00004672;Woma_00005458;Woma_00005843;Woma_00006168;Woma_00006590;Woma_00006597;Woma_00006601;Woma_00007169;Woma_00008233;Woma_00009321;Woma_00009369;Woma_00009626;Woma_00010769;Woma_00012687;Woma_00012688;Woma_00012871
GO:0046873	Molecular Function	metal ion transmembrane transporter activity	40	203	2.73811e-11	2.22419e-09	Woma_00000020;Woma_00000225;Woma_00000830;Woma_00002957;Woma_00004545;Woma_00004672;Woma_00005058;Woma_00005059;Woma_00005458;Woma_00005526;Woma_00005843;Woma_00006063;Woma_00006168;Woma_00006447;Woma_00006581;Woma_00006582;Woma_00006590;Woma_00007169;Woma_00007416;Woma_00007650;Woma_00008151;Woma_00009173;Woma_00009558;Woma_00009626;Woma_00010769;Woma_00011413;Woma_00011486;Woma_00011698;Woma_00…
GO:0008324	Molecular Function	cation transmembrane transporter activity	54	335	3.30204e-11	2.49068e-09	Woma_00000020;Woma_00000225;Woma_00000830;Woma_00001870;Woma_00002957;Woma_00004365;Woma_00004366;Woma_00004545;Woma_00004672;Woma_00005058;Woma_00005059;Woma_00005458;Woma_00005526;Woma_00005843;Woma_00006048;Woma_00006063;Woma_00006168;Woma_00006447;Woma_00006581;Woma_00006582;Woma_00006590;Woma_00006597;Woma_00006601;Woma_00006629;Woma_00007169;Woma_00007416;Woma_00007463;Woma_00007650;Woma_00…
GO:0022804	Molecular Function	active transmembrane transporter activity	40	223	5.47556e-10	3.8548e-08	Woma_00000020;Woma_00001040;Woma_00001870;Woma_00002874;Woma_00002957;Woma_00003524;Woma_00003525;Woma_00003907;Woma_00004321;Woma_00004365;Woma_00004366;Woma_00004545;Woma_00004672;Woma_00005458;Woma_00005526;Woma_00005843;Woma_00006168;Woma_00006590;Woma_00006597;Woma_00006601;Woma_00006629;Woma_00006920;Woma_00007169;Woma_00007463;Woma_00008233;Woma_00009420;Woma_00009422;Woma_00009626;Woma_00…
GO:0015267	Molecular Function	channel activity	36	198	2.8303e-09	1.74627e-07	Woma_00000029;Woma_00000030;Woma_00000225;Woma_00000830;Woma_00001805;Woma_00003326;Woma_00004321;Woma_00004545;Woma_00005058;Woma_00005059;Woma_00005438;Woma_00006063;Woma_00006447;Woma_00006581;Woma_00006582;Woma_00007416;Woma_00007650;Woma_00008151;Woma_00009173;Woma_00009626;Woma_00010707;Woma_00011008;Woma_00011413;Woma_00011486;Woma_00011500;Woma_00011698;Woma_00012141;Woma_00012748;Woma_00…
GO:0022803	Molecular Function	passive transmembrane transporter activity	36	198	2.8303e-09	1.74627e-07	Woma_00000029;Woma_00000030;Woma_00000225;Woma_00000830;Woma_00001805;Woma_00003326;Woma_00004321;Woma_00004545;Woma_00005058;Woma_00005059;Woma_00005438;Woma_00006063;Woma_00006447;Woma_00006581;Woma_00006582;Woma_00007416;Woma_00007650;Woma_00008151;Woma_00009173;Woma_00009626;Woma_00010707;Woma_00011008;Woma_00011413;Woma_00011486;Woma_00011500;Woma_00011698;Woma_00012141;Woma_00012748;Woma_00…
GO:0008020	Molecular Function	G-protein coupled photoreceptor activity	7	7	3.20067e-09	1.74627e-07	Woma_00007481;Woma_00007500;Woma_00007923;Woma_00011058;Woma_00011060;Woma_00011277;Woma_00013069
GO:0015077	Molecular Function	monovalent inorganic cation transmembrane transporter activity	39	227	3.29724e-09	1.74627e-07	Woma_00000830;Woma_00001870;Woma_00002957;Woma_00004365;Woma_00004366;Woma_00004545;Woma_00004672;Woma_00005058;Woma_00005059;Woma_00005458;Woma_00005526;Woma_00005843;Woma_00006048;Woma_00006168;Woma_00006447;Woma_00006581;Woma_00006590;Woma_00006597;Woma_00006601;Woma_00006629;Woma_00007169;Woma_00007463;Woma_00007650;Woma_00008151;Woma_00008233;Woma_00009420;Woma_00009422;Woma_00009626;Woma_00…
GO:0022838	Molecular Function	substrate-specific channel activity	35	190	3.30733e-09	1.74627e-07	Woma_00000029;Woma_00000030;Woma_00000225;Woma_00000830;Woma_00001805;Woma_00003326;Woma_00004321;Woma_00004545;Woma_00005058;Woma_00005059;Woma_00006063;Woma_00006447;Woma_00006581;Woma_00006582;Woma_00007416;Woma_00007650;Woma_00008151;Woma_00009173;Woma_00009626;Woma_00010707;Woma_00011008;Woma_00011413;Woma_00011486;Woma_00011500;Woma_00011698;Woma_00012141;Woma_00012748;Woma_00013225;Woma_00…
GO:0005216	Molecular Function	ion channel activity	34	183	4.4419e-09	2.23364e-07	Woma_00000029;Woma_00000030;Woma_00000225;Woma_00000830;Woma_00003326;Woma_00004321;Woma_00004545;Woma_00005058;Woma_00005059;Woma_00006063;Woma_00006447;Woma_00006581;Woma_00006582;Woma_00007416;Woma_00007650;Woma_00008151;Woma_00009173;Woma_00009626;Woma_00010707;Woma_00011008;Woma_00011413;Woma_00011486;Woma_00011500;Woma_00011698;Woma_00012141;Woma_00012748;Woma_00013225;Woma_00013919;Woma_00…
GO:0015294	Molecular Function	solute:cation symporter activity	19	67	1.05738e-08	5.07541e-07	Woma_00004365;Woma_00004366;Woma_00004545;Woma_00004672;Woma_00005458;Woma_00005526;Woma_00005843;Woma_00006168;Woma_00006590;Woma_00006629;Woma_00007169;Woma_00008233;Woma_00009420;Woma_00009422;Woma_00009626;Woma_00010769;Woma_00012687;Woma_00012688;Woma_00014622
GO:0008514	Molecular Function	organic anion transmembrane transporter activity	30	156	1.61941e-08	7.43522e-07	Woma_00000013;Woma_00000132;Woma_00001040;Woma_00003191;Woma_00003387;Woma_00003603;Woma_00003733;Woma_00004321;Woma_00004672;Woma_00005450;Woma_00005458;Woma_00005526;Woma_00005578;Woma_00005843;Woma_00006168;Woma_00006375;Woma_00006590;Woma_00006981;Woma_00007169;Woma_00007931;Woma_00008233;Woma_00008741;Woma_00009321;Woma_00009369;Woma_00010769;Woma_00010886;Woma_00012687;Woma_00012688;Woma_00…
GO:0015293	Molecular Function	symporter activity	19	70	2.3366e-08	1.0281e-06	Woma_00004365;Woma_00004366;Woma_00004545;Woma_00004672;Woma_00005458;Woma_00005526;Woma_00005843;Woma_00006168;Woma_00006590;Woma_00006629;Woma_00007169;Woma_00008233;Woma_00009420;Woma_00009422;Woma_00009626;Woma_00010769;Woma_00012687;Woma_00012688;Woma_00014622
GO:0008504	Molecular Function	monoamine transmembrane transporter activity	6	6	5.26282e-08	2.13751e-06	Woma_00001870;Woma_00004545;Woma_00006597;Woma_00006601;Woma_00009626;Woma_00010265
GO:0016918	Molecular Function	retinal binding	6	6	5.26282e-08	2.13751e-06	Woma_00007481;Woma_00007923;Woma_00010217;Woma_00011058;Woma_00011060;Woma_00011277
GO:0015081	Molecular Function	sodium ion transmembrane transporter activity	21	89	6.25684e-08	2.37209e-06	Woma_00002957;Woma_00004545;Woma_00004672;Woma_00005058;Woma_00005059;Woma_00005458;Woma_00005526;Woma_00005843;Woma_00006168;Woma_00006447;Woma_00006590;Woma_00007169;Woma_00007650;Woma_00009626;Woma_00010769;Woma_00011486;Woma_00012687;Woma_00012688;Woma_00014942;Woma_00015815;Woma_00015817
GO:0005342	Molecular Function	organic acid transmembrane transporter activity	23	105	6.51427e-08	2.37209e-06	Woma_00000013;Woma_00003191;Woma_00003387;Woma_00004321;Woma_00004672;Woma_00005450;Woma_00005458;Woma_00005526;Woma_00005843;Woma_00006168;Woma_00006375;Woma_00006590;Woma_00006981;Woma_00007169;Woma_00008233;Woma_00008741;Woma_00009369;Woma_00010769;Woma_00010886;Woma_00012687;Woma_00012688;Woma_00013851;Woma_00014348
GO:0046943	Molecular Function	carboxylic acid transmembrane transporter activity	23	105	6.51427e-08	2.37209e-06	Woma_00000013;Woma_00003191;Woma_00003387;Woma_00004321;Woma_00004672;Woma_00005450;Woma_00005458;Woma_00005526;Woma_00005843;Woma_00006168;Woma_00006375;Woma_00006590;Woma_00006981;Woma_00007169;Woma_00008233;Woma_00008741;Woma_00009369;Woma_00010769;Woma_00010886;Woma_00012687;Woma_00012688;Woma_00013851;Woma_00014348
GO:0009881	Molecular Function	photoreceptor activity	8	12	7.70849e-08	2.71339e-06	Woma_00007481;Woma_00007500;Woma_00007923;Woma_00011058;Woma_00011060;Woma_00011277;Woma_00011968;Woma_00013069
GO:0015276	Molecular Function	ligand-gated ion channel activity	18	69	1.07123e-07	3.53507e-06	Woma_00000029;Woma_00000030;Woma_00003326;Woma_00005058;Woma_00005059;Woma_00006063;Woma_00007416;Woma_00007650;Woma_00008151;Woma_00010707;Woma_00011008;Woma_00011486;Woma_00012141;Woma_00013225;Woma_00013965;Woma_00014942;Woma_00015815;Woma_00015817
GO:0022834	Molecular Function	ligand-gated channel activity	18	69	1.07123e-07	3.53507e-06	Woma_00000029;Woma_00000030;Woma_00003326;Woma_00005058;Woma_00005059;Woma_00006063;Woma_00007416;Woma_00007650;Woma_00008151;Woma_00010707;Woma_00011008;Woma_00011486;Woma_00012141;Woma_00013225;Woma_00013965;Woma_00014942;Woma_00015815;Woma_00015817
GO:0030594	Molecular Function	neurotransmitter receptor activity	16	56	1.38723e-07	4.40599e-06	Woma_00000029;Woma_00000030;Woma_00002743;Woma_00003326;Woma_00005058;Woma_00005059;Woma_00006063;Woma_00009551;Woma_00010707;Woma_00011008;Woma_00011486;Woma_00014852;Woma_00014942;Woma_00015815;Woma_00015817;Woma_00016048
GO:1901618	Molecular Function	organic hydroxy compound transmembrane transporter activity	11	26	1.41859e-07	4.40599e-06	Woma_00001040;Woma_00001870;Woma_00004545;Woma_00006597;Woma_00006601;Woma_00006920;Woma_00009626;Woma_00010582;Woma_00014006;Woma_00014007;Woma_00014091
GO:0022839	Molecular Function	ion gated channel activity	25	127	1.61754e-07	4.88035e-06	Woma_00000029;Woma_00000030;Woma_00000225;Woma_00000830;Woma_00003326;Woma_00005058;Woma_00005059;Woma_00006063;Woma_00006581;Woma_00007416;Woma_00007650;Woma_00008151;Woma_00009173;Woma_00010707;Woma_00011008;Woma_00011413;Woma_00011486;Woma_00012141;Woma_00012748;Woma_00013225;Woma_00013919;Woma_00013965;Woma_00014942;Woma_00015815;Woma_00015817
GO:0099600	Molecular Function	transmembrane receptor activity	37	241	1.77678e-07	5.21188e-06	Woma_00000029;Woma_00000030;Woma_00001919;Woma_00001989;Woma_00002743;Woma_00002924;Woma_00003326;Woma_00005058;Woma_00005059;Woma_00006063;Woma_00007416;Woma_00007481;Woma_00007500;Woma_00007650;Woma_00007923;Woma_00008151;Woma_00009551;Woma_00009575;Woma_00010028;Woma_00010033;Woma_00010707;Woma_00011008;Woma_00011058;Woma_00011060;Woma_00011277;Woma_00011486;Woma_00012141;Woma_00012227;Woma_00…
GO:0022836	Molecular Function	gated channel activity	25	131	3.02452e-07	8.53212e-06	Woma_00000029;Woma_00000030;Woma_00000225;Woma_00000830;Woma_00003326;Woma_00005058;Woma_00005059;Woma_00006063;Woma_00006581;Woma_00007416;Woma_00007650;Woma_00008151;Woma_00009173;Woma_00010707;Woma_00011008;Woma_00011413;Woma_00011486;Woma_00012141;Woma_00012748;Woma_00013225;Woma_00013919;Woma_00013965;Woma_00014942;Woma_00015815;Woma_00015817
GO:0005261	Molecular Function	cation channel activity	26	140	3.07027e-07	8.53212e-06	Woma_00000225;Woma_00000830;Woma_00005058;Woma_00005059;Woma_00006063;Woma_00006447;Woma_00006581;Woma_00006582;Woma_00007416;Woma_00007650;Woma_00008151;Woma_00009173;Woma_00009626;Woma_00011413;Woma_00011486;Woma_00011500;Woma_00011698;Woma_00012141;Woma_00013225;Woma_00013919;Woma_00013965;Woma_00014558;Woma_00014559;Woma_00014942;Woma_00015815;Woma_00015817
GO:0015171	Molecular Function	amino acid transmembrane transporter activity	16	60	3.95928e-07	1.07205e-05	Woma_00003191;Woma_00004672;Woma_00005458;Woma_00005843;Woma_00006168;Woma_00006375;Woma_00006590;Woma_00006981;Woma_00007169;Woma_00008233;Woma_00008741;Woma_00009369;Woma_00010769;Woma_00012687;Woma_00012688;Woma_00013851
GO:0005502	Molecular Function	11-cis retinal binding	5	5	8.63734e-07	2.28026e-05	Woma_00007481;Woma_00007923;Woma_00011058;Woma_00011060;Woma_00011277
GO:0005328	Molecular Function	neurotransmitter:sodium symporter activity	10	25	1.0004e-06	2.57663e-05	Woma_00004545;Woma_00004672;Woma_00005458;Woma_00006168;Woma_00006590;Woma_00007169;Woma_00009626;Woma_00010769;Woma_00012687;Woma_00012688
GO:0015370	Molecular Function	solute:sodium symporter activity	12	37	1.15553e-06	2.90533e-05	Woma_00004545;Woma_00004672;Woma_00005458;Woma_00005526;Woma_00005843;Woma_00006168;Woma_00006590;Woma_00007169;Woma_00009626;Woma_00010769;Woma_00012687;Woma_00012688
GO:0022835	Molecular Function	transmitter-gated channel activity	12	38	1.59575e-06	3.91887e-05	Woma_00000029;Woma_00000030;Woma_00003326;Woma_00005058;Woma_00005059;Woma_00006063;Woma_00010707;Woma_00011008;Woma_00011486;Woma_00014942;Woma_00015815;Woma_00015817
GO:0004888	Molecular Function	transmembrane signaling receptor activity	33	222	1.75759e-06	4.21822e-05	Woma_00000029;Woma_00000030;Woma_00001919;Woma_00001989;Woma_00002743;Woma_00002924;Woma_00003326;Woma_00005058;Woma_00005059;Woma_00006063;Woma_00007416;Woma_00007481;Woma_00007500;Woma_00007923;Woma_00009551;Woma_00009575;Woma_00010028;Woma_00010033;Woma_00010707;Woma_00011008;Woma_00011058;Woma_00011060;Woma_00011277;Woma_00011486;Woma_00012227;Woma_00012334;Woma_00013069;Woma_00013225;Woma_00…
GO:0015175	Molecular Function	neutral amino acid transmembrane transporter activity	7	12	1.9304e-06	4.53e-05	Woma_00004672;Woma_00006168;Woma_00007169;Woma_00008233;Woma_00009369;Woma_00012687;Woma_00012688
GO:0004872	Molecular Function	receptor activity	45	357	2.67675e-06	6.1449e-05	Woma_00000029;Woma_00000030;Woma_00001919;Woma_00001989;Woma_00002743;Woma_00002924;Woma_00003326;Woma_00003750;Woma_00005058;Woma_00005059;Woma_00005608;Woma_00006063;Woma_00006250;Woma_00007416;Woma_00007481;Woma_00007500;Woma_00007650;Woma_00007821;Woma_00007923;Woma_00008151;Woma_00009551;Woma_00009575;Woma_00010028;Woma_00010033;Woma_00010707;Woma_00011008;Woma_00011058;Woma_00011060;Woma_00…
GO:0038023	Molecular Function	signaling receptor activity	40	303	3.13277e-06	7.03874e-05	Woma_00000029;Woma_00000030;Woma_00001919;Woma_00001989;Woma_00002743;Woma_00002924;Woma_00003326;Woma_00003750;Woma_00005058;Woma_00005059;Woma_00005608;Woma_00006063;Woma_00007416;Woma_00007481;Woma_00007500;Woma_00007821;Woma_00007923;Woma_00009551;Woma_00009575;Woma_00010028;Woma_00010033;Woma_00010707;Woma_00011008;Woma_00011058;Woma_00011060;Woma_00011277;Woma_00011486;Woma_00011968;Woma_00…
GO:0015291	Molecular Function	secondary active transmembrane transporter activity	22	121	3.62531e-06	7.97568e-05	Woma_00001040;Woma_00004321;Woma_00004365;Woma_00004366;Woma_00004545;Woma_00004672;Woma_00005458;Woma_00005526;Woma_00005843;Woma_00006168;Woma_00006590;Woma_00006629;Woma_00007169;Woma_00008233;Woma_00009420;Woma_00009422;Woma_00009626;Woma_00010769;Woma_00012687;Woma_00012688;Woma_00013851;Woma_00014622
GO:0060089	Molecular Function	molecular transducer activity	45	362	3.90398e-06	8.41347e-05	Woma_00000029;Woma_00000030;Woma_00001919;Woma_00001989;Woma_00002743;Woma_00002924;Woma_00003326;Woma_00003750;Woma_00005058;Woma_00005059;Woma_00005608;Woma_00006063;Woma_00006250;Woma_00007416;Woma_00007481;Woma_00007500;Woma_00007650;Woma_00007821;Woma_00007923;Woma_00008151;Woma_00009551;Woma_00009575;Woma_00010028;Woma_00010033;Woma_00010707;Woma_00011008;Woma_00011058;Woma_00011060;Woma_00…
GO:0005416	Molecular Function	cation:amino acid symporter activity	8	18	4.89516e-06	0.000103386	Woma_00005458;Woma_00005843;Woma_00006168;Woma_00006590;Woma_00008233;Woma_00010769;Woma_00012687;Woma_00012688
GO:0022824	Molecular Function	transmitter-gated ion channel activity	11	36	6.27412e-06	0.000129911	Woma_00000029;Woma_00000030;Woma_00005058;Woma_00005059;Woma_00006063;Woma_00010707;Woma_00011008;Woma_00011486;Woma_00014942;Woma_00015815;Woma_00015817
GO:0016614	Molecular Function	oxidoreductase activity, acting on CH-OH group of donors	21	116	6.47131e-06	0.000131417	Woma_00001317;Woma_00001319;Woma_00002440;Woma_00002874;Woma_00002926;Woma_00003780;Woma_00003907;Woma_00005430;Woma_00006634;Woma_00006723;Woma_00006730;Woma_00006733;Woma_00006738;Woma_00007042;Woma_00009926;Woma_00009938;Woma_00010028;Woma_00010033;Woma_00010749;Woma_00013243;Woma_00013432
GO:0005501	Molecular Function	retinoid binding	10	30	6.94849e-06	0.000138445	Woma_00003454;Woma_00003456;Woma_00003457;Woma_00003459;Woma_00007481;Woma_00007923;Woma_00010217;Woma_00011058;Woma_00011060;Woma_00011277
GO:0020037	Molecular Function	heme binding	21	119	9.79566e-06	0.00019156	Woma_00001494;Woma_00002461;Woma_00002463;Woma_00002483;Woma_00004342;Woma_00004346;Woma_00004775;Woma_00004967;Woma_00005306;Woma_00005608;Woma_00006377;Woma_00006649;Woma_00006650;Woma_00006840;Woma_00006845;Woma_00006846;Woma_00007376;Woma_00010638;Woma_00010639;Woma_00011002;Woma_00011003
GO:0046906	Molecular Function	tetrapyrrole binding	21	120	1.12069e-05	0.000215035	Woma_00001494;Woma_00002461;Woma_00002463;Woma_00002483;Woma_00004342;Woma_00004346;Woma_00004775;Woma_00004967;Woma_00005306;Woma_00005608;Woma_00006377;Woma_00006649;Woma_00006650;Woma_00006840;Woma_00006845;Woma_00006846;Woma_00007376;Woma_00010638;Woma_00010639;Woma_00011002;Woma_00011003
GO:0005230	Molecular Function	extracellular ligand-gated ion channel activity	12	45	1.14034e-05	0.000215035	Woma_00000029;Woma_00000030;Woma_00003326;Woma_00005058;Woma_00005059;Woma_00006063;Woma_00010707;Woma_00011008;Woma_00011486;Woma_00014942;Woma_00015815;Woma_00015817
GO:0005329	Molecular Function	dopamine transmembrane transporter activity	4	4	1.4149e-05	0.000255239	Woma_00004545;Woma_00006597;Woma_00006601;Woma_00009626
GO:0015222	Molecular Function	serotonin transmembrane transporter activity	4	4	1.4149e-05	0.000255239	Woma_00001870;Woma_00006597;Woma_00006601;Woma_00009626
GO:0008066	Molecular Function	glutamate receptor activity	9	26	1.42605e-05	0.000255239	Woma_00005058;Woma_00005059;Woma_00006063;Woma_00009575;Woma_00010707;Woma_00011486;Woma_00014942;Woma_00015815;Woma_00015817
GO:0042302	Molecular Function	structural constituent of cuticle	21	124	1.88728e-05	0.000332162	Woma_00000560;Woma_00001384;Woma_00003644;Woma_00003646;Woma_00003734;Woma_00004227;Woma_00005363;Woma_00006616;Woma_00007152;Woma_00009099;Woma_00009118;Woma_00009161;Woma_00009820;Woma_00010029;Woma_00010371;Woma_00010373;Woma_00012654;Woma_00012658;Woma_00012659;Woma_00012665;Woma_00012670
GO:0004930	Molecular Function	G-protein coupled receptor activity	19	109	3.09612e-05	0.000535984	Woma_00001919;Woma_00001989;Woma_00002743;Woma_00007416;Woma_00007481;Woma_00007500;Woma_00007923;Woma_00009551;Woma_00009575;Woma_00010028;Woma_00010033;Woma_00011058;Woma_00011060;Woma_00011277;Woma_00012227;Woma_00013069;Woma_00014852;Woma_00014942;Woma_00016048
GO:0019840	Molecular Function	isoprenoid binding	10	35	3.2104e-05	0.000546804	Woma_00003454;Woma_00003456;Woma_00003457;Woma_00003459;Woma_00007481;Woma_00007923;Woma_00010217;Woma_00011058;Woma_00011060;Woma_00011277
GO:0005343	Molecular Function	organic acid:sodium symporter activity	6	12	3.52993e-05	0.000591683	Woma_00005526;Woma_00005843;Woma_00006168;Woma_00010769;Woma_00012687;Woma_00012688
GO:0004970	Molecular Function	ionotropic glutamate receptor activity	8	24	5.91852e-05	0.000976555	Woma_00005058;Woma_00005059;Woma_00006063;Woma_00010707;Woma_00011486;Woma_00014942;Woma_00015815;Woma_00015817
GO:0016491	Molecular Function	oxidoreductase activity	57	558	8.16783e-05	0.00132696	Woma_00000614;Woma_00000649;Woma_00000650;Woma_00001317;Woma_00001319;Woma_00001395;Woma_00001472;Woma_00001494;Woma_00001617;Woma_00002440;Woma_00002461;Woma_00002463;Woma_00002483;Woma_00002874;Woma_00002926;Woma_00003764;Woma_00003780;Woma_00003907;Woma_00004085;Woma_00004342;Woma_00004346;Woma_00004775;Woma_00004967;Woma_00005306;Woma_00005430;Woma_00005982;Woma_00006377;Woma_00006634;Woma_00…
GO:0005283	Molecular Function	sodium:amino acid symporter activity	5	9	8.83946e-05	0.00141431	Woma_00005843;Woma_00006168;Woma_00010769;Woma_00012687;Woma_00012688
GO:0008010	Molecular Function	structural constituent of chitin-based larval cuticle	17	101	0.000126095	0.00198741	Woma_00000560;Woma_00003644;Woma_00003646;Woma_00005363;Woma_00006616;Woma_00007152;Woma_00009099;Woma_00009118;Woma_00009820;Woma_00010029;Woma_00010371;Woma_00010373;Woma_00012654;Woma_00012658;Woma_00012659;Woma_00012665;Woma_00012670
GO:0016404	Molecular Function	15-hydroxyprostaglandin dehydrogenase (NAD+) activity	5	10	0.000167865	0.00255305	Woma_00002874;Woma_00003907;Woma_00009938;Woma_00010028;Woma_00010033
GO:0005234	Molecular Function	extracellular-glutamate-gated ion channel activity	7	21	0.000174072	0.00255305	Woma_00005058;Woma_00005059;Woma_00006063;Woma_00010707;Woma_00011486;Woma_00015815;Woma_00015817
GO:0015144	Molecular Function	carbohydrate transmembrane transporter activity	7	21	0.000174072	0.00255305	Woma_00001664;Woma_00004365;Woma_00004366;Woma_00005526;Woma_00009420;Woma_00009422;Woma_00014622
GO:0051119	Molecular Function	sugar transmembrane transporter activity	7	21	0.000174072	0.00255305	Woma_00001664;Woma_00004365;Woma_00004366;Woma_00005526;Woma_00009420;Woma_00009422;Woma_00014622
GO:1901476	Molecular Function	carbohydrate transporter activity	7	21	0.000174072	0.00255305	Woma_00001664;Woma_00004365;Woma_00004366;Woma_00005526;Woma_00009420;Woma_00009422;Woma_00014622
GO:0005506	Molecular Function	iron ion binding	20	135	0.000204298	0.00295532	Woma_00001494;Woma_00002461;Woma_00002463;Woma_00002483;Woma_00004342;Woma_00004346;Woma_00004775;Woma_00004967;Woma_00006377;Woma_00006649;Woma_00006650;Woma_00006840;Woma_00006845;Woma_00006846;Woma_00007012;Woma_00007376;Woma_00010204;Woma_00011002;Woma_00011003;Woma_00013432
GO:0010461	Molecular Function	light-activated ion channel activity	3	3	0.000231345	0.00330136	Woma_00006582;Woma_00014558;Woma_00014559
GO:0032450	Molecular Function	maltose alpha-glucosidase activity	5	11	0.00029224	0.00400786	Woma_00006655;Woma_00006656;Woma_00006660;Woma_00006661;Woma_00006662
GO:0034040	Molecular Function	lipid-transporting ATPase activity	5	11	0.00029224	0.00400786	Woma_00006920;Woma_00010582;Woma_00014006;Woma_00014007;Woma_00014091
GO:0034041	Molecular Function	sterol-transporting ATPase activity	5	11	0.00029224	0.00400786	Woma_00006920;Woma_00010582;Woma_00014006;Woma_00014007;Woma_00014091
GO:0043492	Molecular Function	ATPase activity, coupled to movement of substances	15	89	0.000306922	0.00415525	Woma_00000020;Woma_00000132;Woma_00002874;Woma_00002957;Woma_00003524;Woma_00003525;Woma_00003907;Woma_00006920;Woma_00007463;Woma_00009938;Woma_00010582;Woma_00014006;Woma_00014007;Woma_00014091;Woma_00014336
GO:0015145	Molecular Function	monosaccharide transmembrane transporter activity	6	17	0.000362625	0.00478665	Woma_00004365;Woma_00004366;Woma_00005526;Woma_00009420;Woma_00009422;Woma_00014622
GO:0015665	Molecular Function	alcohol transmembrane transporter activity	6	17	0.000362625	0.00478665	Woma_00001040;Woma_00006920;Woma_00010582;Woma_00014006;Woma_00014007;Woma_00014091
GO:0090599	Molecular Function	alpha-glucosidase activity	5	12	0.000475769	0.00610062	Woma_00006655;Woma_00006656;Woma_00006660;Woma_00006661;Woma_00006662
GO:0016820	Molecular Function	hydrolase activity, acting on acid anhydrides, catalyzing transmembrane movement of substances	14	83	0.0004795	0.00610062	Woma_00000020;Woma_00002874;Woma_00002957;Woma_00003524;Woma_00003525;Woma_00003907;Woma_00006920;Woma_00007463;Woma_00009938;Woma_00010582;Woma_00014006;Woma_00014007;Woma_00014091;Woma_00014336
GO:0042626	Molecular Function	ATPase activity, coupled to transmembrane movement of substances	14	83	0.0004795	0.00610062	Woma_00000020;Woma_00002874;Woma_00002957;Woma_00003524;Woma_00003525;Woma_00003907;Woma_00006920;Woma_00007463;Woma_00009938;Woma_00010582;Woma_00014006;Woma_00014007;Woma_00014091;Woma_00014336
GO:0005402	Molecular Function	cation:sugar symporter activity	6	18	0.000515927	0.0064115	Woma_00004365;Woma_00004366;Woma_00005526;Woma_00009420;Woma_00009422;Woma_00014622
GO:0016705	Molecular Function	oxidoreductase activity, acting on paired donors, with incorporation or reduction of molecular oxygen	19	134	0.000516077	0.0064115	Woma_00001494;Woma_00002461;Woma_00002463;Woma_00002483;Woma_00004342;Woma_00004346;Woma_00004775;Woma_00004967;Woma_00006377;Woma_00006649;Woma_00006650;Woma_00006840;Woma_00006845;Woma_00006846;Woma_00007376;Woma_00010638;Woma_00010639;Woma_00011002;Woma_00011003
GO:0048037	Molecular Function	cofactor binding	42	406	0.000563052	0.00691376	Woma_00001494;Woma_00001617;Woma_00002461;Woma_00002463;Woma_00002483;Woma_00003692;Woma_00003780;Woma_00004342;Woma_00004346;Woma_00004775;Woma_00004967;Woma_00005306;Woma_00005430;Woma_00005608;Woma_00005982;Woma_00006377;Woma_00006634;Woma_00006649;Woma_00006650;Woma_00006723;Woma_00006730;Woma_00006733;Woma_00006738;Woma_00006840;Woma_00006845;Woma_00006846;Woma_00007376;Woma_00007500;Woma_00…
GO:0004871	Molecular Function	signal transducer activity	44	433	0.000610536	0.00741064	Woma_00000029;Woma_00000030;Woma_00000872;Woma_00001919;Woma_00001989;Woma_00002743;Woma_00002924;Woma_00003326;Woma_00003750;Woma_00005058;Woma_00005059;Woma_00005608;Woma_00006063;Woma_00007416;Woma_00007481;Woma_00007500;Woma_00007821;Woma_00007923;Woma_00008008;Woma_00008293;Woma_00009551;Woma_00009575;Woma_00010028;Woma_00010033;Woma_00010707;Woma_00011008;Woma_00011058;Woma_00011060;Woma_00…
GO:0005262	Molecular Function	calcium channel activity	10	49	0.00065963	0.00791556	Woma_00000225;Woma_00006063;Woma_00006582;Woma_00007416;Woma_00009173;Woma_00011413;Woma_00011698;Woma_00013225;Woma_00014558;Woma_00014559
GO:0005272	Molecular Function	sodium channel activity	8	33	0.000683559	0.00811054	Woma_00005058;Woma_00005059;Woma_00006447;Woma_00007650;Woma_00011486;Woma_00014942;Woma_00015815;Woma_00015817
GO:0005267	Molecular Function	potassium channel activity	11	58	0.000692802	0.00812888	Woma_00000830;Woma_00005058;Woma_00005059;Woma_00006581;Woma_00008151;Woma_00011486;Woma_00012141;Woma_00013919;Woma_00013965;Woma_00015815;Woma_00015817
GO:0008519	Molecular Function	ammonium transmembrane transporter activity	6	19	0.000715263	0.0083002	Woma_00001870;Woma_00004545;Woma_00006048;Woma_00006597;Woma_00006601;Woma_00009626
GO:0080019	Molecular Function	fatty-acyl-CoA reductase (alcohol-forming) activity	5	13	0.000734274	0.00842818	Woma_00000649;Woma_00000650;Woma_00008638;Woma_00012266;Woma_00012883
GO:0005214	Molecular Function	structural constituent of chitin-based cuticle	17	117	0.000755809	0.00858209	Woma_00000560;Woma_00003644;Woma_00003646;Woma_00005363;Woma_00006616;Woma_00007152;Woma_00009099;Woma_00009118;Woma_00009820;Woma_00010029;Woma_00010371;Woma_00010373;Woma_00012654;Woma_00012658;Woma_00012659;Woma_00012665;Woma_00012670
GO:0015179	Molecular Function	L-amino acid transmembrane transporter activity	8	34	0.000846575	0.00951046	Woma_00004672;Woma_00005843;Woma_00006168;Woma_00008233;Woma_00008741;Woma_00012687;Woma_00012688;Woma_00013851
GO:0004993	Molecular Function	G-protein coupled serotonin receptor activity	3	4	0.000882934	0.00971227	Woma_00009551;Woma_00014852;Woma_00016048
GO:0099589	Molecular Function	serotonin receptor activity	3	4	0.000882934	0.00971227	Woma_00009551;Woma_00014852;Woma_00016048
GO:0015085	Molecular Function	calcium ion transmembrane transporter activity	11	60	0.00093275	0.0101545	Woma_00000020;Woma_00000225;Woma_00006063;Woma_00006582;Woma_00007416;Woma_00009173;Woma_00011413;Woma_00011698;Woma_00013225;Woma_00014558;Woma_00014559
GO:0015238	Molecular Function	drug transmembrane transporter activity	11	61	0.00107631	0.0112319	Woma_00003524;Woma_00003525;Woma_00004545;Woma_00004672;Woma_00006168;Woma_00006597;Woma_00006601;Woma_00008233;Woma_00008741;Woma_00009321;Woma_00009626
GO:0090484	Molecular Function	drug transporter activity	11	61	0.00107631	0.0112319	Woma_00003524;Woma_00003525;Woma_00004545;Woma_00004672;Woma_00006168;Woma_00006597;Woma_00006601;Woma_00008233;Woma_00008741;Woma_00009321;Woma_00009626
GO:0017127	Molecular Function	cholesterol transporter activity	5	14	0.0010849	0.0112319	Woma_00006920;Woma_00010582;Woma_00014006;Woma_00014007;Woma_00014091
GO:0072555	Molecular Function	17-beta-ketosteroid reductase activity	5	14	0.0010849	0.0112319	Woma_00001317;Woma_00001319;Woma_00002440;Woma_00002926;Woma_00009926
GO:0072582	Molecular Function	17-beta-hydroxysteroid dehydrogenase (NADP+) activity	5	14	0.0010849	0.0112319	Woma_00001317;Woma_00001319;Woma_00002440;Woma_00002926;Woma_00009926
GO:0004553	Molecular Function	hydrolase activity, hydrolyzing O-glycosyl compounds	14	90	0.0011031	0.0113095	Woma_00002478;Woma_00003037;Woma_00003506;Woma_00003743;Woma_00006192;Woma_00006193;Woma_00006458;Woma_00006655;Woma_00006656;Woma_00006660;Woma_00006661;Woma_00006662;Woma_00007268;Woma_00014015
GO:0015295	Molecular Function	solute:proton symporter activity	7	28	0.00121665	0.0123536	Woma_00004365;Woma_00004366;Woma_00006629;Woma_00008233;Woma_00009420;Woma_00009422;Woma_00014622
GO:0004558	Molecular Function	alpha-1,4-glucosidase activity	4	9	0.00138942	0.0139736	Woma_00006655;Woma_00006656;Woma_00006661;Woma_00006662
GO:0005231	Molecular Function	excitatory extracellular ligand-gated ion channel activity	7	29	0.00152015	0.0149761	Woma_00005058;Woma_00005059;Woma_00006063;Woma_00010707;Woma_00011486;Woma_00015815;Woma_00015817
GO:0000253	Molecular Function	3-keto sterol reductase activity	5	15	0.00154583	0.0149761	Woma_00001317;Woma_00001319;Woma_00002440;Woma_00002926;Woma_00009926
GO:0005355	Molecular Function	glucose transmembrane transporter activity	5	15	0.00154583	0.0149761	Woma_00004365;Woma_00004366;Woma_00009420;Woma_00009422;Woma_00014622
GO:0015149	Molecular Function	hexose transmembrane transporter activity	5	15	0.00154583	0.0149761	Woma_00004365;Woma_00004366;Woma_00009420;Woma_00009422;Woma_00014622
GO:0022843	Molecular Function	voltage-gated cation channel activity	10	55	0.00168476	0.0161737	Woma_00000225;Woma_00000830;Woma_00006063;Woma_00006581;Woma_00008151;Woma_00009173;Woma_00011413;Woma_00012141;Woma_00013919;Woma_00013965
GO:0015187	Molecular Function	glycine transmembrane transporter activity	3	5	0.0021064	0.0196001	Woma_00004672;Woma_00006168;Woma_00008233
GO:0004303	Molecular Function	estradiol 17-beta-dehydrogenase activity	5	16	0.00213602	0.0196001	Woma_00001317;Woma_00001319;Woma_00002440;Woma_00002926;Woma_00009926
GO:0005351	Molecular Function	sugar:proton symporter activity	5	16	0.00213602	0.0196001	Woma_00004365;Woma_00004366;Woma_00009420;Woma_00009422;Woma_00014622
GO:0015277	Molecular Function	kainate selective glutamate receptor activity	5	16	0.00213602	0.0196001	Woma_00005058;Woma_00005059;Woma_00011486;Woma_00015815;Woma_00015817
GO:0015926	Molecular Function	glucosidase activity	5	16	0.00213602	0.0196001	Woma_00006655;Woma_00006656;Woma_00006660;Woma_00006661;Woma_00006662
GO:0050660	Molecular Function	flavin adenine dinucleotide binding	12	76	0.00215304	0.0196001	Woma_00003780;Woma_00005982;Woma_00006634;Woma_00006723;Woma_00006730;Woma_00006733;Woma_00006738;Woma_00007500;Woma_00010638;Woma_00010639;Woma_00013243;Woma_00013432
GO:0015399	Molecular Function	primary active transmembrane transporter activity	14	97	0.00229982	0.0205815	Woma_00000020;Woma_00002874;Woma_00002957;Woma_00003524;Woma_00003525;Woma_00003907;Woma_00006920;Woma_00007463;Woma_00009938;Woma_00010582;Woma_00014006;Woma_00014007;Woma_00014091;Woma_00014336
GO:0015405	Molecular Function	P-P-bond-hydrolysis-driven transmembrane transporter activity	14	97	0.00229982	0.0205815	Woma_00000020;Woma_00002874;Woma_00002957;Woma_00003524;Woma_00003525;Woma_00003907;Woma_00006920;Woma_00007463;Woma_00009938;Woma_00010582;Woma_00014006;Woma_00014007;Woma_00014091;Woma_00014336
GO:0015079	Molecular Function	potassium ion transmembrane transporter activity	12	77	0.00241205	0.0214044	Woma_00000830;Woma_00002957;Woma_00005058;Woma_00005059;Woma_00006581;Woma_00008151;Woma_00011486;Woma_00012141;Woma_00013919;Woma_00013965;Woma_00015815;Woma_00015817
GO:0016298	Molecular Function	lipase activity	11	68	0.00267477	0.023538	Woma_00001968;Woma_00002206;Woma_00002389;Woma_00005083;Woma_00005084;Woma_00005746;Woma_00006410;Woma_00007538;Woma_00008201;Woma_00010588;Woma_00014226
GO:0016798	Molecular Function	hydrolase activity, acting on glycosyl bonds	14	99	0.00279227	0.0243689	Woma_00002478;Woma_00003037;Woma_00003506;Woma_00003743;Woma_00006192;Woma_00006193;Woma_00006458;Woma_00006655;Woma_00006656;Woma_00006660;Woma_00006661;Woma_00006662;Woma_00007268;Woma_00014015
GO:0070405	Molecular Function	ammonium ion binding	5	17	0.00287494	0.0248847	Woma_00000020;Woma_00004545;Woma_00009551;Woma_00011300;Woma_00014852
GO:0008289	Molecular Function	lipid binding	35	353	0.0032772	0.0281359	Woma_00000020;Woma_00000070;Woma_00000132;Woma_00000228;Woma_00001524;Woma_00002408;Woma_00002868;Woma_00003454;Woma_00003456;Woma_00003457;Woma_00003459;Woma_00004153;Woma_00004180;Woma_00004188;Woma_00004967;Woma_00006785;Woma_00007481;Woma_00007821;Woma_00007923;Woma_00008630;Woma_00008975;Woma_00009127;Woma_00009869;Woma_00009920;Woma_00010217;Woma_00010588;Woma_00011058;Woma_00011060;Woma_00…
GO:0019842	Molecular Function	vitamin binding	12	80	0.00334515	0.0284877	Woma_00007481;Woma_00007923;Woma_00008710;Woma_00009155;Woma_00010217;Woma_00010415;Woma_00010882;Woma_00011058;Woma_00011060;Woma_00011277;Woma_00012012;Woma_00012512
GO:0004953	Molecular Function	icosanoid receptor activity	2	2	0.00377557	0.0304351	Woma_00010028;Woma_00010033
GO:0004954	Molecular Function	prostanoid receptor activity	2	2	0.00377557	0.0304351	Woma_00010028;Woma_00010033
GO:0004955	Molecular Function	prostaglandin receptor activity	2	2	0.00377557	0.0304351	Woma_00010028;Woma_00010033
GO:0004957	Molecular Function	prostaglandin E receptor activity	2	2	0.00377557	0.0304351	Woma_00010028;Woma_00010033
GO:0005330	Molecular Function	dopamine:sodium symporter activity	2	2	0.00377557	0.0304351	Woma_00004545;Woma_00009626
GO:0042943	Molecular Function	D-amino acid transmembrane transporter activity	2	2	0.00377557	0.0304351	Woma_00012687;Woma_00012688
GO:0050146	Molecular Function	nucleoside phosphotransferase activity	2	2	0.00377557	0.0304351	Woma_00001955;Woma_00001957
GO:0005251	Molecular Function	delayed rectifier potassium channel activity	3	6	0.00402076	0.0314513	Woma_00008151;Woma_00012141;Woma_00013919
GO:0005550	Molecular Function	pheromone binding	3	6	0.00402076	0.0314513	Woma_00006752;Woma_00006774;Woma_00013809
GO:0008603	Molecular Function	cAMP-dependent protein kinase regulator activity	3	6	0.00402076	0.0314513	Woma_00005936;Woma_00010638;Woma_00010639
GO:0042910	Molecular Function	xenobiotic transporter activity	3	6	0.00402076	0.0314513	Woma_00003524;Woma_00003525;Woma_00005843
GO:0015662	Molecular Function	ATPase activity, coupled to transmembrane movement of ions, phosphorylative mechanism	6	26	0.00420178	0.03223	Woma_00000020;Woma_00002874;Woma_00002957;Woma_00003907;Woma_00009938;Woma_00014336
GO:0005244	Molecular Function	voltage-gated ion channel activity	10	62	0.00421188	0.03223	Woma_00000225;Woma_00000830;Woma_00006063;Woma_00006581;Woma_00008151;Woma_00009173;Woma_00011413;Woma_00012141;Woma_00013919;Woma_00013965
GO:0022832	Molecular Function	voltage-gated channel activity	10	62	0.00421188	0.03223	Woma_00000225;Woma_00000830;Woma_00006063;Woma_00006581;Woma_00008151;Woma_00009173;Woma_00011413;Woma_00012141;Woma_00013919;Woma_00013965
GO:0072509	Molecular Function	divalent inorganic cation transmembrane transporter activity	12	83	0.00455034	0.0345695	Woma_00000020;Woma_00000225;Woma_00006063;Woma_00006582;Woma_00007416;Woma_00009173;Woma_00009558;Woma_00011413;Woma_00011698;Woma_00013225;Woma_00014558;Woma_00014559
GO:0015248	Molecular Function	sterol transporter activity	5	19	0.0048776	0.0365301	Woma_00006920;Woma_00010582;Woma_00014006;Woma_00014007;Woma_00014091
GO:0033764	Molecular Function	steroid dehydrogenase activity, acting on the CH-OH group of donors, NAD or NADP as acceptor	5	19	0.0048776	0.0365301	Woma_00001317;Woma_00001319;Woma_00002440;Woma_00002926;Woma_00009926
GO:0008238	Molecular Function	exopeptidase activity	12	86	0.0060803	0.0449007	Woma_00005364;Woma_00007730;Woma_00008090;Woma_00008362;Woma_00008384;Woma_00008466;Woma_00008472;Woma_00011796;Woma_00012227;Woma_00012468;Woma_00013326;Woma_00015593
GO:0016616	Molecular Function	oxidoreductase activity, acting on the CH-OH group of donors, NAD or NADP as acceptor	12	86	0.0060803	0.0449007	Woma_00001317;Woma_00001319;Woma_00002440;Woma_00002874;Woma_00002926;Woma_00003907;Woma_00007042;Woma_00009926;Woma_00009938;Woma_00010028;Woma_00010033;Woma_00010749
GO:0015296	Molecular Function	anion:cation symporter activity	5	20	0.00618036	0.0450101	Woma_00005526;Woma_00005843;Woma_00006168;Woma_00006629;Woma_00010769
GO:0016229	Molecular Function	steroid dehydrogenase activity	5	20	0.00618036	0.0450101	Woma_00001317;Woma_00001319;Woma_00002440;Woma_00002926;Woma_00009926
GO:0005516	Molecular Function	calmodulin binding	15	120	0.00658601	0.0476358	Woma_00001989;Woma_00003454;Woma_00003456;Woma_00003457;Woma_00003459;Woma_00004153;Woma_00004180;Woma_00006063;Woma_00006582;Woma_00007012;Woma_00007416;Woma_00008281;Woma_00010638;Woma_00010639;Woma_00011968
GO:0005319	Molecular Function	lipid transporter activity	9	56	0.00665394	0.0477997	Woma_00000020;Woma_00000132;Woma_00005450;Woma_00006920;Woma_00010582;Woma_00012748;Woma_00014006;Woma_00014007;Woma_00014091
GO:0005275	Molecular Function	amine transmembrane transporter activity	3	7	0.00671663	0.047924	Woma_00004545;Woma_00006597;Woma_00006601
GO:0009584	Biological Process	detection of visible light	31	65	4.24111e-21	2.1829e-17	Woma_00000020;Woma_00000225;Woma_00004153;Woma_00004455;Woma_00005608;Woma_00005715;Woma_00005734;Woma_00006194;Woma_00006428;Woma_00006582;Woma_00006893;Woma_00007012;Woma_00007255;Woma_00007481;Woma_00007500;Woma_00007923;Woma_00007928;Woma_00008151;Woma_00009140;Woma_00009173;Woma_00009321;Woma_00011058;Woma_00011060;Woma_00011277;Woma_00011413;Woma_00011968;Woma_00012589;Woma_00012705;Woma_00…
GO:0055085	Biological Process	transmembrane transport	122	874	9.80484e-20	2.52328e-16	Woma_00000013;Woma_00000020;Woma_00000029;Woma_00000030;Woma_00000132;Woma_00000144;Woma_00000225;Woma_00000272;Woma_00000273;Woma_00000830;Woma_00001040;Woma_00001513;Woma_00001664;Woma_00001805;Woma_00001870;Woma_00002874;Woma_00002957;Woma_00003191;Woma_00003326;Woma_00003387;Woma_00003524;Woma_00003525;Woma_00003603;Woma_00003733;Woma_00003764;Woma_00003781;Woma_00003907;Woma_00003965;Woma_00…
GO:0009583	Biological Process	detection of light stimulus	34	90	4.75597e-19	8.15965e-16	Woma_00000020;Woma_00000225;Woma_00002878;Woma_00004153;Woma_00004455;Woma_00005608;Woma_00005715;Woma_00005734;Woma_00006194;Woma_00006428;Woma_00006582;Woma_00006893;Woma_00007012;Woma_00007255;Woma_00007481;Woma_00007500;Woma_00007923;Woma_00007928;Woma_00008151;Woma_00009140;Woma_00009173;Woma_00009321;Woma_00009920;Woma_00011058;Woma_00011060;Woma_00011277;Woma_00011413;Woma_00011968;Woma_00…
GO:0034220	Biological Process	ion transmembrane transport	98	644	2.3857e-18	3.0698e-15	Woma_00000013;Woma_00000020;Woma_00000029;Woma_00000030;Woma_00000132;Woma_00000144;Woma_00000225;Woma_00000272;Woma_00000273;Woma_00000830;Woma_00001040;Woma_00001513;Woma_00001805;Woma_00001870;Woma_00002874;Woma_00002957;Woma_00003191;Woma_00003326;Woma_00003387;Woma_00003603;Woma_00003733;Woma_00003764;Woma_00003907;Woma_00003965;Woma_00004321;Woma_00004365;Woma_00004366;Woma_00004545;Woma_00…
GO:0007602	Biological Process	phototransduction	29	73	4.01218e-17	3.85571e-14	Woma_00000020;Woma_00000225;Woma_00002878;Woma_00004153;Woma_00004455;Woma_00005608;Woma_00005715;Woma_00006194;Woma_00006428;Woma_00006582;Woma_00006893;Woma_00007012;Woma_00007255;Woma_00007481;Woma_00007500;Woma_00007923;Woma_00007928;Woma_00009140;Woma_00009920;Woma_00011058;Woma_00011060;Woma_00011277;Woma_00011968;Woma_00012405;Woma_00012589;Woma_00012705;Woma_00013069;Woma_00014558;Woma_00…
GO:0051606	Biological Process	detection of stimulus	51	223	4.49471e-17	3.85571e-14	Woma_00000020;Woma_00000132;Woma_00000225;Woma_00002878;Woma_00003454;Woma_00003456;Woma_00003457;Woma_00003459;Woma_00004153;Woma_00004180;Woma_00004455;Woma_00005608;Woma_00005715;Woma_00005734;Woma_00005937;Woma_00006048;Woma_00006194;Woma_00006222;Woma_00006428;Woma_00006582;Woma_00006862;Woma_00006893;Woma_00007012;Woma_00007255;Woma_00007416;Woma_00007481;Woma_00007500;Woma_00007650;Woma_00…
GO:0007600	Biological Process	sensory perception	75	443	1.12974e-16	8.3068e-14	Woma_00000020;Woma_00000029;Woma_00000030;Woma_00000132;Woma_00000144;Woma_00000225;Woma_00000830;Woma_00000980;Woma_00001317;Woma_00001319;Woma_00002408;Woma_00002957;Woma_00003361;Woma_00003454;Woma_00003456;Woma_00003457;Woma_00003459;Woma_00003780;Woma_00004153;Woma_00004227;Woma_00004455;Woma_00005364;Woma_00005734;Woma_00005937;Woma_00006048;Woma_00006063;Woma_00006194;Woma_00006222;Woma_00…
GO:0007603	Biological Process	phototransduction, visible light	23	46	1.51014e-16	9.71588e-14	Woma_00000020;Woma_00004153;Woma_00004455;Woma_00005608;Woma_00005715;Woma_00006194;Woma_00006428;Woma_00006582;Woma_00006893;Woma_00007012;Woma_00007255;Woma_00007481;Woma_00007923;Woma_00007928;Woma_00009140;Woma_00011058;Woma_00011060;Woma_00011277;Woma_00011968;Woma_00012589;Woma_00012705;Woma_00014558;Woma_00014559
GO:0006811	Biological Process	ion transport	110	825	3.19848e-16	1.82918e-13	Woma_00000013;Woma_00000020;Woma_00000029;Woma_00000030;Woma_00000132;Woma_00000144;Woma_00000225;Woma_00000272;Woma_00000273;Woma_00000484;Woma_00000830;Woma_00001040;Woma_00001513;Woma_00001805;Woma_00001870;Woma_00001938;Woma_00001989;Woma_00002389;Woma_00002408;Woma_00002539;Woma_00002874;Woma_00002957;Woma_00003191;Woma_00003326;Woma_00003387;Woma_00003603;Woma_00003733;Woma_00003764;Woma_00…
GO:0009581	Biological Process	detection of external stimulus	37	130	6.16348e-16	3.17234e-13	Woma_00000020;Woma_00000225;Woma_00002878;Woma_00004153;Woma_00004455;Woma_00005608;Woma_00005715;Woma_00005734;Woma_00006194;Woma_00006222;Woma_00006428;Woma_00006582;Woma_00006893;Woma_00007012;Woma_00007255;Woma_00007481;Woma_00007500;Woma_00007650;Woma_00007923;Woma_00007928;Woma_00008151;Woma_00009140;Woma_00009173;Woma_00009321;Woma_00009920;Woma_00011058;Woma_00011060;Woma_00011277;Woma_00…
GO:0009582	Biological Process	detection of abiotic stimulus	37	133	1.3925e-15	6.51563e-13	Woma_00000020;Woma_00000225;Woma_00002878;Woma_00004153;Woma_00004455;Woma_00005608;Woma_00005715;Woma_00005734;Woma_00006194;Woma_00006222;Woma_00006428;Woma_00006582;Woma_00006893;Woma_00007012;Woma_00007255;Woma_00007481;Woma_00007500;Woma_00007650;Woma_00007923;Woma_00007928;Woma_00008151;Woma_00009140;Woma_00009173;Woma_00009321;Woma_00009920;Woma_00011058;Woma_00011060;Woma_00011277;Woma_00…
GO:0016056	Biological Process	rhodopsin mediated signaling pathway	19	36	1.89025e-14	8.10759e-12	Woma_00000020;Woma_00004153;Woma_00004455;Woma_00005608;Woma_00006194;Woma_00006428;Woma_00006893;Woma_00007012;Woma_00007481;Woma_00007923;Woma_00009140;Woma_00011058;Woma_00011060;Woma_00011277;Woma_00011968;Woma_00012589;Woma_00012705;Woma_00014558;Woma_00014559
GO:0098656	Biological Process	anion transmembrane transport	47	237	2.52096e-13	9.98107e-11	Woma_00000013;Woma_00000029;Woma_00000030;Woma_00000132;Woma_00001040;Woma_00002874;Woma_00003191;Woma_00003326;Woma_00003387;Woma_00003603;Woma_00003733;Woma_00003907;Woma_00004321;Woma_00004545;Woma_00004672;Woma_00005450;Woma_00005458;Woma_00005526;Woma_00005578;Woma_00005843;Woma_00006168;Woma_00006194;Woma_00006375;Woma_00006590;Woma_00006629;Woma_00006655;Woma_00006656;Woma_00006660;Woma_00…
GO:0098660	Biological Process	inorganic ion transmembrane transport	69	454	5.42564e-13	1.9947e-10	Woma_00000020;Woma_00000029;Woma_00000030;Woma_00000225;Woma_00000272;Woma_00000273;Woma_00000830;Woma_00001040;Woma_00001513;Woma_00001870;Woma_00002874;Woma_00002957;Woma_00003326;Woma_00003764;Woma_00003907;Woma_00004321;Woma_00004365;Woma_00004366;Woma_00004545;Woma_00004672;Woma_00005058;Woma_00005059;Woma_00005458;Woma_00005526;Woma_00005843;Woma_00006048;Woma_00006063;Woma_00006168;Woma_00…
GO:0006820	Biological Process	anion transport	62	384	6.14924e-13	2.11001e-10	Woma_00000013;Woma_00000020;Woma_00000029;Woma_00000030;Woma_00000132;Woma_00000484;Woma_00001040;Woma_00001989;Woma_00002389;Woma_00002408;Woma_00002539;Woma_00002874;Woma_00003191;Woma_00003326;Woma_00003387;Woma_00003603;Woma_00003733;Woma_00003907;Woma_00004180;Woma_00004321;Woma_00004455;Woma_00004545;Woma_00004672;Woma_00005450;Woma_00005458;Woma_00005526;Woma_00005578;Woma_00005843;Woma_00…
GO:0015672	Biological Process	monovalent inorganic cation transport	53	335	7.45052e-11	2.39674e-08	Woma_00000272;Woma_00000273;Woma_00000830;Woma_00001870;Woma_00001938;Woma_00001989;Woma_00002539;Woma_00002957;Woma_00004180;Woma_00004365;Woma_00004366;Woma_00004455;Woma_00004545;Woma_00004672;Woma_00005058;Woma_00005059;Woma_00005458;Woma_00005526;Woma_00005843;Woma_00006048;Woma_00006168;Woma_00006194;Woma_00006447;Woma_00006581;Woma_00006590;Woma_00006597;Woma_00006601;Woma_00006629;Woma_00…
GO:0098662	Biological Process	inorganic cation transmembrane transport	59	399	9.75963e-11	2.95487e-08	Woma_00000020;Woma_00000225;Woma_00000272;Woma_00000273;Woma_00000830;Woma_00001513;Woma_00001870;Woma_00002957;Woma_00003764;Woma_00004365;Woma_00004366;Woma_00004545;Woma_00004672;Woma_00005058;Woma_00005059;Woma_00005458;Woma_00005526;Woma_00005843;Woma_00006048;Woma_00006063;Woma_00006168;Woma_00006447;Woma_00006581;Woma_00006582;Woma_00006590;Woma_00006597;Woma_00006601;Woma_00006629;Woma_00…
GO:0050877	Biological Process	neurological system process	95	809	1.03831e-10	2.96899e-08	Woma_00000020;Woma_00000029;Woma_00000030;Woma_00000132;Woma_00000144;Woma_00000225;Woma_00000830;Woma_00000980;Woma_00001275;Woma_00001317;Woma_00001319;Woma_00001513;Woma_00001870;Woma_00002408;Woma_00002743;Woma_00002868;Woma_00002957;Woma_00003361;Woma_00003454;Woma_00003456;Woma_00003457;Woma_00003459;Woma_00003780;Woma_00004153;Woma_00004227;Woma_00004318;Woma_00004455;Woma_00005011;Woma_00…
GO:0015711	Biological Process	organic anion transport	49	299	1.15049e-10	3.11662e-08	Woma_00000013;Woma_00000020;Woma_00000132;Woma_00000484;Woma_00001040;Woma_00002389;Woma_00002408;Woma_00002874;Woma_00003191;Woma_00003387;Woma_00003603;Woma_00003733;Woma_00003907;Woma_00004180;Woma_00004321;Woma_00004672;Woma_00005450;Woma_00005458;Woma_00005526;Woma_00005578;Woma_00005843;Woma_00006168;Woma_00006375;Woma_00006582;Woma_00006590;Woma_00006655;Woma_00006656;Woma_00006660;Woma_00…
GO:0009416	Biological Process	response to light stimulus	50	319	3.74212e-10	9.37091e-08	Woma_00000020;Woma_00000225;Woma_00000950;Woma_00002878;Woma_00004153;Woma_00004455;Woma_00004631;Woma_00005364;Woma_00005458;Woma_00005608;Woma_00005715;Woma_00005734;Woma_00006063;Woma_00006194;Woma_00006428;Woma_00006582;Woma_00006893;Woma_00007012;Woma_00007255;Woma_00007481;Woma_00007500;Woma_00007647;Woma_00007923;Woma_00007928;Woma_00008090;Woma_00008151;Woma_00008169;Woma_00008302;Woma_00…
GO:0071482	Biological Process	cellular response to light stimulus	27	112	3.82338e-10	9.37091e-08	Woma_00000020;Woma_00004153;Woma_00004455;Woma_00004631;Woma_00005364;Woma_00005608;Woma_00006194;Woma_00006428;Woma_00006893;Woma_00007012;Woma_00007255;Woma_00007481;Woma_00007500;Woma_00007923;Woma_00007928;Woma_00008169;Woma_00009140;Woma_00011058;Woma_00011060;Woma_00011277;Woma_00011968;Woma_00012589;Woma_00012705;Woma_00014558;Woma_00014559;Woma_00015815;Woma_00015817
GO:0015849	Biological Process	organic acid transport	39	215	4.89823e-10	1.08829e-07	Woma_00000013;Woma_00000132;Woma_00002389;Woma_00002408;Woma_00002874;Woma_00003191;Woma_00003387;Woma_00003907;Woma_00004180;Woma_00004321;Woma_00004672;Woma_00005450;Woma_00005458;Woma_00005526;Woma_00005843;Woma_00006168;Woma_00006375;Woma_00006582;Woma_00006590;Woma_00006655;Woma_00006656;Woma_00006660;Woma_00006661;Woma_00006662;Woma_00006981;Woma_00007169;Woma_00008233;Woma_00008741;Woma_00…
GO:0046942	Biological Process	carboxylic acid transport	39	215	4.89823e-10	1.08829e-07	Woma_00000013;Woma_00000132;Woma_00002389;Woma_00002408;Woma_00002874;Woma_00003191;Woma_00003387;Woma_00003907;Woma_00004180;Woma_00004321;Woma_00004672;Woma_00005450;Woma_00005458;Woma_00005526;Woma_00005843;Woma_00006168;Woma_00006375;Woma_00006582;Woma_00006590;Woma_00006655;Woma_00006656;Woma_00006660;Woma_00006661;Woma_00006662;Woma_00006981;Woma_00007169;Woma_00008233;Woma_00008741;Woma_00…
GO:1903825	Biological Process	organic acid transmembrane transport	29	129	5.07459e-10	1.08829e-07	Woma_00000013;Woma_00003191;Woma_00003387;Woma_00004321;Woma_00004672;Woma_00005450;Woma_00005458;Woma_00005526;Woma_00005843;Woma_00006168;Woma_00006375;Woma_00006590;Woma_00006655;Woma_00006656;Woma_00006660;Woma_00006661;Woma_00006662;Woma_00006981;Woma_00007169;Woma_00008233;Woma_00008741;Woma_00009369;Woma_00010769;Woma_00010886;Woma_00011681;Woma_00012687;Woma_00012688;Woma_00013851;Woma_00…
GO:0098655	Biological Process	cation transmembrane transport	62	454	8.78343e-10	1.80833e-07	Woma_00000020;Woma_00000144;Woma_00000225;Woma_00000272;Woma_00000273;Woma_00000830;Woma_00001513;Woma_00001870;Woma_00002957;Woma_00003764;Woma_00004365;Woma_00004366;Woma_00004545;Woma_00004672;Woma_00005058;Woma_00005059;Woma_00005458;Woma_00005526;Woma_00005843;Woma_00006048;Woma_00006063;Woma_00006168;Woma_00006447;Woma_00006581;Woma_00006582;Woma_00006590;Woma_00006597;Woma_00006601;Woma_00…
GO:0003008	Biological Process	system process	120	1163	1.05512e-09	2.08874e-07	Woma_00000020;Woma_00000029;Woma_00000030;Woma_00000132;Woma_00000144;Woma_00000225;Woma_00000229;Woma_00000230;Woma_00000830;Woma_00000980;Woma_00001275;Woma_00001317;Woma_00001319;Woma_00001513;Woma_00001805;Woma_00001870;Woma_00001968;Woma_00001989;Woma_00002408;Woma_00002539;Woma_00002743;Woma_00002868;Woma_00002957;Woma_00003361;Woma_00003454;Woma_00003456;Woma_00003457;Woma_00003459;Woma_00…
GO:0007623	Biological Process	circadian rhythm	41	241	1.30778e-09	2.49302e-07	Woma_00000830;Woma_00001275;Woma_00002704;Woma_00002705;Woma_00003093;Woma_00003094;Woma_00003364;Woma_00003965;Woma_00004455;Woma_00004545;Woma_00004631;Woma_00005734;Woma_00005768;Woma_00006168;Woma_00006194;Woma_00007086;Woma_00007481;Woma_00007500;Woma_00007923;Woma_00008151;Woma_00008967;Woma_00009949;Woma_00010379;Woma_00010638;Woma_00010639;Woma_00010707;Woma_00011008;Woma_00011058;Woma_00…
GO:0050906	Biological Process	detection of stimulus involved in sensory perception	22	82	1.90084e-09	3.49415e-07	Woma_00000132;Woma_00000225;Woma_00005734;Woma_00005937;Woma_00006048;Woma_00006194;Woma_00006222;Woma_00006582;Woma_00007012;Woma_00007416;Woma_00007500;Woma_00007650;Woma_00008151;Woma_00009173;Woma_00009321;Woma_00010707;Woma_00011413;Woma_00011968;Woma_00013069;Woma_00014558;Woma_00014559;Woma_00014942
GO:0035725	Biological Process	sodium ion transmembrane transport	25	105	2.28482e-09	3.92e-07	Woma_00000272;Woma_00000273;Woma_00002957;Woma_00004545;Woma_00004672;Woma_00005058;Woma_00005059;Woma_00005458;Woma_00005526;Woma_00005843;Woma_00006168;Woma_00006447;Woma_00006590;Woma_00007169;Woma_00007650;Woma_00009626;Woma_00010638;Woma_00010639;Woma_00010769;Woma_00011486;Woma_00012687;Woma_00012688;Woma_00014942;Woma_00015815;Woma_00015817
GO:0050953	Biological Process	sensory perception of light stimulus	25	105	2.28482e-09	3.92e-07	Woma_00000144;Woma_00000225;Woma_00003780;Woma_00004153;Woma_00004227;Woma_00005734;Woma_00006194;Woma_00006582;Woma_00007012;Woma_00007086;Woma_00007481;Woma_00007500;Woma_00007923;Woma_00009173;Woma_00009321;Woma_00009575;Woma_00010806;Woma_00011058;Woma_00011060;Woma_00011277;Woma_00011413;Woma_00011968;Woma_00013069;Woma_00014558;Woma_00014559
GO:0006812	Biological Process	cation transport	71	569	2.66859e-09	4.43073e-07	Woma_00000020;Woma_00000144;Woma_00000225;Woma_00000272;Woma_00000273;Woma_00000830;Woma_00001513;Woma_00001870;Woma_00001938;Woma_00001989;Woma_00002539;Woma_00002957;Woma_00003764;Woma_00004180;Woma_00004365;Woma_00004366;Woma_00004455;Woma_00004545;Woma_00004672;Woma_00005058;Woma_00005059;Woma_00005458;Woma_00005526;Woma_00005843;Woma_00006048;Woma_00006063;Woma_00006168;Woma_00006194;Woma_00…
GO:0018298	Biological Process	protein-chromophore linkage	7	7	2.97411e-09	4.78368e-07	Woma_00007481;Woma_00007500;Woma_00007923;Woma_00011058;Woma_00011060;Woma_00011277;Woma_00013069
GO:0050962	Biological Process	detection of light stimulus involved in sensory perception	12	24	3.14166e-09	4.90003e-07	Woma_00000225;Woma_00005734;Woma_00006194;Woma_00006582;Woma_00007500;Woma_00009173;Woma_00009321;Woma_00011413;Woma_00011968;Woma_00013069;Woma_00014558;Woma_00014559
GO:0003333	Biological Process	amino acid transmembrane transport	21	79	5.34726e-09	8.0948e-07	Woma_00003191;Woma_00004672;Woma_00005458;Woma_00005843;Woma_00006168;Woma_00006375;Woma_00006590;Woma_00006655;Woma_00006656;Woma_00006660;Woma_00006661;Woma_00006662;Woma_00006981;Woma_00007169;Woma_00008233;Woma_00008741;Woma_00009369;Woma_00010769;Woma_00012687;Woma_00012688;Woma_00013851
GO:0007606	Biological Process	sensory perception of chemical stimulus	28	139	1.38e-08	2.02939e-06	Woma_00000020;Woma_00000132;Woma_00000980;Woma_00001317;Woma_00001319;Woma_00003361;Woma_00003454;Woma_00003456;Woma_00003457;Woma_00003459;Woma_00004455;Woma_00005937;Woma_00006048;Woma_00006752;Woma_00006765;Woma_00006766;Woma_00006774;Woma_00007416;Woma_00008151;Woma_00008201;Woma_00008630;Woma_00009140;Woma_00010707;Woma_00011137;Woma_00012589;Woma_00012705;Woma_00013809;Woma_00014942
GO:0016059	Biological Process	deactivation of rhodopsin mediated signaling	10	18	1.79705e-08	2.56929e-06	Woma_00000020;Woma_00004153;Woma_00004455;Woma_00006194;Woma_00006893;Woma_00007012;Woma_00009140;Woma_00011968;Woma_00012589;Woma_00012705
GO:0006814	Biological Process	sodium ion transport	26	124	1.91773e-08	2.66772e-06	Woma_00000272;Woma_00000273;Woma_00002957;Woma_00004545;Woma_00004672;Woma_00005058;Woma_00005059;Woma_00005458;Woma_00005526;Woma_00005843;Woma_00006168;Woma_00006447;Woma_00006590;Woma_00007169;Woma_00007650;Woma_00009626;Woma_00010638;Woma_00010639;Woma_00010769;Woma_00011486;Woma_00012452;Woma_00012687;Woma_00012688;Woma_00014942;Woma_00015815;Woma_00015817
GO:0048511	Biological Process	rhythmic process	45	305	2.04121e-08	2.76476e-06	Woma_00000029;Woma_00000830;Woma_00001275;Woma_00002704;Woma_00002705;Woma_00003093;Woma_00003094;Woma_00003364;Woma_00003965;Woma_00004455;Woma_00004545;Woma_00004631;Woma_00005734;Woma_00005768;Woma_00006063;Woma_00006168;Woma_00006194;Woma_00007086;Woma_00007481;Woma_00007500;Woma_00007923;Woma_00008151;Woma_00008967;Woma_00009949;Woma_00010379;Woma_00010415;Woma_00010638;Woma_00010639;Woma_00…
GO:0008377	Biological Process	light-induced release of internally sequestered calcium ion	7	8	2.2542e-08	2.97497e-06	Woma_00007481;Woma_00007923;Woma_00011058;Woma_00011060;Woma_00011277;Woma_00014558;Woma_00014559
GO:0007608	Biological Process	sensory perception of smell	22	95	3.64385e-08	4.68872e-06	Woma_00000020;Woma_00000132;Woma_00001317;Woma_00001319;Woma_00003454;Woma_00003456;Woma_00003457;Woma_00003459;Woma_00004455;Woma_00005937;Woma_00006048;Woma_00006752;Woma_00006765;Woma_00006766;Woma_00006774;Woma_00007416;Woma_00008201;Woma_00009140;Woma_00010707;Woma_00012589;Woma_00012705;Woma_00014942
GO:0030001	Biological Process	metal ion transport	53	406	7.61678e-08	9.56184e-06	Woma_00000020;Woma_00000144;Woma_00000225;Woma_00000272;Woma_00000273;Woma_00000830;Woma_00001513;Woma_00001938;Woma_00002957;Woma_00003764;Woma_00004455;Woma_00004545;Woma_00004672;Woma_00005058;Woma_00005059;Woma_00005458;Woma_00005526;Woma_00005843;Woma_00006063;Woma_00006168;Woma_00006194;Woma_00006447;Woma_00006581;Woma_00006582;Woma_00006590;Woma_00007169;Woma_00007416;Woma_00007463;Woma_00…
GO:0006837	Biological Process	serotonin transport	7	9	9.611e-08	1.1778e-05	Woma_00001870;Woma_00006597;Woma_00006601;Woma_00006785;Woma_00009626;Woma_00010638;Woma_00010639
GO:0009314	Biological Process	response to radiation	53	410	1.05615e-07	1.26419e-05	Woma_00000020;Woma_00000225;Woma_00000950;Woma_00001805;Woma_00002878;Woma_00003291;Woma_00004153;Woma_00004415;Woma_00004455;Woma_00004631;Woma_00005364;Woma_00005458;Woma_00005608;Woma_00005715;Woma_00005734;Woma_00006063;Woma_00006194;Woma_00006428;Woma_00006582;Woma_00006893;Woma_00007012;Woma_00007255;Woma_00007481;Woma_00007500;Woma_00007647;Woma_00007923;Woma_00007928;Woma_00008090;Woma_00…
GO:0006836	Biological Process	neurotransmitter transport	37	240	1.24681e-07	1.43092e-05	Woma_00000030;Woma_00000070;Woma_00000225;Woma_00000830;Woma_00001870;Woma_00001938;Woma_00001989;Woma_00002408;Woma_00002539;Woma_00004180;Woma_00004455;Woma_00004473;Woma_00004545;Woma_00004672;Woma_00005458;Woma_00005843;Woma_00006168;Woma_00006582;Woma_00006590;Woma_00006597;Woma_00006601;Woma_00006785;Woma_00007169;Woma_00008233;Woma_00008350;Woma_00009321;Woma_00009369;Woma_00009626;Woma_00…
GO:0006865	Biological Process	amino acid transport	24	118	1.25105e-07	1.43092e-05	Woma_00002408;Woma_00003191;Woma_00004180;Woma_00004672;Woma_00005458;Woma_00005843;Woma_00006168;Woma_00006375;Woma_00006582;Woma_00006590;Woma_00006655;Woma_00006656;Woma_00006660;Woma_00006661;Woma_00006662;Woma_00006981;Woma_00007169;Woma_00008233;Woma_00008741;Woma_00009369;Woma_00010769;Woma_00012687;Woma_00012688;Woma_00013851
GO:0007186	Biological Process	G-protein coupled receptor signaling pathway	43	303	1.33628e-07	1.49519e-05	Woma_00000020;Woma_00000029;Woma_00000030;Woma_00000144;Woma_00000872;Woma_00001919;Woma_00001989;Woma_00002743;Woma_00002867;Woma_00004153;Woma_00004318;Woma_00004455;Woma_00005608;Woma_00006194;Woma_00006428;Woma_00006893;Woma_00007012;Woma_00007481;Woma_00007500;Woma_00007923;Woma_00008293;Woma_00008779;Woma_00009140;Woma_00009551;Woma_00009575;Woma_00010028;Woma_00010033;Woma_00010638;Woma_00…
GO:0015844	Biological Process	monoamine transport	13	38	1.79047e-07	1.96076e-05	Woma_00001870;Woma_00004180;Woma_00004545;Woma_00006194;Woma_00006597;Woma_00006601;Woma_00006785;Woma_00008151;Woma_00009626;Woma_00010265;Woma_00010638;Woma_00010639;Woma_00013919
GO:0007601	Biological Process	visual perception	21	99	3.67564e-07	3.94136e-05	Woma_00000144;Woma_00000225;Woma_00003780;Woma_00004153;Woma_00004227;Woma_00005734;Woma_00006582;Woma_00007012;Woma_00007481;Woma_00007923;Woma_00009173;Woma_00009321;Woma_00009575;Woma_00010806;Woma_00011058;Woma_00011060;Woma_00011277;Woma_00011413;Woma_00013069;Woma_00014558;Woma_00014559
GO:0071478	Biological Process	cellular response to radiation	28	163	4.73564e-07	4.97436e-05	Woma_00000020;Woma_00004153;Woma_00004455;Woma_00004631;Woma_00005364;Woma_00005608;Woma_00006194;Woma_00006428;Woma_00006893;Woma_00007012;Woma_00007255;Woma_00007481;Woma_00007500;Woma_00007923;Woma_00007928;Woma_00008169;Woma_00009140;Woma_00011058;Woma_00011060;Woma_00011277;Woma_00011968;Woma_00012589;Woma_00012705;Woma_00014558;Woma_00014559;Woma_00015693;Woma_00015815;Woma_00015817
GO:0009649	Biological Process	entrainment of circadian clock	12	35	5.22054e-07	5.37403e-05	Woma_00004455;Woma_00004631;Woma_00007481;Woma_00007500;Woma_00007923;Woma_00010707;Woma_00011058;Woma_00011060;Woma_00011277;Woma_00013069;Woma_00015693;Woma_00016229
GO:0001504	Biological Process	neurotransmitter uptake	10	26	1.39823e-06	0.000135787	Woma_00004545;Woma_00004672;Woma_00006168;Woma_00006597;Woma_00006601;Woma_00008233;Woma_00009321;Woma_00009626;Woma_00010638;Woma_00010639
GO:0009648	Biological Process	photoperiodism	10	26	1.39823e-06	0.000135787	Woma_00004631;Woma_00007481;Woma_00007500;Woma_00007923;Woma_00011058;Woma_00011060;Woma_00011277;Woma_00013069;Woma_00015693;Woma_00016229
GO:0022400	Biological Process	regulation of rhodopsin mediated signaling pathway	10	26	1.39823e-06	0.000135787	Woma_00000020;Woma_00004153;Woma_00004455;Woma_00006194;Woma_00006893;Woma_00007012;Woma_00009140;Woma_00011968;Woma_00012589;Woma_00012705
GO:0043052	Biological Process	thermotaxis	9	21	1.62369e-06	0.000151948	Woma_00003326;Woma_00004455;Woma_00006428;Woma_00007012;Woma_00007481;Woma_00007923;Woma_00012012;Woma_00012705;Woma_00013069
GO:0050908	Biological Process	detection of light stimulus involved in visual perception	9	21	1.62369e-06	0.000151948	Woma_00000225;Woma_00005734;Woma_00006582;Woma_00009173;Woma_00009321;Woma_00011413;Woma_00013069;Woma_00014558;Woma_00014559
GO:1902475	Biological Process	L-alpha-amino acid transmembrane transport	13	46	2.14311e-06	0.000196975	Woma_00004672;Woma_00005843;Woma_00006168;Woma_00006655;Woma_00006656;Woma_00006660;Woma_00006661;Woma_00006662;Woma_00008233;Woma_00008741;Woma_00012687;Woma_00012688;Woma_00013851
GO:0015696	Biological Process	ammonium transport	16	70	3.23887e-06	0.000292464	Woma_00001870;Woma_00001989;Woma_00002539;Woma_00004180;Woma_00004455;Woma_00004545;Woma_00006048;Woma_00006194;Woma_00006597;Woma_00006601;Woma_00006785;Woma_00008151;Woma_00009626;Woma_00010638;Woma_00010639;Woma_00011681
GO:0071214	Biological Process	cellular response to abiotic stimulus	33	231	3.46532e-06	0.000307517	Woma_00000020;Woma_00004153;Woma_00004455;Woma_00004631;Woma_00005364;Woma_00005608;Woma_00006194;Woma_00006428;Woma_00006581;Woma_00006893;Woma_00007012;Woma_00007255;Woma_00007481;Woma_00007500;Woma_00007923;Woma_00007928;Woma_00008169;Woma_00009140;Woma_00010638;Woma_00010639;Woma_00010769;Woma_00011058;Woma_00011060;Woma_00011277;Woma_00011968;Woma_00012589;Woma_00012705;Woma_00013225;Woma_00…
GO:0045187	Biological Process	regulation of circadian sleep/wake cycle, sleep	12	41	3.52879e-06	0.000307842	Woma_00004631;Woma_00005768;Woma_00007481;Woma_00007500;Woma_00007923;Woma_00008151;Woma_00011058;Woma_00011060;Woma_00011277;Woma_00013919;Woma_00015693;Woma_00016229
GO:0051610	Biological Process	serotonin uptake	5	6	4.66888e-06	0.000400512	Woma_00006597;Woma_00006601;Woma_00009626;Woma_00010638;Woma_00010639
GO:0099536	Biological Process	synaptic signaling	56	500	5.01477e-06	0.000423132	Woma_00000029;Woma_00000030;Woma_00000070;Woma_00000144;Woma_00000225;Woma_00000830;Woma_00001938;Woma_00001989;Woma_00002408;Woma_00002441;Woma_00002539;Woma_00002868;Woma_00003326;Woma_00004147;Woma_00004180;Woma_00004318;Woma_00004455;Woma_00004473;Woma_00004545;Woma_00005011;Woma_00005058;Woma_00005059;Woma_00006063;Woma_00006194;Woma_00006597;Woma_00006601;Woma_00006785;Woma_00007086;Woma_00…
GO:0007622	Biological Process	rhythmic behavior	22	126	6.13477e-06	0.000509285	Woma_00000830;Woma_00001275;Woma_00002704;Woma_00002705;Woma_00003965;Woma_00004545;Woma_00004631;Woma_00005768;Woma_00007086;Woma_00007481;Woma_00007500;Woma_00007923;Woma_00008151;Woma_00011058;Woma_00011060;Woma_00011277;Woma_00011300;Woma_00011500;Woma_00012362;Woma_00013919;Woma_00015693;Woma_00016229
GO:0050954	Biological Process	sensory perception of mechanical stimulus	25	155	6.32024e-06	0.000516353	Woma_00000029;Woma_00000030;Woma_00000132;Woma_00000830;Woma_00002408;Woma_00002957;Woma_00004153;Woma_00006063;Woma_00006582;Woma_00006961;Woma_00007086;Woma_00007481;Woma_00007650;Woma_00008151;Woma_00008350;Woma_00009140;Woma_00011968;Woma_00012141;Woma_00012452;Woma_00012705;Woma_00013069;Woma_00013417;Woma_00014558;Woma_00014559;Woma_00014931
GO:0042752	Biological Process	regulation of circadian rhythm	21	118	7.31445e-06	0.000588241	Woma_00004455;Woma_00004631;Woma_00005734;Woma_00005768;Woma_00006168;Woma_00006194;Woma_00007481;Woma_00007500;Woma_00007923;Woma_00008151;Woma_00008967;Woma_00010707;Woma_00011008;Woma_00011058;Woma_00011060;Woma_00011277;Woma_00013069;Woma_00013919;Woma_00014686;Woma_00015693;Woma_00016229
GO:0007268	Biological Process	synaptic transmission	55	497	8.77291e-06	0.00069468	Woma_00000029;Woma_00000030;Woma_00000070;Woma_00000144;Woma_00000225;Woma_00000830;Woma_00001938;Woma_00001989;Woma_00002408;Woma_00002441;Woma_00002539;Woma_00002868;Woma_00003326;Woma_00004147;Woma_00004180;Woma_00004318;Woma_00004455;Woma_00004473;Woma_00004545;Woma_00005011;Woma_00005058;Woma_00005059;Woma_00006063;Woma_00006194;Woma_00006597;Woma_00006601;Woma_00006785;Woma_00007086;Woma_00…
GO:0099537	Biological Process	trans-synaptic signaling	55	498	9.31158e-06	0.000726162	Woma_00000029;Woma_00000030;Woma_00000070;Woma_00000144;Woma_00000225;Woma_00000830;Woma_00001938;Woma_00001989;Woma_00002408;Woma_00002441;Woma_00002539;Woma_00002868;Woma_00003326;Woma_00004147;Woma_00004180;Woma_00004318;Woma_00004455;Woma_00004473;Woma_00004545;Woma_00005011;Woma_00005058;Woma_00005059;Woma_00006063;Woma_00006194;Woma_00006597;Woma_00006601;Woma_00006785;Woma_00007086;Woma_00…
GO:0015807	Biological Process	L-amino acid transport	13	52	9.5403e-06	0.000732894	Woma_00004672;Woma_00005843;Woma_00006168;Woma_00006655;Woma_00006656;Woma_00006660;Woma_00006661;Woma_00006662;Woma_00008233;Woma_00008741;Woma_00012687;Woma_00012688;Woma_00013851
GO:0050802	Biological Process	circadian sleep/wake cycle, sleep	12	45	1.0269e-05	0.000777275	Woma_00004631;Woma_00005768;Woma_00007481;Woma_00007500;Woma_00007923;Woma_00008151;Woma_00011058;Woma_00011060;Woma_00011277;Woma_00013919;Woma_00015693;Woma_00016229
GO:0042749	Biological Process	regulation of circadian sleep/wake cycle	12	46	1.3137e-05	0.000979945	Woma_00004631;Woma_00005768;Woma_00007481;Woma_00007500;Woma_00007923;Woma_00008151;Woma_00011058;Woma_00011060;Woma_00011277;Woma_00013919;Woma_00015693;Woma_00016229
GO:0001692	Biological Process	histamine metabolic process	4	4	1.3562e-05	0.000997196	Woma_00009369;Woma_00010806;Woma_00012012;Woma_00012362
GO:0042745	Biological Process	circadian sleep/wake cycle	13	54	1.48785e-05	0.00107858	Woma_00004545;Woma_00004631;Woma_00005768;Woma_00007481;Woma_00007500;Woma_00007923;Woma_00008151;Woma_00011058;Woma_00011060;Woma_00011277;Woma_00013919;Woma_00015693;Woma_00016229
GO:0009589	Biological Process	detection of UV	5	7	1.5521e-05	0.00110954	Woma_00004153;Woma_00007255;Woma_00007923;Woma_00011058;Woma_00011060
GO:0015804	Biological Process	neutral amino acid transport	7	16	2.09595e-05	0.00146281	Woma_00004672;Woma_00006168;Woma_00007169;Woma_00008233;Woma_00009369;Woma_00012687;Woma_00012688
GO:0022410	Biological Process	circadian sleep/wake cycle process	12	48	2.10313e-05	0.00146281	Woma_00004631;Woma_00005768;Woma_00007481;Woma_00007500;Woma_00007923;Woma_00008151;Woma_00011058;Woma_00011060;Woma_00011277;Woma_00013919;Woma_00015693;Woma_00016229
GO:0043153	Biological Process	entrainment of circadian clock by photoperiod	8	22	2.66229e-05	0.00180492	Woma_00007481;Woma_00007500;Woma_00007923;Woma_00011058;Woma_00011060;Woma_00011277;Woma_00013069;Woma_00016229
GO:0007605	Biological Process	sensory perception of sound	21	128	2.66513e-05	0.00180492	Woma_00000029;Woma_00000030;Woma_00000132;Woma_00000830;Woma_00002957;Woma_00004153;Woma_00006582;Woma_00006961;Woma_00007086;Woma_00007481;Woma_00008350;Woma_00009140;Woma_00011968;Woma_00012141;Woma_00012452;Woma_00012705;Woma_00013069;Woma_00013417;Woma_00014558;Woma_00014559;Woma_00014931
GO:0098810	Biological Process	neurotransmitter reuptake	6	12	3.32509e-05	0.00222263	Woma_00004545;Woma_00006597;Woma_00006601;Woma_00009626;Woma_00010638;Woma_00010639
GO:0051208	Biological Process	sequestering of calcium ion	13	58	3.38424e-05	0.00223316	Woma_00006582;Woma_00007416;Woma_00007481;Woma_00007923;Woma_00010638;Woma_00010639;Woma_00011058;Woma_00011060;Woma_00011277;Woma_00013225;Woma_00014336;Woma_00014558;Woma_00014559
GO:0051283	Biological Process	negative regulation of sequestering of calcium ion	12	51	4.05249e-05	0.00264027	Woma_00006582;Woma_00007416;Woma_00007481;Woma_00007923;Woma_00010638;Woma_00010639;Woma_00011058;Woma_00011060;Woma_00011277;Woma_00013225;Woma_00014558;Woma_00014559
GO:0009628	Biological Process	response to abiotic stimulus	88	961	4.12113e-05	0.00265143	Woma_00000020;Woma_00000225;Woma_00000772;Woma_00000830;Woma_00000950;Woma_00001805;Woma_00002095;Woma_00002408;Woma_00002878;Woma_00002957;Woma_00003291;Woma_00003326;Woma_00004153;Woma_00004415;Woma_00004455;Woma_00004631;Woma_00005011;Woma_00005364;Woma_00005450;Woma_00005458;Woma_00005608;Woma_00005715;Woma_00005734;Woma_00005982;Woma_00006063;Woma_00006194;Woma_00006222;Woma_00006410;Woma_00…
GO:0001505	Biological Process	regulation of neurotransmitter levels	35	283	4.34909e-05	0.00276355	Woma_00000030;Woma_00000070;Woma_00000225;Woma_00000830;Woma_00001938;Woma_00001989;Woma_00002408;Woma_00002539;Woma_00004180;Woma_00004455;Woma_00004473;Woma_00004545;Woma_00004672;Woma_00006168;Woma_00006597;Woma_00006601;Woma_00006785;Woma_00008233;Woma_00008350;Woma_00008741;Woma_00009155;Woma_00009321;Woma_00009369;Woma_00009626;Woma_00010638;Woma_00010639;Woma_00010806;Woma_00010882;Woma_00…
GO:0008210	Biological Process	estrogen metabolic process	10	37	4.98763e-05	0.00309795	Woma_00001317;Woma_00001319;Woma_00002440;Woma_00002926;Woma_00003454;Woma_00003456;Woma_00003457;Woma_00003459;Woma_00009926;Woma_00010415
GO:0008277	Biological Process	regulation of G-protein coupled receptor protein signaling pathway	15	77	4.99572e-05	0.00309795	Woma_00000020;Woma_00000144;Woma_00002743;Woma_00004153;Woma_00004318;Woma_00004455;Woma_00006194;Woma_00006893;Woma_00007012;Woma_00009140;Woma_00010638;Woma_00010639;Woma_00011968;Woma_00012589;Woma_00012705
GO:0009593	Biological Process	detection of chemical stimulus	13	61	5.95118e-05	0.00364651	Woma_00000132;Woma_00003454;Woma_00003456;Woma_00003457;Woma_00003459;Woma_00004180;Woma_00005937;Woma_00006048;Woma_00007416;Woma_00008630;Woma_00010707;Woma_00014006;Woma_00014942
GO:0007604	Biological Process	phototransduction, UV	4	5	6.45328e-05	0.00377444	Woma_00004153;Woma_00007255;Woma_00011058;Woma_00011060
GO:0051611	Biological Process	regulation of serotonin uptake	4	5	6.45328e-05	0.00377444	Woma_00006597;Woma_00006601;Woma_00010638;Woma_00010639
GO:0051612	Biological Process	negative regulation of serotonin uptake	4	5	6.45328e-05	0.00377444	Woma_00006597;Woma_00006601;Woma_00010638;Woma_00010639
GO:0052803	Biological Process	imidazole-containing compound metabolic process	4	5	6.45328e-05	0.00377444	Woma_00009369;Woma_00010806;Woma_00012012;Woma_00012362
GO:0034754	Biological Process	cellular hormone metabolic process	19	117	7.39016e-05	0.0042351	Woma_00000830;Woma_00001317;Woma_00001319;Woma_00002440;Woma_00002926;Woma_00003454;Woma_00003456;Woma_00003457;Woma_00003459;Woma_00004967;Woma_00006723;Woma_00006730;Woma_00006733;Woma_00006738;Woma_00007255;Woma_00009926;Woma_00010204;Woma_00010415;Woma_00013243
GO:0051282	Biological Process	regulation of sequestering of calcium ion	12	54	7.40545e-05	0.0042351	Woma_00006582;Woma_00007416;Woma_00007481;Woma_00007923;Woma_00010638;Woma_00010639;Woma_00011058;Woma_00011060;Woma_00011277;Woma_00013225;Woma_00014558;Woma_00014559
GO:0048512	Biological Process	circadian behavior	19	118	8.32096e-05	0.00470637	Woma_00000830;Woma_00001275;Woma_00003965;Woma_00004545;Woma_00004631;Woma_00005768;Woma_00007086;Woma_00007481;Woma_00007500;Woma_00007923;Woma_00008151;Woma_00011058;Woma_00011060;Woma_00011277;Woma_00011500;Woma_00012362;Woma_00013919;Woma_00015693;Woma_00016229
GO:0007626	Biological Process	locomotory behavior	38	328	8.66608e-05	0.0048483	Woma_00000032;Woma_00000033;Woma_00000225;Woma_00000830;Woma_00001275;Woma_00002408;Woma_00002868;Woma_00003965;Woma_00004180;Woma_00004318;Woma_00004455;Woma_00004545;Woma_00004631;Woma_00005768;Woma_00006063;Woma_00006597;Woma_00006601;Woma_00006785;Woma_00006961;Woma_00007086;Woma_00007500;Woma_00007650;Woma_00007923;Woma_00008151;Woma_00008539;Woma_00008647;Woma_00009155;Woma_00011300;Woma_00…
GO:0050804	Biological Process	modulation of synaptic transmission	36	306	9.70788e-05	0.00537274	Woma_00000070;Woma_00000144;Woma_00000225;Woma_00000830;Woma_00001938;Woma_00001989;Woma_00002539;Woma_00002868;Woma_00004180;Woma_00004455;Woma_00004473;Woma_00005058;Woma_00005059;Woma_00006063;Woma_00006597;Woma_00006601;Woma_00007086;Woma_00008151;Woma_00008216;Woma_00008233;Woma_00009575;Woma_00009949;Woma_00010638;Woma_00010639;Woma_00010769;Woma_00011300;Woma_00011486;Woma_00012227;Woma_00…
GO:0007270	Biological Process	neuron-neuron synaptic transmission	18	110	0.000102799	0.00562878	Woma_00000029;Woma_00000030;Woma_00002408;Woma_00002868;Woma_00004147;Woma_00004180;Woma_00004318;Woma_00004545;Woma_00006063;Woma_00006785;Woma_00009155;Woma_00009575;Woma_00009626;Woma_00010769;Woma_00011008;Woma_00012705;Woma_00015815;Woma_00015817
GO:0007215	Biological Process	glutamate receptor signaling pathway	12	56	0.000107827	0.00584196	Woma_00000144;Woma_00004455;Woma_00005058;Woma_00005059;Woma_00006063;Woma_00009575;Woma_00010707;Woma_00011486;Woma_00013919;Woma_00014942;Woma_00015815;Woma_00015817
GO:0051937	Biological Process	catecholamine transport	9	33	0.000110284	0.0059128	Woma_00004180;Woma_00004545;Woma_00006194;Woma_00006597;Woma_00006601;Woma_00006785;Woma_00008151;Woma_00009626;Woma_00013919
GO:0045938	Biological Process	positive regulation of circadian sleep/wake cycle, sleep	7	20	0.000114651	0.00608361	Woma_00007481;Woma_00007923;Woma_00008151;Woma_00011058;Woma_00011060;Woma_00011277;Woma_00013919
GO:0030431	Biological Process	sleep	17	102	0.000126221	0.00662917	Woma_00001968;Woma_00004545;Woma_00004631;Woma_00005011;Woma_00005768;Woma_00006377;Woma_00007481;Woma_00007500;Woma_00007923;Woma_00008151;Woma_00011058;Woma_00011060;Woma_00011277;Woma_00013919;Woma_00015693;Woma_00016229;Woma_00016638
GO:0015850	Biological Process	organic hydroxy compound transport	20	132	0.000130261	0.00677224	Woma_00000132;Woma_00001870;Woma_00001968;Woma_00004180;Woma_00004545;Woma_00006194;Woma_00006597;Woma_00006601;Woma_00006785;Woma_00006920;Woma_00008151;Woma_00009626;Woma_00010582;Woma_00010638;Woma_00010639;Woma_00011681;Woma_00013919;Woma_00014006;Woma_00014007;Woma_00014091
GO:0051238	Biological Process	sequestering of metal ion	13	66	0.000140054	0.00720859	Woma_00006582;Woma_00007416;Woma_00007481;Woma_00007923;Woma_00010638;Woma_00010639;Woma_00011058;Woma_00011060;Woma_00011277;Woma_00013225;Woma_00014336;Woma_00014558;Woma_00014559
GO:0044765	Biological Process	single-organism transport	193	2554	0.000161511	0.00822678	Woma_00000013;Woma_00000020;Woma_00000029;Woma_00000030;Woma_00000070;Woma_00000132;Woma_00000144;Woma_00000225;Woma_00000228;Woma_00000272;Woma_00000273;Woma_00000484;Woma_00000591;Woma_00000830;Woma_00001040;Woma_00001275;Woma_00001394;Woma_00001513;Woma_00001524;Woma_00001617;Woma_00001664;Woma_00001805;Woma_00001870;Woma_00001938;Woma_00001968;Woma_00001989;Woma_00002095;Woma_00002225;Woma_00…
GO:0072488	Biological Process	ammonium transmembrane transport	7	21	0.000163033	0.00822678	Woma_00001870;Woma_00004545;Woma_00006048;Woma_00006597;Woma_00006601;Woma_00009626;Woma_00011681
GO:0051581	Biological Process	negative regulation of neurotransmitter uptake	4	6	0.000184261	0.00920767	Woma_00006597;Woma_00006601;Woma_00010638;Woma_00010639
GO:0017085	Biological Process	response to insecticide	10	43	0.000197232	0.00976108	Woma_00001494;Woma_00003525;Woma_00004342;Woma_00004346;Woma_00006597;Woma_00006601;Woma_00010638;Woma_00010639;Woma_00011002;Woma_00011003
GO:0015837	Biological Process	amine transport	13	69	0.000223815	0.0106071	Woma_00001870;Woma_00001989;Woma_00002539;Woma_00004180;Woma_00004455;Woma_00004545;Woma_00006194;Woma_00006597;Woma_00006601;Woma_00008151;Woma_00008233;Woma_00010769;Woma_00013919
GO:0001694	Biological Process	histamine biosynthetic process	3	3	0.000224085	0.0106071	Woma_00009369;Woma_00010806;Woma_00012012
GO:0016037	Biological Process	light absorption	3	3	0.000224085	0.0106071	Woma_00011058;Woma_00011060;Woma_00013069
GO:1990146	Biological Process	protein localization to rhabdomere	3	3	0.000224085	0.0106071	Woma_00003780;Woma_00004153;Woma_00007928
GO:0005984	Biological Process	disaccharide metabolic process	7	22	0.000226691	0.0106071	Woma_00003989;Woma_00006458;Woma_00006655;Woma_00006656;Woma_00006660;Woma_00006661;Woma_00006662
GO:0009642	Biological Process	response to light intensity	7	22	0.000226691	0.0106071	Woma_00004153;Woma_00006194;Woma_00007647;Woma_00007923;Woma_00009140;Woma_00015815;Woma_00015817
GO:0050911	Biological Process	detection of chemical stimulus involved in sensory perception of smell	6	16	0.000233556	0.0108298	Woma_00000132;Woma_00005937;Woma_00006048;Woma_00007416;Woma_00010707;Woma_00014942
GO:0051588	Biological Process	regulation of neurotransmitter transport	15	88	0.000241635	0.0111044	Woma_00000070;Woma_00000225;Woma_00000830;Woma_00001989;Woma_00002539;Woma_00004180;Woma_00004455;Woma_00004473;Woma_00006597;Woma_00006601;Woma_00008233;Woma_00010638;Woma_00010639;Woma_00010769;Woma_00012871
GO:0000023	Biological Process	maltose metabolic process	5	11	0.000278123	0.012557	Woma_00006655;Woma_00006656;Woma_00006660;Woma_00006661;Woma_00006662
GO:0016057	Biological Process	regulation of membrane potential in photoreceptor cell	5	11	0.000278123	0.012557	Woma_00000225;Woma_00008302;Woma_00010863;Woma_00015815;Woma_00015817
GO:0001895	Biological Process	retina homeostasis	10	45	0.000293984	0.0131577	Woma_00004153;Woma_00007086;Woma_00007928;Woma_00008201;Woma_00009140;Woma_00011427;Woma_00012589;Woma_00012705;Woma_00014558;Woma_00014559
GO:0042391	Biological Process	regulation of membrane potential	28	229	0.000304433	0.0134761	Woma_00000029;Woma_00000030;Woma_00000225;Woma_00000830;Woma_00002957;Woma_00004321;Woma_00004455;Woma_00004647;Woma_00005011;Woma_00005058;Woma_00005059;Woma_00006063;Woma_00006581;Woma_00006582;Woma_00007255;Woma_00008151;Woma_00008302;Woma_00010707;Woma_00010863;Woma_00010864;Woma_00011008;Woma_00011486;Woma_00012141;Woma_00012705;Woma_00013919;Woma_00013965;Woma_00015815;Woma_00015817
GO:0015872	Biological Process	dopamine transport	7	23	0.000308953	0.0134761	Woma_00004180;Woma_00004545;Woma_00006194;Woma_00006597;Woma_00006601;Woma_00008151;Woma_00009626
GO:0060025	Biological Process	regulation of synaptic activity	7	23	0.000308953	0.0134761	Woma_00005058;Woma_00005059;Woma_00008151;Woma_00011486;Woma_00013919;Woma_00015815;Woma_00015817
GO:0043270	Biological Process	positive regulation of ion transport	18	122	0.000390705	0.0168988	Woma_00000144;Woma_00000225;Woma_00001989;Woma_00002539;Woma_00002957;Woma_00004455;Woma_00006063;Woma_00006582;Woma_00006597;Woma_00006601;Woma_00007086;Woma_00008151;Woma_00008233;Woma_00010638;Woma_00010639;Woma_00010769;Woma_00011698;Woma_00012141
GO:0035235	Biological Process	ionotropic glutamate receptor signaling pathway	8	31	0.000403555	0.0171252	Woma_00005058;Woma_00005059;Woma_00006063;Woma_00010707;Woma_00011486;Woma_00014942;Woma_00015815;Woma_00015817
GO:0008202	Biological Process	steroid metabolic process	26	210	0.000407791	0.0171252	Woma_00000132;Woma_00000830;Woma_00001317;Woma_00001319;Woma_00002440;Woma_00002926;Woma_00003454;Woma_00003456;Woma_00003457;Woma_00003459;Woma_00004085;Woma_00004967;Woma_00005936;Woma_00005982;Woma_00006723;Woma_00006730;Woma_00006733;Woma_00006738;Woma_00007647;Woma_00009926;Woma_00010204;Woma_00010415;Woma_00012512;Woma_00013243;Woma_00014006;Woma_00014686
GO:0007210	Biological Process	serotonin receptor signaling pathway	4	7	0.000409247	0.0171252	Woma_00004455;Woma_00009551;Woma_00014852;Woma_00016048
GO:1904647	Biological Process	response to rotenone	4	7	0.000409247	0.0171252	Woma_00006597;Woma_00006601;Woma_00010638;Woma_00010639
GO:0072347	Biological Process	response to anesthetic	14	83	0.000432149	0.0179377	Woma_00003965;Woma_00004455;Woma_00006063;Woma_00006194;Woma_00006597;Woma_00006601;Woma_00006785;Woma_00008967;Woma_00010638;Woma_00010639;Woma_00010769;Woma_00012405;Woma_00015693;Woma_00016229
GO:0015718	Biological Process	monocarboxylic acid transport	15	94	0.000505028	0.020795	Woma_00000013;Woma_00000132;Woma_00002389;Woma_00002408;Woma_00002874;Woma_00003387;Woma_00003907;Woma_00005450;Woma_00006582;Woma_00009938;Woma_00010638;Woma_00010639;Woma_00010769;Woma_00010886;Woma_00011681
GO:0050432	Biological Process	catecholamine secretion	7	25	0.000544612	0.022247	Woma_00004180;Woma_00006194;Woma_00006597;Woma_00006601;Woma_00006785;Woma_00008151;Woma_00013919
GO:0006813	Biological Process	potassium ion transport	17	116	0.00060891	0.0246777	Woma_00000830;Woma_00001938;Woma_00002957;Woma_00004455;Woma_00005058;Woma_00005059;Woma_00006581;Woma_00008151;Woma_00010638;Woma_00010639;Woma_00011486;Woma_00012141;Woma_00012452;Woma_00013919;Woma_00013965;Woma_00015815;Woma_00015817
GO:0044708	Biological Process	single-organism behavior	63	690	0.000624034	0.0250553	Woma_00000030;Woma_00000032;Woma_00000033;Woma_00000225;Woma_00000830;Woma_00001275;Woma_00001513;Woma_00001870;Woma_00001919;Woma_00002704;Woma_00002705;Woma_00002743;Woma_00002868;Woma_00003326;Woma_00003965;Woma_00004180;Woma_00004318;Woma_00004455;Woma_00004545;Woma_00004631;Woma_00005458;Woma_00005768;Woma_00006063;Woma_00006194;Woma_00006766;Woma_00006785;Woma_00006961;Woma_00007086;Woma_00…
GO:0050805	Biological Process	negative regulation of synaptic transmission	12	67	0.000627966	0.0250553	Woma_00000830;Woma_00002868;Woma_00006597;Woma_00006601;Woma_00007086;Woma_00010638;Woma_00010639;Woma_00010769;Woma_00012705;Woma_00012871;Woma_00013919;Woma_00014931
GO:2000021	Biological Process	regulation of ion homeostasis	15	96	0.000635225	0.02515	Woma_00000225;Woma_00006063;Woma_00006582;Woma_00007416;Woma_00007481;Woma_00007923;Woma_00010638;Woma_00010639;Woma_00011058;Woma_00011060;Woma_00011277;Woma_00012066;Woma_00013225;Woma_00014558;Woma_00014559
GO:0010025	Biological Process	wax biosynthetic process	5	13	0.000699561	0.026896	Woma_00000649;Woma_00000650;Woma_00008638;Woma_00012266;Woma_00012883
GO:0010166	Biological Process	wax metabolic process	5	13	0.000699561	0.026896	Woma_00000649;Woma_00000650;Woma_00008638;Woma_00012266;Woma_00012883
GO:0032310	Biological Process	prostaglandin secretion	5	13	0.000699561	0.026896	Woma_00002874;Woma_00003907;Woma_00009938;Woma_00010638;Woma_00010639
GO:0010817	Biological Process	regulation of hormone levels	37	351	0.000700225	0.026896	Woma_00000830;Woma_00001317;Woma_00001319;Woma_00001989;Woma_00002095;Woma_00002440;Woma_00002539;Woma_00002926;Woma_00003387;Woma_00003454;Woma_00003456;Woma_00003457;Woma_00003459;Woma_00004455;Woma_00004967;Woma_00005364;Woma_00006194;Woma_00006597;Woma_00006601;Woma_00006723;Woma_00006730;Woma_00006733;Woma_00006738;Woma_00007255;Woma_00008151;Woma_00009926;Woma_00010204;Woma_00010415;Woma_00…
GO:0006810	Biological Process	transport	197	2685	0.000742558	0.0283107	Woma_00000013;Woma_00000020;Woma_00000029;Woma_00000030;Woma_00000070;Woma_00000132;Woma_00000144;Woma_00000225;Woma_00000228;Woma_00000272;Woma_00000273;Woma_00000484;Woma_00000591;Woma_00000830;Woma_00001040;Woma_00001207;Woma_00001275;Woma_00001394;Woma_00001513;Woma_00001524;Woma_00001617;Woma_00001664;Woma_00001805;Woma_00001870;Woma_00001938;Woma_00001968;Woma_00001989;Woma_00002095;Woma_00…
GO:1901615	Biological Process	organic hydroxy compound metabolic process	41	403	0.000750425	0.0284003	Woma_00000132;Woma_00000830;Woma_00001040;Woma_00001989;Woma_00003454;Woma_00003456;Woma_00003457;Woma_00003459;Woma_00004967;Woma_00005430;Woma_00005450;Woma_00005936;Woma_00005982;Woma_00006410;Woma_00006582;Woma_00006597;Woma_00006601;Woma_00006723;Woma_00006961;Woma_00007255;Woma_00007538;Woma_00007647;Woma_00008008;Woma_00008201;Woma_00010028;Woma_00010033;Woma_00010204;Woma_00010588;Woma_00…
GO:0006576	Biological Process	cellular biogenic amine metabolic process	12	69	0.000826114	0.0305974	Woma_00005450;Woma_00006410;Woma_00007538;Woma_00008201;Woma_00009369;Woma_00010125;Woma_00010588;Woma_00010806;Woma_00011300;Woma_00012012;Woma_00012362;Woma_00014336
GO:0016062	Biological Process	adaptation of rhodopsin mediated signaling	3	4	0.000855654	0.0305974	Woma_00004153;Woma_00006194;Woma_00009140
GO:0036233	Biological Process	glycine import	3	4	0.000855654	0.0305974	Woma_00004672;Woma_00006168;Woma_00008233
GO:0036367	Biological Process	light adaption	3	4	0.000855654	0.0305974	Woma_00004153;Woma_00006194;Woma_00009140
GO:0055099	Biological Process	response to high density lipoprotein particle	3	4	0.000855654	0.0305974	Woma_00010638;Woma_00010639;Woma_00014006
GO:0071403	Biological Process	cellular response to high density lipoprotein particle stimulus	3	4	0.000855654	0.0305974	Woma_00010638;Woma_00010639;Woma_00014006
GO:0071454	Biological Process	cellular response to anoxia	3	4	0.000855654	0.0305974	Woma_00006582;Woma_00014558;Woma_00014559
GO:0051952	Biological Process	regulation of amine transport	11	60	0.000856038	0.0305974	Woma_00001989;Woma_00002539;Woma_00004180;Woma_00004455;Woma_00006194;Woma_00006597;Woma_00006601;Woma_00008151;Woma_00008233;Woma_00010769;Woma_00013919
GO:0032026	Biological Process	response to magnesium ion	5	14	0.00103416	0.0367092	Woma_00001989;Woma_00002921;Woma_00008151;Woma_00010638;Woma_00010639
GO:0035637	Biological Process	multicellular organismal signaling	12	71	0.00107391	0.0378591	Woma_00000830;Woma_00002868;Woma_00002957;Woma_00006582;Woma_00008151;Woma_00010638;Woma_00010639;Woma_00010707;Woma_00011008;Woma_00012066;Woma_00012141;Woma_00014942
GO:0043269	Biological Process	regulation of ion transport	28	248	0.0010943	0.0383153	Woma_00000144;Woma_00000225;Woma_00000272;Woma_00000273;Woma_00000830;Woma_00001513;Woma_00001989;Woma_00002539;Woma_00002957;Woma_00004180;Woma_00004455;Woma_00006063;Woma_00006194;Woma_00006582;Woma_00006597;Woma_00006601;Woma_00007086;Woma_00008151;Woma_00008233;Woma_00009173;Woma_00010638;Woma_00010639;Woma_00010769;Woma_00011413;Woma_00011698;Woma_00012141;Woma_00013919;Woma_00014336
GO:0042136	Biological Process	neurotransmitter biosynthetic process	9	44	0.00111338	0.0387199	Woma_00008741;Woma_00009155;Woma_00009369;Woma_00010638;Woma_00010639;Woma_00010806;Woma_00010882;Woma_00011300;Woma_00012012
GO:0006805	Biological Process	xenobiotic metabolic process	11	62	0.00113711	0.0392799	Woma_00001617;Woma_00003454;Woma_00003456;Woma_00003457;Woma_00003459;Woma_00004967;Woma_00006063;Woma_00006194;Woma_00010882;Woma_00011002;Woma_00011003
GO:0060359	Biological Process	response to ammonium ion	15	102	0.00120958	0.0415046	Woma_00000029;Woma_00000030;Woma_00004455;Woma_00006048;Woma_00006063;Woma_00006194;Woma_00006597;Woma_00006601;Woma_00008151;Woma_00008967;Woma_00010638;Woma_00010639;Woma_00010769;Woma_00015693;Woma_00016229
GO:0042178	Biological Process	xenobiotic catabolic process	6	21	0.00121873	0.0415417	Woma_00003454;Woma_00003456;Woma_00003457;Woma_00003459;Woma_00011002;Woma_00011003
GO:0009266	Biological Process	response to temperature stimulus	29	263	0.00130271	0.0441123	Woma_00002095;Woma_00003326;Woma_00004455;Woma_00005450;Woma_00005734;Woma_00005982;Woma_00006222;Woma_00006428;Woma_00007012;Woma_00007481;Woma_00007647;Woma_00007923;Woma_00008539;Woma_00009551;Woma_00009731;Woma_00010180;Woma_00010310;Woma_00010638;Woma_00010639;Woma_00010707;Woma_00011413;Woma_00012012;Woma_00012705;Woma_00012748;Woma_00013069;Woma_00013344;Woma_00014686;Woma_00015693;Woma_00…
GO:0015893	Biological Process	drug transport	14	93	0.00138508	0.0465948	Woma_00000132;Woma_00000484;Woma_00001805;Woma_00003524;Woma_00003525;Woma_00004545;Woma_00004672;Woma_00005357;Woma_00006168;Woma_00006597;Woma_00006601;Woma_00008233;Woma_00008741;Woma_00009626
GO:0051954	Biological Process	positive regulation of amine transport	8	37	0.00143018	0.0477256	Woma_00001989;Woma_00002539;Woma_00004455;Woma_00006597;Woma_00006601;Woma_00008233;Woma_00010769;Woma_00013919
GO:0006703	Biological Process	estrogen biosynthetic process	5	15	0.00147433	0.0477256	Woma_00001317;Woma_00001319;Woma_00002440;Woma_00002926;Woma_00009926
GO:0014046	Biological Process	dopamine secretion	5	15	0.00147433	0.0477256	Woma_00004180;Woma_00006194;Woma_00006597;Woma_00006601;Woma_00008151
GO:0014059	Biological Process	regulation of dopamine secretion	5	15	0.00147433	0.0477256	Woma_00004180;Woma_00006194;Woma_00006597;Woma_00006601;Woma_00008151
GO:0015732	Biological Process	prostaglandin transport	5	15	0.00147433	0.0477256	Woma_00002874;Woma_00003907;Woma_00009938;Woma_00010638;Woma_00010639
GO:0051580	Biological Process	regulation of neurotransmitter uptake	5	15	0.00147433	0.0477256	Woma_00006597;Woma_00006601;Woma_00008233;Woma_00010638;Woma_00010639
GO:0042445	Biological Process	hormone metabolic process	22	182	0.00152604	0.0490906	Woma_00000830;Woma_00001317;Woma_00001319;Woma_00002440;Woma_00002926;Woma_00003454;Woma_00003456;Woma_00003457;Woma_00003459;Woma_00004967;Woma_00005364;Woma_00006723;Woma_00006730;Woma_00006733;Woma_00006738;Woma_00007255;Woma_00009926;Woma_00010204;Woma_00010415;Woma_00011300;Woma_00012066;Woma_00013243
