# Supplementary material for: Transcriptomic profiling of different developmental stages reveals parasitic strategies of Wohlfahrtia magnifica, a myiasis-causing flesh fly
Source: BMC Genomics. 2024 Jan 25;25:111. doi: 10.1186/s12864-023-09949-3 (PMC10829477; doi:10.1186/s12864-023-09949-3)
Supplement: Supplementary file 10 — Supplementary Material 10: Supplementary Table S7. GO enrichment analysis for genes in a module with a significant positive correlation with a specific developmental stage of W. magnifica [file 12864_2023_9949_MOESM10_ESM.xlsx]

## Sheet: Brown module
GO ID	Category	Description	Brown module	All	pvalue	p.adjust	Genes
GO:0030684	Cellular Component	preribosome	50	71	5.89982e-33	5.13284e-30	Woma_00000300;Woma_00000776;Woma_00000871;Woma_00001608;Woma_00002638;Woma_00002830;Woma_00002976;Woma_00003031;Woma_00003259;Woma_00003601;Woma_00003880;Woma_00003882;Woma_00004510;Woma_00004534;Woma_00004931;Woma_00005085;Woma_00005273;Woma_00005428;Woma_00005501;Woma_00005958;Woma_00005985;Woma_00006110;Woma_00006123;Woma_00006886;Woma_00006921;Woma_00007225;Woma_00008138;Woma_00008208;Woma_00…
GO:0005730	Cellular Component	nucleolus	153	618	2.9959e-25	1.30322e-22	Woma_00000236;Woma_00000251;Woma_00000300;Woma_00000442;Woma_00000539;Woma_00000776;Woma_00000798;Woma_00000871;Woma_00000884;Woma_00000886;Woma_00001058;Woma_00001120;Woma_00001158;Woma_00001469;Woma_00001608;Woma_00001647;Woma_00001656;Woma_00001784;Woma_00001812;Woma_00001978;Woma_00001992;Woma_00002109;Woma_00002145;Woma_00002346;Woma_00002395;Woma_00002402;Woma_00002474;Woma_00002638;Woma_00…
GO:0032040	Cellular Component	small-subunit processome	26	33	9.2106e-20	2.67107e-17	Woma_00000871;Woma_00002638;Woma_00002830;Woma_00002976;Woma_00003031;Woma_00003880;Woma_00003882;Woma_00004510;Woma_00004534;Woma_00004931;Woma_00005085;Woma_00005428;Woma_00005958;Woma_00006110;Woma_00006123;Woma_00006886;Woma_00007225;Woma_00008138;Woma_00008208;Woma_00008262;Woma_00008628;Woma_00009260;Woma_00011009;Woma_00012596;Woma_00012983;Woma_00014061
GO:0030686	Cellular Component	90S preribosome	23	29	9.91968e-18	2.15753e-15	Woma_00000300;Woma_00000871;Woma_00002638;Woma_00002830;Woma_00004510;Woma_00005273;Woma_00005428;Woma_00005501;Woma_00005958;Woma_00006110;Woma_00008208;Woma_00008262;Woma_00009027;Woma_00009152;Woma_00009260;Woma_00010642;Woma_00010691;Woma_00011009;Woma_00011286;Woma_00012093;Woma_00012983;Woma_00014061;Woma_00014501
GO:0031012	Cellular Component	extracellular matrix	63	215	2.46113e-14	4.28237e-12	Woma_00000346;Woma_00000347;Woma_00000350;Woma_00000400;Woma_00000561;Woma_00000563;Woma_00001268;Woma_00001498;Woma_00001681;Woma_00003225;Woma_00003717;Woma_00003718;Woma_00004106;Woma_00004839;Woma_00005494;Woma_00006626;Woma_00006665;Woma_00006666;Woma_00006895;Woma_00007154;Woma_00007156;Woma_00008155;Woma_00008351;Woma_00008352;Woma_00008353;Woma_00008435;Woma_00008537;Woma_00008567;Woma_00…
GO:0044452	Cellular Component	nucleolar part	43	126	1.25693e-12	1.82256e-10	Woma_00000539;Woma_00000871;Woma_00001120;Woma_00001656;Woma_00001978;Woma_00002346;Woma_00002402;Woma_00002830;Woma_00002976;Woma_00003601;Woma_00004510;Woma_00004534;Woma_00005392;Woma_00005428;Woma_00005501;Woma_00005525;Woma_00005760;Woma_00005958;Woma_00006110;Woma_00006123;Woma_00006190;Woma_00006988;Woma_00007138;Woma_00007225;Woma_00007926;Woma_00008138;Woma_00008208;Woma_00009090;Woma_00…
GO:0030687	Cellular Component	preribosome, large subunit precursor	15	22	2.1367e-10	2.65561e-08	Woma_00000776;Woma_00003259;Woma_00003601;Woma_00005985;Woma_00008904;Woma_00010512;Woma_00010642;Woma_00010691;Woma_00011519;Woma_00011864;Woma_00012073;Woma_00012093;Woma_00012531;Woma_00012695;Woma_00014501
GO:0044421	Cellular Component	extracellular region part	139	782	2.99661e-10	3.25882e-08	Woma_00000346;Woma_00000347;Woma_00000350;Woma_00000400;Woma_00000561;Woma_00000563;Woma_00000742;Woma_00000743;Woma_00000761;Woma_00000762;Woma_00000936;Woma_00000939;Woma_00001138;Woma_00001142;Woma_00001143;Woma_00001205;Woma_00001268;Woma_00001382;Woma_00001481;Woma_00001498;Woma_00001626;Woma_00001629;Woma_00001681;Woma_00001972;Woma_00002097;Woma_00002707;Woma_00002745;Woma_00002865;Woma_00…
GO:0033181	Cellular Component	plasma membrane proton-transporting V-type ATPase complex	12	15	7.30564e-10	7.06212e-08	Woma_00000621;Woma_00001842;Woma_00003813;Woma_00004983;Woma_00006015;Woma_00006234;Woma_00007649;Woma_00007881;Woma_00007937;Woma_00009415;Woma_00011379;Woma_00014258
GO:0033176	Cellular Component	proton-transporting V-type ATPase complex	14	21	1.38047e-09	1.20101e-07	Woma_00000621;Woma_00001841;Woma_00001842;Woma_00003813;Woma_00004983;Woma_00005349;Woma_00006015;Woma_00006234;Woma_00007649;Woma_00007881;Woma_00007937;Woma_00009415;Woma_00011379;Woma_00014258
GO:0016471	Cellular Component	vacuolar proton-transporting V-type ATPase complex	13	19	3.38254e-09	2.67528e-07	Woma_00000621;Woma_00001841;Woma_00001842;Woma_00003813;Woma_00004983;Woma_00005349;Woma_00006015;Woma_00006234;Woma_00007649;Woma_00007881;Woma_00007937;Woma_00011379;Woma_00014258
GO:0005732	Cellular Component	small nucleolar ribonucleoprotein complex	13	20	8.71641e-09	6.3194e-07	Woma_00001120;Woma_00001168;Woma_00001978;Woma_00002976;Woma_00004124;Woma_00004534;Woma_00005392;Woma_00006123;Woma_00006190;Woma_00007225;Woma_00008138;Woma_00009260;Woma_00012604
GO:0030529	Cellular Component	intracellular ribonucleoprotein complex	113	646	4.46452e-08	2.98779e-06	Woma_00000138;Woma_00000139;Woma_00000300;Woma_00000776;Woma_00000871;Woma_00001120;Woma_00001158;Woma_00001168;Woma_00001241;Woma_00001608;Woma_00001978;Woma_00002276;Woma_00002638;Woma_00002766;Woma_00002813;Woma_00002830;Woma_00002976;Woma_00003031;Woma_00003259;Woma_00003601;Woma_00003635;Woma_00003857;Woma_00003880;Woma_00003882;Woma_00003935;Woma_00004124;Woma_00004135;Woma_00004488;Woma_00…
GO:1990904	Cellular Component	ribonucleoprotein complex	116	684	1.65496e-07	1.02844e-05	Woma_00000138;Woma_00000139;Woma_00000300;Woma_00000776;Woma_00000871;Woma_00001120;Woma_00001158;Woma_00001168;Woma_00001241;Woma_00001608;Woma_00001978;Woma_00002276;Woma_00002638;Woma_00002766;Woma_00002813;Woma_00002830;Woma_00002976;Woma_00003031;Woma_00003259;Woma_00003601;Woma_00003635;Woma_00003857;Woma_00003880;Woma_00003882;Woma_00003935;Woma_00004124;Woma_00004135;Woma_00004488;Woma_00…
GO:0005759	Cellular Component	mitochondrial matrix	69	348	2.22486e-07	1.29042e-05	Woma_00000139;Woma_00000311;Woma_00000367;Woma_00001063;Woma_00001199;Woma_00001328;Woma_00001752;Woma_00001809;Woma_00001812;Woma_00002276;Woma_00002359;Woma_00002775;Woma_00002823;Woma_00003081;Woma_00003182;Woma_00003578;Woma_00003857;Woma_00003935;Woma_00004074;Woma_00004135;Woma_00004141;Woma_00004166;Woma_00005274;Woma_00005370;Woma_00005392;Woma_00005493;Woma_00005567;Woma_00005728;Woma_00…
GO:0005576	Cellular Component	extracellular region	174	1151	4.37768e-07	2.38036e-05	Woma_00000157;Woma_00000346;Woma_00000347;Woma_00000350;Woma_00000400;Woma_00000561;Woma_00000563;Woma_00000742;Woma_00000743;Woma_00000761;Woma_00000762;Woma_00000936;Woma_00000939;Woma_00001138;Woma_00001142;Woma_00001143;Woma_00001205;Woma_00001268;Woma_00001382;Woma_00001481;Woma_00001498;Woma_00001626;Woma_00001629;Woma_00001681;Woma_00001888;Woma_00001972;Woma_00002097;Woma_00002427;Woma_00…
GO:0005739	Cellular Component	mitochondrion	158	1035	9.25385e-07	4.64202e-05	Woma_00000086;Woma_00000139;Woma_00000307;Woma_00000311;Woma_00000367;Woma_00000709;Woma_00000764;Woma_00000800;Woma_00001063;Woma_00001114;Woma_00001199;Woma_00001233;Woma_00001241;Woma_00001307;Woma_00001327;Woma_00001328;Woma_00001376;Woma_00001647;Woma_00001752;Woma_00001809;Woma_00001812;Woma_00001865;Woma_00002031;Woma_00002165;Woma_00002203;Woma_00002243;Woma_00002276;Woma_00002284;Woma_00…
GO:0000313	Cellular Component	organellar ribosome	25	83	1.01377e-06	4.64202e-05	Woma_00000139;Woma_00003857;Woma_00003935;Woma_00004135;Woma_00005274;Woma_00005392;Woma_00005567;Woma_00006291;Woma_00006394;Woma_00006515;Woma_00007838;Woma_00007847;Woma_00007912;Woma_00008006;Woma_00008160;Woma_00008758;Woma_00008906;Woma_00009449;Woma_00010016;Woma_00010178;Woma_00010941;Woma_00012478;Woma_00013747;Woma_00014492;Woma_00015620
GO:0005761	Cellular Component	mitochondrial ribosome	25	83	1.01377e-06	4.64202e-05	Woma_00000139;Woma_00003857;Woma_00003935;Woma_00004135;Woma_00005274;Woma_00005392;Woma_00005567;Woma_00006291;Woma_00006394;Woma_00006515;Woma_00007838;Woma_00007847;Woma_00007912;Woma_00008006;Woma_00008160;Woma_00008758;Woma_00008906;Woma_00009449;Woma_00010016;Woma_00010178;Woma_00010941;Woma_00012478;Woma_00013747;Woma_00014492;Woma_00015620
GO:0034388	Cellular Component	Pwp2p-containing subcomplex of 90S preribosome	6	6	1.50571e-06	6.54985e-05	Woma_00000871;Woma_00004510;Woma_00005428;Woma_00005958;Woma_00008208;Woma_00011009
GO:0043228	Cellular Component	non-membrane-bounded organelle	320	2416	1.95551e-06	7.73315e-05	Woma_00000019;Woma_00000044;Woma_00000138;Woma_00000139;Woma_00000157;Woma_00000236;Woma_00000238;Woma_00000247;Woma_00000251;Woma_00000300;Woma_00000362;Woma_00000442;Woma_00000539;Woma_00000761;Woma_00000762;Woma_00000776;Woma_00000798;Woma_00000871;Woma_00000884;Woma_00000886;Woma_00001058;Woma_00001114;Woma_00001120;Woma_00001149;Woma_00001158;Woma_00001199;Woma_00001234;Woma_00001241;Woma_00…
GO:0043232	Cellular Component	intracellular non-membrane-bounded organelle	320	2416	1.95551e-06	7.73315e-05	Woma_00000019;Woma_00000044;Woma_00000138;Woma_00000139;Woma_00000157;Woma_00000236;Woma_00000238;Woma_00000247;Woma_00000251;Woma_00000300;Woma_00000362;Woma_00000442;Woma_00000539;Woma_00000761;Woma_00000762;Woma_00000776;Woma_00000798;Woma_00000871;Woma_00000884;Woma_00000886;Woma_00001058;Woma_00001114;Woma_00001120;Woma_00001149;Woma_00001158;Woma_00001199;Woma_00001234;Woma_00001241;Woma_00…
GO:0044429	Cellular Component	mitochondrial part	112	694	3.48795e-06	0.000131935	Woma_00000139;Woma_00000307;Woma_00000311;Woma_00000367;Woma_00000709;Woma_00000764;Woma_00001063;Woma_00001199;Woma_00001233;Woma_00001241;Woma_00001307;Woma_00001327;Woma_00001328;Woma_00001376;Woma_00001752;Woma_00001809;Woma_00001812;Woma_00001865;Woma_00002165;Woma_00002203;Woma_00002276;Woma_00002346;Woma_00002359;Woma_00002734;Woma_00002775;Woma_00002823;Woma_00003081;Woma_00003182;Woma_00…
GO:0017101	Cellular Component	aminoacyl-tRNA synthetase multienzyme complex	8	12	5.69807e-06	0.000206555	Woma_00003184;Woma_00004633;Woma_00005323;Woma_00005952;Woma_00006887;Woma_00010313;Woma_00011353;Woma_00014300
GO:0031428	Cellular Component	box C/D snoRNP complex	5	5	1.40996e-05	0.000481095	Woma_00002976;Woma_00004534;Woma_00006123;Woma_00007225;Woma_00008138
GO:0033180	Cellular Component	proton-transporting V-type ATPase, V1 domain	7	10	1.43776e-05	0.000481095	Woma_00000621;Woma_00004983;Woma_00006015;Woma_00007649;Woma_00009415;Woma_00011379;Woma_00014258
GO:0009295	Cellular Component	nucleoid	13	33	1.69276e-05	0.000525964	Woma_00001199;Woma_00001809;Woma_00002276;Woma_00002775;Woma_00002823;Woma_00004141;Woma_00005728;Woma_00006126;Woma_00006594;Woma_00010296;Woma_00011978;Woma_00014251;Woma_00015349
GO:0042645	Cellular Component	mitochondrial nucleoid	13	33	1.69276e-05	0.000525964	Woma_00001199;Woma_00001809;Woma_00002276;Woma_00002775;Woma_00002823;Woma_00004141;Woma_00005728;Woma_00006126;Woma_00006594;Woma_00010296;Woma_00011978;Woma_00014251;Woma_00015349
GO:0016469	Cellular Component	proton-transporting two-sector ATPase complex	14	38	1.98307e-05	0.000594921	Woma_00000621;Woma_00001841;Woma_00001842;Woma_00003813;Woma_00004983;Woma_00005349;Woma_00006015;Woma_00006234;Woma_00007649;Woma_00007881;Woma_00007937;Woma_00009415;Woma_00011379;Woma_00014258
GO:0098798	Cellular Component	mitochondrial protein complex	46	231	2.15119e-05	0.000623845	Woma_00000139;Woma_00001307;Woma_00001376;Woma_00002276;Woma_00002346;Woma_00003547;Woma_00003848;Woma_00003857;Woma_00003935;Woma_00004135;Woma_00004141;Woma_00004398;Woma_00004933;Woma_00005274;Woma_00005370;Woma_00005392;Woma_00005567;Woma_00006198;Woma_00006291;Woma_00006394;Woma_00006515;Woma_00006605;Woma_00007838;Woma_00007847;Woma_00007912;Woma_00008006;Woma_00008160;Woma_00008312;Woma_00…
GO:0019866	Cellular Component	organelle inner membrane	63	352	2.51286e-05	0.000705222	Woma_00000109;Woma_00000139;Woma_00000709;Woma_00000764;Woma_00001233;Woma_00001241;Woma_00001307;Woma_00001327;Woma_00001376;Woma_00001480;Woma_00001752;Woma_00002203;Woma_00002346;Woma_00002775;Woma_00002823;Woma_00003400;Woma_00003848;Woma_00003857;Woma_00003932;Woma_00003935;Woma_00004398;Woma_00005370;Woma_00005392;Woma_00005518;Woma_00005567;Woma_00005617;Woma_00005728;Woma_00006111;Woma_00…
GO:0005743	Cellular Component	mitochondrial inner membrane	59	326	3.25384e-05	0.000884638	Woma_00000139;Woma_00000709;Woma_00000764;Woma_00001233;Woma_00001241;Woma_00001307;Woma_00001327;Woma_00001376;Woma_00001752;Woma_00002203;Woma_00002346;Woma_00002775;Woma_00002823;Woma_00003400;Woma_00003848;Woma_00003857;Woma_00003932;Woma_00003935;Woma_00004398;Woma_00005370;Woma_00005392;Woma_00005518;Woma_00005567;Woma_00005617;Woma_00006111;Woma_00006198;Woma_00006291;Woma_00006499;Woma_00…
GO:0000221	Cellular Component	vacuolar proton-transporting V-type ATPase, V1 domain	6	8	3.4809e-05	0.000891585	Woma_00000621;Woma_00004983;Woma_00006015;Woma_00007649;Woma_00011379;Woma_00014258
GO:0005605	Cellular Component	basal lamina	7	11	3.58684e-05	0.000891585	Woma_00003717;Woma_00003718;Woma_00004106;Woma_00008619;Woma_00010004;Woma_00011801;Woma_00015514
GO:0030688	Cellular Component	preribosome, small subunit precursor	7	11	3.58684e-05	0.000891585	Woma_00001608;Woma_00002638;Woma_00006921;Woma_00008262;Woma_00008574;Woma_00011864;Woma_00012983
GO:0000315	Cellular Component	organellar large ribosomal subunit	16	51	5.16094e-05	0.00121352	Woma_00003857;Woma_00003935;Woma_00004135;Woma_00005274;Woma_00005392;Woma_00005567;Woma_00006394;Woma_00007838;Woma_00007847;Woma_00008006;Woma_00008160;Woma_00008906;Woma_00010016;Woma_00012478;Woma_00013747;Woma_00014492
GO:0005762	Cellular Component	mitochondrial large ribosomal subunit	16	51	5.16094e-05	0.00121352	Woma_00003857;Woma_00003935;Woma_00004135;Woma_00005274;Woma_00005392;Woma_00005567;Woma_00006394;Woma_00007838;Woma_00007847;Woma_00008006;Woma_00008160;Woma_00008906;Woma_00010016;Woma_00012478;Woma_00013747;Woma_00014492
GO:0042719	Cellular Component	mitochondrial intermembrane space protein transporter complex	5	6	7.70688e-05	0.00176447	Woma_00001307;Woma_00002346;Woma_00003848;Woma_00006198;Woma_00008312
GO:0098799	Cellular Component	outer mitochondrial membrane protein complex	6	9	9.49161e-05	0.00209238	Woma_00001307;Woma_00003547;Woma_00004933;Woma_00010462;Woma_00011977;Woma_00014956
GO:0005604	Cellular Component	basement membrane	14	43	9.62015e-05	0.00209238	Woma_00001268;Woma_00001498;Woma_00003717;Woma_00003718;Woma_00004106;Woma_00004839;Woma_00005494;Woma_00006895;Woma_00008619;Woma_00008799;Woma_00010004;Woma_00011801;Woma_00013536;Woma_00015514
GO:0001652	Cellular Component	granular component	4	4	0.000131897	0.0026686	Woma_00004534;Woma_00007926;Woma_00011468;Woma_00011864
GO:0008091	Cellular Component	spectrin	4	4	0.000131897	0.0026686	Woma_00003199;Woma_00006181;Woma_00009136;Woma_00009672
GO:0034455	Cellular Component	t-UTP complex	4	4	0.000131897	0.0026686	Woma_00000539;Woma_00006110;Woma_00007138;Woma_00013179
GO:0030016	Cellular Component	myofibril	35	174	0.000165753	0.00327739	Woma_00000019;Woma_00000238;Woma_00000761;Woma_00000762;Woma_00001149;Woma_00001268;Woma_00003238;Woma_00003465;Woma_00003679;Woma_00003717;Woma_00003718;Woma_00003926;Woma_00004378;Woma_00004482;Woma_00005525;Woma_00005728;Woma_00007866;Woma_00007919;Woma_00008170;Woma_00009136;Woma_00009450;Woma_00009672;Woma_00009699;Woma_00010441;Woma_00011444;Woma_00012350;Woma_00012357;Woma_00012892;Woma_00…
GO:0044420	Cellular Component	extracellular matrix component	14	46	0.000216539	0.00418642	Woma_00001268;Woma_00001498;Woma_00003717;Woma_00003718;Woma_00004106;Woma_00004839;Woma_00005494;Woma_00006895;Woma_00008619;Woma_00008799;Woma_00010004;Woma_00011801;Woma_00013536;Woma_00015514
GO:0005740	Cellular Component	mitochondrial envelope	76	479	0.000249222	0.00471354	Woma_00000139;Woma_00000307;Woma_00000709;Woma_00000764;Woma_00001199;Woma_00001233;Woma_00001241;Woma_00001307;Woma_00001327;Woma_00001376;Woma_00001752;Woma_00001812;Woma_00001865;Woma_00002165;Woma_00002203;Woma_00002346;Woma_00002359;Woma_00002734;Woma_00002775;Woma_00002823;Woma_00003400;Woma_00003547;Woma_00003848;Woma_00003857;Woma_00003932;Woma_00003935;Woma_00004398;Woma_00004933;Woma_00…
GO:0000314	Cellular Component	organellar small ribosomal subunit	11	32	0.000314771	0.00570523	Woma_00000139;Woma_00006291;Woma_00006515;Woma_00007912;Woma_00008758;Woma_00008906;Woma_00009449;Woma_00010178;Woma_00010941;Woma_00013747;Woma_00015620
GO:0005763	Cellular Component	mitochondrial small ribosomal subunit	11	32	0.000314771	0.00570523	Woma_00000139;Woma_00006291;Woma_00006515;Woma_00007912;Woma_00008758;Woma_00008906;Woma_00009449;Woma_00010178;Woma_00010941;Woma_00013747;Woma_00015620
GO:0005578	Cellular Component	proteinaceous extracellular matrix	14	48	0.000354871	0.00630077	Woma_00001268;Woma_00001498;Woma_00003717;Woma_00003718;Woma_00004106;Woma_00004839;Woma_00005494;Woma_00006895;Woma_00008619;Woma_00008799;Woma_00010004;Woma_00011801;Woma_00013536;Woma_00015514
GO:0001650	Cellular Component	fibrillar center	20	83	0.000375776	0.00653851	Woma_00000539;Woma_00001978;Woma_00002346;Woma_00002402;Woma_00003601;Woma_00004534;Woma_00005525;Woma_00005760;Woma_00006110;Woma_00006123;Woma_00006190;Woma_00006988;Woma_00007225;Woma_00009090;Woma_00011464;Woma_00012555;Woma_00012692;Woma_00012731;Woma_00013179;Woma_00013539
GO:0031672	Cellular Component	A band	18	73	0.000540163	0.00921455	Woma_00000019;Woma_00003238;Woma_00003465;Woma_00003679;Woma_00003717;Woma_00003718;Woma_00005525;Woma_00005728;Woma_00009672;Woma_00010441;Woma_00011444;Woma_00012350;Woma_00012892;Woma_00013340;Woma_00013709;Woma_00013710;Woma_00014569;Woma_00014570
GO:0016459	Cellular Component	myosin complex	10	29	0.000572567	0.00957949	Woma_00003238;Woma_00004650;Woma_00008494;Woma_00011578;Woma_00013709;Woma_00013710;Woma_00014340;Woma_00014569;Woma_00014570;Woma_00014899
GO:0030017	Cellular Component	sarcomere	31	158	0.000601881	0.00977267	Woma_00000019;Woma_00000238;Woma_00000761;Woma_00000762;Woma_00001149;Woma_00003238;Woma_00003465;Woma_00003679;Woma_00003717;Woma_00003718;Woma_00003926;Woma_00004482;Woma_00005525;Woma_00005728;Woma_00007919;Woma_00008170;Woma_00009136;Woma_00009450;Woma_00009672;Woma_00009699;Woma_00010441;Woma_00011444;Woma_00012350;Woma_00012892;Woma_00013340;Woma_00013709;Woma_00013710;Woma_00014231;Woma_00…
GO:0005758	Cellular Component	mitochondrial intermembrane space	15	56	0.00060658	0.00977267	Woma_00001307;Woma_00001812;Woma_00001865;Woma_00002346;Woma_00002359;Woma_00002775;Woma_00003400;Woma_00003848;Woma_00005324;Woma_00006198;Woma_00008246;Woma_00008312;Woma_00011945;Woma_00012216;Woma_00015217
GO:0031966	Cellular Component	mitochondrial membrane	70	447	0.000637856	0.0100897	Woma_00000139;Woma_00000307;Woma_00000709;Woma_00000764;Woma_00001199;Woma_00001233;Woma_00001241;Woma_00001307;Woma_00001327;Woma_00001376;Woma_00001752;Woma_00002165;Woma_00002203;Woma_00002346;Woma_00002734;Woma_00002775;Woma_00002823;Woma_00003400;Woma_00003547;Woma_00003848;Woma_00003857;Woma_00003932;Woma_00003935;Woma_00004398;Woma_00004933;Woma_00005370;Woma_00005392;Woma_00005518;Woma_00…
GO:0070013	Cellular Component	intracellular organelle lumen	340	2765	0.000725954	0.0110055	Woma_00000044;Woma_00000138;Woma_00000139;Woma_00000157;Woma_00000236;Woma_00000251;Woma_00000300;Woma_00000311;Woma_00000367;Woma_00000442;Woma_00000539;Woma_00000552;Woma_00000776;Woma_00000798;Woma_00000871;Woma_00000884;Woma_00000886;Woma_00001058;Woma_00001063;Woma_00001073;Woma_00001120;Woma_00001158;Woma_00001199;Woma_00001241;Woma_00001256;Woma_00001284;Woma_00001307;Woma_00001328;Woma_00…
GO:0032587	Cellular Component	ruffle membrane	15	57	0.000743117	0.0110055	Woma_00000019;Woma_00001268;Woma_00002372;Woma_00003679;Woma_00003717;Woma_00003718;Woma_00004378;Woma_00004857;Woma_00006637;Woma_00006937;Woma_00011578;Woma_00011956;Woma_00012692;Woma_00014202;Woma_00015268
GO:0031974	Cellular Component	membrane-enclosed lumen	341	2775	0.000746347	0.0110055	Woma_00000044;Woma_00000138;Woma_00000139;Woma_00000157;Woma_00000236;Woma_00000251;Woma_00000300;Woma_00000311;Woma_00000367;Woma_00000442;Woma_00000539;Woma_00000552;Woma_00000776;Woma_00000798;Woma_00000871;Woma_00000884;Woma_00000886;Woma_00001058;Woma_00001063;Woma_00001073;Woma_00001120;Woma_00001158;Woma_00001199;Woma_00001241;Woma_00001256;Woma_00001284;Woma_00001307;Woma_00001328;Woma_00…
GO:0043233	Cellular Component	organelle lumen	341	2775	0.000746347	0.0110055	Woma_00000044;Woma_00000138;Woma_00000139;Woma_00000157;Woma_00000236;Woma_00000251;Woma_00000300;Woma_00000311;Woma_00000367;Woma_00000442;Woma_00000539;Woma_00000552;Woma_00000776;Woma_00000798;Woma_00000871;Woma_00000884;Woma_00000886;Woma_00001058;Woma_00001063;Woma_00001073;Woma_00001120;Woma_00001158;Woma_00001199;Woma_00001241;Woma_00001256;Woma_00001284;Woma_00001307;Woma_00001328;Woma_00…
GO:0033178	Cellular Component	proton-transporting two-sector ATPase complex, catalytic domain	7	16	0.000765954	0.0111063	Woma_00000621;Woma_00004983;Woma_00006015;Woma_00007649;Woma_00009415;Woma_00011379;Woma_00014258
GO:0015629	Cellular Component	actin cytoskeleton	42	241	0.000974705	0.0139015	Woma_00000238;Woma_00000761;Woma_00000762;Woma_00001149;Woma_00001199;Woma_00001234;Woma_00001266;Woma_00001525;Woma_00001526;Woma_00002348;Woma_00003199;Woma_00003238;Woma_00003679;Woma_00003717;Woma_00003718;Woma_00003926;Woma_00004378;Woma_00004509;Woma_00004650;Woma_00006181;Woma_00007866;Woma_00008494;Woma_00009136;Woma_00009323;Woma_00009402;Woma_00009672;Woma_00009699;Woma_00010398;Woma_00…
GO:0043292	Cellular Component	contractile fiber	35	191	0.0010204	0.0143186	Woma_00000019;Woma_00000238;Woma_00000761;Woma_00000762;Woma_00001149;Woma_00001268;Woma_00003238;Woma_00003465;Woma_00003679;Woma_00003717;Woma_00003718;Woma_00003926;Woma_00004378;Woma_00004482;Woma_00005525;Woma_00005728;Woma_00007866;Woma_00007919;Woma_00008170;Woma_00009136;Woma_00009450;Woma_00009672;Woma_00009699;Woma_00010441;Woma_00011444;Woma_00012350;Woma_00012357;Woma_00012892;Woma_00…
GO:0005840	Cellular Component	ribosome	36	199	0.0011077	0.0152968	Woma_00000139;Woma_00001241;Woma_00002813;Woma_00003857;Woma_00003935;Woma_00004135;Woma_00005274;Woma_00005392;Woma_00005567;Woma_00005760;Woma_00006291;Woma_00006394;Woma_00006515;Woma_00007838;Woma_00007847;Woma_00007912;Woma_00007926;Woma_00008006;Woma_00008160;Woma_00008758;Woma_00008906;Woma_00009027;Woma_00009449;Woma_00010016;Woma_00010178;Woma_00010941;Woma_00011425;Woma_00012216;Woma_00…
GO:0000220	Cellular Component	vacuolar proton-transporting V-type ATPase, V0 domain	5	9	0.00122562	0.0160056	Woma_00001841;Woma_00001842;Woma_00003813;Woma_00006234;Woma_00007881
GO:0033179	Cellular Component	proton-transporting V-type ATPase, V0 domain	5	9	0.00122562	0.0160056	Woma_00001841;Woma_00001842;Woma_00003813;Woma_00006234;Woma_00007881
GO:0030689	Cellular Component	Noc complex	3	3	0.00123261	0.0160056	Woma_00002638;Woma_00010691;Woma_00012983
GO:0035182	Cellular Component	female germline ring canal outer rim	3	3	0.00123261	0.0160056	Woma_00000761;Woma_00000762;Woma_00008494
GO:0033588	Cellular Component	Elongator holoenzyme complex	4	6	0.00165512	0.0211758	Woma_00003945;Woma_00004458;Woma_00004639;Woma_00007206
GO:0044449	Cellular Component	contractile fiber part	32	176	0.00187804	0.0236796	Woma_00000019;Woma_00000238;Woma_00000761;Woma_00000762;Woma_00001149;Woma_00001268;Woma_00003238;Woma_00003465;Woma_00003679;Woma_00003717;Woma_00003718;Woma_00003926;Woma_00004482;Woma_00005525;Woma_00005728;Woma_00007919;Woma_00008170;Woma_00009136;Woma_00009450;Woma_00009672;Woma_00009699;Woma_00010441;Woma_00011444;Woma_00012350;Woma_00012892;Woma_00013340;Woma_00013709;Woma_00013710;Woma_00…
GO:0005902	Cellular Component	microvillus	13	51	0.00225191	0.027988	Woma_00000019;Woma_00000621;Woma_00001268;Woma_00002348;Woma_00005211;Woma_00006015;Woma_00006297;Woma_00008170;Woma_00008494;Woma_00011379;Woma_00011578;Woma_00012692;Woma_00014899
GO:0031970	Cellular Component	organelle envelope lumen	15	64	0.00262998	0.0322265	Woma_00001307;Woma_00001812;Woma_00001865;Woma_00002346;Woma_00002359;Woma_00002775;Woma_00003400;Woma_00003848;Woma_00005324;Woma_00006198;Woma_00008246;Woma_00008312;Woma_00011945;Woma_00012216;Woma_00015217
GO:0008305	Cellular Component	integrin complex	4	7	0.0035342	0.0409968	Woma_00000019;Woma_00001268;Woma_00011444;Woma_00013020
GO:0031527	Cellular Component	filopodium membrane	4	7	0.0035342	0.0409968	Woma_00000019;Woma_00001268;Woma_00011956;Woma_00012692
GO:0070761	Cellular Component	pre-snoRNP complex	4	7	0.0035342	0.0409968	Woma_00004488;Woma_00005760;Woma_00006123;Woma_00007225
GO:0098636	Cellular Component	protein complex involved in cell adhesion	4	7	0.0035342	0.0409968	Woma_00000019;Woma_00001268;Woma_00011444;Woma_00013020
GO:0001651	Cellular Component	dense fibrillar component	3	4	0.00453476	0.0481127	Woma_00001978;Woma_00002976;Woma_00004534
GO:0031429	Cellular Component	box H/ACA snoRNP complex	3	4	0.00453476	0.0481127	Woma_00001978;Woma_00005392;Woma_00006190
GO:0043527	Cellular Component	tRNA methyltransferase complex	3	4	0.00453476	0.0481127	Woma_00001290;Woma_00003871;Woma_00008519
GO:0045170	Cellular Component	spectrosome	3	4	0.00453476	0.0481127	Woma_00009136;Woma_00009672;Woma_00014536
GO:0070545	Cellular Component	PeBoW complex	3	4	0.00453476	0.0481127	Woma_00010642;Woma_00012093;Woma_00014501
GO:0071438	Cellular Component	invadopodium membrane	3	4	0.00453476	0.0481127	Woma_00001268;Woma_00004857;Woma_00006937
GO:0072588	Cellular Component	box H/ACA RNP complex	3	4	0.00453476	0.0481127	Woma_00001978;Woma_00005392;Woma_00006190
GO:0031430	Cellular Component	M band	12	49	0.0046782	0.0490365	Woma_00000019;Woma_00003679;Woma_00003717;Woma_00003718;Woma_00005525;Woma_00009672;Woma_00011444;Woma_00012350;Woma_00012892;Woma_00013340;Woma_00014569;Woma_00014570
GO:0042302	Molecular Function	structural constituent of cuticle	49	124	5.43502e-17	7.60903e-14	Woma_00000346;Woma_00000347;Woma_00000350;Woma_00000400;Woma_00000561;Woma_00000563;Woma_00001681;Woma_00003225;Woma_00006626;Woma_00006665;Woma_00006666;Woma_00007154;Woma_00007156;Woma_00008155;Woma_00008351;Woma_00008352;Woma_00008353;Woma_00008567;Woma_00009011;Woma_00009104;Woma_00009105;Woma_00009110;Woma_00009112;Woma_00009119;Woma_00010398;Woma_00011196;Woma_00011224;Woma_00011225;Woma_00…
GO:0005214	Molecular Function	structural constituent of chitin-based cuticle	47	117	1.10697e-16	7.74881e-14	Woma_00000346;Woma_00000347;Woma_00000350;Woma_00000400;Woma_00000561;Woma_00000563;Woma_00001681;Woma_00003225;Woma_00006626;Woma_00006665;Woma_00006666;Woma_00007154;Woma_00007156;Woma_00008155;Woma_00008351;Woma_00008352;Woma_00008353;Woma_00008567;Woma_00009104;Woma_00009105;Woma_00009110;Woma_00009112;Woma_00009119;Woma_00011196;Woma_00011224;Woma_00011225;Woma_00011226;Woma_00011227;Woma_00…
GO:0008010	Molecular Function	structural constituent of chitin-based larval cuticle	43	101	1.77403e-16	8.27882e-14	Woma_00000346;Woma_00000347;Woma_00000350;Woma_00000400;Woma_00000561;Woma_00000563;Woma_00001681;Woma_00003225;Woma_00006626;Woma_00006665;Woma_00006666;Woma_00007154;Woma_00007156;Woma_00008351;Woma_00008352;Woma_00008353;Woma_00008567;Woma_00009104;Woma_00009105;Woma_00009110;Woma_00009112;Woma_00009119;Woma_00011196;Woma_00011224;Woma_00011225;Woma_00011226;Woma_00011227;Woma_00011229;Woma_00…
GO:0003723	Molecular Function	RNA binding	160	798	4.6648e-16	1.63268e-13	Woma_00000236;Woma_00000251;Woma_00000307;Woma_00000311;Woma_00000776;Woma_00000798;Woma_00000884;Woma_00000886;Woma_00001058;Woma_00001108;Woma_00001111;Woma_00001158;Woma_00001168;Woma_00001202;Woma_00001241;Woma_00001328;Woma_00001329;Woma_00001469;Woma_00001647;Woma_00001718;Woma_00001784;Woma_00001978;Woma_00001992;Woma_00002109;Woma_00002152;Woma_00002474;Woma_00002685;Woma_00002689;Woma_00…
GO:0030515	Molecular Function	snoRNA binding	18	22	1.78285e-14	4.99197e-12	Woma_00001978;Woma_00002976;Woma_00005392;Woma_00005428;Woma_00005760;Woma_00005958;Woma_00006110;Woma_00006123;Woma_00006190;Woma_00007225;Woma_00008138;Woma_00008208;Woma_00008574;Woma_00008628;Woma_00009152;Woma_00011009;Woma_00012983;Woma_00013179
GO:0005198	Molecular Function	structural molecule activity	102	528	1.82669e-09	4.26228e-07	Woma_00000139;Woma_00000238;Woma_00000346;Woma_00000347;Woma_00000350;Woma_00000400;Woma_00000561;Woma_00000563;Woma_00001498;Woma_00001681;Woma_00003098;Woma_00003225;Woma_00003679;Woma_00003717;Woma_00003718;Woma_00003857;Woma_00003935;Woma_00004106;Woma_00004839;Woma_00005274;Woma_00005373;Woma_00005392;Woma_00005494;Woma_00005525;Woma_00005567;Woma_00006181;Woma_00006291;Woma_00006394;Woma_00…
GO:0004812	Molecular Function	aminoacyl-tRNA ligase activity	19	39	3.26104e-09	5.07272e-07	Woma_00000086;Woma_00001328;Woma_00003182;Woma_00003184;Woma_00003578;Woma_00004337;Woma_00004633;Woma_00005323;Woma_00005443;Woma_00005952;Woma_00006592;Woma_00006922;Woma_00008946;Woma_00009323;Woma_00010313;Woma_00011011;Woma_00011353;Woma_00013749;Woma_00014300
GO:0016875	Molecular Function	ligase activity, forming carbon-oxygen bonds	19	39	3.26104e-09	5.07272e-07	Woma_00000086;Woma_00001328;Woma_00003182;Woma_00003184;Woma_00003578;Woma_00004337;Woma_00004633;Woma_00005323;Woma_00005443;Woma_00005952;Woma_00006592;Woma_00006922;Woma_00008946;Woma_00009323;Woma_00010313;Woma_00011011;Woma_00011353;Woma_00013749;Woma_00014300
GO:0016876	Molecular Function	ligase activity, forming aminoacyl-tRNA and related compounds	19	39	3.26104e-09	5.07272e-07	Woma_00000086;Woma_00001328;Woma_00003182;Woma_00003184;Woma_00003578;Woma_00004337;Woma_00004633;Woma_00005323;Woma_00005443;Woma_00005952;Woma_00006592;Woma_00006922;Woma_00008946;Woma_00009323;Woma_00010313;Woma_00011011;Woma_00011353;Woma_00013749;Woma_00014300
GO:0036442	Molecular Function	hydrogen-exporting ATPase activity	12	20	1.36749e-07	1.91449e-05	Woma_00000621;Woma_00001841;Woma_00001842;Woma_00003813;Woma_00004983;Woma_00006015;Woma_00006234;Woma_00007649;Woma_00007881;Woma_00007937;Woma_00009415;Woma_00011379
GO:0000049	Molecular Function	tRNA binding	19	51	6.42483e-07	8.17706e-05	Woma_00000311;Woma_00001328;Woma_00003182;Woma_00003184;Woma_00003391;Woma_00003945;Woma_00005493;Woma_00006515;Woma_00007495;Woma_00009323;Woma_00009757;Woma_00010313;Woma_00010676;Woma_00011011;Woma_00011171;Woma_00011286;Woma_00011353;Woma_00011863;Woma_00014300
GO:0046961	Molecular Function	proton-transporting ATPase activity, rotational mechanism	11	19	7.68809e-07	8.96944e-05	Woma_00000621;Woma_00001841;Woma_00001842;Woma_00003813;Woma_00004983;Woma_00006015;Woma_00006234;Woma_00007649;Woma_00007881;Woma_00009415;Woma_00011379
GO:0022804	Molecular Function	active transmembrane transporter activity	48	223	2.03626e-06	0.000219289	Woma_00000621;Woma_00000709;Woma_00001129;Woma_00001307;Woma_00001841;Woma_00001842;Woma_00003547;Woma_00003813;Woma_00003848;Woma_00003932;Woma_00004320;Woma_00004933;Woma_00004983;Woma_00005370;Woma_00005412;Woma_00005544;Woma_00005567;Woma_00005617;Woma_00006015;Woma_00006111;Woma_00006234;Woma_00006308;Woma_00006390;Woma_00006946;Woma_00007474;Woma_00007567;Woma_00007649;Woma_00007763;Woma_00…
GO:0015399	Molecular Function	primary active transmembrane transporter activity	27	97	2.59736e-06	0.00024242	Woma_00000621;Woma_00001307;Woma_00001841;Woma_00001842;Woma_00003547;Woma_00003813;Woma_00003848;Woma_00004933;Woma_00004983;Woma_00005370;Woma_00005544;Woma_00006015;Woma_00006234;Woma_00006308;Woma_00006390;Woma_00006946;Woma_00007649;Woma_00007777;Woma_00007881;Woma_00007937;Woma_00008312;Woma_00009415;Woma_00011379;Woma_00012543;Woma_00013629;Woma_00014073;Woma_00014258
GO:0015405	Molecular Function	P-P-bond-hydrolysis-driven transmembrane transporter activity	27	97	2.59736e-06	0.00024242	Woma_00000621;Woma_00001307;Woma_00001841;Woma_00001842;Woma_00003547;Woma_00003813;Woma_00003848;Woma_00004933;Woma_00004983;Woma_00005370;Woma_00005544;Woma_00006015;Woma_00006234;Woma_00006308;Woma_00006390;Woma_00006946;Woma_00007649;Woma_00007777;Woma_00007881;Woma_00007937;Woma_00008312;Woma_00009415;Woma_00011379;Woma_00012543;Woma_00013629;Woma_00014073;Woma_00014258
GO:0034511	Molecular Function	U3 snoRNA binding	5	5	1.48955e-05	0.0012507	Woma_00002976;Woma_00008138;Woma_00008574;Woma_00008628;Woma_00009152
GO:0044769	Molecular Function	ATPase activity, coupled to transmembrane movement of ions, rotational mechanism	11	24	1.5187e-05	0.0012507	Woma_00000621;Woma_00001841;Woma_00001842;Woma_00003813;Woma_00004983;Woma_00006015;Woma_00006234;Woma_00007649;Woma_00007881;Woma_00009415;Woma_00011379
GO:0022853	Molecular Function	active ion transmembrane transporter activity	16	47	1.87788e-05	0.00146057	Woma_00000621;Woma_00001841;Woma_00001842;Woma_00003813;Woma_00004983;Woma_00005544;Woma_00006015;Woma_00006234;Woma_00006308;Woma_00006946;Woma_00007649;Woma_00007881;Woma_00007937;Woma_00009415;Woma_00011379;Woma_00013629
GO:0008320	Molecular Function	protein transmembrane transporter activity	8	14	3.07599e-05	0.00210606	Woma_00001307;Woma_00003547;Woma_00003848;Woma_00004933;Woma_00005370;Woma_00008312;Woma_00012543;Woma_00014073
GO:0015450	Molecular Function	P-P-bond-hydrolysis-driven protein transmembrane transporter activity	8	14	3.07599e-05	0.00210606	Woma_00001307;Woma_00003547;Woma_00003848;Woma_00004933;Woma_00005370;Woma_00008312;Woma_00012543;Woma_00014073
GO:0019829	Molecular Function	cation-transporting ATPase activity	14	39	3.15909e-05	0.00210606	Woma_00000621;Woma_00001841;Woma_00001842;Woma_00003813;Woma_00004983;Woma_00006015;Woma_00006234;Woma_00006946;Woma_00007649;Woma_00007881;Woma_00007937;Woma_00009415;Woma_00011379;Woma_00013629
GO:0042625	Molecular Function	ATPase coupled ion transmembrane transporter activity	16	50	4.49365e-05	0.00285959	Woma_00000621;Woma_00001841;Woma_00001842;Woma_00003813;Woma_00004983;Woma_00005544;Woma_00006015;Woma_00006234;Woma_00006308;Woma_00006946;Woma_00007649;Woma_00007881;Woma_00007937;Woma_00009415;Woma_00011379;Woma_00013629
GO:0097367	Molecular Function	carbohydrate derivative binding	182	1294	5.09248e-05	0.00309977	Woma_00000074;Woma_00000086;Woma_00000138;Woma_00000157;Woma_00000601;Woma_00000621;Woma_00000742;Woma_00000743;Woma_00000764;Woma_00001199;Woma_00001328;Woma_00001437;Woma_00001469;Woma_00001752;Woma_00001888;Woma_00001906;Woma_00002031;Woma_00002284;Woma_00002427;Woma_00002474;Woma_00002494;Woma_00002623;Woma_00002685;Woma_00002689;Woma_00002823;Woma_00002944;Woma_00002975;Woma_00003100;Woma_00…
GO:0005178	Molecular Function	integrin binding	16	53	9.9025e-05	0.00568492	Woma_00000019;Woma_00001268;Woma_00003679;Woma_00003717;Woma_00003718;Woma_00004106;Woma_00004705;Woma_00004839;Woma_00004857;Woma_00004908;Woma_00006937;Woma_00007921;Woma_00008170;Woma_00008799;Woma_00011444;Woma_00015514
GO:0042887	Molecular Function	amide transmembrane transporter activity	10	24	0.000101516	0.00568492	Woma_00001233;Woma_00001307;Woma_00003547;Woma_00003838;Woma_00003848;Woma_00004933;Woma_00005370;Woma_00008312;Woma_00012543;Woma_00014073
GO:0022884	Molecular Function	macromolecule transmembrane transporter activity	8	18	0.000300989	0.0162071	Woma_00001307;Woma_00003547;Woma_00003848;Woma_00004933;Woma_00005370;Woma_00008312;Woma_00012543;Woma_00014073
GO:0008173	Molecular Function	RNA methyltransferase activity	14	48	0.000397426	0.0205976	Woma_00000367;Woma_00001058;Woma_00001290;Woma_00003810;Woma_00003871;Woma_00004135;Woma_00004534;Woma_00005372;Woma_00007005;Woma_00007136;Woma_00008904;Woma_00010676;Woma_00011171;Woma_00011445
GO:0016874	Molecular Function	ligase activity	29	140	0.000421963	0.0205976	Woma_00000086;Woma_00001328;Woma_00002238;Woma_00002324;Woma_00003182;Woma_00003184;Woma_00003578;Woma_00004337;Woma_00004340;Woma_00004633;Woma_00005280;Woma_00005323;Woma_00005443;Woma_00005952;Woma_00006592;Woma_00006922;Woma_00007240;Woma_00008946;Woma_00009323;Woma_00010313;Woma_00011011;Woma_00011353;Woma_00013749;Woma_00014056;Woma_00014300;Woma_00014453;Woma_00014454;Woma_00014640;Woma_00…
GO:0043492	Molecular Function	ATPase activity, coupled to movement of substances	21	89	0.000427028	0.0205976	Woma_00000621;Woma_00001841;Woma_00001842;Woma_00003100;Woma_00003813;Woma_00004983;Woma_00005544;Woma_00006015;Woma_00006234;Woma_00006308;Woma_00006390;Woma_00006946;Woma_00007649;Woma_00007777;Woma_00007881;Woma_00007937;Woma_00009251;Woma_00009415;Woma_00011379;Woma_00013629;Woma_00014258
GO:0030898	Molecular Function	actin-dependent ATPase activity	6	11	0.000458413	0.0205976	Woma_00004650;Woma_00008494;Woma_00011578;Woma_00013709;Woma_00013710;Woma_00014899
GO:0015197	Molecular Function	peptide transporter activity	8	19	0.000470803	0.0205976	Woma_00001307;Woma_00003547;Woma_00003848;Woma_00004933;Woma_00005370;Woma_00008312;Woma_00012543;Woma_00014073
GO:1904680	Molecular Function	peptide transmembrane transporter activity	8	19	0.000470803	0.0205976	Woma_00001307;Woma_00003547;Woma_00003848;Woma_00004933;Woma_00005370;Woma_00008312;Woma_00012543;Woma_00014073
GO:0001968	Molecular Function	fibronectin binding	5	8	0.000629153	0.023193	Woma_00000019;Woma_00001268;Woma_00013020;Woma_00013536;Woma_00015514
GO:0004652	Molecular Function	polynucleotide adenylyltransferase activity	5	8	0.000629153	0.023193	Woma_00000138;Woma_00001108;Woma_00001111;Woma_00011151;Woma_00011153
GO:0001846	Molecular Function	opsonin binding	4	5	0.000629523	0.023193	Woma_00000019;Woma_00001268;Woma_00008245;Woma_00015991
GO:0008553	Molecular Function	hydrogen-exporting ATPase activity, phosphorylative mechanism	4	5	0.000629523	0.023193	Woma_00003813;Woma_00006015;Woma_00007649;Woma_00007937
GO:0016435	Molecular Function	rRNA (guanine) methyltransferase activity	4	5	0.000629523	0.023193	Woma_00003810;Woma_00007136;Woma_00008904;Woma_00011445
GO:1990817	Molecular Function	RNA adenylyltransferase activity	4	5	0.000629523	0.023193	Woma_00001108;Woma_00001111;Woma_00011151;Woma_00011153
GO:0016887	Molecular Function	ATPase activity	54	324	0.000784349	0.0281561	Woma_00000238;Woma_00000621;Woma_00001841;Woma_00001842;Woma_00002031;Woma_00002474;Woma_00002685;Woma_00002689;Woma_00003100;Woma_00003813;Woma_00004509;Woma_00004650;Woma_00004705;Woma_00004983;Woma_00005544;Woma_00005846;Woma_00006015;Woma_00006234;Woma_00006308;Woma_00006390;Woma_00006477;Woma_00006630;Woma_00006946;Woma_00007533;Woma_00007649;Woma_00007777;Woma_00007881;Woma_00007937;Woma_00…
GO:0015297	Molecular Function	antiporter activity	13	46	0.000885659	0.0309981	Woma_00000709;Woma_00004320;Woma_00005567;Woma_00005617;Woma_00006111;Woma_00007474;Woma_00007567;Woma_00007763;Woma_00009951;Woma_00010681;Woma_00012214;Woma_00013295;Woma_00013427
GO:0051015	Molecular Function	actin filament binding	21	94	0.000922424	0.0314974	Woma_00001234;Woma_00002348;Woma_00003679;Woma_00003717;Woma_00003718;Woma_00003926;Woma_00004650;Woma_00007240;Woma_00007866;Woma_00008494;Woma_00009699;Woma_00011578;Woma_00012357;Woma_00012692;Woma_00013709;Woma_00013710;Woma_00014536;Woma_00014569;Woma_00014570;Woma_00014899;Woma_00015268
GO:0017111	Molecular Function	nucleoside-triphosphatase activity	79	519	0.00096497	0.0321657	Woma_00000238;Woma_00000621;Woma_00001841;Woma_00001842;Woma_00002031;Woma_00002109;Woma_00002474;Woma_00002685;Woma_00002689;Woma_00003100;Woma_00003185;Woma_00003187;Woma_00003238;Woma_00003813;Woma_00004166;Woma_00004509;Woma_00004650;Woma_00004705;Woma_00004983;Woma_00005493;Woma_00005544;Woma_00005846;Woma_00006013;Woma_00006015;Woma_00006126;Woma_00006234;Woma_00006308;Woma_00006390;Woma_00…
GO:0005201	Molecular Function	extracellular matrix structural constituent	8	21	0.00103997	0.0338596	Woma_00001498;Woma_00004106;Woma_00004839;Woma_00005494;Woma_00008619;Woma_00010004;Woma_00011801;Woma_00015514
GO:0032549	Molecular Function	ribonucleoside binding	140	1016	0.00107799	0.0340629	Woma_00000086;Woma_00000138;Woma_00000157;Woma_00000601;Woma_00000621;Woma_00000764;Woma_00001199;Woma_00001328;Woma_00001437;Woma_00001469;Woma_00001752;Woma_00001906;Woma_00002031;Woma_00002284;Woma_00002474;Woma_00002494;Woma_00002685;Woma_00002689;Woma_00002823;Woma_00002944;Woma_00002975;Woma_00003100;Woma_00003182;Woma_00003184;Woma_00003185;Woma_00003187;Woma_00003408;Woma_00003489;Woma_00…
GO:0005310	Molecular Function	dicarboxylic acid transmembrane transporter activity	9	26	0.00113149	0.0340629	Woma_00001233;Woma_00003838;Woma_00003932;Woma_00004320;Woma_00005567;Woma_00005617;Woma_00007474;Woma_00013295;Woma_00013427
GO:0032553	Molecular Function	ribonucleotide binding	145	1059	0.00113897	0.0340629	Woma_00000086;Woma_00000138;Woma_00000157;Woma_00000601;Woma_00000621;Woma_00000764;Woma_00001199;Woma_00001328;Woma_00001437;Woma_00001469;Woma_00001752;Woma_00001906;Woma_00002031;Woma_00002284;Woma_00002474;Woma_00002494;Woma_00002623;Woma_00002685;Woma_00002689;Woma_00002823;Woma_00002944;Woma_00002975;Woma_00003100;Woma_00003182;Woma_00003184;Woma_00003185;Woma_00003187;Woma_00003400;Woma_00…
GO:0016820	Molecular Function	hydrolase activity, acting on acid anhydrides, catalyzing transmembrane movement of substances	19	83	0.00116787	0.0340629	Woma_00000621;Woma_00001841;Woma_00001842;Woma_00003813;Woma_00004983;Woma_00005544;Woma_00006015;Woma_00006234;Woma_00006308;Woma_00006390;Woma_00006946;Woma_00007649;Woma_00007777;Woma_00007881;Woma_00007937;Woma_00009415;Woma_00011379;Woma_00013629;Woma_00014258
GO:0042626	Molecular Function	ATPase activity, coupled to transmembrane movement of substances	19	83	0.00116787	0.0340629	Woma_00000621;Woma_00001841;Woma_00001842;Woma_00003813;Woma_00004983;Woma_00005544;Woma_00006015;Woma_00006234;Woma_00006308;Woma_00006390;Woma_00006946;Woma_00007649;Woma_00007777;Woma_00007881;Woma_00007937;Woma_00009415;Woma_00011379;Woma_00013629;Woma_00014258
GO:0008649	Molecular Function	rRNA methyltransferase activity	7	17	0.00126279	0.0355284	Woma_00001058;Woma_00003810;Woma_00004135;Woma_00004534;Woma_00007136;Woma_00008904;Woma_00011445
GO:0004832	Molecular Function	valine-tRNA ligase activity	3	3	0.00127391	0.0355284	Woma_00004633;Woma_00005443;Woma_00013749
GO:0016462	Molecular Function	pyrophosphatase activity	81	540	0.00129425	0.0355284	Woma_00000238;Woma_00000621;Woma_00001841;Woma_00001842;Woma_00002031;Woma_00002109;Woma_00002474;Woma_00002685;Woma_00002689;Woma_00003100;Woma_00003185;Woma_00003187;Woma_00003238;Woma_00003813;Woma_00004166;Woma_00004509;Woma_00004584;Woma_00004650;Woma_00004705;Woma_00004983;Woma_00005493;Woma_00005544;Woma_00005846;Woma_00006013;Woma_00006015;Woma_00006126;Woma_00006234;Woma_00006308;Woma_00…
GO:0032550	Molecular Function	purine ribonucleoside binding	139	1013	0.00133757	0.0357437	Woma_00000086;Woma_00000138;Woma_00000157;Woma_00000601;Woma_00000621;Woma_00000764;Woma_00001199;Woma_00001328;Woma_00001437;Woma_00001469;Woma_00001752;Woma_00001906;Woma_00002031;Woma_00002284;Woma_00002474;Woma_00002494;Woma_00002685;Woma_00002689;Woma_00002823;Woma_00002944;Woma_00002975;Woma_00003100;Woma_00003182;Woma_00003184;Woma_00003185;Woma_00003187;Woma_00003408;Woma_00003489;Woma_00…
GO:0008135	Molecular Function	translation factor activity, RNA binding	19	84	0.00135946	0.0357437	Woma_00000307;Woma_00003081;Woma_00003185;Woma_00003187;Woma_00004166;Woma_00004492;Woma_00004592;Woma_00005280;Woma_00005493;Woma_00006013;Woma_00006434;Woma_00006594;Woma_00006720;Woma_00009074;Woma_00010673;Woma_00014335;Woma_00015910;Woma_00015912;Woma_00016036
GO:0000146	Molecular Function	microfilament motor activity	6	13	0.00140572	0.0357437	Woma_00004650;Woma_00008494;Woma_00011578;Woma_00013709;Woma_00013710;Woma_00014899
GO:0035639	Molecular Function	purine ribonucleoside triphosphate binding	138	1006	0.00141082	0.0357437	Woma_00000086;Woma_00000138;Woma_00000157;Woma_00000601;Woma_00000621;Woma_00000764;Woma_00001199;Woma_00001328;Woma_00001437;Woma_00001469;Woma_00001752;Woma_00001906;Woma_00002031;Woma_00002284;Woma_00002474;Woma_00002494;Woma_00002685;Woma_00002689;Woma_00002823;Woma_00002944;Woma_00002975;Woma_00003100;Woma_00003182;Woma_00003184;Woma_00003185;Woma_00003187;Woma_00003408;Woma_00003489;Woma_00…
GO:0001882	Molecular Function	nucleoside binding	140	1023	0.00142975	0.0357437	Woma_00000086;Woma_00000138;Woma_00000157;Woma_00000601;Woma_00000621;Woma_00000764;Woma_00001199;Woma_00001328;Woma_00001437;Woma_00001469;Woma_00001752;Woma_00001906;Woma_00002031;Woma_00002284;Woma_00002474;Woma_00002494;Woma_00002685;Woma_00002689;Woma_00002823;Woma_00002944;Woma_00002975;Woma_00003100;Woma_00003182;Woma_00003184;Woma_00003185;Woma_00003187;Woma_00003408;Woma_00003489;Woma_00…
GO:0001883	Molecular Function	purine nucleoside binding	139	1016	0.00150788	0.0367609	Woma_00000086;Woma_00000138;Woma_00000157;Woma_00000601;Woma_00000621;Woma_00000764;Woma_00001199;Woma_00001328;Woma_00001437;Woma_00001469;Woma_00001752;Woma_00001906;Woma_00002031;Woma_00002284;Woma_00002474;Woma_00002494;Woma_00002685;Woma_00002689;Woma_00002823;Woma_00002944;Woma_00002975;Woma_00003100;Woma_00003182;Woma_00003184;Woma_00003185;Woma_00003187;Woma_00003408;Woma_00003489;Woma_00…
GO:0016818	Molecular Function	hydrolase activity, acting on acid anhydrides, in phosphorus-containing anhydrides	81	543	0.00152295	0.0367609	Woma_00000238;Woma_00000621;Woma_00001841;Woma_00001842;Woma_00002031;Woma_00002109;Woma_00002474;Woma_00002685;Woma_00002689;Woma_00003100;Woma_00003185;Woma_00003187;Woma_00003238;Woma_00003813;Woma_00004166;Woma_00004509;Woma_00004584;Woma_00004650;Woma_00004705;Woma_00004983;Woma_00005493;Woma_00005544;Woma_00005846;Woma_00006013;Woma_00006015;Woma_00006126;Woma_00006234;Woma_00006308;Woma_00…
GO:0003779	Molecular Function	actin binding	38	215	0.00156147	0.0370518	Woma_00000238;Woma_00000761;Woma_00000762;Woma_00001149;Woma_00001234;Woma_00001268;Woma_00001525;Woma_00001526;Woma_00002284;Woma_00002348;Woma_00003199;Woma_00003679;Woma_00003717;Woma_00003718;Woma_00003926;Woma_00004378;Woma_00004650;Woma_00006181;Woma_00007240;Woma_00007866;Woma_00008494;Woma_00009136;Woma_00009672;Woma_00009699;Woma_00009873;Woma_00011578;Woma_00012357;Woma_00012692;Woma_00…
GO:0016817	Molecular Function	hydrolase activity, acting on acid anhydrides	81	544	0.0016068	0.0374919	Woma_00000238;Woma_00000621;Woma_00001841;Woma_00001842;Woma_00002031;Woma_00002109;Woma_00002474;Woma_00002685;Woma_00002689;Woma_00003100;Woma_00003185;Woma_00003187;Woma_00003238;Woma_00003813;Woma_00004166;Woma_00004509;Woma_00004584;Woma_00004650;Woma_00004705;Woma_00004983;Woma_00005493;Woma_00005544;Woma_00005846;Woma_00006013;Woma_00006015;Woma_00006126;Woma_00006234;Woma_00006308;Woma_00…
GO:0043022	Molecular Function	ribosome binding	13	49	0.00168042	0.0385671	Woma_00003185;Woma_00003187;Woma_00003489;Woma_00004585;Woma_00006515;Woma_00008245;Woma_00010462;Woma_00012543;Woma_00014057;Woma_00014335;Woma_00015910;Woma_00015912;Woma_00015964
GO:0042328	Molecular Function	heparan sulfate N-acetylglucosaminyltransferase activity	4	6	0.00172591	0.0389721	Woma_00010254;Woma_00010473;Woma_00010475;Woma_00014148
GO:0017076	Molecular Function	purine nucleotide binding	143	1054	0.00180243	0.0397553	Woma_00000086;Woma_00000138;Woma_00000157;Woma_00000601;Woma_00000621;Woma_00000764;Woma_00001199;Woma_00001328;Woma_00001437;Woma_00001469;Woma_00001752;Woma_00001906;Woma_00002031;Woma_00002284;Woma_00002474;Woma_00002494;Woma_00002623;Woma_00002685;Woma_00002689;Woma_00002823;Woma_00002944;Woma_00002975;Woma_00003100;Woma_00003182;Woma_00003184;Woma_00003185;Woma_00003187;Woma_00003408;Woma_00…
GO:0032555	Molecular Function	purine ribonucleotide binding	142	1046	0.00182852	0.0397553	Woma_00000086;Woma_00000138;Woma_00000157;Woma_00000601;Woma_00000621;Woma_00000764;Woma_00001199;Woma_00001328;Woma_00001437;Woma_00001469;Woma_00001752;Woma_00001906;Woma_00002031;Woma_00002284;Woma_00002474;Woma_00002494;Woma_00002623;Woma_00002685;Woma_00002689;Woma_00002823;Woma_00002944;Woma_00002975;Woma_00003100;Woma_00003182;Woma_00003184;Woma_00003185;Woma_00003187;Woma_00003408;Woma_00…
GO:0008144	Molecular Function	drug binding	144	1063	0.00184578	0.0397553	Woma_00000086;Woma_00000138;Woma_00000157;Woma_00000601;Woma_00000621;Woma_00000764;Woma_00000939;Woma_00001199;Woma_00001328;Woma_00001437;Woma_00001469;Woma_00001615;Woma_00001752;Woma_00001888;Woma_00001906;Woma_00002031;Woma_00002284;Woma_00002427;Woma_00002474;Woma_00002685;Woma_00002689;Woma_00002823;Woma_00002944;Woma_00002975;Woma_00003100;Woma_00003182;Woma_00003184;Woma_00003400;Woma_00…
GO:0003724	Molecular Function	RNA helicase activity	14	56	0.0020976	0.0438305	Woma_00002474;Woma_00002685;Woma_00002689;Woma_00005846;Woma_00006630;Woma_00007533;Woma_00008344;Woma_00009666;Woma_00009970;Woma_00010685;Woma_00012346;Woma_00014351;Woma_00014959;Woma_00015349
GO:0004004	Molecular Function	ATP-dependent RNA helicase activity	14	56	0.0020976	0.0438305	Woma_00002474;Woma_00002685;Woma_00002689;Woma_00005846;Woma_00006630;Woma_00007533;Woma_00008344;Woma_00009666;Woma_00009970;Woma_00010685;Woma_00012346;Woma_00014351;Woma_00014959;Woma_00015349
GO:0042254	Biological Process	ribosome biogenesis	115	262	3.69234e-44	2.56802e-40	Woma_00000236;Woma_00000300;Woma_00000539;Woma_00000776;Woma_00000871;Woma_00001058;Woma_00001120;Woma_00001469;Woma_00001608;Woma_00001978;Woma_00002109;Woma_00002395;Woma_00002474;Woma_00002638;Woma_00002685;Woma_00002830;Woma_00002911;Woma_00002934;Woma_00002976;Woma_00003031;Woma_00003185;Woma_00003187;Woma_00003259;Woma_00003304;Woma_00003484;Woma_00003601;Woma_00003810;Woma_00003880;Woma_00…
GO:0034660	Biological Process	ncRNA metabolic process	148	454	3.41479e-38	1.18749e-34	Woma_00000086;Woma_00000138;Woma_00000236;Woma_00000300;Woma_00000311;Woma_00000367;Woma_00000539;Woma_00000800;Woma_00000871;Woma_00001058;Woma_00001120;Woma_00001168;Woma_00001256;Woma_00001290;Woma_00001328;Woma_00001469;Woma_00001608;Woma_00001656;Woma_00001784;Woma_00001978;Woma_00002109;Woma_00002152;Woma_00002276;Woma_00002395;Woma_00002638;Woma_00002685;Woma_00002734;Woma_00002830;Woma_00…
GO:0034470	Biological Process	ncRNA processing	113	304	4.93828e-35	1.14486e-31	Woma_00000236;Woma_00000300;Woma_00000311;Woma_00000367;Woma_00000539;Woma_00000800;Woma_00000871;Woma_00001058;Woma_00001120;Woma_00001168;Woma_00001256;Woma_00001290;Woma_00001469;Woma_00001608;Woma_00001978;Woma_00002109;Woma_00002152;Woma_00002276;Woma_00002395;Woma_00002638;Woma_00002685;Woma_00002734;Woma_00002830;Woma_00002976;Woma_00003031;Woma_00003051;Woma_00003259;Woma_00003484;Woma_00…
GO:0006364	Biological Process	rRNA processing	83	181	1.25096e-33	2.17511e-30	Woma_00000236;Woma_00000300;Woma_00000539;Woma_00000871;Woma_00001058;Woma_00001120;Woma_00001469;Woma_00001608;Woma_00001978;Woma_00002109;Woma_00002395;Woma_00002638;Woma_00002685;Woma_00002830;Woma_00002976;Woma_00003031;Woma_00003259;Woma_00003484;Woma_00003601;Woma_00003810;Woma_00003880;Woma_00003882;Woma_00004124;Woma_00004135;Woma_00004510;Woma_00004534;Woma_00004580;Woma_00004931;Woma_00…
GO:0016072	Biological Process	rRNA metabolic process	87	204	2.86239e-32	3.98158e-29	Woma_00000236;Woma_00000300;Woma_00000539;Woma_00000871;Woma_00001058;Woma_00001120;Woma_00001469;Woma_00001608;Woma_00001784;Woma_00001978;Woma_00002109;Woma_00002395;Woma_00002638;Woma_00002685;Woma_00002830;Woma_00002934;Woma_00002976;Woma_00003031;Woma_00003259;Woma_00003484;Woma_00003601;Woma_00003810;Woma_00003880;Woma_00003882;Woma_00004124;Woma_00004135;Woma_00004510;Woma_00004534;Woma_00…
GO:0022613	Biological Process	ribonucleoprotein complex biogenesis	126	401	1.26227e-30	1.46318e-27	Woma_00000236;Woma_00000300;Woma_00000539;Woma_00000776;Woma_00000871;Woma_00001058;Woma_00001120;Woma_00001469;Woma_00001608;Woma_00001978;Woma_00002109;Woma_00002395;Woma_00002474;Woma_00002638;Woma_00002685;Woma_00002830;Woma_00002911;Woma_00002934;Woma_00002976;Woma_00003031;Woma_00003185;Woma_00003187;Woma_00003259;Woma_00003304;Woma_00003484;Woma_00003601;Woma_00003810;Woma_00003880;Woma_00…
GO:0030490	Biological Process	maturation of SSU-rRNA	34	54	3.71499e-20	3.6911e-17	Woma_00000300;Woma_00000539;Woma_00001608;Woma_00002638;Woma_00002976;Woma_00003031;Woma_00003601;Woma_00003880;Woma_00003882;Woma_00004510;Woma_00004931;Woma_00005085;Woma_00005273;Woma_00005428;Woma_00005958;Woma_00006110;Woma_00006886;Woma_00006921;Woma_00007138;Woma_00008208;Woma_00008262;Woma_00008332;Woma_00008574;Woma_00008628;Woma_00009152;Woma_00009260;Woma_00010178;Woma_00011009;Woma_00…
GO:0006399	Biological Process	tRNA metabolic process	57	152	3.0237e-18	2.62873e-15	Woma_00000086;Woma_00000236;Woma_00000311;Woma_00000367;Woma_00000800;Woma_00001120;Woma_00001168;Woma_00001256;Woma_00001290;Woma_00001328;Woma_00002152;Woma_00002276;Woma_00002734;Woma_00003051;Woma_00003182;Woma_00003184;Woma_00003391;Woma_00003578;Woma_00003871;Woma_00003945;Woma_00004337;Woma_00004458;Woma_00004534;Woma_00004633;Woma_00004639;Woma_00005280;Woma_00005323;Woma_00005443;Woma_00…
GO:0042274	Biological Process	ribosomal small subunit biogenesis	38	74	4.2712e-18	3.30069e-15	Woma_00000300;Woma_00000539;Woma_00001608;Woma_00002638;Woma_00002976;Woma_00003031;Woma_00003304;Woma_00003601;Woma_00003880;Woma_00003882;Woma_00004510;Woma_00004931;Woma_00005085;Woma_00005273;Woma_00005428;Woma_00005501;Woma_00005958;Woma_00006110;Woma_00006886;Woma_00006921;Woma_00007138;Woma_00007926;Woma_00008208;Woma_00008262;Woma_00008332;Woma_00008574;Woma_00008628;Woma_00009152;Woma_00…
GO:0000462	Biological Process	maturation of SSU-rRNA from tricistronic rRNA transcript (SSU-rRNA, 5.8S rRNA, LSU-rRNA)	25	38	8.09947e-16	5.63318e-13	Woma_00000300;Woma_00002638;Woma_00003031;Woma_00003601;Woma_00003880;Woma_00003882;Woma_00004510;Woma_00004931;Woma_00005085;Woma_00005273;Woma_00005428;Woma_00006110;Woma_00008208;Woma_00008262;Woma_00008332;Woma_00008574;Woma_00008628;Woma_00009152;Woma_00010178;Woma_00011009;Woma_00012596;Woma_00012680;Woma_00012983;Woma_00013179;Woma_00014061
GO:0007005	Biological Process	mitochondrion organization	110	480	4.30397e-15	2.72128e-12	Woma_00000019;Woma_00000086;Woma_00000139;Woma_00000238;Woma_00000307;Woma_00000367;Woma_00000800;Woma_00001063;Woma_00001199;Woma_00001241;Woma_00001307;Woma_00001327;Woma_00001328;Woma_00001376;Woma_00001647;Woma_00001809;Woma_00002165;Woma_00002203;Woma_00002276;Woma_00002284;Woma_00002346;Woma_00002775;Woma_00002823;Woma_00003081;Woma_00003182;Woma_00003400;Woma_00003486;Woma_00003547;Woma_00…
GO:0042273	Biological Process	ribosomal large subunit biogenesis	30	60	3.76463e-14	2.18192e-11	Woma_00000776;Woma_00001058;Woma_00001469;Woma_00002395;Woma_00002976;Woma_00003259;Woma_00003484;Woma_00003601;Woma_00004602;Woma_00005274;Woma_00005392;Woma_00005985;Woma_00007926;Woma_00008904;Woma_00009027;Woma_00009456;Woma_00010166;Woma_00010512;Woma_00010642;Woma_00010691;Woma_00011006;Woma_00011468;Woma_00011513;Woma_00011519;Woma_00012073;Woma_00012093;Woma_00012531;Woma_00012695;Woma_00…
GO:0032543	Biological Process	mitochondrial translation	43	119	2.07977e-13	1.11268e-10	Woma_00000086;Woma_00000139;Woma_00000800;Woma_00001241;Woma_00001328;Woma_00002775;Woma_00003081;Woma_00003182;Woma_00003857;Woma_00003935;Woma_00004135;Woma_00004166;Woma_00005274;Woma_00005280;Woma_00005392;Woma_00005493;Woma_00005728;Woma_00006013;Woma_00006291;Woma_00006394;Woma_00006515;Woma_00006922;Woma_00007838;Woma_00007847;Woma_00007912;Woma_00008006;Woma_00008160;Woma_00008245;Woma_00…
GO:0040003	Biological Process	chitin-based cuticle development	55	183	6.40034e-13	3.1796e-10	Woma_00000346;Woma_00000347;Woma_00000350;Woma_00000400;Woma_00000561;Woma_00000563;Woma_00000925;Woma_00001425;Woma_00001681;Woma_00002540;Woma_00003225;Woma_00006181;Woma_00006626;Woma_00006665;Woma_00006666;Woma_00006896;Woma_00007154;Woma_00007156;Woma_00007591;Woma_00008155;Woma_00008351;Woma_00008352;Woma_00008353;Woma_00008494;Woma_00008567;Woma_00009104;Woma_00009105;Woma_00009110;Woma_00…
GO:0006396	Biological Process	RNA processing	143	752	2.56529e-12	1.18944e-09	Woma_00000138;Woma_00000236;Woma_00000251;Woma_00000300;Woma_00000311;Woma_00000367;Woma_00000539;Woma_00000798;Woma_00000800;Woma_00000871;Woma_00001058;Woma_00001120;Woma_00001158;Woma_00001168;Woma_00001256;Woma_00001290;Woma_00001469;Woma_00001608;Woma_00001718;Woma_00001978;Woma_00002109;Woma_00002152;Woma_00002276;Woma_00002395;Woma_00002638;Woma_00002685;Woma_00002734;Woma_00002830;Woma_00…
GO:0000959	Biological Process	mitochondrial RNA metabolic process	23	42	3.11485e-12	1.35399e-09	Woma_00000367;Woma_00000800;Woma_00001328;Woma_00001809;Woma_00002276;Woma_00003182;Woma_00003486;Woma_00004141;Woma_00005728;Woma_00006126;Woma_00006922;Woma_00007227;Woma_00007495;Woma_00009757;Woma_00011151;Woma_00011153;Woma_00012216;Woma_00012771;Woma_00013747;Woma_00014067;Woma_00014251;Woma_00014514;Woma_00015349
GO:0000469	Biological Process	cleavage involved in rRNA processing	17	26	4.35997e-11	1.78374e-08	Woma_00000236;Woma_00000300;Woma_00001469;Woma_00001608;Woma_00002109;Woma_00003259;Woma_00003601;Woma_00004931;Woma_00005273;Woma_00005392;Woma_00008262;Woma_00008332;Woma_00008574;Woma_00009152;Woma_00011468;Woma_00012093;Woma_00012983
GO:0009451	Biological Process	RNA modification	39	118	6.55555e-11	2.53299e-08	Woma_00000311;Woma_00000367;Woma_00000800;Woma_00001058;Woma_00001256;Woma_00001290;Woma_00001978;Woma_00002152;Woma_00002734;Woma_00003051;Woma_00003810;Woma_00003871;Woma_00003945;Woma_00004124;Woma_00004135;Woma_00004458;Woma_00004534;Woma_00004639;Woma_00005372;Woma_00005392;Woma_00005728;Woma_00006123;Woma_00006190;Woma_00007005;Woma_00007136;Woma_00007206;Woma_00007225;Woma_00007495;Woma_00…
GO:0042335	Biological Process	cuticle development	65	262	7.0768e-11	2.59048e-08	Woma_00000346;Woma_00000347;Woma_00000350;Woma_00000400;Woma_00000561;Woma_00000563;Woma_00000876;Woma_00000925;Woma_00001425;Woma_00001681;Woma_00002109;Woma_00002348;Woma_00002540;Woma_00002930;Woma_00003225;Woma_00004389;Woma_00006181;Woma_00006626;Woma_00006665;Woma_00006666;Woma_00006896;Woma_00007154;Woma_00007156;Woma_00007591;Woma_00008155;Woma_00008351;Woma_00008352;Woma_00008353;Woma_00…
GO:0000466	Biological Process	maturation of 5.8S rRNA from tricistronic rRNA transcript (SSU-rRNA, 5.8S rRNA, LSU-rRNA)	15	21	9.11326e-11	3.16914e-08	Woma_00000236;Woma_00000300;Woma_00001469;Woma_00003601;Woma_00003880;Woma_00003882;Woma_00004931;Woma_00008262;Woma_00008332;Woma_00008904;Woma_00010642;Woma_00011468;Woma_00012093;Woma_00012983;Woma_00014501
GO:0008033	Biological Process	tRNA processing	34	97	1.84209e-10	6.10083e-08	Woma_00000311;Woma_00000367;Woma_00000800;Woma_00001120;Woma_00001168;Woma_00001256;Woma_00001290;Woma_00002152;Woma_00002276;Woma_00002734;Woma_00003051;Woma_00003871;Woma_00003945;Woma_00004337;Woma_00004458;Woma_00004534;Woma_00004639;Woma_00007005;Woma_00007206;Woma_00007495;Woma_00008519;Woma_00009757;Woma_00010676;Woma_00010701;Woma_00011171;Woma_00011286;Woma_00011445;Woma_00011863;Woma_00…
GO:0006418	Biological Process	tRNA aminoacylation for protein translation	21	43	4.71725e-10	1.4913e-07	Woma_00000086;Woma_00001328;Woma_00003182;Woma_00003184;Woma_00003578;Woma_00004337;Woma_00004633;Woma_00005280;Woma_00005323;Woma_00005443;Woma_00005952;Woma_00006592;Woma_00006887;Woma_00006922;Woma_00008946;Woma_00009323;Woma_00010313;Woma_00011011;Woma_00011353;Woma_00013749;Woma_00014300
GO:0043039	Biological Process	tRNA aminoacylation	21	44	8.10957e-10	2.3631e-07	Woma_00000086;Woma_00001328;Woma_00003182;Woma_00003184;Woma_00003578;Woma_00004337;Woma_00004633;Woma_00005280;Woma_00005323;Woma_00005443;Woma_00005952;Woma_00006592;Woma_00006887;Woma_00006922;Woma_00008946;Woma_00009323;Woma_00010313;Woma_00011011;Woma_00011353;Woma_00013749;Woma_00014300
GO:0000460	Biological Process	maturation of 5.8S rRNA	18	33	8.15446e-10	2.3631e-07	Woma_00000236;Woma_00000300;Woma_00001469;Woma_00003259;Woma_00003601;Woma_00003880;Woma_00003882;Woma_00004931;Woma_00008262;Woma_00008332;Woma_00008904;Woma_00010642;Woma_00011468;Woma_00011519;Woma_00012093;Woma_00012695;Woma_00012983;Woma_00014501
GO:0043038	Biological Process	amino acid activation	21	46	2.25949e-09	6.28591e-07	Woma_00000086;Woma_00001328;Woma_00003182;Woma_00003184;Woma_00003578;Woma_00004337;Woma_00004633;Woma_00005280;Woma_00005323;Woma_00005443;Woma_00005952;Woma_00006592;Woma_00006887;Woma_00006922;Woma_00008946;Woma_00009323;Woma_00010313;Woma_00011011;Woma_00011353;Woma_00013749;Woma_00014300
GO:0000478	Biological Process	endonucleolytic cleavage involved in rRNA processing	12	16	3.06819e-09	8.20741e-07	Woma_00000300;Woma_00001469;Woma_00002109;Woma_00003259;Woma_00003601;Woma_00004931;Woma_00008262;Woma_00008332;Woma_00008574;Woma_00009152;Woma_00012093;Woma_00012983
GO:0000963	Biological Process	mitochondrial RNA processing	13	19	3.97739e-09	1.02455e-06	Woma_00000367;Woma_00000800;Woma_00002276;Woma_00005728;Woma_00007227;Woma_00007495;Woma_00009757;Woma_00011151;Woma_00011153;Woma_00012216;Woma_00014251;Woma_00014514;Woma_00015349
GO:0006414	Biological Process	translational elongation	36	118	4.23323e-09	1.0515e-06	Woma_00000139;Woma_00000307;Woma_00000800;Woma_00001241;Woma_00003185;Woma_00003187;Woma_00003391;Woma_00003857;Woma_00003935;Woma_00004166;Woma_00004585;Woma_00004633;Woma_00005392;Woma_00005443;Woma_00006013;Woma_00006291;Woma_00006434;Woma_00006515;Woma_00006594;Woma_00007838;Woma_00007847;Woma_00007912;Woma_00008006;Woma_00008160;Woma_00008758;Woma_00008906;Woma_00009449;Woma_00010178;Woma_00…
GO:0015988	Biological Process	energy coupled proton transmembrane transport, against electrochemical gradient	14	23	9.35508e-09	2.16882e-06	Woma_00000621;Woma_00001841;Woma_00001842;Woma_00003813;Woma_00004983;Woma_00005349;Woma_00006015;Woma_00006234;Woma_00007649;Woma_00007881;Woma_00007937;Woma_00009415;Woma_00011379;Woma_00014258
GO:0015991	Biological Process	ATP hydrolysis coupled proton transport	14	23	9.35508e-09	2.16882e-06	Woma_00000621;Woma_00001841;Woma_00001842;Woma_00003813;Woma_00004983;Woma_00005349;Woma_00006015;Woma_00006234;Woma_00007649;Woma_00007881;Woma_00007937;Woma_00009415;Woma_00011379;Woma_00014258
GO:0000154	Biological Process	rRNA modification	15	30	1.00818e-07	2.2619e-05	Woma_00001058;Woma_00001978;Woma_00003810;Woma_00004124;Woma_00004135;Woma_00004534;Woma_00005372;Woma_00005392;Woma_00006123;Woma_00006190;Woma_00007136;Woma_00007225;Woma_00008904;Woma_00011286;Woma_00011445
GO:0006400	Biological Process	tRNA modification	23	65	1.34867e-07	2.93125e-05	Woma_00000367;Woma_00000800;Woma_00001290;Woma_00002152;Woma_00002734;Woma_00003051;Woma_00003871;Woma_00003945;Woma_00004458;Woma_00004639;Woma_00007005;Woma_00007206;Woma_00007495;Woma_00008519;Woma_00009757;Woma_00010676;Woma_00010701;Woma_00011171;Woma_00011286;Woma_00011445;Woma_00011863;Woma_00012079;Woma_00014514
GO:0000479	Biological Process	endonucleolytic cleavage of tricistronic rRNA transcript (SSU-rRNA, 5.8S rRNA, LSU-rRNA)	10	14	1.46549e-07	3.08863e-05	Woma_00000300;Woma_00001469;Woma_00003601;Woma_00004931;Woma_00008262;Woma_00008332;Woma_00008574;Woma_00009152;Woma_00012093;Woma_00012983
GO:0090615	Biological Process	mitochondrial mRNA processing	7	7	1.75938e-07	3.59898e-05	Woma_00005728;Woma_00007227;Woma_00011151;Woma_00011153;Woma_00012216;Woma_00014251;Woma_00015349
GO:0000470	Biological Process	maturation of LSU-rRNA	13	24	2.169e-07	4.3101e-05	Woma_00001058;Woma_00001469;Woma_00002976;Woma_00003259;Woma_00003484;Woma_00005392;Woma_00008904;Woma_00009027;Woma_00010642;Woma_00011519;Woma_00012093;Woma_00012695;Woma_00014501
GO:0070126	Biological Process	mitochondrial translational termination	23	67	2.5456e-07	4.91797e-05	Woma_00000139;Woma_00001241;Woma_00003081;Woma_00003857;Woma_00003935;Woma_00005392;Woma_00006013;Woma_00006291;Woma_00006515;Woma_00007838;Woma_00007847;Woma_00007912;Woma_00008006;Woma_00008160;Woma_00008758;Woma_00008906;Woma_00009449;Woma_00010178;Woma_00010941;Woma_00012478;Woma_00013747;Woma_00015620;Woma_00015853
GO:0070125	Biological Process	mitochondrial translational elongation	22	64	4.51238e-07	8.48205e-05	Woma_00000139;Woma_00001241;Woma_00003857;Woma_00003935;Woma_00004166;Woma_00005392;Woma_00006291;Woma_00006515;Woma_00007838;Woma_00007847;Woma_00007912;Woma_00008006;Woma_00008160;Woma_00008758;Woma_00008906;Woma_00009449;Woma_00010178;Woma_00010941;Woma_00012478;Woma_00013747;Woma_00015620;Woma_00015853
GO:0006415	Biological Process	translational termination	24	74	4.67882e-07	8.56348e-05	Woma_00000139;Woma_00001241;Woma_00003081;Woma_00003857;Woma_00003935;Woma_00005392;Woma_00006013;Woma_00006291;Woma_00006515;Woma_00007838;Woma_00007847;Woma_00007912;Woma_00008006;Woma_00008160;Woma_00008758;Woma_00008906;Woma_00009449;Woma_00010178;Woma_00010673;Woma_00010941;Woma_00012478;Woma_00013747;Woma_00015620;Woma_00015853
GO:0043043	Biological Process	peptide biosynthetic process	108	640	1.18175e-06	0.000205486	Woma_00000086;Woma_00000138;Woma_00000139;Woma_00000307;Woma_00000800;Woma_00001202;Woma_00001241;Woma_00001328;Woma_00001718;Woma_00001992;Woma_00002775;Woma_00002976;Woma_00003081;Woma_00003182;Woma_00003184;Woma_00003185;Woma_00003187;Woma_00003391;Woma_00003578;Woma_00003695;Woma_00003696;Woma_00003857;Woma_00003935;Woma_00003945;Woma_00004135;Woma_00004166;Woma_00004168;Woma_00004337;Woma_00…
GO:0006412	Biological Process	translation	101	588	1.1818e-06	0.000205486	Woma_00000086;Woma_00000139;Woma_00000307;Woma_00000800;Woma_00001202;Woma_00001241;Woma_00001328;Woma_00001718;Woma_00001992;Woma_00002775;Woma_00002976;Woma_00003081;Woma_00003182;Woma_00003184;Woma_00003185;Woma_00003187;Woma_00003391;Woma_00003578;Woma_00003857;Woma_00003935;Woma_00003945;Woma_00004135;Woma_00004166;Woma_00004337;Woma_00004492;Woma_00004534;Woma_00004585;Woma_00004592;Woma_00…
GO:0090662	Biological Process	ATP hydrolysis coupled transmembrane transport	18	49	1.66337e-06	0.000282165	Woma_00000621;Woma_00001841;Woma_00001842;Woma_00003813;Woma_00004983;Woma_00005349;Woma_00005544;Woma_00006015;Woma_00006234;Woma_00006308;Woma_00006946;Woma_00007649;Woma_00007881;Woma_00007937;Woma_00009415;Woma_00011379;Woma_00013629;Woma_00014258
GO:0042255	Biological Process	ribosome assembly	19	54	1.83307e-06	0.000303548	Woma_00000776;Woma_00001058;Woma_00003185;Woma_00003187;Woma_00003484;Woma_00003601;Woma_00004135;Woma_00005274;Woma_00005501;Woma_00005985;Woma_00007926;Woma_00008245;Woma_00010016;Woma_00011009;Woma_00011513;Woma_00012073;Woma_00012093;Woma_00012731;Woma_00012771
GO:0090070	Biological Process	positive regulation of ribosome biogenesis	9	14	2.4665e-06	0.000398942	Woma_00003810;Woma_00006110;Woma_00006921;Woma_00009605;Woma_00009753;Woma_00011445;Woma_00012555;Woma_00013179;Woma_00013843
GO:0070129	Biological Process	regulation of mitochondrial translation	11	21	2.98154e-06	0.000471286	Woma_00000800;Woma_00002775;Woma_00004135;Woma_00005728;Woma_00006515;Woma_00008245;Woma_00010016;Woma_00010694;Woma_00012771;Woma_00014067;Woma_00015349
GO:0051453	Biological Process	regulation of intracellular pH	18	53	6.09361e-06	0.000941801	Woma_00000621;Woma_00000709;Woma_00001841;Woma_00001842;Woma_00003813;Woma_00004320;Woma_00004983;Woma_00006111;Woma_00006234;Woma_00007474;Woma_00007881;Woma_00010681;Woma_00011379;Woma_00013295;Woma_00013427;Woma_00014258;Woma_00014752;Woma_00016196
GO:0030641	Biological Process	regulation of cellular pH	18	55	1.09993e-05	0.00166305	Woma_00000621;Woma_00000709;Woma_00001841;Woma_00001842;Woma_00003813;Woma_00004320;Woma_00004983;Woma_00006111;Woma_00006234;Woma_00007474;Woma_00007881;Woma_00010681;Woma_00011379;Woma_00013295;Woma_00013427;Woma_00014258;Woma_00014752;Woma_00016196
GO:0043624	Biological Process	cellular protein complex disassembly	34	146	1.15747e-05	0.00171281	Woma_00000139;Woma_00001241;Woma_00003081;Woma_00003199;Woma_00003857;Woma_00003935;Woma_00004378;Woma_00005392;Woma_00006013;Woma_00006291;Woma_00006470;Woma_00006515;Woma_00007838;Woma_00007847;Woma_00007866;Woma_00007912;Woma_00008006;Woma_00008160;Woma_00008758;Woma_00008906;Woma_00009136;Woma_00009449;Woma_00009672;Woma_00010178;Woma_00010673;Woma_00010941;Woma_00012478;Woma_00012692;Woma_00…
GO:0090646	Biological Process	mitochondrial tRNA processing	8	13	1.47906e-05	0.00209246	Woma_00000367;Woma_00000800;Woma_00002276;Woma_00007495;Woma_00009757;Woma_00014251;Woma_00014514;Woma_00015349
GO:0090616	Biological Process	mitochondrial mRNA 3'-end processing	5	5	1.50428e-05	0.00209246	Woma_00005728;Woma_00011151;Woma_00011153;Woma_00012216;Woma_00015349
GO:0097222	Biological Process	mitochondrial mRNA polyadenylation	5	5	1.50428e-05	0.00209246	Woma_00005728;Woma_00011151;Woma_00011153;Woma_00012216;Woma_00015349
GO:2000234	Biological Process	positive regulation of rRNA processing	7	10	1.5683e-05	0.00213873	Woma_00003810;Woma_00006110;Woma_00006921;Woma_00011445;Woma_00012555;Woma_00013179;Woma_00013843
GO:0006885	Biological Process	regulation of pH	20	68	2.18382e-05	0.00292087	Woma_00000621;Woma_00000709;Woma_00001841;Woma_00001842;Woma_00003813;Woma_00004320;Woma_00004983;Woma_00005629;Woma_00006111;Woma_00006234;Woma_00007474;Woma_00007881;Woma_00009415;Woma_00010681;Woma_00011379;Woma_00013295;Woma_00013427;Woma_00014258;Woma_00014752;Woma_00016196
GO:0006518	Biological Process	peptide metabolic process	115	736	2.29152e-05	0.00300708	Woma_00000086;Woma_00000138;Woma_00000139;Woma_00000307;Woma_00000552;Woma_00000800;Woma_00000919;Woma_00001202;Woma_00001241;Woma_00001328;Woma_00001718;Woma_00001865;Woma_00001992;Woma_00002097;Woma_00002775;Woma_00002976;Woma_00003081;Woma_00003182;Woma_00003184;Woma_00003185;Woma_00003187;Woma_00003391;Woma_00003578;Woma_00003695;Woma_00003696;Woma_00003857;Woma_00003935;Woma_00003945;Woma_00…
GO:0090502	Biological Process	RNA phosphodiester bond hydrolysis, endonucleolytic	19	63	2.35987e-05	0.00303942	Woma_00000300;Woma_00001120;Woma_00001469;Woma_00001608;Woma_00002109;Woma_00002276;Woma_00003259;Woma_00003411;Woma_00003601;Woma_00003935;Woma_00004931;Woma_00008262;Woma_00008332;Woma_00008574;Woma_00009152;Woma_00012093;Woma_00012604;Woma_00012983;Woma_00014251
GO:0043604	Biological Process	amide biosynthetic process	111	706	2.44714e-05	0.00305394	Woma_00000086;Woma_00000138;Woma_00000139;Woma_00000307;Woma_00000800;Woma_00001202;Woma_00001241;Woma_00001328;Woma_00001718;Woma_00001992;Woma_00002775;Woma_00002976;Woma_00003081;Woma_00003182;Woma_00003184;Woma_00003185;Woma_00003187;Woma_00003391;Woma_00003578;Woma_00003695;Woma_00003696;Woma_00003857;Woma_00003935;Woma_00003945;Woma_00004135;Woma_00004166;Woma_00004168;Woma_00004337;Woma_00…
GO:0006839	Biological Process	mitochondrial transport	34	151	2.47059e-05	0.00305394	Woma_00000307;Woma_00001063;Woma_00001233;Woma_00001307;Woma_00001376;Woma_00002284;Woma_00002346;Woma_00003547;Woma_00003848;Woma_00003932;Woma_00004509;Woma_00004751;Woma_00004933;Woma_00005324;Woma_00005370;Woma_00005518;Woma_00005567;Woma_00005617;Woma_00006198;Woma_00006605;Woma_00007389;Woma_00007567;Woma_00008312;Woma_00009665;Woma_00010283;Woma_00010681;Woma_00010860;Woma_00011977;Woma_00…
GO:0071806	Biological Process	protein transmembrane transport	18	58	2.50287e-05	0.00305394	Woma_00001307;Woma_00002346;Woma_00003547;Woma_00003848;Woma_00004933;Woma_00005324;Woma_00005370;Woma_00006198;Woma_00006605;Woma_00008312;Woma_00008802;Woma_00008946;Woma_00009665;Woma_00011977;Woma_00012543;Woma_00014073;Woma_00014225;Woma_00014956
GO:0045214	Biological Process	sarcomere organization	20	69	2.76615e-05	0.003317	Woma_00000019;Woma_00000097;Woma_00000238;Woma_00000761;Woma_00000762;Woma_00001149;Woma_00001268;Woma_00003238;Woma_00003465;Woma_00003717;Woma_00003718;Woma_00003926;Woma_00007866;Woma_00009699;Woma_00011444;Woma_00013709;Woma_00013710;Woma_00014536;Woma_00014569;Woma_00014570
GO:0070131	Biological Process	positive regulation of mitochondrial translation	8	14	3.12227e-05	0.00368057	Woma_00000800;Woma_00002775;Woma_00004135;Woma_00006515;Woma_00008245;Woma_00010016;Woma_00012771;Woma_00015349
GO:0006626	Biological Process	protein targeting to mitochondrion	17	55	4.4379e-05	0.00514426	Woma_00000307;Woma_00001063;Woma_00001307;Woma_00002346;Woma_00003547;Woma_00003848;Woma_00004933;Woma_00005324;Woma_00005370;Woma_00006198;Woma_00006605;Woma_00008312;Woma_00009665;Woma_00011977;Woma_00013733;Woma_00014225;Woma_00014956
GO:0030004	Biological Process	cellular monovalent inorganic cation homeostasis	19	66	4.85066e-05	0.00553055	Woma_00000621;Woma_00000709;Woma_00001841;Woma_00001842;Woma_00002284;Woma_00003813;Woma_00004320;Woma_00004983;Woma_00006111;Woma_00006234;Woma_00007474;Woma_00007881;Woma_00010681;Woma_00011379;Woma_00013295;Woma_00013427;Woma_00014258;Woma_00014752;Woma_00016196
GO:0015682	Biological Process	ferric iron transport	9	19	6.85967e-05	0.00733985	Woma_00000621;Woma_00004983;Woma_00006015;Woma_00007649;Woma_00007881;Woma_00007937;Woma_00009415;Woma_00011379;Woma_00014258
GO:0033572	Biological Process	transferrin transport	9	19	6.85967e-05	0.00733985	Woma_00000621;Woma_00004983;Woma_00006015;Woma_00007649;Woma_00007881;Woma_00007937;Woma_00009415;Woma_00011379;Woma_00014258
GO:0072512	Biological Process	trivalent inorganic cation transport	9	19	6.85967e-05	0.00733985	Woma_00000621;Woma_00004983;Woma_00006015;Woma_00007649;Woma_00007881;Woma_00007937;Woma_00009415;Woma_00011379;Woma_00014258
GO:0090069	Biological Process	regulation of ribosome biogenesis	9	19	6.85967e-05	0.00733985	Woma_00003810;Woma_00006110;Woma_00006921;Woma_00009605;Woma_00009753;Woma_00011445;Woma_00012555;Woma_00013179;Woma_00013843
GO:0044528	Biological Process	regulation of mitochondrial mRNA stability	5	6	8.21189e-05	0.00865359	Woma_00005728;Woma_00007227;Woma_00012216;Woma_00014067;Woma_00015349
GO:1902570	Biological Process	protein localization to nucleolus	7	12	8.49695e-05	0.00869063	Woma_00003484;Woma_00003601;Woma_00009778;Woma_00010469;Woma_00012731;Woma_00013714;Woma_00014065
GO:2000232	Biological Process	regulation of rRNA processing	7	12	8.49695e-05	0.00869063	Woma_00003810;Woma_00006110;Woma_00006921;Woma_00011445;Woma_00012555;Woma_00013179;Woma_00013843
GO:0000447	Biological Process	endonucleolytic cleavage in ITS1 to separate SSU-rRNA from 5.8S rRNA and LSU-rRNA from tricistronic rRNA transcript (SSU-rRNA, 5.8S rRNA, LSU-rRNA)	6	9	0.000102194	0.0101537	Woma_00000300;Woma_00003601;Woma_00004931;Woma_00008262;Woma_00008332;Woma_00012983
GO:0000965	Biological Process	mitochondrial RNA 3'-end processing	6	9	0.000102194	0.0101537	Woma_00005728;Woma_00011151;Woma_00011153;Woma_00012216;Woma_00014251;Woma_00015349
GO:0044743	Biological Process	intracellular protein transmembrane import	13	38	0.000109716	0.0105971	Woma_00001307;Woma_00002346;Woma_00003547;Woma_00005324;Woma_00005370;Woma_00006198;Woma_00006605;Woma_00008312;Woma_00008946;Woma_00009665;Woma_00011977;Woma_00014225;Woma_00014956
GO:0055067	Biological Process	monovalent inorganic cation homeostasis	22	87	0.000110612	0.0105971	Woma_00000621;Woma_00000709;Woma_00001841;Woma_00001842;Woma_00002284;Woma_00003408;Woma_00003813;Woma_00004320;Woma_00004983;Woma_00005629;Woma_00006111;Woma_00006234;Woma_00007474;Woma_00007881;Woma_00009415;Woma_00010681;Woma_00011379;Woma_00013295;Woma_00013427;Woma_00014258;Woma_00014752;Woma_00016196
GO:0044085	Biological Process	cellular component biogenesis	283	2166	0.000112301	0.0105971	Woma_00000003;Woma_00000019;Woma_00000097;Woma_00000109;Woma_00000138;Woma_00000157;Woma_00000236;Woma_00000238;Woma_00000300;Woma_00000539;Woma_00000618;Woma_00000761;Woma_00000762;Woma_00000776;Woma_00000871;Woma_00000925;Woma_00001058;Woma_00001120;Woma_00001149;Woma_00001202;Woma_00001234;Woma_00001268;Woma_00001284;Woma_00001327;Woma_00001469;Woma_00001525;Woma_00001526;Woma_00001608;Woma_00…
GO:0007035	Biological Process	vacuolar acidification	9	20	0.000112751	0.0105971	Woma_00000621;Woma_00001841;Woma_00001842;Woma_00003813;Woma_00004983;Woma_00006234;Woma_00007881;Woma_00014752;Woma_00016196
GO:0045851	Biological Process	pH reduction	11	29	0.000128565	0.0119223	Woma_00000621;Woma_00001841;Woma_00001842;Woma_00003813;Woma_00004983;Woma_00006234;Woma_00007881;Woma_00009415;Woma_00011379;Woma_00014752;Woma_00016196
GO:0072655	Biological Process	establishment of protein localization to mitochondrion	18	66	0.000164063	0.015014	Woma_00000307;Woma_00001063;Woma_00001307;Woma_00002346;Woma_00003547;Woma_00003848;Woma_00004933;Woma_00005324;Woma_00005370;Woma_00006198;Woma_00006605;Woma_00008312;Woma_00009665;Woma_00011977;Woma_00012273;Woma_00013733;Woma_00014225;Woma_00014956
GO:0006390	Biological Process	transcription from mitochondrial promoter	8	17	0.000187327	0.0169202	Woma_00001809;Woma_00003486;Woma_00004141;Woma_00005728;Woma_00006126;Woma_00012771;Woma_00013747;Woma_00014067
GO:0001510	Biological Process	RNA methylation	16	56	0.000208243	0.0185684	Woma_00000367;Woma_00001058;Woma_00001290;Woma_00003810;Woma_00003871;Woma_00004135;Woma_00004534;Woma_00005372;Woma_00007005;Woma_00007136;Woma_00008519;Woma_00008904;Woma_00010676;Woma_00011171;Woma_00011445;Woma_00014514
GO:0000463	Biological Process	maturation of LSU-rRNA from tricistronic rRNA transcript (SSU-rRNA, 5.8S rRNA, LSU-rRNA)	6	10	0.000231959	0.0204212	Woma_00001469;Woma_00003484;Woma_00008904;Woma_00010642;Woma_00012093;Woma_00014501
GO:0070585	Biological Process	protein localization to mitochondrion	18	68	0.000247266	0.0214967	Woma_00000307;Woma_00001063;Woma_00001307;Woma_00002346;Woma_00003547;Woma_00003848;Woma_00004933;Woma_00005324;Woma_00005370;Woma_00006198;Woma_00006605;Woma_00008312;Woma_00009665;Woma_00011977;Woma_00012273;Woma_00013733;Woma_00014225;Woma_00014956
GO:0033631	Biological Process	cell-cell adhesion mediated by integrin	5	7	0.000261572	0.0224597	Woma_00000019;Woma_00001268;Woma_00004857;Woma_00006937;Woma_00008170
GO:0010501	Biological Process	RNA secondary structure unwinding	12	36	0.000265981	0.0225597	Woma_00002474;Woma_00002685;Woma_00002689;Woma_00005846;Woma_00006630;Woma_00007533;Woma_00008344;Woma_00009666;Woma_00009970;Woma_00010685;Woma_00012346;Woma_00014959
GO:0000027	Biological Process	ribosomal large subunit assembly	9	22	0.000273002	0.0228762	Woma_00001058;Woma_00003484;Woma_00003601;Woma_00005274;Woma_00005985;Woma_00011513;Woma_00012073;Woma_00012093;Woma_00012731
GO:0000966	Biological Process	RNA 5'-end processing	8	18	0.000305235	0.0252727	Woma_00001120;Woma_00001168;Woma_00002276;Woma_00008262;Woma_00011863;Woma_00012216;Woma_00012604;Woma_00012983
GO:0030239	Biological Process	myofibril assembly	21	87	0.000315882	0.0258466	Woma_00000019;Woma_00000097;Woma_00000238;Woma_00000761;Woma_00000762;Woma_00001149;Woma_00001268;Woma_00003238;Woma_00003465;Woma_00003717;Woma_00003718;Woma_00003926;Woma_00005525;Woma_00007866;Woma_00009699;Woma_00011444;Woma_00013709;Woma_00013710;Woma_00014536;Woma_00014569;Woma_00014570
GO:0006356	Biological Process	regulation of transcription from RNA polymerase I promoter	11	32	0.000352837	0.0285346	Woma_00001656;Woma_00002934;Woma_00006110;Woma_00007138;Woma_00009605;Woma_00009753;Woma_00011353;Woma_00012555;Woma_00012731;Woma_00013179;Woma_00013843
GO:0045943	Biological Process	positive regulation of transcription from RNA polymerase I promoter	9	23	0.000405614	0.0324258	Woma_00001656;Woma_00006110;Woma_00007138;Woma_00009605;Woma_00009753;Woma_00011353;Woma_00012555;Woma_00013179;Woma_00013843
GO:0033627	Biological Process	cell adhesion mediated by integrin	13	43	0.000442115	0.0349421	Woma_00000019;Woma_00001268;Woma_00003679;Woma_00003717;Woma_00003718;Woma_00004106;Woma_00004857;Woma_00006937;Woma_00008170;Woma_00008619;Woma_00010004;Woma_00013020;Woma_00014249
GO:0065002	Biological Process	intracellular protein transmembrane transport	15	54	0.000456331	0.0354188	Woma_00001307;Woma_00002346;Woma_00003547;Woma_00005324;Woma_00005370;Woma_00006198;Woma_00006605;Woma_00008312;Woma_00008802;Woma_00008946;Woma_00009665;Woma_00011977;Woma_00012543;Woma_00014225;Woma_00014956
GO:0051452	Biological Process	intracellular pH reduction	10	28	0.000460582	0.0354188	Woma_00000621;Woma_00001841;Woma_00001842;Woma_00003813;Woma_00004983;Woma_00006234;Woma_00007881;Woma_00011379;Woma_00014752;Woma_00016196
GO:0090151	Biological Process	establishment of protein localization to mitochondrial membrane	6	11	0.000463423	0.0354188	Woma_00002346;Woma_00003547;Woma_00006198;Woma_00008312;Woma_00014225;Woma_00014956
GO:0031167	Biological Process	rRNA methylation	8	19	0.000477335	0.0360855	Woma_00001058;Woma_00003810;Woma_00004135;Woma_00004534;Woma_00005372;Woma_00007136;Woma_00008904;Woma_00011445
GO:0043603	Biological Process	cellular amide metabolic process	129	908	0.000572133	0.0427869	Woma_00000086;Woma_00000138;Woma_00000139;Woma_00000307;Woma_00000552;Woma_00000800;Woma_00000919;Woma_00001114;Woma_00001202;Woma_00001233;Woma_00001241;Woma_00001328;Woma_00001718;Woma_00001865;Woma_00001992;Woma_00002097;Woma_00002623;Woma_00002775;Woma_00002976;Woma_00003081;Woma_00003182;Woma_00003184;Woma_00003185;Woma_00003187;Woma_00003391;Woma_00003578;Woma_00003695;Woma_00003696;Woma_00…
GO:0030488	Biological Process	tRNA methylation	9	24	0.000587001	0.0434318	Woma_00000367;Woma_00001290;Woma_00003871;Woma_00007005;Woma_00008519;Woma_00010676;Woma_00011171;Woma_00011445;Woma_00014514
GO:0007508	Biological Process	larval heart development	4	5	0.000634311	0.0455287	Woma_00001268;Woma_00008435;Woma_00008537;Woma_00013020
GO:0070900	Biological Process	mitochondrial tRNA modification	5	8	0.000634979	0.0455287	Woma_00000367;Woma_00000800;Woma_00007495;Woma_00009757;Woma_00014514
GO:1900864	Biological Process	mitochondrial RNA modification	5	8	0.000634979	0.0455287	Woma_00000367;Woma_00000800;Woma_00007495;Woma_00009757;Woma_00014514
GO:0090501	Biological Process	RNA phosphodiester bond hydrolysis	25	117	0.000658223	0.0467137	Woma_00000236;Woma_00000300;Woma_00001120;Woma_00001469;Woma_00001608;Woma_00001812;Woma_00002109;Woma_00002276;Woma_00003259;Woma_00003411;Woma_00003601;Woma_00003935;Woma_00004931;Woma_00005273;Woma_00005392;Woma_00008262;Woma_00008332;Woma_00008574;Woma_00009152;Woma_00011468;Woma_00012093;Woma_00012216;Woma_00012604;Woma_00012983;Woma_00014251

## Sheet: Green and yellow modules
GO ID	Category	Description	Green and yellow modules	All	pvalue	p.adjust	Genes
GO:0005576	Cellular Component	extracellular region	129	1151	1.21667e-11	8.16385e-09	Woma_00000258;Woma_00000308;Woma_00000344;Woma_00000573;Woma_00000741;Woma_00000837;Woma_00000881;Woma_00000958;Woma_00001177;Woma_00001332;Woma_00001811;Woma_00001823;Woma_00001916;Woma_00001928;Woma_00001934;Woma_00001982;Woma_00002093;Woma_00002333;Woma_00002335;Woma_00002702;Woma_00002864;Woma_00003006;Woma_00003223;Woma_00003224;Woma_00003236;Woma_00003335;Woma_00003403;Woma_00003518;Woma_00…
GO:0005615	Cellular Component	extracellular space	76	549	3.48427e-11	1.16897e-08	Woma_00000344;Woma_00000573;Woma_00000741;Woma_00000837;Woma_00000958;Woma_00001916;Woma_00001928;Woma_00001934;Woma_00002333;Woma_00002335;Woma_00002702;Woma_00003403;Woma_00003726;Woma_00003939;Woma_00004654;Woma_00004659;Woma_00004660;Woma_00005086;Woma_00005139;Woma_00005232;Woma_00005255;Woma_00005295;Woma_00005416;Woma_00005497;Woma_00005601;Woma_00005606;Woma_00006067;Woma_00006069;Woma_00…
GO:0022626	Cellular Component	cytosolic ribosome	25	97	9.28656e-10	2.07709e-07	Woma_00000195;Woma_00001662;Woma_00002541;Woma_00002700;Woma_00002943;Woma_00003040;Woma_00005255;Woma_00005407;Woma_00005806;Woma_00006465;Woma_00006537;Woma_00009762;Woma_00009979;Woma_00011509;Woma_00011593;Woma_00011952;Woma_00012129;Woma_00012325;Woma_00012429;Woma_00012820;Woma_00013114;Woma_00014063;Woma_00014140;Woma_00014812;Woma_00015971
GO:0044421	Cellular Component	extracellular region part	91	782	4.20511e-09	7.05408e-07	Woma_00000344;Woma_00000573;Woma_00000741;Woma_00000837;Woma_00000958;Woma_00001916;Woma_00001928;Woma_00001934;Woma_00002333;Woma_00002335;Woma_00002702;Woma_00003223;Woma_00003224;Woma_00003236;Woma_00003403;Woma_00003518;Woma_00003726;Woma_00003939;Woma_00004654;Woma_00004659;Woma_00004660;Woma_00005086;Woma_00005139;Woma_00005232;Woma_00005255;Woma_00005295;Woma_00005416;Woma_00005461;Woma_00…
GO:0005616	Cellular Component	larval serum protein complex	7	9	1.29779e-07	1.74164e-05	Woma_00005497;Woma_00006067;Woma_00006069;Woma_00006071;Woma_00006072;Woma_00006075;Woma_00013209
GO:0022625	Cellular Component	cytosolic large ribosomal subunit	14	51	2.14321e-06	0.000239683	Woma_00002541;Woma_00002943;Woma_00003040;Woma_00005806;Woma_00006537;Woma_00009979;Woma_00011952;Woma_00012129;Woma_00012325;Woma_00012820;Woma_00013114;Woma_00014063;Woma_00014140;Woma_00014812
GO:0022627	Cellular Component	cytosolic small ribosomal subunit	11	37	1.15602e-05	0.00110813	Woma_00000195;Woma_00001662;Woma_00002700;Woma_00005255;Woma_00005407;Woma_00006465;Woma_00009762;Woma_00011509;Woma_00011593;Woma_00012429;Woma_00015971
GO:0044391	Cellular Component	ribosomal subunit	25	165	3.98987e-05	0.0033465	Woma_00000195;Woma_00001662;Woma_00002541;Woma_00002700;Woma_00002943;Woma_00003040;Woma_00005255;Woma_00005407;Woma_00005806;Woma_00006465;Woma_00006537;Woma_00009762;Woma_00009979;Woma_00011509;Woma_00011593;Woma_00011952;Woma_00012129;Woma_00012325;Woma_00012429;Woma_00012820;Woma_00013114;Woma_00014063;Woma_00014140;Woma_00014812;Woma_00015971
GO:0005783	Cellular Component	endoplasmic reticulum	88	923	4.57502e-05	0.00341093	Woma_00000308;Woma_00000573;Woma_00000816;Woma_00000846;Woma_00000874;Woma_00001056;Woma_00001172;Woma_00001424;Woma_00001486;Woma_00001586;Woma_00001610;Woma_00001616;Woma_00001662;Woma_00001811;Woma_00001934;Woma_00001982;Woma_00002166;Woma_00002229;Woma_00003003;Woma_00003040;Woma_00003332;Woma_00003458;Woma_00003726;Woma_00003854;Woma_00003939;Woma_00004310;Woma_00004944;Woma_00004946;Woma_00…
GO:0031091	Cellular Component	platelet alpha granule	11	44	6.90086e-05	0.00463048	Woma_00000881;Woma_00002864;Woma_00004122;Woma_00004654;Woma_00004659;Woma_00004660;Woma_00005139;Woma_00011307;Woma_00013271;Woma_00013272;Woma_00014947
GO:0044445	Cellular Component	cytosolic part	26	182	7.81787e-05	0.0047689	Woma_00000195;Woma_00001662;Woma_00002541;Woma_00002700;Woma_00002943;Woma_00003040;Woma_00005255;Woma_00005407;Woma_00005806;Woma_00006465;Woma_00006537;Woma_00009762;Woma_00009979;Woma_00011509;Woma_00011593;Woma_00011952;Woma_00012129;Woma_00012325;Woma_00012429;Woma_00012820;Woma_00013114;Woma_00014063;Woma_00014140;Woma_00014812;Woma_00014947;Woma_00015971
GO:0031093	Cellular Component	platelet alpha granule lumen	6	14	0.000123948	0.00671944	Woma_00000881;Woma_00002864;Woma_00004122;Woma_00011307;Woma_00013271;Woma_00013272
GO:0005840	Cellular Component	ribosome	27	199	0.000139724	0.00671944	Woma_00000195;Woma_00001662;Woma_00002541;Woma_00002700;Woma_00002943;Woma_00003040;Woma_00005255;Woma_00005407;Woma_00005806;Woma_00006465;Woma_00006537;Woma_00006719;Woma_00009762;Woma_00009979;Woma_00011509;Woma_00011593;Woma_00011952;Woma_00012129;Woma_00012325;Woma_00012429;Woma_00012820;Woma_00013114;Woma_00013684;Woma_00014063;Woma_00014140;Woma_00014812;Woma_00015971
GO:0044432	Cellular Component	endoplasmic reticulum part	63	626	0.000140197	0.00671944	Woma_00000308;Woma_00000816;Woma_00000846;Woma_00000874;Woma_00001172;Woma_00001486;Woma_00001586;Woma_00001616;Woma_00001662;Woma_00001934;Woma_00002229;Woma_00003003;Woma_00003332;Woma_00003458;Woma_00003854;Woma_00003939;Woma_00004944;Woma_00004946;Woma_00005070;Woma_00005169;Woma_00005295;Woma_00005461;Woma_00005657;Woma_00005659;Woma_00005802;Woma_00005912;Woma_00006391;Woma_00006403;Woma_00…
GO:0060205	Cellular Component	cytoplasmic membrane-bounded vesicle lumen	21	138	0.000153544	0.00686852	Woma_00000881;Woma_00001823;Woma_00002864;Woma_00004122;Woma_00006391;Woma_00007068;Woma_00008721;Woma_00009197;Woma_00009334;Woma_00009807;Woma_00011161;Woma_00011307;Woma_00011850;Woma_00012865;Woma_00012999;Woma_00013271;Woma_00013272;Woma_00013354;Woma_00013466;Woma_00014072;Woma_00014947
GO:0031983	Cellular Component	vesicle lumen	22	149	0.000169031	0.00708875	Woma_00000881;Woma_00001823;Woma_00002864;Woma_00004122;Woma_00006391;Woma_00007068;Woma_00008721;Woma_00009197;Woma_00009334;Woma_00009807;Woma_00011161;Woma_00011307;Woma_00011604;Woma_00011850;Woma_00012865;Woma_00012999;Woma_00013271;Woma_00013272;Woma_00013354;Woma_00013466;Woma_00014072;Woma_00014947
GO:0034774	Cellular Component	secretory granule lumen	20	134	0.000285734	0.0109872	Woma_00000881;Woma_00001823;Woma_00002864;Woma_00004122;Woma_00006391;Woma_00007068;Woma_00008721;Woma_00009197;Woma_00009334;Woma_00011161;Woma_00011307;Woma_00011850;Woma_00012865;Woma_00012999;Woma_00013271;Woma_00013272;Woma_00013354;Woma_00013466;Woma_00014072;Woma_00014947
GO:0098827	Cellular Component	endoplasmic reticulum subcompartment	55	541	0.000294739	0.0109872	Woma_00000308;Woma_00000816;Woma_00000846;Woma_00000874;Woma_00001172;Woma_00001486;Woma_00001586;Woma_00001616;Woma_00001662;Woma_00002229;Woma_00003003;Woma_00003332;Woma_00003458;Woma_00003939;Woma_00005070;Woma_00005169;Woma_00005295;Woma_00005657;Woma_00005659;Woma_00005802;Woma_00005912;Woma_00006391;Woma_00006403;Woma_00006537;Woma_00006641;Woma_00006990;Woma_00007655;Woma_00007691;Woma_00…
GO:0030141	Cellular Component	secretory granule	40	361	0.000369904	0.0130634	Woma_00000881;Woma_00001616;Woma_00001823;Woma_00001916;Woma_00002864;Woma_00004122;Woma_00004654;Woma_00004659;Woma_00004660;Woma_00005139;Woma_00005297;Woma_00006391;Woma_00006721;Woma_00007068;Woma_00007845;Woma_00008721;Woma_00009197;Woma_00009334;Woma_00010732;Woma_00010744;Woma_00010746;Woma_00011161;Woma_00011190;Woma_00011307;Woma_00011850;Woma_00011875;Woma_00012043;Woma_00012378;Woma_00…
GO:0043202	Cellular Component	lysosomal lumen	9	37	0.000394755	0.013244	Woma_00007232;Woma_00007345;Woma_00008721;Woma_00009197;Woma_00011161;Woma_00011875;Woma_00013105;Woma_00013631;Woma_00014072
GO:0005789	Cellular Component	endoplasmic reticulum membrane	54	536	0.000419192	0.0133942	Woma_00000308;Woma_00000816;Woma_00000846;Woma_00000874;Woma_00001172;Woma_00001486;Woma_00001586;Woma_00001616;Woma_00001662;Woma_00002229;Woma_00003003;Woma_00003332;Woma_00003458;Woma_00003939;Woma_00005070;Woma_00005169;Woma_00005295;Woma_00005657;Woma_00005659;Woma_00005802;Woma_00005912;Woma_00006391;Woma_00006403;Woma_00006537;Woma_00006641;Woma_00006990;Woma_00007655;Woma_00007691;Woma_00…
GO:0042175	Cellular Component	nuclear outer membrane-endoplasmic reticulum membrane network	55	554	0.000532268	0.0162342	Woma_00000308;Woma_00000816;Woma_00000846;Woma_00000874;Woma_00001172;Woma_00001486;Woma_00001586;Woma_00001616;Woma_00001662;Woma_00002166;Woma_00002229;Woma_00003003;Woma_00003332;Woma_00003458;Woma_00003939;Woma_00005070;Woma_00005169;Woma_00005295;Woma_00005657;Woma_00005659;Woma_00005802;Woma_00005912;Woma_00006391;Woma_00006403;Woma_00006537;Woma_00006641;Woma_00006990;Woma_00007655;Woma_00…
GO:0005775	Cellular Component	vacuolar lumen	12	67	0.00092142	0.0268814	Woma_00007232;Woma_00007345;Woma_00008721;Woma_00009197;Woma_00011161;Woma_00011875;Woma_00012999;Woma_00013105;Woma_00013466;Woma_00013631;Woma_00014072;Woma_00014947
GO:0042788	Cellular Component	polysomal ribosome	6	20	0.00115208	0.0322103	Woma_00001662;Woma_00003040;Woma_00006537;Woma_00009979;Woma_00011952;Woma_00014812
GO:0005811	Cellular Component	lipid particle	10	52	0.00138217	0.0370975	Woma_00000881;Woma_00001811;Woma_00001982;Woma_00002864;Woma_00004472;Woma_00006403;Woma_00007896;Woma_00010208;Woma_00013466;Woma_00014947
GO:0099503	Cellular Component	secretory vesicle	47	476	0.00151797	0.0391753	Woma_00000881;Woma_00000967;Woma_00001616;Woma_00001823;Woma_00001916;Woma_00001934;Woma_00002864;Woma_00004122;Woma_00004654;Woma_00004659;Woma_00004660;Woma_00005139;Woma_00005295;Woma_00005297;Woma_00006391;Woma_00006721;Woma_00007068;Woma_00007445;Woma_00007845;Woma_00008721;Woma_00009197;Woma_00009334;Woma_00010732;Woma_00010744;Woma_00010746;Woma_00011161;Woma_00011190;Woma_00011307;Woma_00…
GO:0016491	Molecular Function	oxidoreductase activity	84	558	5.03431e-13	5.46222e-10	Woma_00000126;Woma_00000308;Woma_00000567;Woma_00000573;Woma_00000576;Woma_00000577;Woma_00000607;Woma_00000796;Woma_00000873;Woma_00000881;Woma_00000958;Woma_00001048;Woma_00001067;Woma_00001453;Woma_00001586;Woma_00001616;Woma_00001740;Woma_00001767;Woma_00001792;Woma_00001982;Woma_00002464;Woma_00002465;Woma_00002715;Woma_00002718;Woma_00002777;Woma_00002819;Woma_00002864;Woma_00003006;Woma_00…
GO:0045735	Molecular Function	nutrient reservoir activity	8	10	1.56283e-08	8.47838e-06	Woma_00005497;Woma_00006067;Woma_00006069;Woma_00006071;Woma_00006072;Woma_00006075;Woma_00010026;Woma_00013209
GO:0003824	Molecular Function	catalytic activity	291	3601	7.63309e-06	0.0027479	Woma_00000126;Woma_00000258;Woma_00000301;Woma_00000308;Woma_00000344;Woma_00000447;Woma_00000464;Woma_00000567;Woma_00000573;Woma_00000576;Woma_00000577;Woma_00000600;Woma_00000607;Woma_00000674;Woma_00000726;Woma_00000734;Woma_00000796;Woma_00000816;Woma_00000837;Woma_00000873;Woma_00000874;Woma_00000881;Woma_00000882;Woma_00000958;Woma_00001048;Woma_00001067;Woma_00001115;Woma_00001172;Woma_00…
GO:0003735	Molecular Function	structural constituent of ribosome	26	154	1.01305e-05	0.0027479	Woma_00000195;Woma_00001662;Woma_00002541;Woma_00002700;Woma_00002943;Woma_00003040;Woma_00005255;Woma_00005407;Woma_00005806;Woma_00006465;Woma_00006537;Woma_00009762;Woma_00009979;Woma_00011509;Woma_00011593;Woma_00011952;Woma_00012129;Woma_00012325;Woma_00012429;Woma_00012820;Woma_00013114;Woma_00013684;Woma_00014063;Woma_00014140;Woma_00014812;Woma_00015971
GO:0048037	Molecular Function	cofactor binding	48	406	7.28677e-05	0.0135372	Woma_00000567;Woma_00000573;Woma_00000607;Woma_00001067;Woma_00001115;Woma_00001453;Woma_00001616;Woma_00001767;Woma_00001792;Woma_00001934;Woma_00001977;Woma_00002464;Woma_00002465;Woma_00002491;Woma_00004259;Woma_00004310;Woma_00004955;Woma_00005070;Woma_00005523;Woma_00005925;Woma_00006641;Woma_00006744;Woma_00006749;Woma_00007068;Woma_00007375;Woma_00007813;Woma_00007952;Woma_00008763;Woma_00…
GO:0016705	Molecular Function	oxidoreductase activity, acting on paired donors, with incorporation or reduction of molecular oxygen	22	134	7.48603e-05	0.0135372	Woma_00001067;Woma_00001453;Woma_00001792;Woma_00002464;Woma_00002465;Woma_00003083;Woma_00004104;Woma_00004262;Woma_00004310;Woma_00005070;Woma_00005597;Woma_00005657;Woma_00005659;Woma_00006429;Woma_00006641;Woma_00007813;Woma_00008971;Woma_00010272;Woma_00010996;Woma_00010998;Woma_00011889;Woma_00011891
GO:0008084	Molecular Function	imaginal disc growth factor receptor binding	5	9	0.000134252	0.0208091	Woma_00001332;Woma_00004618;Woma_00004622;Woma_00004623;Woma_00005416
GO:0016614	Molecular Function	oxidoreductase activity, acting on CH-OH group of donors	19	116	0.000235846	0.0319866	Woma_00000308;Woma_00001767;Woma_00001982;Woma_00003939;Woma_00004579;Woma_00004955;Woma_00006744;Woma_00006749;Woma_00007168;Woma_00007952;Woma_00008305;Woma_00008307;Woma_00008763;Woma_00009477;Woma_00009913;Woma_00009925;Woma_00010026;Woma_00011047;Woma_00013156
GO:0016667	Molecular Function	oxidoreductase activity, acting on a sulfur group of donors	10	41	0.000286667	0.0326202	Woma_00000567;Woma_00000873;Woma_00003006;Woma_00004611;Woma_00005802;Woma_00007168;Woma_00010824;Woma_00012238;Woma_00013271;Woma_00013272
GO:0016971	Molecular Function	flavin-linked sulfhydryl oxidase activity	3	3	0.000300647	0.0326202	Woma_00010824;Woma_00013271;Woma_00013272
GO:0016209	Molecular Function	antioxidant activity	10	43	0.000434107	0.0428187	Woma_00000573;Woma_00000796;Woma_00000958;Woma_00001616;Woma_00003006;Woma_00003726;Woma_00005802;Woma_00007068;Woma_00011810;Woma_00016309
GO:0055114	Biological Process	oxidation-reduction process	100	744	1.03612e-12	5.70797e-09	Woma_00000126;Woma_00000308;Woma_00000567;Woma_00000573;Woma_00000576;Woma_00000577;Woma_00000600;Woma_00000607;Woma_00000796;Woma_00000873;Woma_00000881;Woma_00000958;Woma_00001048;Woma_00001067;Woma_00001453;Woma_00001586;Woma_00001616;Woma_00001740;Woma_00001767;Woma_00001792;Woma_00001934;Woma_00001982;Woma_00002464;Woma_00002465;Woma_00002554;Woma_00002715;Woma_00002718;Woma_00002777;Woma_00…
GO:0002181	Biological Process	cytoplasmic translation	26	116	2.23326e-08	6.15152e-05	Woma_00000195;Woma_00001662;Woma_00002541;Woma_00002700;Woma_00002943;Woma_00003040;Woma_00005255;Woma_00005407;Woma_00005806;Woma_00006465;Woma_00006537;Woma_00006914;Woma_00009762;Woma_00009979;Woma_00011509;Woma_00011593;Woma_00011952;Woma_00012129;Woma_00012325;Woma_00012429;Woma_00012820;Woma_00013114;Woma_00014063;Woma_00014140;Woma_00014812;Woma_00015971
GO:0042737	Biological Process	drug catabolic process	23	99	7.20323e-08	0.000132275	Woma_00000258;Woma_00000573;Woma_00000796;Woma_00001332;Woma_00004618;Woma_00004622;Woma_00004623;Woma_00005416;Woma_00005523;Woma_00005597;Woma_00005925;Woma_00007068;Woma_00007168;Woma_00007375;Woma_00007445;Woma_00009571;Woma_00009982;Woma_00010756;Woma_00011047;Woma_00011810;Woma_00013631;Woma_00014825;Woma_00015670
GO:0019752	Biological Process	carboxylic acid metabolic process	74	607	9.95185e-08	0.000137062	Woma_00000464;Woma_00000600;Woma_00000607;Woma_00000796;Woma_00001048;Woma_00001463;Woma_00001674;Woma_00001740;Woma_00001767;Woma_00001928;Woma_00001934;Woma_00001977;Woma_00002491;Woma_00002554;Woma_00002777;Woma_00002862;Woma_00003003;Woma_00003458;Woma_00003518;Woma_00003726;Woma_00003759;Woma_00003949;Woma_00004104;Woma_00004579;Woma_00005473;Woma_00005511;Woma_00005523;Woma_00005597;Woma_00…
GO:0043436	Biological Process	oxoacid metabolic process	77	656	2.60681e-07	0.000287218	Woma_00000464;Woma_00000600;Woma_00000607;Woma_00000796;Woma_00001048;Woma_00001463;Woma_00001674;Woma_00001740;Woma_00001767;Woma_00001928;Woma_00001934;Woma_00001977;Woma_00002491;Woma_00002554;Woma_00002777;Woma_00002862;Woma_00003003;Woma_00003458;Woma_00003518;Woma_00003726;Woma_00003759;Woma_00003949;Woma_00004104;Woma_00004579;Woma_00005473;Woma_00005511;Woma_00005523;Woma_00005597;Woma_00…
GO:0006082	Biological Process	organic acid metabolic process	77	663	4.02752e-07	0.000369794	Woma_00000464;Woma_00000600;Woma_00000607;Woma_00000796;Woma_00001048;Woma_00001463;Woma_00001674;Woma_00001740;Woma_00001767;Woma_00001928;Woma_00001934;Woma_00001977;Woma_00002491;Woma_00002554;Woma_00002777;Woma_00002862;Woma_00003003;Woma_00003458;Woma_00003518;Woma_00003726;Woma_00003759;Woma_00003949;Woma_00004104;Woma_00004579;Woma_00005473;Woma_00005511;Woma_00005523;Woma_00005597;Woma_00…
GO:0051186	Biological Process	cofactor metabolic process	52	389	5.81203e-07	0.000413371	Woma_00000573;Woma_00000796;Woma_00000882;Woma_00001407;Woma_00001566;Woma_00001616;Woma_00001767;Woma_00001928;Woma_00001934;Woma_00001977;Woma_00002491;Woma_00002554;Woma_00002777;Woma_00003458;Woma_00003518;Woma_00003726;Woma_00003759;Woma_00003868;Woma_00004579;Woma_00005597;Woma_00005657;Woma_00005659;Woma_00005663;Woma_00005925;Woma_00006512;Woma_00007068;Woma_00007168;Woma_00007375;Woma_00…
GO:0045047	Biological Process	protein targeting to ER	18	72	6.00285e-07	0.000413371	Woma_00000195;Woma_00001662;Woma_00002541;Woma_00003040;Woma_00005255;Woma_00005806;Woma_00006537;Woma_00009675;Woma_00009762;Woma_00011509;Woma_00011528;Woma_00011952;Woma_00012129;Woma_00012325;Woma_00014063;Woma_00014140;Woma_00014812;Woma_00016382
GO:0044712	Biological Process	single-organism catabolic process	71	607	9.24287e-07	0.000565766	Woma_00000573;Woma_00000600;Woma_00000607;Woma_00000674;Woma_00000796;Woma_00001048;Woma_00001740;Woma_00001811;Woma_00001916;Woma_00001934;Woma_00001977;Woma_00001982;Woma_00002229;Woma_00003332;Woma_00003458;Woma_00003518;Woma_00003726;Woma_00003759;Woma_00003854;Woma_00004579;Woma_00005188;Woma_00005523;Woma_00005597;Woma_00005925;Woma_00006391;Woma_00006403;Woma_00007068;Woma_00007168;Woma_00…
GO:0072599	Biological Process	establishment of protein localization to endoplasmic reticulum	18	77	1.73716e-06	0.000929962	Woma_00000195;Woma_00001662;Woma_00002541;Woma_00003040;Woma_00005255;Woma_00005806;Woma_00006537;Woma_00009675;Woma_00009762;Woma_00011509;Woma_00011528;Woma_00011952;Woma_00012129;Woma_00012325;Woma_00014063;Woma_00014140;Woma_00014812;Woma_00016382
GO:0070972	Biological Process	protein localization to endoplasmic reticulum	19	85	1.85689e-06	0.000929962	Woma_00000195;Woma_00001662;Woma_00002541;Woma_00003040;Woma_00005255;Woma_00005806;Woma_00006403;Woma_00006537;Woma_00009675;Woma_00009762;Woma_00011509;Woma_00011528;Woma_00011952;Woma_00012129;Woma_00012325;Woma_00014063;Woma_00014140;Woma_00014812;Woma_00016382
GO:0006081	Biological Process	cellular aldehyde metabolic process	13	43	2.2182e-06	0.00101834	Woma_00000308;Woma_00003726;Woma_00003854;Woma_00006049;Woma_00006512;Woma_00007952;Woma_00008767;Woma_00009527;Woma_00012286;Woma_00013354;Woma_00013549;Woma_00013591;Woma_00014825
GO:0006614	Biological Process	SRP-dependent cotranslational protein targeting to membrane	16	64	2.53885e-06	0.00107589	Woma_00000195;Woma_00001662;Woma_00002541;Woma_00003040;Woma_00005255;Woma_00005806;Woma_00006537;Woma_00009675;Woma_00009762;Woma_00011509;Woma_00011952;Woma_00012129;Woma_00012325;Woma_00014063;Woma_00014140;Woma_00014812
GO:0006613	Biological Process	cotranslational protein targeting to membrane	16	68	5.96637e-06	0.00234777	Woma_00000195;Woma_00001662;Woma_00002541;Woma_00003040;Woma_00005255;Woma_00005806;Woma_00006537;Woma_00009675;Woma_00009762;Woma_00011509;Woma_00011952;Woma_00012129;Woma_00012325;Woma_00014063;Woma_00014140;Woma_00014812
GO:0006520	Biological Process	cellular amino acid metabolic process	37	267	1.15395e-05	0.00423806	Woma_00000464;Woma_00000600;Woma_00000796;Woma_00001048;Woma_00001463;Woma_00001928;Woma_00001977;Woma_00002491;Woma_00002777;Woma_00003726;Woma_00004579;Woma_00005511;Woma_00005523;Woma_00005597;Woma_00005925;Woma_00007168;Woma_00007375;Woma_00007440;Woma_00007445;Woma_00007675;Woma_00008739;Woma_00008740;Woma_00008971;Woma_00009367;Woma_00009982;Woma_00010756;Woma_00010954;Woma_00012865;Woma_00…
GO:0006089	Biological Process	lactate metabolic process	7	15	2.08697e-05	0.00718569	Woma_00003726;Woma_00007168;Woma_00008034;Woma_00008763;Woma_00008767;Woma_00012286;Woma_00013156
GO:1901605	Biological Process	alpha-amino acid metabolic process	28	187	3.32385e-05	0.0107712	Woma_00000600;Woma_00000796;Woma_00001048;Woma_00001463;Woma_00001928;Woma_00001977;Woma_00002491;Woma_00002777;Woma_00003726;Woma_00004579;Woma_00005523;Woma_00005597;Woma_00005925;Woma_00007168;Woma_00007375;Woma_00007440;Woma_00007675;Woma_00008971;Woma_00009982;Woma_00010756;Woma_00012865;Woma_00012984;Woma_00013296;Woma_00013591;Woma_00014011;Woma_00014539;Woma_00014682;Woma_00014684
GO:0006732	Biological Process	coenzyme metabolic process	34	250	3.87989e-05	0.0118746	Woma_00000796;Woma_00001767;Woma_00001928;Woma_00001934;Woma_00001977;Woma_00002491;Woma_00002554;Woma_00002777;Woma_00003518;Woma_00003759;Woma_00005597;Woma_00005657;Woma_00005659;Woma_00005663;Woma_00006512;Woma_00007168;Woma_00007375;Woma_00007534;Woma_00007896;Woma_00008034;Woma_00008767;Woma_00009477;Woma_00009527;Woma_00009982;Woma_00010744;Woma_00010746;Woma_00010954;Woma_00013105;Woma_00…
GO:1901606	Biological Process	alpha-amino acid catabolic process	16	79	4.44555e-05	0.0128898	Woma_00000600;Woma_00000796;Woma_00001048;Woma_00001977;Woma_00004579;Woma_00005523;Woma_00005597;Woma_00005925;Woma_00007675;Woma_00009982;Woma_00010756;Woma_00013296;Woma_00013591;Woma_00014011;Woma_00014682;Woma_00014684
GO:0044282	Biological Process	small molecule catabolic process	37	287	5.77162e-05	0.0158979	Woma_00000600;Woma_00000607;Woma_00000796;Woma_00001048;Woma_00001740;Woma_00001934;Woma_00001977;Woma_00003458;Woma_00003854;Woma_00004579;Woma_00005523;Woma_00005597;Woma_00005925;Woma_00006391;Woma_00007168;Woma_00007445;Woma_00007675;Woma_00007896;Woma_00008767;Woma_00009077;Woma_00009197;Woma_00009487;Woma_00009571;Woma_00009982;Woma_00010756;Woma_00011047;Woma_00011340;Woma_00012286;Woma_00…
GO:0044273	Biological Process	sulfur compound catabolic process	9	29	6.62523e-05	0.0173802	Woma_00001048;Woma_00001977;Woma_00003868;Woma_00007232;Woma_00007375;Woma_00009197;Woma_00011161;Woma_00013631;Woma_00014011
GO:0008652	Biological Process	cellular amino acid biosynthetic process	14	66	7.78733e-05	0.0195002	Woma_00001048;Woma_00001463;Woma_00001977;Woma_00002777;Woma_00003726;Woma_00005925;Woma_00007375;Woma_00007440;Woma_00007675;Woma_00008971;Woma_00012984;Woma_00013296;Woma_00014539;Woma_00015670
GO:0006730	Biological Process	one-carbon metabolic process	7	18	8.66916e-05	0.0202279	Woma_00001977;Woma_00002491;Woma_00002777;Woma_00007375;Woma_00010936;Woma_00013296;Woma_00014011
GO:0009438	Biological Process	methylglyoxal metabolic process	4	5	8.81231e-05	0.0202279	Woma_00003726;Woma_00008767;Woma_00012286;Woma_00013549
GO:0017144	Biological Process	drug metabolic process	56	513	0.000101851	0.0224439	Woma_00000258;Woma_00000567;Woma_00000573;Woma_00000796;Woma_00001332;Woma_00001463;Woma_00001740;Woma_00001767;Woma_00001928;Woma_00001977;Woma_00002491;Woma_00002554;Woma_00002777;Woma_00003458;Woma_00003726;Woma_00003759;Woma_00003854;Woma_00003949;Woma_00004618;Woma_00004622;Woma_00004623;Woma_00005086;Woma_00005416;Woma_00005523;Woma_00005597;Woma_00005663;Woma_00005925;Woma_00007068;Woma_00…
GO:0009066	Biological Process	aspartate family amino acid metabolic process	12	52	0.000106726	0.0226136	Woma_00001463;Woma_00001977;Woma_00007168;Woma_00007375;Woma_00007440;Woma_00008971;Woma_00010756;Woma_00012865;Woma_00013296;Woma_00013591;Woma_00014011;Woma_00014539
GO:0006790	Biological Process	sulfur compound metabolic process	35	276	0.000127539	0.0260227	Woma_00000567;Woma_00000796;Woma_00000882;Woma_00001048;Woma_00001407;Woma_00001463;Woma_00001566;Woma_00001616;Woma_00001928;Woma_00001934;Woma_00001977;Woma_00002554;Woma_00002784;Woma_00003726;Woma_00003854;Woma_00003868;Woma_00005657;Woma_00005659;Woma_00007232;Woma_00007375;Woma_00007440;Woma_00007896;Woma_00008767;Woma_00009197;Woma_00009337;Woma_00010744;Woma_00010746;Woma_00011161;Woma_00…
GO:0006575	Biological Process	cellular modified amino acid metabolic process	22	142	0.00013772	0.0267352	Woma_00000796;Woma_00001407;Woma_00001566;Woma_00001616;Woma_00001928;Woma_00001977;Woma_00002491;Woma_00002777;Woma_00003726;Woma_00003868;Woma_00004104;Woma_00005925;Woma_00007375;Woma_00008767;Woma_00008971;Woma_00009337;Woma_00009383;Woma_00012286;Woma_00013296;Woma_00013591;Woma_00014011;Woma_00014539
GO:0009063	Biological Process	cellular amino acid catabolic process	16	87	0.000149311	0.0267352	Woma_00000600;Woma_00000796;Woma_00001048;Woma_00001977;Woma_00004579;Woma_00005523;Woma_00005597;Woma_00005925;Woma_00007675;Woma_00009982;Woma_00010756;Woma_00013296;Woma_00013591;Woma_00014011;Woma_00014682;Woma_00014684
GO:0042255	Biological Process	ribosome assembly	12	54	0.000157152	0.0267352	Woma_00000195;Woma_00001662;Woma_00002700;Woma_00002943;Woma_00003040;Woma_00003700;Woma_00006537;Woma_00009762;Woma_00011593;Woma_00012129;Woma_00012429;Woma_00014140
GO:0008363	Biological Process	larval chitin-based cuticle development	10	39	0.000157169	0.0267352	Woma_00003223;Woma_00003224;Woma_00003236;Woma_00006669;Woma_00006670;Woma_00006671;Woma_00006674;Woma_00006675;Woma_00009137;Woma_00012663
GO:1901566	Biological Process	organonitrogen compound biosynthetic process	118	1315	0.000158599	0.0267352	Woma_00000195;Woma_00000464;Woma_00000796;Woma_00000816;Woma_00000874;Woma_00000882;Woma_00001048;Woma_00001056;Woma_00001463;Woma_00001486;Woma_00001616;Woma_00001662;Woma_00001767;Woma_00001977;Woma_00002491;Woma_00002541;Woma_00002700;Woma_00002777;Woma_00002943;Woma_00003003;Woma_00003040;Woma_00003332;Woma_00003518;Woma_00003726;Woma_00003759;Woma_00003854;Woma_00003868;Woma_00003939;Woma_00…
GO:0032787	Biological Process	monocarboxylic acid metabolic process	40	335	0.000161445	0.0267352	Woma_00000600;Woma_00000607;Woma_00000796;Woma_00001674;Woma_00001740;Woma_00001767;Woma_00001934;Woma_00002777;Woma_00002862;Woma_00003003;Woma_00003458;Woma_00003518;Woma_00003726;Woma_00003759;Woma_00004104;Woma_00005473;Woma_00005657;Woma_00005659;Woma_00005925;Woma_00006049;Woma_00006990;Woma_00007168;Woma_00007896;Woma_00007952;Woma_00008034;Woma_00008763;Woma_00008767;Woma_00009487;Woma_00…
GO:0006641	Biological Process	triglyceride metabolic process	15	79	0.000165002	0.0267352	Woma_00001811;Woma_00001934;Woma_00004944;Woma_00004946;Woma_00005657;Woma_00005659;Woma_00007068;Woma_00007168;Woma_00007896;Woma_00009851;Woma_00010744;Woma_00010746;Woma_00011190;Woma_00013466;Woma_00013681
GO:0042337	Biological Process	cuticle development involved in chitin-based cuticle molting cycle	10	40	0.000197398	0.0310705	Woma_00003223;Woma_00003224;Woma_00003236;Woma_00006669;Woma_00006670;Woma_00006671;Woma_00006674;Woma_00006675;Woma_00009137;Woma_00012663
GO:0009617	Biological Process	response to bacterium	45	399	0.000240096	0.0362293	Woma_00000344;Woma_00000741;Woma_00000873;Woma_00001616;Woma_00001674;Woma_00001928;Woma_00001934;Woma_00002333;Woma_00002335;Woma_00002580;Woma_00002784;Woma_00003458;Woma_00003726;Woma_00004654;Woma_00004659;Woma_00004660;Woma_00005188;Woma_00005255;Woma_00005657;Woma_00005659;Woma_00005925;Woma_00006132;Woma_00007168;Woma_00008458;Woma_00008464;Woma_00008721;Woma_00009762;Woma_00010012;Woma_00…
GO:0042558	Biological Process	pteridine-containing compound metabolic process	8	27	0.000243326	0.0362293	Woma_00000674;Woma_00002491;Woma_00002777;Woma_00005597;Woma_00007375;Woma_00009982;Woma_00010954;Woma_00013296

## Sheet: Turquoise module
GO ID	Category	Description	Turquoise module	All	pvalue	p.adjust	Genes
GO:0005634	Cellular Component	nucleus	632	3572	2.51247e-16	1.21766e-13	Woma_00000055;Woma_00000081;Woma_00000084;Woma_00000094;Woma_00000095;Woma_00000106;Woma_00000152;Woma_00000188;Woma_00000196;Woma_00000281;Woma_00000354;Woma_00000373;Woma_00000438;Woma_00000446;Woma_00000459;Woma_00000494;Woma_00000590;Woma_00000598;Woma_00000714;Woma_00000777;Woma_00000814;Woma_00000880;Woma_00000891;Woma_00000910;Woma_00000911;Woma_00000926;Woma_00000997;Woma_00001006;Woma_00…
GO:0000785	Cellular Component	chromatin	117	396	2.54741e-16	1.21766e-13	Woma_00000196;Woma_00000281;Woma_00000494;Woma_00000777;Woma_00000997;Woma_00001069;Woma_00001423;Woma_00001433;Woma_00001555;Woma_00001578;Woma_00001713;Woma_00001714;Woma_00001911;Woma_00001936;Woma_00002086;Woma_00002117;Woma_00002149;Woma_00002356;Woma_00002640;Woma_00002690;Woma_00002806;Woma_00002842;Woma_00002882;Woma_00003035;Woma_00003042;Woma_00003045;Woma_00003162;Woma_00003203;Woma_00…
GO:0005694	Cellular Component	chromosome	189	777	7.40198e-16	2.35876e-13	Woma_00000196;Woma_00000281;Woma_00000459;Woma_00000494;Woma_00000777;Woma_00000997;Woma_00001028;Woma_00001069;Woma_00001197;Woma_00001224;Woma_00001423;Woma_00001433;Woma_00001555;Woma_00001578;Woma_00001713;Woma_00001714;Woma_00001837;Woma_00001911;Woma_00001936;Woma_00002086;Woma_00002117;Woma_00002149;Woma_00002356;Woma_00002424;Woma_00002640;Woma_00002690;Woma_00002733;Woma_00002787;Woma_00…
GO:0044427	Cellular Component	chromosomal part	165	653	1.82129e-15	4.35288e-13	Woma_00000196;Woma_00000281;Woma_00000494;Woma_00000777;Woma_00000997;Woma_00001028;Woma_00001069;Woma_00001224;Woma_00001423;Woma_00001433;Woma_00001555;Woma_00001578;Woma_00001713;Woma_00001714;Woma_00001837;Woma_00001911;Woma_00001936;Woma_00002086;Woma_00002117;Woma_00002149;Woma_00002356;Woma_00002640;Woma_00002690;Woma_00002733;Woma_00002787;Woma_00002806;Woma_00002842;Woma_00002882;Woma_00…
GO:0005911	Cellular Component	cell-cell junction	74	245	3.31207e-11	6.33268e-09	Woma_00000084;Woma_00000094;Woma_00000095;Woma_00000127;Woma_00000491;Woma_00000880;Woma_00001026;Woma_00001070;Woma_00001195;Woma_00001403;Woma_00001467;Woma_00001505;Woma_00001747;Woma_00001936;Woma_00002068;Woma_00002445;Woma_00002449;Woma_00002671;Woma_00003118;Woma_00003119;Woma_00003415;Woma_00003439;Woma_00003440;Woma_00003515;Woma_00003517;Woma_00004015;Woma_00004027;Woma_00004087;Woma_00…
GO:0044451	Cellular Component	nucleoplasm part	167	745	7.70478e-11	1.22763e-08	Woma_00000196;Woma_00000281;Woma_00000446;Woma_00000459;Woma_00000494;Woma_00001006;Woma_00001224;Woma_00001555;Woma_00001558;Woma_00001578;Woma_00001713;Woma_00001714;Woma_00001780;Woma_00001791;Woma_00001867;Woma_00001911;Woma_00002086;Woma_00002105;Woma_00002424;Woma_00002806;Woma_00002832;Woma_00002842;Woma_00002879;Woma_00003282;Woma_00003285;Woma_00003344;Woma_00003345;Woma_00003367;Woma_00…
GO:0000790	Cellular Component	nuclear chromatin	69	237	9.24639e-10	1.26279e-07	Woma_00000196;Woma_00000281;Woma_00000494;Woma_00000777;Woma_00000997;Woma_00001069;Woma_00001433;Woma_00001578;Woma_00001936;Woma_00002086;Woma_00002149;Woma_00002640;Woma_00002806;Woma_00002842;Woma_00003035;Woma_00003203;Woma_00003344;Woma_00003509;Woma_00003592;Woma_00003713;Woma_00003843;Woma_00003940;Woma_00003962;Woma_00004082;Woma_00004236;Woma_00004356;Woma_00005327;Woma_00005589;Woma_00…
GO:0098687	Cellular Component	chromosomal region	80	293	1.22551e-09	1.46449e-07	Woma_00000281;Woma_00000997;Woma_00001028;Woma_00001423;Woma_00001433;Woma_00001713;Woma_00001714;Woma_00001837;Woma_00002149;Woma_00002787;Woma_00002842;Woma_00002882;Woma_00003042;Woma_00003713;Woma_00003962;Woma_00004082;Woma_00004101;Woma_00004416;Woma_00004489;Woma_00004528;Woma_00004749;Woma_00004820;Woma_00005080;Woma_00005238;Woma_00005305;Woma_00005441;Woma_00005530;Woma_00005700;Woma_00…
GO:0044454	Cellular Component	nuclear chromosome part	89	345	3.17006e-09	3.18339e-07	Woma_00000196;Woma_00000281;Woma_00000494;Woma_00000777;Woma_00000997;Woma_00001069;Woma_00001224;Woma_00001433;Woma_00001578;Woma_00001936;Woma_00002086;Woma_00002149;Woma_00002640;Woma_00002690;Woma_00002806;Woma_00002842;Woma_00003035;Woma_00003042;Woma_00003203;Woma_00003344;Woma_00003509;Woma_00003592;Woma_00003713;Woma_00003843;Woma_00003940;Woma_00003962;Woma_00004082;Woma_00004236;Woma_00…
GO:0005667	Cellular Component	transcription factor complex	65	224	3.32991e-09	3.18339e-07	Woma_00000084;Woma_00000281;Woma_00000494;Woma_00000777;Woma_00001006;Woma_00001555;Woma_00001558;Woma_00001936;Woma_00002457;Woma_00002458;Woma_00002618;Woma_00002713;Woma_00002842;Woma_00002879;Woma_00003203;Woma_00003509;Woma_00003951;Woma_00004198;Woma_00004438;Woma_00004624;Woma_00004885;Woma_00005089;Woma_00005245;Woma_00005254;Woma_00005696;Woma_00005697;Woma_00005750;Woma_00005910;Woma_00…
GO:0043296	Cellular Component	apical junction complex	39	107	5.30037e-09	4.6065e-07	Woma_00000094;Woma_00000095;Woma_00000491;Woma_00000880;Woma_00001026;Woma_00001070;Woma_00001195;Woma_00001403;Woma_00001505;Woma_00001747;Woma_00001936;Woma_00002068;Woma_00002671;Woma_00003439;Woma_00003440;Woma_00004015;Woma_00004027;Woma_00004087;Woma_00004196;Woma_00004911;Woma_00005068;Woma_00007115;Woma_00007830;Woma_00008125;Woma_00008300;Woma_00008787;Woma_00009016;Woma_00009054;Woma_00…
GO:0000228	Cellular Component	nuclear chromosome	96	392	1.34207e-08	1.06918e-06	Woma_00000196;Woma_00000281;Woma_00000494;Woma_00000777;Woma_00000997;Woma_00001069;Woma_00001224;Woma_00001433;Woma_00001578;Woma_00001936;Woma_00002086;Woma_00002149;Woma_00002424;Woma_00002640;Woma_00002690;Woma_00002806;Woma_00002842;Woma_00003035;Woma_00003042;Woma_00003203;Woma_00003344;Woma_00003509;Woma_00003592;Woma_00003713;Woma_00003843;Woma_00003940;Woma_00003962;Woma_00004013;Woma_00…
GO:0031981	Cellular Component	nuclear lumen	394	2230	1.5829e-08	1.16404e-06	Woma_00000055;Woma_00000094;Woma_00000196;Woma_00000281;Woma_00000446;Woma_00000459;Woma_00000494;Woma_00000777;Woma_00000814;Woma_00000891;Woma_00000926;Woma_00000997;Woma_00001006;Woma_00001022;Woma_00001069;Woma_00001197;Woma_00001224;Woma_00001227;Woma_00001331;Woma_00001335;Woma_00001403;Woma_00001429;Woma_00001431;Woma_00001433;Woma_00001440;Woma_00001467;Woma_00001555;Woma_00001558;Woma_00…
GO:0005654	Cellular Component	nucleoplasm	343	1898	1.85607e-08	1.26743e-06	Woma_00000055;Woma_00000094;Woma_00000196;Woma_00000281;Woma_00000446;Woma_00000459;Woma_00000494;Woma_00000777;Woma_00000814;Woma_00000891;Woma_00001006;Woma_00001022;Woma_00001069;Woma_00001197;Woma_00001224;Woma_00001227;Woma_00001429;Woma_00001431;Woma_00001433;Woma_00001440;Woma_00001467;Woma_00001555;Woma_00001558;Woma_00001578;Woma_00001713;Woma_00001714;Woma_00001780;Woma_00001791;Woma_00…
GO:0030054	Cellular Component	cell junction	126	564	2.72679e-08	1.73787e-06	Woma_00000084;Woma_00000094;Woma_00000095;Woma_00000127;Woma_00000198;Woma_00000491;Woma_00000590;Woma_00000662;Woma_00000663;Woma_00000814;Woma_00000880;Woma_00001026;Woma_00001070;Woma_00001195;Woma_00001374;Woma_00001403;Woma_00001405;Woma_00001467;Woma_00001505;Woma_00001747;Woma_00001791;Woma_00001800;Woma_00001936;Woma_00002068;Woma_00002445;Woma_00002449;Woma_00002671;Woma_00002713;Woma_00…
GO:0044428	Cellular Component	nuclear part	424	2447	4.26619e-08	2.54905e-06	Woma_00000055;Woma_00000094;Woma_00000196;Woma_00000281;Woma_00000446;Woma_00000459;Woma_00000494;Woma_00000777;Woma_00000814;Woma_00000891;Woma_00000926;Woma_00000997;Woma_00001006;Woma_00001022;Woma_00001069;Woma_00001197;Woma_00001224;Woma_00001227;Woma_00001331;Woma_00001335;Woma_00001403;Woma_00001429;Woma_00001431;Woma_00001433;Woma_00001440;Woma_00001467;Woma_00001555;Woma_00001558;Woma_00…
GO:0070160	Cellular Component	occluding junction	31	84	1.41978e-07	7.98416e-06	Woma_00000491;Woma_00000880;Woma_00001070;Woma_00001195;Woma_00001403;Woma_00001505;Woma_00001747;Woma_00001936;Woma_00002068;Woma_00002671;Woma_00003439;Woma_00003440;Woma_00004027;Woma_00004087;Woma_00004196;Woma_00005068;Woma_00007115;Woma_00007830;Woma_00008125;Woma_00008300;Woma_00008787;Woma_00009016;Woma_00009054;Woma_00009166;Woma_00009302;Woma_00009618;Woma_00011209;Woma_00011527;Woma_00…
GO:0000792	Cellular Component	heterochromatin	28	73	2.23267e-07	1.18579e-05	Woma_00000281;Woma_00000997;Woma_00001423;Woma_00001433;Woma_00002842;Woma_00002882;Woma_00003035;Woma_00003940;Woma_00003962;Woma_00004082;Woma_00004236;Woma_00005238;Woma_00005327;Woma_00005969;Woma_00007629;Woma_00007729;Woma_00008750;Woma_00009483;Woma_00009597;Woma_00010619;Woma_00011160;Woma_00011308;Woma_00011367;Woma_00012719;Woma_00012780;Woma_00013409;Woma_00014532;Woma_00014673
GO:0005856	Cellular Component	cytoskeleton	192	988	4.71096e-07	2.37036e-05	Woma_00000072;Woma_00000081;Woma_00000084;Woma_00000094;Woma_00000152;Woma_00000267;Woma_00000438;Woma_00000880;Woma_00001001;Woma_00001021;Woma_00001049;Woma_00001051;Woma_00001069;Woma_00001099;Woma_00001197;Woma_00001374;Woma_00001429;Woma_00001431;Woma_00001467;Woma_00001561;Woma_00001578;Woma_00001611;Woma_00001613;Woma_00001849;Woma_00001936;Woma_00002068;Woma_00002102;Woma_00002149;Woma_00…
GO:0016604	Cellular Component	nuclear body	103	466	9.57512e-07	4.57691e-05	Woma_00000196;Woma_00000459;Woma_00001006;Woma_00001224;Woma_00001555;Woma_00001578;Woma_00001713;Woma_00001714;Woma_00001791;Woma_00001867;Woma_00001911;Woma_00002105;Woma_00002424;Woma_00003282;Woma_00003285;Woma_00003344;Woma_00003345;Woma_00003367;Woma_00003369;Woma_00003515;Woma_00003517;Woma_00003592;Woma_00003722;Woma_00003738;Woma_00003951;Woma_00003962;Woma_00004782;Woma_00005032;Woma_00…
GO:0005813	Cellular Component	centrosome	77	323	1.21557e-06	5.53374e-05	Woma_00000072;Woma_00000267;Woma_00000438;Woma_00001021;Woma_00001069;Woma_00001099;Woma_00001197;Woma_00001611;Woma_00001613;Woma_00001936;Woma_00002068;Woma_00002149;Woma_00002688;Woma_00002938;Woma_00003035;Woma_00003162;Woma_00003346;Woma_00003415;Woma_00003906;Woma_00003998;Woma_00004049;Woma_00004101;Woma_00004196;Woma_00004511;Woma_00004869;Woma_00004954;Woma_00004970;Woma_00005035;Woma_00…
GO:0009986	Cellular Component	cell surface	70	290	2.32695e-06	0.000101117	Woma_00000094;Woma_00000095;Woma_00000096;Woma_00000267;Woma_00000317;Woma_00000319;Woma_00000491;Woma_00000662;Woma_00000663;Woma_00000911;Woma_00001467;Woma_00001505;Woma_00001578;Woma_00001747;Woma_00001800;Woma_00002259;Woma_00002446;Woma_00002640;Woma_00003344;Woma_00003439;Woma_00003440;Woma_00003846;Woma_00003889;Woma_00004159;Woma_00004162;Woma_00004484;Woma_00004553;Woma_00004565;Woma_00…
GO:0044798	Cellular Component	nuclear transcription factor complex	37	125	4.9491e-06	0.00020571	Woma_00000494;Woma_00001555;Woma_00001558;Woma_00001936;Woma_00002457;Woma_00002458;Woma_00002618;Woma_00002879;Woma_00003951;Woma_00004198;Woma_00004438;Woma_00005089;Woma_00005245;Woma_00005750;Woma_00005910;Woma_00006171;Woma_00007222;Woma_00007407;Woma_00007933;Woma_00008136;Woma_00008493;Woma_00008535;Woma_00008742;Woma_00009937;Woma_00010119;Woma_00010292;Woma_00010418;Woma_00011523;Woma_00…
GO:0016591	Cellular Component	DNA-directed RNA polymerase II, holoenzyme	31	98	6.45051e-06	0.000256945	Woma_00000459;Woma_00000494;Woma_00001558;Woma_00002832;Woma_00002879;Woma_00004198;Woma_00005245;Woma_00005534;Woma_00005750;Woma_00005910;Woma_00005979;Woma_00007585;Woma_00007939;Woma_00008136;Woma_00008535;Woma_00008742;Woma_00009671;Woma_00009937;Woma_00010207;Woma_00010292;Woma_00010808;Woma_00011310;Woma_00011523;Woma_00012025;Woma_00012144;Woma_00012299;Woma_00012614;Woma_00013127;Woma_00…
GO:0005643	Cellular Component	nuclear pore	23	63	7.13406e-06	0.000267506	Woma_00001837;Woma_00003323;Woma_00004419;Woma_00004511;Woma_00004822;Woma_00004918;Woma_00005305;Woma_00005713;Woma_00006482;Woma_00007411;Woma_00007673;Woma_00008212;Woma_00008271;Woma_00009621;Woma_00009727;Woma_00009889;Woma_00010647;Woma_00011010;Woma_00011988;Woma_00012645;Woma_00012719;Woma_00013110;Woma_00014420
GO:0015630	Cellular Component	microtubule cytoskeleton	133	664	7.27528e-06	0.000267506	Woma_00000072;Woma_00000081;Woma_00000084;Woma_00000267;Woma_00000438;Woma_00001001;Woma_00001021;Woma_00001069;Woma_00001099;Woma_00001197;Woma_00001429;Woma_00001431;Woma_00001561;Woma_00001578;Woma_00001611;Woma_00001613;Woma_00001936;Woma_00002068;Woma_00002102;Woma_00002149;Woma_00002424;Woma_00002688;Woma_00002690;Woma_00002713;Woma_00002809;Woma_00002879;Woma_00002938;Woma_00003035;Woma_00…
GO:0005918	Cellular Component	septate junction	18	43	7.75219e-06	0.000273802	Woma_00000491;Woma_00000880;Woma_00001070;Woma_00001195;Woma_00001747;Woma_00004027;Woma_00005068;Woma_00007115;Woma_00008125;Woma_00008787;Woma_00009016;Woma_00009054;Woma_00009166;Woma_00009302;Woma_00011209;Woma_00011527;Woma_00013958;Woma_00014428
GO:0000775	Cellular Component	chromosome, centromeric region	41	147	8.01931e-06	0.000273802	Woma_00001423;Woma_00001433;Woma_00001837;Woma_00002787;Woma_00002842;Woma_00003042;Woma_00003962;Woma_00004082;Woma_00004101;Woma_00004528;Woma_00004820;Woma_00005305;Woma_00006171;Woma_00006191;Woma_00006482;Woma_00006751;Woma_00007006;Woma_00007252;Woma_00007321;Woma_00007398;Woma_00007629;Woma_00008212;Woma_00008879;Woma_00009215;Woma_00009359;Woma_00009889;Woma_00010619;Woma_00010636;Woma_00…
GO:0005815	Cellular Component	microtubule organizing center	88	402	9.1911e-06	0.000302989	Woma_00000072;Woma_00000084;Woma_00000267;Woma_00000438;Woma_00001001;Woma_00001021;Woma_00001069;Woma_00001099;Woma_00001197;Woma_00001429;Woma_00001431;Woma_00001611;Woma_00001613;Woma_00001936;Woma_00002068;Woma_00002149;Woma_00002424;Woma_00002688;Woma_00002938;Woma_00003035;Woma_00003162;Woma_00003346;Woma_00003415;Woma_00003906;Woma_00003998;Woma_00004049;Woma_00004101;Woma_00004196;Woma_00…
GO:0043228	Cellular Component	non-membrane-bounded organelle	403	2416	1.0587e-05	0.000316545	Woma_00000072;Woma_00000081;Woma_00000084;Woma_00000094;Woma_00000152;Woma_00000196;Woma_00000267;Woma_00000279;Woma_00000281;Woma_00000438;Woma_00000459;Woma_00000494;Woma_00000777;Woma_00000814;Woma_00000880;Woma_00000891;Woma_00000926;Woma_00000997;Woma_00001001;Woma_00001021;Woma_00001028;Woma_00001031;Woma_00001049;Woma_00001051;Woma_00001069;Woma_00001099;Woma_00001197;Woma_00001224;Woma_00…
GO:0043232	Cellular Component	intracellular non-membrane-bounded organelle	403	2416	1.0587e-05	0.000316545	Woma_00000072;Woma_00000081;Woma_00000084;Woma_00000094;Woma_00000152;Woma_00000196;Woma_00000267;Woma_00000279;Woma_00000281;Woma_00000438;Woma_00000459;Woma_00000494;Woma_00000777;Woma_00000814;Woma_00000880;Woma_00000891;Woma_00000926;Woma_00000997;Woma_00001001;Woma_00001021;Woma_00001028;Woma_00001031;Woma_00001049;Woma_00001051;Woma_00001069;Woma_00001099;Woma_00001197;Woma_00001224;Woma_00…
GO:0032039	Cellular Component	integrator complex	10	16	1.05956e-05	0.000316545	Woma_00000459;Woma_00002832;Woma_00005534;Woma_00009671;Woma_00010808;Woma_00011310;Woma_00012025;Woma_00012144;Woma_00012299;Woma_00016402
GO:0016327	Cellular Component	apicolateral plasma membrane	14	29	1.09968e-05	0.000318575	Woma_00002449;Woma_00003439;Woma_00003440;Woma_00004027;Woma_00005841;Woma_00008300;Woma_00009258;Woma_00009618;Woma_00011324;Woma_00011328;Woma_00012825;Woma_00012827;Woma_00012828;Woma_00014428
GO:0044430	Cellular Component	cytoskeletal part	150	776	1.4019e-05	0.000384174	Woma_00000072;Woma_00000084;Woma_00000267;Woma_00000438;Woma_00001001;Woma_00001021;Woma_00001049;Woma_00001051;Woma_00001069;Woma_00001099;Woma_00001197;Woma_00001429;Woma_00001431;Woma_00001561;Woma_00001578;Woma_00001611;Woma_00001613;Woma_00001936;Woma_00002068;Woma_00002102;Woma_00002149;Woma_00002397;Woma_00002424;Woma_00002688;Woma_00002713;Woma_00002809;Woma_00002879;Woma_00002938;Woma_00…
GO:0010369	Cellular Component	chromocenter	13	26	1.40649e-05	0.000384174	Woma_00001423;Woma_00003962;Woma_00004082;Woma_00004416;Woma_00004489;Woma_00005530;Woma_00007629;Woma_00007729;Woma_00011160;Woma_00011308;Woma_00012196;Woma_00013409;Woma_00014855
GO:0090575	Cellular Component	RNA polymerase II transcription factor complex	32	107	1.69003e-05	0.000448797	Woma_00000494;Woma_00001555;Woma_00001558;Woma_00001936;Woma_00002457;Woma_00002458;Woma_00002618;Woma_00002879;Woma_00003951;Woma_00004198;Woma_00004438;Woma_00005089;Woma_00005245;Woma_00005750;Woma_00005910;Woma_00006171;Woma_00007407;Woma_00008136;Woma_00008493;Woma_00008535;Woma_00008742;Woma_00009937;Woma_00010119;Woma_00010292;Woma_00011523;Woma_00012136;Woma_00013127;Woma_00014285;Woma_00…
GO:0044815	Cellular Component	DNA packaging complex	12	23	1.74013e-05	0.000449612	Woma_00002117;Woma_00002356;Woma_00002787;Woma_00003042;Woma_00004236;Woma_00007323;Woma_00010619;Woma_00011308;Woma_00012282;Woma_00012408;Woma_00013224;Woma_00014917
GO:0070161	Cellular Component	anchoring junction	51	204	2.00021e-05	0.000503212	Woma_00000084;Woma_00000094;Woma_00000095;Woma_00000127;Woma_00000662;Woma_00000663;Woma_00000814;Woma_00000880;Woma_00001026;Woma_00001405;Woma_00001467;Woma_00001936;Woma_00002713;Woma_00003395;Woma_00003439;Woma_00003440;Woma_00003515;Woma_00003517;Woma_00004196;Woma_00004356;Woma_00004822;Woma_00004869;Woma_00005723;Woma_00006543;Woma_00007185;Woma_00007398;Woma_00007830;Woma_00008162;Woma_00…
GO:0005912	Cellular Component	adherens junction	50	200	2.40701e-05	0.000590025	Woma_00000084;Woma_00000094;Woma_00000095;Woma_00000127;Woma_00000662;Woma_00000663;Woma_00000814;Woma_00000880;Woma_00001026;Woma_00001405;Woma_00001467;Woma_00001936;Woma_00002713;Woma_00003395;Woma_00003439;Woma_00003440;Woma_00003515;Woma_00003517;Woma_00004196;Woma_00004356;Woma_00004822;Woma_00004869;Woma_00005723;Woma_00006543;Woma_00007185;Woma_00007398;Woma_00007830;Woma_00008162;Woma_00…
GO:0042995	Cellular Component	cell projection	213	1182	2.71948e-05	0.000649957	Woma_00000081;Woma_00000084;Woma_00000094;Woma_00000096;Woma_00000127;Woma_00000279;Woma_00000281;Woma_00000317;Woma_00000319;Woma_00000438;Woma_00000491;Woma_00000551;Woma_00000662;Woma_00000663;Woma_00000814;Woma_00000848;Woma_00000880;Woma_00000891;Woma_00000911;Woma_00001001;Woma_00001006;Woma_00001021;Woma_00001026;Woma_00001049;Woma_00001051;Woma_00001099;Woma_00001255;Woma_00001331;Woma_00…
GO:0005720	Cellular Component	nuclear heterochromatin	13	28	3.84753e-05	0.000897133	Woma_00000997;Woma_00001433;Woma_00002842;Woma_00003962;Woma_00004082;Woma_00004236;Woma_00005327;Woma_00010619;Woma_00011160;Woma_00011308;Woma_00012719;Woma_00014532;Woma_00014673
GO:0036056	Cellular Component	filtration diaphragm	6	7	4.76685e-05	0.00108503	Woma_00003439;Woma_00003440;Woma_00007183;Woma_00007184;Woma_00007185;Woma_00009618
GO:0030990	Cellular Component	intraciliary transport particle	10	19	8.15742e-05	0.0018136	Woma_00001021;Woma_00004049;Woma_00004708;Woma_00004954;Woma_00004970;Woma_00007371;Woma_00008522;Woma_00013425;Woma_00015596;Woma_00015599
GO:0034451	Cellular Component	centriolar satellite	9	16	9.545e-05	0.00207387	Woma_00000438;Woma_00001099;Woma_00002068;Woma_00003415;Woma_00006577;Woma_00007006;Woma_00012777;Woma_00013993;Woma_00016030
GO:0044459	Cellular Component	plasma membrane part	214	1214	0.000108902	0.00231356	Woma_00000051;Woma_00000081;Woma_00000094;Woma_00000095;Woma_00000096;Woma_00000127;Woma_00000198;Woma_00000267;Woma_00000279;Woma_00000491;Woma_00000637;Woma_00000662;Woma_00000663;Woma_00000814;Woma_00000848;Woma_00000880;Woma_00001026;Woma_00001099;Woma_00001255;Woma_00001374;Woma_00001403;Woma_00001467;Woma_00001502;Woma_00001505;Woma_00001550;Woma_00001578;Woma_00001747;Woma_00001791;Woma_00…
GO:0031965	Cellular Component	nuclear membrane	49	206	0.000112519	0.00232755	Woma_00000494;Woma_00001197;Woma_00001843;Woma_00001936;Woma_00002105;Woma_00002237;Woma_00002545;Woma_00002817;Woma_00003367;Woma_00003369;Woma_00003515;Woma_00003517;Woma_00003803;Woma_00004419;Woma_00004511;Woma_00004822;Woma_00004918;Woma_00005305;Woma_00005534;Woma_00005713;Woma_00005962;Woma_00006482;Woma_00006617;Woma_00007398;Woma_00008212;Woma_00008271;Woma_00009621;Woma_00009671;Woma_00…
GO:0030880	Cellular Component	RNA polymerase complex	34	127	0.00011443	0.00232755	Woma_00000459;Woma_00000494;Woma_00001558;Woma_00002832;Woma_00002879;Woma_00003669;Woma_00003671;Woma_00004198;Woma_00005245;Woma_00005534;Woma_00005750;Woma_00005910;Woma_00005979;Woma_00007585;Woma_00007939;Woma_00008136;Woma_00008535;Woma_00008742;Woma_00009398;Woma_00009671;Woma_00009937;Woma_00010207;Woma_00010292;Woma_00010808;Woma_00011310;Woma_00011523;Woma_00012025;Woma_00012144;Woma_00…
GO:0097542	Cellular Component	ciliary tip	12	27	0.000129645	0.0025821	Woma_00001021;Woma_00004049;Woma_00004708;Woma_00004954;Woma_00004970;Woma_00005779;Woma_00007371;Woma_00007378;Woma_00008522;Woma_00013425;Woma_00015596;Woma_00015599
GO:0044450	Cellular Component	microtubule organizing center part	28	98	0.000135743	0.00261427	Woma_00000072;Woma_00000438;Woma_00001099;Woma_00001611;Woma_00001613;Woma_00002068;Woma_00003035;Woma_00003415;Woma_00003906;Woma_00003998;Woma_00004101;Woma_00004869;Woma_00006577;Woma_00006861;Woma_00006985;Woma_00007006;Woma_00007371;Woma_00008522;Woma_00009889;Woma_00010455;Woma_00012611;Woma_00012777;Woma_00013083;Woma_00013117;Woma_00013357;Woma_00013993;Woma_00015492;Woma_00016030
GO:0005929	Cellular Component	cilium	62	280	0.000138433	0.00261427	Woma_00000084;Woma_00000094;Woma_00001001;Woma_00001006;Woma_00001021;Woma_00001049;Woma_00001051;Woma_00001099;Woma_00001255;Woma_00001578;Woma_00002135;Woma_00002688;Woma_00003699;Woma_00003889;Woma_00003906;Woma_00004049;Woma_00004708;Woma_00004820;Woma_00004869;Woma_00004918;Woma_00004954;Woma_00004970;Woma_00005035;Woma_00005077;Woma_00005245;Woma_00005487;Woma_00005779;Woma_00006577;Woma_00…
GO:0005700	Cellular Component	polytene chromosome	45	186	0.000139464	0.00261427	Woma_00000281;Woma_00000997;Woma_00001028;Woma_00001423;Woma_00001713;Woma_00002086;Woma_00002149;Woma_00002640;Woma_00002882;Woma_00003509;Woma_00003713;Woma_00003940;Woma_00003962;Woma_00004082;Woma_00004489;Woma_00004528;Woma_00004749;Woma_00004885;Woma_00005237;Woma_00005238;Woma_00005530;Woma_00005569;Woma_00005700;Woma_00005876;Woma_00007064;Woma_00007321;Woma_00007386;Woma_00007398;Woma_00…
GO:0000923	Cellular Component	equatorial microtubule organizing center	6	8	0.000167809	0.00308511	Woma_00000072;Woma_00001611;Woma_00001613;Woma_00006861;Woma_00013117;Woma_00015492
GO:0000779	Cellular Component	condensed chromosome, centromeric region	21	67	0.000225976	0.0040761	Woma_00001837;Woma_00003962;Woma_00004082;Woma_00004528;Woma_00004820;Woma_00005305;Woma_00006171;Woma_00006482;Woma_00007006;Woma_00007398;Woma_00008879;Woma_00009889;Woma_00010619;Woma_00010636;Woma_00010647;Woma_00011010;Woma_00011837;Woma_00011903;Woma_00012282;Woma_00014778;Woma_00014917
GO:0017053	Cellular Component	transcriptional repressor complex	19	59	0.000301236	0.005333	Woma_00000281;Woma_00002086;Woma_00002640;Woma_00003282;Woma_00003722;Woma_00003937;Woma_00003940;Woma_00004885;Woma_00006214;Woma_00007018;Woma_00008346;Woma_00008493;Woma_00010168;Woma_00010843;Woma_00012361;Woma_00012716;Woma_00012780;Woma_00013039;Woma_00015078
GO:0055029	Cellular Component	nuclear DNA-directed RNA polymerase complex	32	123	0.000317138	0.00551244	Woma_00000459;Woma_00000494;Woma_00001558;Woma_00002832;Woma_00002879;Woma_00004198;Woma_00005245;Woma_00005534;Woma_00005750;Woma_00005910;Woma_00005979;Woma_00007585;Woma_00007939;Woma_00008136;Woma_00008535;Woma_00008742;Woma_00009398;Woma_00009671;Woma_00009937;Woma_00010207;Woma_00010292;Woma_00010808;Woma_00011310;Woma_00011523;Woma_00012025;Woma_00012144;Woma_00012299;Woma_00012614;Woma_00…
GO:0000428	Cellular Component	DNA-directed RNA polymerase complex	32	124	0.000371008	0.00633364	Woma_00000459;Woma_00000494;Woma_00001558;Woma_00002832;Woma_00002879;Woma_00004198;Woma_00005245;Woma_00005534;Woma_00005750;Woma_00005910;Woma_00005979;Woma_00007585;Woma_00007939;Woma_00008136;Woma_00008535;Woma_00008742;Woma_00009398;Woma_00009671;Woma_00009937;Woma_00010207;Woma_00010292;Woma_00010808;Woma_00011310;Woma_00011523;Woma_00012025;Woma_00012144;Woma_00012299;Woma_00012614;Woma_00…
GO:0090544	Cellular Component	BAF-type complex	8	15	0.000388173	0.00635908	Woma_00001069;Woma_00003509;Woma_00003843;Woma_00007321;Woma_00008162;Woma_00008750;Woma_00010843;Woma_00014303
GO:0032021	Cellular Component	NELF complex	4	4	0.000392454	0.00635908	Woma_00003722;Woma_00008346;Woma_00012361;Woma_00012716
GO:0036057	Cellular Component	slit diaphragm	4	4	0.000392454	0.00635908	Woma_00007183;Woma_00007184;Woma_00007185;Woma_00009618
GO:0036064	Cellular Component	ciliary basal body	20	65	0.000415742	0.00662415	Woma_00000084;Woma_00001001;Woma_00001021;Woma_00001099;Woma_00003906;Woma_00004049;Woma_00004869;Woma_00004954;Woma_00004970;Woma_00005035;Woma_00006577;Woma_00007371;Woma_00008522;Woma_00009398;Woma_00010833;Woma_00011148;Woma_00012611;Woma_00013083;Woma_00013425;Woma_00013993
GO:0031080	Cellular Component	nuclear pore outer ring	6	9	0.00044323	0.00694637	Woma_00001837;Woma_00005305;Woma_00006482;Woma_00008212;Woma_00010647;Woma_00011010
GO:0005721	Cellular Component	pericentric heterochromatin	9	19	0.000517231	0.00797537	Woma_00001423;Woma_00001433;Woma_00002842;Woma_00003962;Woma_00004082;Woma_00010619;Woma_00011160;Woma_00011367;Woma_00014532
GO:0044441	Cellular Component	ciliary part	44	192	0.000585275	0.00888132	Woma_00000084;Woma_00001001;Woma_00001021;Woma_00001049;Woma_00001051;Woma_00001099;Woma_00001578;Woma_00002135;Woma_00002688;Woma_00003906;Woma_00004049;Woma_00004708;Woma_00004820;Woma_00004869;Woma_00004918;Woma_00004954;Woma_00004970;Woma_00005035;Woma_00005077;Woma_00005487;Woma_00005779;Woma_00006577;Woma_00006870;Woma_00006926;Woma_00007253;Woma_00007371;Woma_00007378;Woma_00008269;Woma_00…
GO:0000793	Cellular Component	condensed chromosome	35	144	0.000678079	0.0100144	Woma_00001837;Woma_00002424;Woma_00002640;Woma_00002690;Woma_00002787;Woma_00003035;Woma_00003042;Woma_00003709;Woma_00003962;Woma_00004082;Woma_00004528;Woma_00004820;Woma_00004869;Woma_00005305;Woma_00005397;Woma_00006171;Woma_00006482;Woma_00007006;Woma_00007234;Woma_00007398;Woma_00008879;Woma_00009752;Woma_00009889;Woma_00010202;Woma_00010619;Woma_00010636;Woma_00010647;Woma_00011010;Woma_00…
GO:0000930	Cellular Component	gamma-tubulin complex	8	16	0.000680896	0.0100144	Woma_00000072;Woma_00001611;Woma_00001613;Woma_00004869;Woma_00006861;Woma_00012611;Woma_00013117;Woma_00015492
GO:0070603	Cellular Component	SWI/SNF superfamily-type complex	19	63	0.000758002	0.0109795	Woma_00000281;Woma_00000494;Woma_00001069;Woma_00003035;Woma_00003203;Woma_00003509;Woma_00003713;Woma_00003843;Woma_00003940;Woma_00005589;Woma_00006514;Woma_00007321;Woma_00008162;Woma_00008750;Woma_00010843;Woma_00012780;Woma_00013128;Woma_00014303;Woma_00015078
GO:0035869	Cellular Component	ciliary transition zone	13	36	0.000795964	0.0113573	Woma_00001001;Woma_00001099;Woma_00002688;Woma_00004049;Woma_00005035;Woma_00005077;Woma_00006577;Woma_00007253;Woma_00007371;Woma_00008522;Woma_00008678;Woma_00008879;Woma_00010533
GO:0000796	Cellular Component	condensin complex	5	7	0.000903236	0.0125144	Woma_00002787;Woma_00003042;Woma_00010619;Woma_00012282;Woma_00014917
GO:0031618	Cellular Component	nuclear pericentric heterochromatin	5	7	0.000903236	0.0125144	Woma_00001433;Woma_00002842;Woma_00003962;Woma_00010619;Woma_00014532
GO:0000781	Cellular Component	chromosome, telomeric region	23	85	0.00119606	0.0163348	Woma_00001713;Woma_00001714;Woma_00002882;Woma_00003962;Woma_00004082;Woma_00005080;Woma_00005238;Woma_00005441;Woma_00007018;Woma_00007362;Woma_00007398;Woma_00007629;Woma_00008136;Woma_00009937;Woma_00010206;Woma_00010650;Woma_00010696;Woma_00011160;Woma_00011306;Woma_00011663;Woma_00012690;Woma_00012719;Woma_00013409
GO:0098589	Cellular Component	membrane region	131	728	0.00122888	0.0165466	Woma_00000081;Woma_00000094;Woma_00000096;Woma_00000127;Woma_00000267;Woma_00000491;Woma_00000662;Woma_00000663;Woma_00000814;Woma_00000848;Woma_00000880;Woma_00000911;Woma_00001099;Woma_00001374;Woma_00001403;Woma_00001467;Woma_00001505;Woma_00001747;Woma_00001791;Woma_00001800;Woma_00001936;Woma_00002068;Woma_00002135;Woma_00002445;Woma_00002449;Woma_00002640;Woma_00002688;Woma_00002713;Woma_00…
GO:0005923	Cellular Component	bicellular tight junction	14	42	0.00125808	0.0167046	Woma_00000880;Woma_00001403;Woma_00001505;Woma_00001936;Woma_00002068;Woma_00002671;Woma_00003439;Woma_00003440;Woma_00004087;Woma_00004196;Woma_00007830;Woma_00008300;Woma_00009618;Woma_00014449
GO:0043234	Cellular Component	protein complex	401	2528	0.00131123	0.0171717	Woma_00000051;Woma_00000055;Woma_00000072;Woma_00000084;Woma_00000094;Woma_00000095;Woma_00000196;Woma_00000281;Woma_00000302;Woma_00000446;Woma_00000459;Woma_00000491;Woma_00000494;Woma_00000777;Woma_00000951;Woma_00000968;Woma_00000997;Woma_00001006;Woma_00001021;Woma_00001026;Woma_00001069;Woma_00001099;Woma_00001197;Woma_00001224;Woma_00001255;Woma_00001374;Woma_00001405;Woma_00001440;Woma_00…
GO:0005623	Cellular Component	cell	1031	7076	0.00135143	0.0174591	Woma_00000051;Woma_00000055;Woma_00000072;Woma_00000081;Woma_00000084;Woma_00000094;Woma_00000095;Woma_00000096;Woma_00000106;Woma_00000127;Woma_00000152;Woma_00000153;Woma_00000188;Woma_00000196;Woma_00000198;Woma_00000267;Woma_00000279;Woma_00000281;Woma_00000302;Woma_00000317;Woma_00000319;Woma_00000354;Woma_00000373;Woma_00000438;Woma_00000446;Woma_00000459;Woma_00000491;Woma_00000494;Woma_00…
GO:0032993	Cellular Component	protein-DNA complex	22	81	0.00143677	0.018314	Woma_00001224;Woma_00001936;Woma_00002117;Woma_00002149;Woma_00002356;Woma_00002618;Woma_00004236;Woma_00004749;Woma_00005441;Woma_00005750;Woma_00007323;Woma_00008493;Woma_00008523;Woma_00009758;Woma_00011308;Woma_00012408;Woma_00012780;Woma_00013224;Woma_00014458;Woma_00014612;Woma_00014874;Woma_00016030
GO:0060170	Cellular Component	ciliary membrane	12	34	0.0015834	0.0199175	Woma_00001099;Woma_00002135;Woma_00002688;Woma_00004970;Woma_00005487;Woma_00005779;Woma_00006870;Woma_00006926;Woma_00008269;Woma_00008879;Woma_00009025;Woma_00013993
GO:0031519	Cellular Component	PcG protein complex	11	30	0.00173011	0.0202475	Woma_00000281;Woma_00000997;Woma_00003203;Woma_00004236;Woma_00006232;Woma_00006543;Woma_00010460;Woma_00011503;Woma_00012024;Woma_00012196;Woma_00014673
GO:0005917	Cellular Component	nephrocyte diaphragm	4	5	0.00174172	0.0202475	Woma_00003439;Woma_00003440;Woma_00007183;Woma_00007184
GO:0008275	Cellular Component	gamma-tubulin small complex	4	5	0.00174172	0.0202475	Woma_00001611;Woma_00001613;Woma_00004869;Woma_00015492
GO:0042382	Cellular Component	paraspeckles	4	5	0.00174172	0.0202475	Woma_00001555;Woma_00003344;Woma_00013332;Woma_00013333
GO:1990826	Cellular Component	nucleoplasmic periphery of the nuclear pore complex	4	5	0.00174172	0.0202475	Woma_00001713;Woma_00001714;Woma_00005238;Woma_00011306
GO:1990923	Cellular Component	PET complex	4	5	0.00174172	0.0202475	Woma_00010814;Woma_00013409;Woma_00014855;Woma_00015545
GO:0097458	Cellular Component	neuron part	178	1038	0.00176432	0.0202475	Woma_00000081;Woma_00000096;Woma_00000127;Woma_00000281;Woma_00000317;Woma_00000319;Woma_00000491;Woma_00000551;Woma_00000662;Woma_00000663;Woma_00000814;Woma_00000848;Woma_00000891;Woma_00000911;Woma_00001001;Woma_00001049;Woma_00001051;Woma_00001069;Woma_00001255;Woma_00001331;Woma_00001335;Woma_00001374;Woma_00001467;Woma_00001558;Woma_00001578;Woma_00001713;Woma_00001714;Woma_00001747;Woma_00…
GO:0015030	Cellular Component	Cajal body	15	48	0.00179041	0.0202475	Woma_00001713;Woma_00001714;Woma_00003282;Woma_00005032;Woma_00005238;Woma_00005910;Woma_00009687;Woma_00011306;Woma_00011623;Woma_00012261;Woma_00012684;Woma_00012782;Woma_00013090;Woma_00014551;Woma_00014683
GO:0044464	Cellular Component	cell part	1029	7068	0.00180025	0.0202475	Woma_00000051;Woma_00000055;Woma_00000072;Woma_00000081;Woma_00000084;Woma_00000094;Woma_00000095;Woma_00000096;Woma_00000106;Woma_00000127;Woma_00000152;Woma_00000153;Woma_00000188;Woma_00000196;Woma_00000198;Woma_00000267;Woma_00000279;Woma_00000281;Woma_00000302;Woma_00000317;Woma_00000319;Woma_00000354;Woma_00000373;Woma_00000438;Woma_00000446;Woma_00000459;Woma_00000491;Woma_00000494;Woma_00…
GO:0044448	Cellular Component	cell cortex part	33	141	0.00188108	0.0205527	Woma_00000084;Woma_00000096;Woma_00001403;Woma_00001578;Woma_00002068;Woma_00002397;Woma_00002713;Woma_00002771;Woma_00003515;Woma_00003517;Woma_00003961;Woma_00004015;Woma_00004027;Woma_00004087;Woma_00004138;Woma_00004820;Woma_00005988;Woma_00006253;Woma_00008300;Woma_00008703;Woma_00008879;Woma_00009206;Woma_00009359;Woma_00009915;Woma_00010455;Woma_00010683;Woma_00010937;Woma_00011365;Woma_00…
GO:0030992	Cellular Component	intraciliary transport particle B	6	11	0.00189188	0.0205527	Woma_00004049;Woma_00004954;Woma_00004970;Woma_00007371;Woma_00008522;Woma_00013425
GO:0035060	Cellular Component	brahma complex	6	11	0.00189188	0.0205527	Woma_00003509;Woma_00003843;Woma_00007321;Woma_00008162;Woma_00008750;Woma_00010843
GO:0000776	Cellular Component	kinetochore	24	93	0.00192167	0.0206418	Woma_00001837;Woma_00004528;Woma_00004820;Woma_00005305;Woma_00006171;Woma_00006191;Woma_00006482;Woma_00007006;Woma_00007321;Woma_00007398;Woma_00008212;Woma_00008879;Woma_00009359;Woma_00009889;Woma_00010619;Woma_00010636;Woma_00010647;Woma_00011010;Woma_00011342;Woma_00011523;Woma_00011837;Woma_00011903;Woma_00011988;Woma_00014778
GO:0005705	Cellular Component	polytene chromosome interband	14	44	0.00208324	0.0221287	Woma_00000281;Woma_00001028;Woma_00001423;Woma_00002882;Woma_00003713;Woma_00004082;Woma_00004749;Woma_00007386;Woma_00008346;Woma_00008563;Woma_00008743;Woma_00012408;Woma_00014521;Woma_00014673
GO:1990234	Cellular Component	transferase complex	105	575	0.00231238	0.0242926	Woma_00000055;Woma_00000281;Woma_00000302;Woma_00000446;Woma_00000459;Woma_00000494;Woma_00000951;Woma_00000968;Woma_00000997;Woma_00001197;Woma_00001224;Woma_00001374;Woma_00001405;Woma_00001505;Woma_00001558;Woma_00001614;Woma_00001780;Woma_00001980;Woma_00002287;Woma_00002315;Woma_00002832;Woma_00002842;Woma_00002879;Woma_00003669;Woma_00003671;Woma_00003713;Woma_00003889;Woma_00004013;Woma_00…
GO:0035003	Cellular Component	subapical complex	7	15	0.00247433	0.025435	Woma_00000094;Woma_00000095;Woma_00002068;Woma_00004015;Woma_00008300;Woma_00011476;Woma_00013784
GO:1990023	Cellular Component	mitotic spindle midzone	7	15	0.00247433	0.025435	Woma_00002713;Woma_00006171;Woma_00006868;Woma_00007006;Woma_00009215;Woma_00011342;Woma_00012500
GO:0000152	Cellular Component	nuclear ubiquitin ligase complex	10	27	0.00255643	0.0259995	Woma_00000055;Woma_00000997;Woma_00001980;Woma_00002287;Woma_00010021;Woma_00010586;Woma_00011503;Woma_00011942;Woma_00012196;Woma_00014673
GO:0031252	Cellular Component	cell leading edge	51	247	0.00268033	0.0269726	Woma_00000094;Woma_00000491;Woma_00000662;Woma_00000663;Woma_00000814;Woma_00000848;Woma_00000880;Woma_00001331;Woma_00001335;Woma_00001467;Woma_00001936;Woma_00002068;Woma_00002397;Woma_00002713;Woma_00003515;Woma_00003517;Woma_00003889;Woma_00004356;Woma_00004869;Woma_00005719;Woma_00005723;Woma_00006435;Woma_00007601;Woma_00007651;Woma_00007702;Woma_00007830;Woma_00007918;Woma_00008152;Woma_00…
GO:0000799	Cellular Component	nuclear condensin complex	3	3	0.00279138	0.0277975	Woma_00003042;Woma_00010619;Woma_00012282
GO:0044463	Cellular Component	cell projection part	147	847	0.00283305	0.0278472	Woma_00000084;Woma_00000096;Woma_00000127;Woma_00000317;Woma_00000319;Woma_00000491;Woma_00000662;Woma_00000663;Woma_00000814;Woma_00000848;Woma_00000880;Woma_00000891;Woma_00000911;Woma_00001001;Woma_00001021;Woma_00001049;Woma_00001051;Woma_00001099;Woma_00001331;Woma_00001335;Woma_00001374;Woma_00001467;Woma_00001558;Woma_00001578;Woma_00001713;Woma_00001714;Woma_00001747;Woma_00001780;Woma_00…
GO:0034399	Cellular Component	nuclear periphery	28	117	0.00285463	0.0278472	Woma_00000494;Woma_00001467;Woma_00001555;Woma_00001713;Woma_00001714;Woma_00001911;Woma_00003203;Woma_00003344;Woma_00003367;Woma_00003369;Woma_00004082;Woma_00005238;Woma_00005327;Woma_00005487;Woma_00005713;Woma_00005962;Woma_00006171;Woma_00009483;Woma_00009621;Woma_00009727;Woma_00010647;Woma_00011160;Woma_00011306;Woma_00011504;Woma_00011907;Woma_00011988;Woma_00013110;Woma_00014420
GO:0000777	Cellular Component	condensed chromosome kinetochore	16	55	0.00291267	0.0281264	Woma_00001837;Woma_00004528;Woma_00004820;Woma_00005305;Woma_00006171;Woma_00006482;Woma_00007006;Woma_00007398;Woma_00008879;Woma_00009889;Woma_00010619;Woma_00010647;Woma_00011010;Woma_00011837;Woma_00011903;Woma_00014778
GO:0016607	Cellular Component	nuclear speck	53	260	0.00297699	0.02846	Woma_00001006;Woma_00001555;Woma_00001791;Woma_00001911;Woma_00003285;Woma_00003344;Woma_00003345;Woma_00003367;Woma_00003369;Woma_00003738;Woma_00005080;Woma_00005237;Woma_00005238;Woma_00006171;Woma_00006507;Woma_00006569;Woma_00006617;Woma_00006692;Woma_00007252;Woma_00007327;Woma_00007398;Woma_00008703;Woma_00008709;Woma_00008742;Woma_00009318;Woma_00009504;Woma_00010207;Woma_00010674;Woma_00…
GO:0036464	Cellular Component	cytoplasmic ribonucleoprotein granule	34	151	0.00319056	0.0301998	Woma_00000084;Woma_00001713;Woma_00001714;Woma_00002149;Woma_00002377;Woma_00002945;Woma_00003345;Woma_00003367;Woma_00003369;Woma_00003402;Woma_00005238;Woma_00005400;Woma_00006171;Woma_00006545;Woma_00006962;Woma_00007879;Woma_00009373;Woma_00009687;Woma_00009786;Woma_00010814;Woma_00011306;Woma_00011463;Woma_00011580;Woma_00011754;Woma_00012302;Woma_00012388;Woma_00012719;Woma_00013639;Woma_00…
GO:0070013	Cellular Component	intracellular organelle lumen	431	2765	0.00328117	0.0304446	Woma_00000055;Woma_00000094;Woma_00000152;Woma_00000196;Woma_00000281;Woma_00000446;Woma_00000459;Woma_00000494;Woma_00000505;Woma_00000668;Woma_00000777;Woma_00000814;Woma_00000891;Woma_00000911;Woma_00000926;Woma_00000997;Woma_00001006;Woma_00001022;Woma_00001049;Woma_00001051;Woma_00001069;Woma_00001197;Woma_00001224;Woma_00001227;Woma_00001272;Woma_00001331;Woma_00001335;Woma_00001403;Woma_00…
GO:0031226	Cellular Component	intrinsic component of plasma membrane	113	632	0.00330481	0.0304446	Woma_00000051;Woma_00000094;Woma_00000198;Woma_00000491;Woma_00000637;Woma_00000662;Woma_00000663;Woma_00000848;Woma_00001026;Woma_00001255;Woma_00001502;Woma_00001505;Woma_00001550;Woma_00001747;Woma_00002446;Woma_00002713;Woma_00002738;Woma_00002789;Woma_00002938;Woma_00003429;Woma_00003846;Woma_00003889;Woma_00003915;Woma_00004197;Woma_00004484;Woma_00004553;Woma_00004565;Woma_00004567;Woma_00…
GO:0051233	Cellular Component	spindle midzone	14	46	0.00331197	0.0304446	Woma_00002713;Woma_00006171;Woma_00006191;Woma_00006704;Woma_00006868;Woma_00007006;Woma_00007585;Woma_00009215;Woma_00009786;Woma_00010636;Woma_00011342;Woma_00011837;Woma_00011988;Woma_00012500
GO:0005887	Cellular Component	integral component of plasma membrane	108	601	0.00343781	0.0311429	Woma_00000051;Woma_00000094;Woma_00000198;Woma_00000491;Woma_00000637;Woma_00000662;Woma_00000663;Woma_00000848;Woma_00001026;Woma_00001255;Woma_00001505;Woma_00001550;Woma_00001747;Woma_00002713;Woma_00002738;Woma_00002789;Woma_00002938;Woma_00003429;Woma_00003846;Woma_00003889;Woma_00003915;Woma_00004197;Woma_00004484;Woma_00004553;Woma_00004565;Woma_00004567;Woma_00005053;Woma_00005068;Woma_00…
GO:0035770	Cellular Component	ribonucleoprotein granule	36	163	0.0034599	0.0311429	Woma_00000084;Woma_00001713;Woma_00001714;Woma_00002149;Woma_00002377;Woma_00002945;Woma_00003345;Woma_00003367;Woma_00003369;Woma_00003402;Woma_00005238;Woma_00005355;Woma_00005400;Woma_00006171;Woma_00006545;Woma_00006962;Woma_00007879;Woma_00009373;Woma_00009687;Woma_00009786;Woma_00010814;Woma_00011306;Woma_00011463;Woma_00011580;Woma_00011754;Woma_00012302;Woma_00012388;Woma_00012473;Woma_00…
GO:0005913	Cellular Component	cell-cell adherens junction	16	56	0.00355602	0.0311429	Woma_00000127;Woma_00000880;Woma_00001026;Woma_00001467;Woma_00001936;Woma_00003439;Woma_00003440;Woma_00007185;Woma_00007398;Woma_00008300;Woma_00009302;Woma_00009761;Woma_00012893;Woma_00013143;Woma_00013144;Woma_00015250
GO:0045179	Cellular Component	apical cortex	16	56	0.00355602	0.0311429	Woma_00000084;Woma_00001403;Woma_00001578;Woma_00002068;Woma_00002771;Woma_00003515;Woma_00003517;Woma_00004087;Woma_00008300;Woma_00008703;Woma_00009206;Woma_00010683;Woma_00010937;Woma_00011365;Woma_00012440;Woma_00013889
GO:0031974	Cellular Component	membrane-enclosed lumen	432	2775	0.00358339	0.0311429	Woma_00000055;Woma_00000094;Woma_00000152;Woma_00000196;Woma_00000281;Woma_00000446;Woma_00000459;Woma_00000494;Woma_00000505;Woma_00000668;Woma_00000777;Woma_00000814;Woma_00000891;Woma_00000911;Woma_00000926;Woma_00000997;Woma_00001006;Woma_00001022;Woma_00001049;Woma_00001051;Woma_00001069;Woma_00001197;Woma_00001224;Woma_00001227;Woma_00001272;Woma_00001331;Woma_00001335;Woma_00001403;Woma_00…
GO:0043233	Cellular Component	organelle lumen	432	2775	0.00358339	0.0311429	Woma_00000055;Woma_00000094;Woma_00000152;Woma_00000196;Woma_00000281;Woma_00000446;Woma_00000459;Woma_00000494;Woma_00000505;Woma_00000668;Woma_00000777;Woma_00000814;Woma_00000891;Woma_00000911;Woma_00000926;Woma_00000997;Woma_00001006;Woma_00001022;Woma_00001049;Woma_00001051;Woma_00001069;Woma_00001197;Woma_00001224;Woma_00001227;Woma_00001272;Woma_00001331;Woma_00001335;Woma_00001403;Woma_00…
GO:0032991	Cellular Component	macromolecular complex	489	3174	0.00385043	0.0330265	Woma_00000051;Woma_00000055;Woma_00000072;Woma_00000084;Woma_00000094;Woma_00000095;Woma_00000196;Woma_00000281;Woma_00000302;Woma_00000446;Woma_00000459;Woma_00000491;Woma_00000494;Woma_00000777;Woma_00000891;Woma_00000910;Woma_00000951;Woma_00000968;Woma_00000997;Woma_00001006;Woma_00001021;Woma_00001026;Woma_00001031;Woma_00001069;Woma_00001099;Woma_00001197;Woma_00001224;Woma_00001255;Woma_00…
GO:0000786	Cellular Component	nucleosome	7	16	0.00386921	0.0330265	Woma_00002117;Woma_00002356;Woma_00004236;Woma_00007323;Woma_00011308;Woma_00012408;Woma_00013224
GO:0098590	Cellular Component	plasma membrane region	115	648	0.00392196	0.0331805	Woma_00000081;Woma_00000094;Woma_00000096;Woma_00000127;Woma_00000267;Woma_00000491;Woma_00000662;Woma_00000663;Woma_00000814;Woma_00000848;Woma_00000880;Woma_00001099;Woma_00001374;Woma_00001403;Woma_00001467;Woma_00001505;Woma_00001791;Woma_00001800;Woma_00001936;Woma_00002068;Woma_00002135;Woma_00002445;Woma_00002449;Woma_00002688;Woma_00002910;Woma_00003204;Woma_00003439;Woma_00003440;Woma_00…
GO:0005635	Cellular Component	nuclear envelope	63	324	0.00409799	0.0343656	Woma_00000494;Woma_00001197;Woma_00001800;Woma_00001837;Woma_00001843;Woma_00001867;Woma_00001936;Woma_00002105;Woma_00002237;Woma_00002545;Woma_00002817;Woma_00003323;Woma_00003367;Woma_00003369;Woma_00003515;Woma_00003517;Woma_00003803;Woma_00003889;Woma_00004419;Woma_00004511;Woma_00004822;Woma_00004918;Woma_00005305;Woma_00005534;Woma_00005713;Woma_00005962;Woma_00006482;Woma_00006617;Woma_00…
GO:0000931	Cellular Component	gamma-tubulin large complex	5	9	0.00423609	0.0349113	Woma_00000072;Woma_00004869;Woma_00006861;Woma_00012611;Woma_00013117
GO:0008274	Cellular Component	gamma-tubulin ring complex	5	9	0.00423609	0.0349113	Woma_00000072;Woma_00004869;Woma_00006861;Woma_00012611;Woma_00013117
GO:0043005	Cellular Component	neuron projection	147	856	0.00428102	0.03498	Woma_00000081;Woma_00000096;Woma_00000127;Woma_00000281;Woma_00000317;Woma_00000319;Woma_00000491;Woma_00000551;Woma_00000662;Woma_00000663;Woma_00000814;Woma_00000848;Woma_00000891;Woma_00000911;Woma_00001001;Woma_00001049;Woma_00001051;Woma_00001255;Woma_00001331;Woma_00001335;Woma_00001374;Woma_00001467;Woma_00001558;Woma_00001578;Woma_00001713;Woma_00001714;Woma_00001747;Woma_00001780;Woma_00…
GO:0005669	Cellular Component	transcription factor TFIID complex	12	38	0.00456327	0.0366672	Woma_00000494;Woma_00001558;Woma_00004198;Woma_00005750;Woma_00005910;Woma_00008136;Woma_00008742;Woma_00009937;Woma_00010292;Woma_00013127;Woma_00014285;Woma_00014521
GO:0036038	Cellular Component	TCTN-B9D complex	4	6	0.00464093	0.0366672	Woma_00002688;Woma_00005035;Woma_00008678;Woma_00010533
GO:0036396	Cellular Component	MIS complex	4	6	0.00464093	0.0366672	Woma_00006617;Woma_00008709;Woma_00012078;Woma_00012444
GO:0045293	Cellular Component	mRNA editing complex	4	6	0.00464093	0.0366672	Woma_00006617;Woma_00008709;Woma_00012078;Woma_00012444
GO:0005886	Cellular Component	plasma membrane	313	1971	0.00535691	0.0419771	Woma_00000051;Woma_00000081;Woma_00000084;Woma_00000094;Woma_00000095;Woma_00000096;Woma_00000127;Woma_00000198;Woma_00000267;Woma_00000279;Woma_00000317;Woma_00000319;Woma_00000491;Woma_00000551;Woma_00000637;Woma_00000662;Woma_00000663;Woma_00000814;Woma_00000848;Woma_00000880;Woma_00000911;Woma_00001001;Woma_00001026;Woma_00001099;Woma_00001255;Woma_00001374;Woma_00001403;Woma_00001440;Woma_00…
GO:1990124	Cellular Component	messenger ribonucleoprotein complex	6	13	0.00546251	0.0424566	Woma_00001713;Woma_00001714;Woma_00005238;Woma_00009373;Woma_00011306;Woma_00013889
GO:0005819	Cellular Component	spindle	51	256	0.00569711	0.0435383	Woma_00000072;Woma_00001611;Woma_00001613;Woma_00001936;Woma_00002149;Woma_00002424;Woma_00002713;Woma_00002809;Woma_00002879;Woma_00002938;Woma_00003035;Woma_00003709;Woma_00003937;Woma_00004101;Woma_00004511;Woma_00004820;Woma_00004869;Woma_00004885;Woma_00005574;Woma_00006171;Woma_00006191;Woma_00006482;Woma_00006704;Woma_00006861;Woma_00006868;Woma_00007006;Woma_00007585;Woma_00008743;Woma_00…
GO:0043229	Cellular Component	intracellular organelle	860	5841	0.00578138	0.0435383	Woma_00000051;Woma_00000055;Woma_00000072;Woma_00000081;Woma_00000084;Woma_00000094;Woma_00000095;Woma_00000096;Woma_00000106;Woma_00000152;Woma_00000188;Woma_00000196;Woma_00000267;Woma_00000279;Woma_00000281;Woma_00000302;Woma_00000354;Woma_00000373;Woma_00000438;Woma_00000446;Woma_00000459;Woma_00000491;Woma_00000494;Woma_00000505;Woma_00000590;Woma_00000598;Woma_00000668;Woma_00000714;Woma_00…
GO:0032153	Cellular Component	cell division site	19	74	0.00578385	0.0435383	Woma_00000072;Woma_00000096;Woma_00000267;Woma_00001611;Woma_00001613;Woma_00004820;Woma_00006861;Woma_00006985;Woma_00007398;Woma_00007830;Woma_00008879;Woma_00011313;Woma_00012060;Woma_00012500;Woma_00013117;Woma_00013602;Woma_00014778;Woma_00015492;Woma_00016682
GO:0032155	Cellular Component	cell division site part	19	74	0.00578385	0.0435383	Woma_00000072;Woma_00000096;Woma_00000267;Woma_00001611;Woma_00001613;Woma_00004820;Woma_00006861;Woma_00006985;Woma_00007398;Woma_00007830;Woma_00008879;Woma_00011313;Woma_00012060;Woma_00012500;Woma_00013117;Woma_00013602;Woma_00014778;Woma_00015492;Woma_00016682
GO:0043226	Cellular Component	organelle	867	5893	0.00589336	0.0440161	Woma_00000051;Woma_00000055;Woma_00000072;Woma_00000081;Woma_00000084;Woma_00000094;Woma_00000095;Woma_00000096;Woma_00000106;Woma_00000152;Woma_00000188;Woma_00000196;Woma_00000267;Woma_00000279;Woma_00000281;Woma_00000302;Woma_00000354;Woma_00000373;Woma_00000438;Woma_00000446;Woma_00000459;Woma_00000491;Woma_00000494;Woma_00000505;Woma_00000590;Woma_00000598;Woma_00000668;Woma_00000714;Woma_00…
GO:0099738	Cellular Component	cell cortex region	20	80	0.00647498	0.0479851	Woma_00000084;Woma_00000096;Woma_00001403;Woma_00001578;Woma_00002068;Woma_00002771;Woma_00003515;Woma_00003517;Woma_00004087;Woma_00006253;Woma_00008300;Woma_00008703;Woma_00009206;Woma_00010683;Woma_00010937;Woma_00011365;Woma_00012060;Woma_00012440;Woma_00013889;Woma_00015909
GO:0003677	Molecular Function	DNA binding	254	1050	4.85624e-22	6.81331e-19	Woma_00000094;Woma_00000106;Woma_00000188;Woma_00000197;Woma_00000281;Woma_00000354;Woma_00000373;Woma_00000494;Woma_00000598;Woma_00000714;Woma_00000777;Woma_00000891;Woma_00000910;Woma_00000997;Woma_00001006;Woma_00001020;Woma_00001028;Woma_00001119;Woma_00001197;Woma_00001224;Woma_00001331;Woma_00001333;Woma_00001335;Woma_00001423;Woma_00001555;Woma_00001558;Woma_00001713;Woma_00001714;Woma_00…
GO:0001071	Molecular Function	nucleic acid binding transcription factor activity	151	579	5.97914e-16	2.79624e-13	Woma_00000094;Woma_00000106;Woma_00000188;Woma_00000281;Woma_00000494;Woma_00000714;Woma_00000777;Woma_00000910;Woma_00001006;Woma_00001028;Woma_00001069;Woma_00001119;Woma_00001227;Woma_00001331;Woma_00001335;Woma_00001555;Woma_00001780;Woma_00001936;Woma_00002239;Woma_00002274;Woma_00002281;Woma_00002457;Woma_00002458;Woma_00002618;Woma_00002622;Woma_00002640;Woma_00002771;Woma_00002882;Woma_00…
GO:0003700	Molecular Function	transcription factor activity, sequence-specific DNA binding	151	579	5.97914e-16	2.79624e-13	Woma_00000094;Woma_00000106;Woma_00000188;Woma_00000281;Woma_00000494;Woma_00000714;Woma_00000777;Woma_00000910;Woma_00001006;Woma_00001028;Woma_00001069;Woma_00001119;Woma_00001227;Woma_00001331;Woma_00001335;Woma_00001555;Woma_00001780;Woma_00001936;Woma_00002239;Woma_00002274;Woma_00002281;Woma_00002457;Woma_00002458;Woma_00002618;Woma_00002622;Woma_00002640;Woma_00002771;Woma_00002882;Woma_00…
GO:0003676	Molecular Function	nucleic acid binding	366	1863	2.69534e-15	9.45391e-13	Woma_00000094;Woma_00000106;Woma_00000188;Woma_00000197;Woma_00000281;Woma_00000354;Woma_00000373;Woma_00000494;Woma_00000598;Woma_00000714;Woma_00000777;Woma_00000891;Woma_00000910;Woma_00000926;Woma_00000997;Woma_00001006;Woma_00001020;Woma_00001022;Woma_00001028;Woma_00001031;Woma_00001069;Woma_00001119;Woma_00001197;Woma_00001224;Woma_00001227;Woma_00001331;Woma_00001333;Woma_00001335;Woma_00…
GO:0001067	Molecular Function	regulatory region nucleic acid binding	119	458	1.38581e-12	3.88857e-10	Woma_00000094;Woma_00000281;Woma_00000598;Woma_00000714;Woma_00000777;Woma_00000891;Woma_00001006;Woma_00001020;Woma_00001119;Woma_00001331;Woma_00001335;Woma_00001555;Woma_00001713;Woma_00001714;Woma_00002149;Woma_00002239;Woma_00002274;Woma_00002281;Woma_00002457;Woma_00002458;Woma_00002618;Woma_00002622;Woma_00002640;Woma_00002771;Woma_00002918;Woma_00003203;Woma_00003307;Woma_00003308;Woma_00…
GO:1990837	Molecular Function	sequence-specific double-stranded DNA binding	110	421	7.23596e-12	1.48333e-09	Woma_00000094;Woma_00000281;Woma_00000598;Woma_00000714;Woma_00000777;Woma_00001006;Woma_00001020;Woma_00001119;Woma_00001331;Woma_00001335;Woma_00001555;Woma_00002149;Woma_00002239;Woma_00002274;Woma_00002457;Woma_00002458;Woma_00002618;Woma_00002622;Woma_00002640;Woma_00002690;Woma_00002771;Woma_00002918;Woma_00003035;Woma_00003203;Woma_00003341;Woma_00003345;Woma_00003503;Woma_00003592;Woma_00…
GO:0003690	Molecular Function	double-stranded DNA binding	120	474	7.40079e-12	1.48333e-09	Woma_00000094;Woma_00000281;Woma_00000373;Woma_00000598;Woma_00000714;Woma_00000777;Woma_00001006;Woma_00001020;Woma_00001119;Woma_00001331;Woma_00001335;Woma_00001555;Woma_00002149;Woma_00002239;Woma_00002274;Woma_00002457;Woma_00002458;Woma_00002618;Woma_00002622;Woma_00002640;Woma_00002690;Woma_00002733;Woma_00002771;Woma_00002918;Woma_00003035;Woma_00003203;Woma_00003341;Woma_00003345;Woma_00…
GO:0043565	Molecular Function	sequence-specific DNA binding	133	546	9.58896e-12	1.68166e-09	Woma_00000094;Woma_00000188;Woma_00000281;Woma_00000598;Woma_00000714;Woma_00000777;Woma_00000891;Woma_00001006;Woma_00001020;Woma_00001119;Woma_00001331;Woma_00001333;Woma_00001335;Woma_00001555;Woma_00001713;Woma_00001714;Woma_00002149;Woma_00002239;Woma_00002274;Woma_00002369;Woma_00002457;Woma_00002458;Woma_00002618;Woma_00002622;Woma_00002640;Woma_00002690;Woma_00002733;Woma_00002771;Woma_00…
GO:0000975	Molecular Function	regulatory region DNA binding	114	451	2.90343e-11	4.07352e-09	Woma_00000094;Woma_00000281;Woma_00000598;Woma_00000714;Woma_00000777;Woma_00001006;Woma_00001020;Woma_00001119;Woma_00001331;Woma_00001335;Woma_00001555;Woma_00002149;Woma_00002239;Woma_00002274;Woma_00002281;Woma_00002457;Woma_00002458;Woma_00002618;Woma_00002622;Woma_00002640;Woma_00002771;Woma_00002918;Woma_00003203;Woma_00003307;Woma_00003308;Woma_00003341;Woma_00003345;Woma_00003503;Woma_00…
GO:0044212	Molecular Function	transcription regulatory region DNA binding	114	451	2.90343e-11	4.07352e-09	Woma_00000094;Woma_00000281;Woma_00000598;Woma_00000714;Woma_00000777;Woma_00001006;Woma_00001020;Woma_00001119;Woma_00001331;Woma_00001335;Woma_00001555;Woma_00002149;Woma_00002239;Woma_00002274;Woma_00002281;Woma_00002457;Woma_00002458;Woma_00002618;Woma_00002622;Woma_00002640;Woma_00002771;Woma_00002918;Woma_00003203;Woma_00003307;Woma_00003308;Woma_00003341;Woma_00003345;Woma_00003503;Woma_00…
GO:0000976	Molecular Function	transcription regulatory region sequence-specific DNA binding	100	385	1.0146e-10	1.29408e-08	Woma_00000094;Woma_00000281;Woma_00000598;Woma_00000714;Woma_00000777;Woma_00001006;Woma_00001020;Woma_00001119;Woma_00001331;Woma_00001335;Woma_00001555;Woma_00002149;Woma_00002239;Woma_00002274;Woma_00002457;Woma_00002458;Woma_00002618;Woma_00002622;Woma_00002640;Woma_00002771;Woma_00002918;Woma_00003203;Woma_00003341;Woma_00003345;Woma_00003503;Woma_00003592;Woma_00003745;Woma_00003951;Woma_00…
GO:0000981	Molecular Function	RNA polymerase II transcription factor activity, sequence-specific DNA binding	104	422	1.0848e-09	1.16797e-07	Woma_00000106;Woma_00000188;Woma_00000714;Woma_00000777;Woma_00000910;Woma_00001006;Woma_00001028;Woma_00001069;Woma_00001331;Woma_00001335;Woma_00001555;Woma_00001780;Woma_00002239;Woma_00002457;Woma_00002458;Woma_00002618;Woma_00002622;Woma_00002771;Woma_00002882;Woma_00002918;Woma_00003162;Woma_00003203;Woma_00003345;Woma_00003509;Woma_00003592;Woma_00003843;Woma_00003905;Woma_00003951;Woma_00…
GO:0005515	Molecular Function	protein binding	610	3707	1.16066e-09	1.16797e-07	Woma_00000051;Woma_00000055;Woma_00000072;Woma_00000081;Woma_00000084;Woma_00000094;Woma_00000095;Woma_00000096;Woma_00000127;Woma_00000152;Woma_00000196;Woma_00000198;Woma_00000267;Woma_00000279;Woma_00000281;Woma_00000373;Woma_00000408;Woma_00000446;Woma_00000491;Woma_00000494;Woma_00000505;Woma_00000590;Woma_00000662;Woma_00000663;Woma_00000814;Woma_00000848;Woma_00000880;Woma_00000911;Woma_00…
GO:0003682	Molecular Function	chromatin binding	94	369	1.16547e-09	1.16797e-07	Woma_00000094;Woma_00000095;Woma_00000106;Woma_00000281;Woma_00000494;Woma_00000997;Woma_00001197;Woma_00001423;Woma_00001433;Woma_00001555;Woma_00001780;Woma_00001911;Woma_00001936;Woma_00002149;Woma_00002356;Woma_00002457;Woma_00002787;Woma_00003035;Woma_00003042;Woma_00003722;Woma_00003745;Woma_00003843;Woma_00003937;Woma_00003940;Woma_00003962;Woma_00004013;Woma_00004082;Woma_00004236;Woma_00…
GO:0000989	Molecular Function	transcription factor activity, transcription factor binding	85	341	2.2624e-08	2.1161e-06	Woma_00000084;Woma_00000094;Woma_00000281;Woma_00000446;Woma_00001558;Woma_00001780;Woma_00001936;Woma_00002105;Woma_00002457;Woma_00002618;Woma_00002771;Woma_00002842;Woma_00002879;Woma_00003162;Woma_00003164;Woma_00003203;Woma_00003307;Woma_00003308;Woma_00003843;Woma_00003937;Woma_00003940;Woma_00003951;Woma_00003961;Woma_00004043;Woma_00004198;Woma_00004438;Woma_00004484;Woma_00004692;Woma_00…
GO:0000977	Molecular Function	RNA polymerase II regulatory region sequence-specific DNA binding	80	315	2.47472e-08	2.17002e-06	Woma_00000094;Woma_00000281;Woma_00000714;Woma_00000777;Woma_00001006;Woma_00001331;Woma_00001335;Woma_00001555;Woma_00002149;Woma_00002239;Woma_00002457;Woma_00002458;Woma_00002618;Woma_00002771;Woma_00002918;Woma_00003203;Woma_00003345;Woma_00003592;Woma_00003745;Woma_00003951;Woma_00004051;Woma_00004210;Woma_00004236;Woma_00004438;Woma_00004447;Woma_00004449;Woma_00004824;Woma_00004999;Woma_00…
GO:0005102	Molecular Function	receptor binding	139	646	2.64302e-08	2.18127e-06	Woma_00000094;Woma_00000279;Woma_00000408;Woma_00000446;Woma_00000662;Woma_00000663;Woma_00000911;Woma_00001272;Woma_00001402;Woma_00001433;Woma_00001505;Woma_00001558;Woma_00001578;Woma_00001747;Woma_00001936;Woma_00001981;Woma_00002105;Woma_00002107;Woma_00002135;Woma_00002267;Woma_00002640;Woma_00002771;Woma_00002842;Woma_00002879;Woma_00002910;Woma_00003043;Woma_00003118;Woma_00003119;Woma_00…
GO:0001012	Molecular Function	RNA polymerase II regulatory region DNA binding	80	316	2.87748e-08	2.24284e-06	Woma_00000094;Woma_00000281;Woma_00000714;Woma_00000777;Woma_00001006;Woma_00001331;Woma_00001335;Woma_00001555;Woma_00002149;Woma_00002239;Woma_00002457;Woma_00002458;Woma_00002618;Woma_00002771;Woma_00002918;Woma_00003203;Woma_00003345;Woma_00003592;Woma_00003745;Woma_00003951;Woma_00004051;Woma_00004210;Woma_00004236;Woma_00004438;Woma_00004447;Woma_00004449;Woma_00004824;Woma_00004999;Woma_00…
GO:0000988	Molecular Function	transcription factor activity, protein binding	85	347	5.31307e-08	3.92328e-06	Woma_00000084;Woma_00000094;Woma_00000281;Woma_00000446;Woma_00001558;Woma_00001780;Woma_00001936;Woma_00002105;Woma_00002457;Woma_00002618;Woma_00002771;Woma_00002842;Woma_00002879;Woma_00003162;Woma_00003164;Woma_00003203;Woma_00003307;Woma_00003308;Woma_00003843;Woma_00003937;Woma_00003940;Woma_00003951;Woma_00003961;Woma_00004043;Woma_00004198;Woma_00004438;Woma_00004484;Woma_00004692;Woma_00…
GO:0003727	Molecular Function	single-stranded RNA binding	30	80	1.13198e-07	7.94082e-06	Woma_00000373;Woma_00000891;Woma_00001555;Woma_00001713;Woma_00001714;Woma_00002227;Woma_00002640;Woma_00003307;Woma_00003308;Woma_00003713;Woma_00005238;Woma_00005355;Woma_00005999;Woma_00006171;Woma_00006449;Woma_00006451;Woma_00006545;Woma_00006569;Woma_00006839;Woma_00007653;Woma_00007879;Woma_00011306;Woma_00011463;Woma_00011580;Woma_00013758;Woma_00014245;Woma_00014312;Woma_00014657;Woma_00…
GO:0003712	Molecular Function	transcription cofactor activity	77	314	2.19962e-07	1.46955e-05	Woma_00000084;Woma_00000281;Woma_00000446;Woma_00001558;Woma_00001780;Woma_00001936;Woma_00002105;Woma_00002771;Woma_00002842;Woma_00002879;Woma_00003164;Woma_00003203;Woma_00003307;Woma_00003308;Woma_00003843;Woma_00003937;Woma_00003940;Woma_00003951;Woma_00003961;Woma_00004043;Woma_00004198;Woma_00004438;Woma_00004484;Woma_00004692;Woma_00004885;Woma_00004999;Woma_00005003;Woma_00005172;Woma_00…
GO:0001227	Molecular Function	transcriptional repressor activity, RNA polymerase II transcription regulatory region sequence-specific binding	36	109	2.66526e-07	1.69971e-05	Woma_00000714;Woma_00001331;Woma_00001335;Woma_00002239;Woma_00002457;Woma_00002771;Woma_00003203;Woma_00003345;Woma_00003592;Woma_00003905;Woma_00004051;Woma_00004624;Woma_00004999;Woma_00006232;Woma_00006372;Woma_00006543;Woma_00006679;Woma_00007064;Woma_00007733;Woma_00008164;Woma_00010168;Woma_00010576;Woma_00010754;Woma_00011441;Woma_00011579;Woma_00012307;Woma_00012684;Woma_00012737;Woma_00…
GO:0017056	Molecular Function	structural constituent of nuclear pore	14	24	4.76231e-07	2.90501e-05	Woma_00003323;Woma_00004419;Woma_00004511;Woma_00004822;Woma_00005305;Woma_00005713;Woma_00006482;Woma_00007673;Woma_00008212;Woma_00009727;Woma_00010647;Woma_00011988;Woma_00012645;Woma_00013110
GO:0008187	Molecular Function	poly-pyrimidine tract binding	17	34	5.52577e-07	3.23027e-05	Woma_00000373;Woma_00000891;Woma_00001555;Woma_00002227;Woma_00003307;Woma_00003308;Woma_00003713;Woma_00005999;Woma_00006171;Woma_00006449;Woma_00006451;Woma_00006545;Woma_00006839;Woma_00011463;Woma_00014245;Woma_00014312;Woma_00014683
GO:0019904	Molecular Function	protein domain specific binding	107	494	8.83963e-07	4.9608e-05	Woma_00000127;Woma_00000281;Woma_00000491;Woma_00000880;Woma_00001374;Woma_00001467;Woma_00001578;Woma_00001713;Woma_00001714;Woma_00001746;Woma_00001936;Woma_00002105;Woma_00002149;Woma_00002368;Woma_00002618;Woma_00002640;Woma_00002713;Woma_00002733;Woma_00002771;Woma_00002910;Woma_00003204;Woma_00003282;Woma_00003344;Woma_00003345;Woma_00003439;Woma_00003440;Woma_00003515;Woma_00003517;Woma_00…
GO:0000978	Molecular Function	RNA polymerase II core promoter proximal region sequence-specific DNA binding	56	216	1.61337e-06	8.70602e-05	Woma_00000094;Woma_00000281;Woma_00000777;Woma_00001331;Woma_00001335;Woma_00001555;Woma_00002149;Woma_00002239;Woma_00002457;Woma_00002618;Woma_00002771;Woma_00003203;Woma_00003345;Woma_00003951;Woma_00004210;Woma_00004236;Woma_00004438;Woma_00004824;Woma_00004999;Woma_00005003;Woma_00005089;Woma_00005254;Woma_00005750;Woma_00005941;Woma_00006171;Woma_00006177;Woma_00006232;Woma_00007018;Woma_00…
GO:0003697	Molecular Function	single-stranded DNA binding	26	72	1.83076e-06	9.51315e-05	Woma_00000373;Woma_00000891;Woma_00001713;Woma_00001714;Woma_00002149;Woma_00002640;Woma_00003045;Woma_00003220;Woma_00005238;Woma_00005397;Woma_00006171;Woma_00007216;Woma_00007362;Woma_00008136;Woma_00009727;Woma_00009758;Woma_00009937;Woma_00011306;Woma_00011580;Woma_00012121;Woma_00012302;Woma_00013130;Woma_00013758;Woma_00013947;Woma_00014458;Woma_00014657
GO:0005488	Molecular Function	binding	887	5910	1.98898e-06	9.5416e-05	Woma_00000051;Woma_00000055;Woma_00000072;Woma_00000081;Woma_00000084;Woma_00000094;Woma_00000095;Woma_00000096;Woma_00000106;Woma_00000127;Woma_00000152;Woma_00000153;Woma_00000188;Woma_00000196;Woma_00000197;Woma_00000198;Woma_00000267;Woma_00000279;Woma_00000281;Woma_00000354;Woma_00000373;Woma_00000390;Woma_00000408;Woma_00000446;Woma_00000491;Woma_00000494;Woma_00000505;Woma_00000590;Woma_00…
GO:0000987	Molecular Function	core promoter proximal region sequence-specific DNA binding	58	228	2.04026e-06	9.5416e-05	Woma_00000094;Woma_00000281;Woma_00000777;Woma_00001020;Woma_00001331;Woma_00001335;Woma_00001555;Woma_00002149;Woma_00002239;Woma_00002457;Woma_00002618;Woma_00002622;Woma_00002771;Woma_00003203;Woma_00003345;Woma_00003951;Woma_00004210;Woma_00004236;Woma_00004438;Woma_00004824;Woma_00004999;Woma_00005003;Woma_00005089;Woma_00005254;Woma_00005750;Woma_00005941;Woma_00006171;Woma_00006177;Woma_00…
GO:0001159	Molecular Function	core promoter proximal region DNA binding	58	228	2.04026e-06	9.5416e-05	Woma_00000094;Woma_00000281;Woma_00000777;Woma_00001020;Woma_00001331;Woma_00001335;Woma_00001555;Woma_00002149;Woma_00002239;Woma_00002457;Woma_00002618;Woma_00002622;Woma_00002771;Woma_00003203;Woma_00003345;Woma_00003951;Woma_00004210;Woma_00004236;Woma_00004438;Woma_00004824;Woma_00004999;Woma_00005003;Woma_00005089;Woma_00005254;Woma_00005750;Woma_00005941;Woma_00006171;Woma_00006177;Woma_00…
GO:0003714	Molecular Function	transcription corepressor activity	33	104	2.30181e-06	0.000104175	Woma_00000084;Woma_00000281;Woma_00002771;Woma_00003203;Woma_00003307;Woma_00003308;Woma_00003937;Woma_00003940;Woma_00004438;Woma_00004692;Woma_00004885;Woma_00005369;Woma_00005569;Woma_00005910;Woma_00005962;Woma_00006171;Woma_00006232;Woma_00007378;Woma_00008750;Woma_00010542;Woma_00010674;Woma_00011441;Woma_00011959;Woma_00012136;Woma_00012629;Woma_00012717;Woma_00012719;Woma_00013039;Woma_00…
GO:1901363	Molecular Function	heterocyclic compound binding	480	2962	4.8561e-06	0.000212909	Woma_00000055;Woma_00000094;Woma_00000106;Woma_00000188;Woma_00000197;Woma_00000279;Woma_00000281;Woma_00000354;Woma_00000373;Woma_00000446;Woma_00000494;Woma_00000505;Woma_00000598;Woma_00000714;Woma_00000777;Woma_00000891;Woma_00000910;Woma_00000926;Woma_00000997;Woma_00001006;Woma_00001020;Woma_00001022;Woma_00001028;Woma_00001031;Woma_00001069;Woma_00001104;Woma_00001119;Woma_00001197;Woma_00…
GO:0044877	Molecular Function	macromolecular complex binding	189	1024	8.80732e-06	0.000374445	Woma_00000072;Woma_00000094;Woma_00000095;Woma_00000096;Woma_00000106;Woma_00000281;Woma_00000494;Woma_00000910;Woma_00000968;Woma_00000997;Woma_00001197;Woma_00001374;Woma_00001423;Woma_00001433;Woma_00001505;Woma_00001555;Woma_00001561;Woma_00001611;Woma_00001613;Woma_00001780;Woma_00001800;Woma_00001911;Woma_00001936;Woma_00002135;Woma_00002149;Woma_00002356;Woma_00002397;Woma_00002457;Woma_00…
GO:0008134	Molecular Function	transcription factor binding	94	446	1.38851e-05	0.000572967	Woma_00000094;Woma_00000281;Woma_00000446;Woma_00001049;Woma_00001051;Woma_00001433;Woma_00001558;Woma_00001713;Woma_00001714;Woma_00001780;Woma_00001936;Woma_00002068;Woma_00002239;Woma_00002457;Woma_00002458;Woma_00002618;Woma_00002640;Woma_00002713;Woma_00002771;Woma_00002842;Woma_00002879;Woma_00003162;Woma_00003282;Woma_00003307;Woma_00003308;Woma_00003509;Woma_00003745;Woma_00003803;Woma_00…
GO:0001078	Molecular Function	transcriptional repressor activity, RNA polymerase II core promoter proximal region sequence-specific binding	25	75	1.47422e-05	0.000590952	Woma_00001331;Woma_00001335;Woma_00002239;Woma_00002457;Woma_00002771;Woma_00003203;Woma_00003345;Woma_00003592;Woma_00003905;Woma_00004624;Woma_00006232;Woma_00007733;Woma_00008164;Woma_00010168;Woma_00010576;Woma_00010754;Woma_00011441;Woma_00011579;Woma_00012307;Woma_00012684;Woma_00012737;Woma_00013559;Woma_00014177;Woma_00015314;Woma_00016569
GO:0097159	Molecular Function	organic cyclic compound binding	481	3002	1.94047e-05	0.000756245	Woma_00000055;Woma_00000094;Woma_00000106;Woma_00000188;Woma_00000197;Woma_00000279;Woma_00000281;Woma_00000354;Woma_00000373;Woma_00000446;Woma_00000494;Woma_00000505;Woma_00000598;Woma_00000714;Woma_00000777;Woma_00000891;Woma_00000910;Woma_00000926;Woma_00000997;Woma_00001006;Woma_00001020;Woma_00001022;Woma_00001028;Woma_00001031;Woma_00001069;Woma_00001104;Woma_00001119;Woma_00001197;Woma_00…
GO:0008266	Molecular Function	poly(U) RNA binding	13	27	2.06749e-05	0.000783968	Woma_00000373;Woma_00002227;Woma_00003307;Woma_00003308;Woma_00003713;Woma_00005999;Woma_00006449;Woma_00006451;Woma_00006545;Woma_00006839;Woma_00011463;Woma_00014245;Woma_00014683
GO:0003729	Molecular Function	mRNA binding	58	247	2.81727e-05	0.00101349	Woma_00000373;Woma_00000891;Woma_00000910;Woma_00001022;Woma_00001555;Woma_00001558;Woma_00001713;Woma_00001714;Woma_00001911;Woma_00002227;Woma_00002817;Woma_00002841;Woma_00003035;Woma_00003285;Woma_00003307;Woma_00003308;Woma_00003344;Woma_00003367;Woma_00003369;Woma_00003722;Woma_00003940;Woma_00004082;Woma_00005237;Woma_00005238;Woma_00005355;Woma_00005999;Woma_00006124;Woma_00006171;Woma_00…
GO:0044822	Molecular Function	poly(A) RNA binding	58	247	2.81727e-05	0.00101349	Woma_00000373;Woma_00000891;Woma_00000910;Woma_00001022;Woma_00001555;Woma_00001558;Woma_00001713;Woma_00001714;Woma_00001911;Woma_00002227;Woma_00002817;Woma_00002841;Woma_00003035;Woma_00003285;Woma_00003307;Woma_00003308;Woma_00003344;Woma_00003367;Woma_00003369;Woma_00003722;Woma_00003940;Woma_00004082;Woma_00005237;Woma_00005238;Woma_00005355;Woma_00005999;Woma_00006124;Woma_00006171;Woma_00…
GO:0008046	Molecular Function	axon guidance receptor activity	6	7	4.43782e-05	0.00155656	Woma_00007601;Woma_00010300;Woma_00010770;Woma_00010773;Woma_00012296;Woma_00015106
GO:0061752	Molecular Function	telomeric repeat-containing RNA binding	5	5	5.18771e-05	0.00177521	Woma_00001713;Woma_00001714;Woma_00005238;Woma_00007018;Woma_00011306
GO:0004871	Molecular Function	signal transducer activity	89	433	6.32505e-05	0.00211287	Woma_00000094;Woma_00000095;Woma_00000279;Woma_00000408;Woma_00000446;Woma_00000491;Woma_00000636;Woma_00000662;Woma_00000663;Woma_00000848;Woma_00000911;Woma_00001255;Woma_00001505;Woma_00002267;Woma_00002373;Woma_00002530;Woma_00002640;Woma_00002842;Woma_00003043;Woma_00003204;Woma_00003355;Woma_00003889;Woma_00003912;Woma_00003951;Woma_00004005;Woma_00004006;Woma_00004159;Woma_00004162;Woma_00…
GO:0043015	Molecular Function	gamma-tubulin binding	10	19	7.33318e-05	0.00239266	Woma_00000072;Woma_00001611;Woma_00001613;Woma_00005035;Woma_00006861;Woma_00010455;Woma_00012500;Woma_00012611;Woma_00013117;Woma_00015492
GO:0035326	Molecular Function	enhancer binding	26	87	8.42153e-05	0.00263986	Woma_00001331;Woma_00001555;Woma_00002618;Woma_00002640;Woma_00002918;Woma_00003203;Woma_00003951;Woma_00004438;Woma_00005530;Woma_00005941;Woma_00006372;Woma_00007933;Woma_00008493;Woma_00010119;Woma_00010168;Woma_00011308;Woma_00011441;Woma_00012136;Woma_00012307;Woma_00012907;Woma_00013559;Woma_00013600;Woma_00013687;Woma_00014612;Woma_00014874;Woma_00016030
GO:0045296	Molecular Function	cadherin binding	14	34	8.6533e-05	0.00263986	Woma_00001936;Woma_00004356;Woma_00004484;Woma_00005841;Woma_00007398;Woma_00009025;Woma_00009595;Woma_00012444;Woma_00012825;Woma_00012827;Woma_00012828;Woma_00013143;Woma_00013144;Woma_00015250
GO:0005109	Molecular Function	frizzled binding	9	16	8.65528e-05	0.00263986	Woma_00001578;Woma_00004159;Woma_00004162;Woma_00004599;Woma_00008695;Woma_00009431;Woma_00009618;Woma_00010923;Woma_00014099
GO:0003730	Molecular Function	mRNA 3'-UTR binding	21	64	9.10969e-05	0.00271934	Woma_00000373;Woma_00000891;Woma_00001713;Woma_00001714;Woma_00003307;Woma_00003308;Woma_00003344;Woma_00003367;Woma_00003369;Woma_00005238;Woma_00005355;Woma_00006171;Woma_00006545;Woma_00006839;Woma_00010937;Woma_00011306;Woma_00012302;Woma_00012473;Woma_00013889;Woma_00014458;Woma_00016564
GO:0038023	Molecular Function	signaling receptor activity	66	303	9.80972e-05	0.0028673	Woma_00000094;Woma_00000095;Woma_00000446;Woma_00000491;Woma_00000636;Woma_00000848;Woma_00001255;Woma_00001505;Woma_00002267;Woma_00002373;Woma_00002530;Woma_00002842;Woma_00003355;Woma_00003889;Woma_00003912;Woma_00003951;Woma_00004484;Woma_00004776;Woma_00005053;Woma_00005089;Woma_00005256;Woma_00005724;Woma_00005779;Woma_00006870;Woma_00007470;Woma_00007601;Woma_00007660;Woma_00007679;Woma_00…
GO:0070717	Molecular Function	poly-purine tract binding	12	27	0.000114956	0.00329148	Woma_00000373;Woma_00003307;Woma_00003308;Woma_00003713;Woma_00005355;Woma_00006171;Woma_00006449;Woma_00006451;Woma_00006545;Woma_00007653;Woma_00007879;Woma_00011463
GO:0008143	Molecular Function	poly(A) binding	10	20	0.000128441	0.00360404	Woma_00000373;Woma_00003307;Woma_00003308;Woma_00005355;Woma_00006171;Woma_00006449;Woma_00006451;Woma_00006545;Woma_00007653;Woma_00007879
GO:0004713	Molecular Function	protein tyrosine kinase activity	21	66	0.000149719	0.00411875	Woma_00000279;Woma_00003124;Woma_00003204;Woma_00003355;Woma_00003515;Woma_00003517;Woma_00003889;Woma_00004356;Woma_00005053;Woma_00005487;Woma_00006128;Woma_00007189;Woma_00007679;Woma_00010202;Woma_00010736;Woma_00010737;Woma_00010923;Woma_00014342;Woma_00015106;Woma_00015116;Woma_00015118
GO:0050839	Molecular Function	cell adhesion molecule binding	32	120	0.000154656	0.00414243	Woma_00000127;Woma_00001747;Woma_00001936;Woma_00002640;Woma_00003439;Woma_00003440;Woma_00004356;Woma_00004484;Woma_00004878;Woma_00005841;Woma_00006253;Woma_00007183;Woma_00007184;Woma_00007185;Woma_00007398;Woma_00008717;Woma_00009025;Woma_00009302;Woma_00009595;Woma_00010260;Woma_00012444;Woma_00012825;Woma_00012827;Woma_00012828;Woma_00013068;Woma_00013143;Woma_00013144;Woma_00013405;Woma_00…
GO:0001069	Molecular Function	regulatory region RNA binding	6	8	0.000156485	0.00414243	Woma_00000891;Woma_00001713;Woma_00001714;Woma_00005238;Woma_00011306;Woma_00011580
GO:0005200	Molecular Function	structural constituent of cytoskeleton	19	58	0.000199605	0.00510313	Woma_00000072;Woma_00000494;Woma_00000880;Woma_00001611;Woma_00001613;Woma_00002397;Woma_00002809;Woma_00003709;Woma_00004869;Woma_00004911;Woma_00005447;Woma_00006861;Woma_00008162;Woma_00010013;Woma_00013117;Woma_00015250;Woma_00015492;Woma_00015590;Woma_00015615
GO:0000982	Molecular Function	transcription factor activity, RNA polymerase II core promoter proximal region sequence-specific binding	47	202	0.000200051	0.00510313	Woma_00001006;Woma_00001028;Woma_00001331;Woma_00001335;Woma_00002239;Woma_00002457;Woma_00002618;Woma_00002622;Woma_00002771;Woma_00002918;Woma_00003203;Woma_00003345;Woma_00003592;Woma_00003905;Woma_00003951;Woma_00004438;Woma_00004624;Woma_00004824;Woma_00004999;Woma_00005003;Woma_00005254;Woma_00005941;Woma_00006232;Woma_00007331;Woma_00007733;Woma_00008164;Woma_00008493;Woma_00010168;Woma_00…
GO:0046875	Molecular Function	ephrin receptor binding	9	18	0.000282861	0.00708667	Woma_00001578;Woma_00002267;Woma_00003204;Woma_00003515;Woma_00003517;Woma_00004878;Woma_00010260;Woma_00014342;Woma_00015106
GO:0004888	Molecular Function	transmembrane signaling receptor activity	50	222	0.000293576	0.0072261	Woma_00000094;Woma_00000095;Woma_00000636;Woma_00000848;Woma_00001255;Woma_00001505;Woma_00002373;Woma_00002530;Woma_00003355;Woma_00003889;Woma_00003912;Woma_00004484;Woma_00004776;Woma_00005053;Woma_00005256;Woma_00005724;Woma_00005779;Woma_00006870;Woma_00007470;Woma_00007601;Woma_00007660;Woma_00007679;Woma_00008241;Woma_00008269;Woma_00008273;Woma_00008717;Woma_00008796;Woma_00009431;Woma_00…
GO:0001158	Molecular Function	enhancer sequence-specific DNA binding	23	79	0.000325253	0.00786776	Woma_00001331;Woma_00001555;Woma_00002618;Woma_00002640;Woma_00002918;Woma_00003203;Woma_00004438;Woma_00005530;Woma_00005941;Woma_00008493;Woma_00010119;Woma_00010168;Woma_00011308;Woma_00011441;Woma_00012136;Woma_00012307;Woma_00012907;Woma_00013559;Woma_00013600;Woma_00013687;Woma_00014612;Woma_00014874;Woma_00016030
GO:0004872	Molecular Function	receptor activity	73	357	0.000338725	0.00805477	Woma_00000094;Woma_00000095;Woma_00000446;Woma_00000491;Woma_00000636;Woma_00000848;Woma_00001255;Woma_00001467;Woma_00001505;Woma_00002267;Woma_00002373;Woma_00002530;Woma_00002842;Woma_00003355;Woma_00003889;Woma_00003912;Woma_00003951;Woma_00004484;Woma_00004776;Woma_00005053;Woma_00005089;Woma_00005256;Woma_00005724;Woma_00005779;Woma_00006870;Woma_00007470;Woma_00007601;Woma_00007651;Woma_00…
GO:0003713	Molecular Function	transcription coactivator activity	47	207	0.000363831	0.00806827	Woma_00000446;Woma_00001558;Woma_00001780;Woma_00001936;Woma_00002105;Woma_00002842;Woma_00002879;Woma_00003164;Woma_00003203;Woma_00003843;Woma_00003951;Woma_00004043;Woma_00004198;Woma_00004484;Woma_00004692;Woma_00004999;Woma_00005003;Woma_00005327;Woma_00005872;Woma_00005910;Woma_00006486;Woma_00007018;Woma_00007397;Woma_00007407;Woma_00008523;Woma_00008535;Woma_00008750;Woma_00009889;Woma_00…
GO:0005119	Molecular Function	smoothened binding	4	4	0.000373797	0.00806827	Woma_00000911;Woma_00008269;Woma_00012289;Woma_00013993
GO:0032454	Molecular Function	histone demethylase activity (H3-K9 specific)	4	4	0.000373797	0.00806827	Woma_00001433;Woma_00003745;Woma_00007018;Woma_00014532
GO:0051032	Molecular Function	nucleic acid transmembrane transporter activity	4	4	0.000373797	0.00806827	Woma_00001713;Woma_00001714;Woma_00005238;Woma_00011306
GO:0051033	Molecular Function	RNA transmembrane transporter activity	4	4	0.000373797	0.00806827	Woma_00001713;Woma_00001714;Woma_00005238;Woma_00011306
GO:1904929	Molecular Function	coreceptor activity involved in Wnt signaling pathway, planar cell polarity pathway	4	4	0.000373797	0.00806827	Woma_00009431;Woma_00010267;Woma_00010923;Woma_00014099
GO:1990715	Molecular Function	mRNA CDS binding	6	9	0.000414	0.00880064	Woma_00000910;Woma_00001713;Woma_00001714;Woma_00005238;Woma_00011306;Woma_00014458
GO:0060089	Molecular Function	molecular transducer activity	73	362	0.000518733	0.0108624	Woma_00000094;Woma_00000095;Woma_00000446;Woma_00000491;Woma_00000636;Woma_00000848;Woma_00001255;Woma_00001467;Woma_00001505;Woma_00002267;Woma_00002373;Woma_00002530;Woma_00002842;Woma_00003355;Woma_00003889;Woma_00003912;Woma_00003951;Woma_00004484;Woma_00004776;Woma_00005053;Woma_00005089;Woma_00005256;Woma_00005724;Woma_00005779;Woma_00006870;Woma_00007470;Woma_00007601;Woma_00007651;Woma_00…
GO:0099600	Molecular Function	transmembrane receptor activity	52	241	0.000663805	0.0136959	Woma_00000094;Woma_00000095;Woma_00000636;Woma_00000848;Woma_00001255;Woma_00001505;Woma_00002373;Woma_00002530;Woma_00003355;Woma_00003889;Woma_00003912;Woma_00004484;Woma_00004776;Woma_00005053;Woma_00005256;Woma_00005724;Woma_00005779;Woma_00006870;Woma_00007470;Woma_00007601;Woma_00007651;Woma_00007660;Woma_00007679;Woma_00008152;Woma_00008241;Woma_00008269;Woma_00008273;Woma_00008717;Woma_00…
GO:0043395	Molecular Function	heparan sulfate proteoglycan binding	9	20	0.00075207	0.0152921	Woma_00004159;Woma_00005287;Woma_00007685;Woma_00008357;Woma_00010267;Woma_00010300;Woma_00013068;Woma_00014181;Woma_00014660
GO:0005113	Molecular Function	patched binding	5	7	0.000852573	0.017088	Woma_00000911;Woma_00005779;Woma_00008269;Woma_00011837;Woma_00013993
GO:0030215	Molecular Function	semaphorin receptor binding	6	10	0.000913088	0.0180431	Woma_00004553;Woma_00004565;Woma_00004567;Woma_00006077;Woma_00009670;Woma_00010300
GO:0017147	Molecular Function	Wnt-protein binding	8	17	0.0010391	0.0202481	Woma_00002530;Woma_00005662;Woma_00005779;Woma_00009431;Woma_00010267;Woma_00010923;Woma_00011409;Woma_00014099
GO:0030159	Molecular Function	receptor signaling complex scaffold activity	8	18	0.0016441	0.0300872	Woma_00001578;Woma_00002879;Woma_00002910;Woma_00004511;Woma_00004878;Woma_00007383;Woma_00009618;Woma_00009632
GO:0004861	Molecular Function	cyclin-dependent protein serine/threonine kinase inhibitor activity	4	5	0.00166148	0.0300872	Woma_00006584;Woma_00007327;Woma_00010202;Woma_00011523
GO:0070097	Molecular Function	delta-catenin binding	4	5	0.00166148	0.0300872	Woma_00003515;Woma_00003517;Woma_00013143;Woma_00013144
GO:0071936	Molecular Function	coreceptor activity involved in Wnt signaling pathway	4	5	0.00166148	0.0300872	Woma_00009431;Woma_00010267;Woma_00010923;Woma_00014099
GO:0036002	Molecular Function	pre-mRNA binding	13	39	0.00166245	0.0300872	Woma_00000891;Woma_00001713;Woma_00001714;Woma_00003285;Woma_00005237;Woma_00005238;Woma_00006171;Woma_00006839;Woma_00010674;Woma_00011306;Woma_00012473;Woma_00014312;Woma_00014458
GO:0004715	Molecular Function	non-membrane spanning protein tyrosine kinase activity	10	26	0.0016727	0.0300872	Woma_00000279;Woma_00003515;Woma_00003517;Woma_00004356;Woma_00006128;Woma_00007189;Woma_00010736;Woma_00010737;Woma_00015116;Woma_00015118
GO:0019199	Molecular Function	transmembrane receptor protein kinase activity	9	22	0.00171586	0.0304727	Woma_00001505;Woma_00003355;Woma_00003889;Woma_00004776;Woma_00005053;Woma_00007679;Woma_00010923;Woma_00011370;Woma_00015106
GO:0036310	Molecular Function	annealing helicase activity	6	11	0.00177288	0.0310918	Woma_00001713;Woma_00001714;Woma_00004749;Woma_00004867;Woma_00005238;Woma_00011306
GO:0005049	Molecular Function	nuclear export signal receptor activity	5	8	0.00201272	0.0348623	Woma_00004822;Woma_00004918;Woma_00009772;Woma_00009889;Woma_00010745
GO:0042393	Molecular Function	histone binding	30	127	0.00210776	0.0360633	Woma_00001069;Woma_00001423;Woma_00001433;Woma_00002640;Woma_00002690;Woma_00002806;Woma_00003962;Woma_00004082;Woma_00004692;Woma_00004885;Woma_00005876;Woma_00006543;Woma_00007323;Woma_00007407;Woma_00008057;Woma_00008743;Woma_00008750;Woma_00008983;Woma_00010141;Woma_00010155;Woma_00010619;Woma_00011309;Woma_00011341;Woma_00011907;Woma_00012024;Woma_00012282;Woma_00012408;Woma_00012684;Woma_00…
GO:0035198	Molecular Function	miRNA binding	7	15	0.00230229	0.038917	Woma_00001713;Woma_00001714;Woma_00003367;Woma_00003369;Woma_00005238;Woma_00009373;Woma_00011306
GO:0005112	Molecular Function	Notch binding	9	23	0.0024751	0.0413401	Woma_00000094;Woma_00000662;Woma_00000663;Woma_00001578;Woma_00001747;Woma_00002105;Woma_00008493;Woma_00008678;Woma_00011012
GO:0005025	Molecular Function	transforming growth factor beta receptor activity, type I	3	3	0.00269134	0.0439064	Woma_00001505;Woma_00004776;Woma_00011370
GO:0033677	Molecular Function	DNA/RNA helicase activity	3	3	0.00269134	0.0439064	Woma_00007879;Woma_00010696;Woma_00011580
GO:0009653	Biological Process	anatomical structure morphogenesis	501	2324	4.51898e-32	4.03229e-28	Woma_00000051;Woma_00000081;Woma_00000084;Woma_00000094;Woma_00000095;Woma_00000096;Woma_00000127;Woma_00000188;Woma_00000198;Woma_00000279;Woma_00000281;Woma_00000302;Woma_00000408;Woma_00000438;Woma_00000446;Woma_00000491;Woma_00000662;Woma_00000663;Woma_00000714;Woma_00000777;Woma_00000799;Woma_00000814;Woma_00000848;Woma_00000880;Woma_00000891;Woma_00000910;Woma_00000911;Woma_00000951;Woma_00…
GO:0048869	Biological Process	cellular developmental process	570	2798	2.02001e-30	9.01225e-27	Woma_00000051;Woma_00000072;Woma_00000081;Woma_00000084;Woma_00000094;Woma_00000095;Woma_00000096;Woma_00000127;Woma_00000198;Woma_00000279;Woma_00000281;Woma_00000302;Woma_00000317;Woma_00000319;Woma_00000408;Woma_00000438;Woma_00000446;Woma_00000491;Woma_00000496;Woma_00000551;Woma_00000662;Woma_00000663;Woma_00000714;Woma_00000777;Woma_00000799;Woma_00000814;Woma_00000848;Woma_00000880;Woma_00…
GO:0000902	Biological Process	cell morphogenesis	291	1126	6.43217e-30	1.91314e-26	Woma_00000081;Woma_00000084;Woma_00000094;Woma_00000095;Woma_00000096;Woma_00000127;Woma_00000279;Woma_00000281;Woma_00000408;Woma_00000438;Woma_00000491;Woma_00000662;Woma_00000663;Woma_00000777;Woma_00000814;Woma_00000848;Woma_00000880;Woma_00000910;Woma_00000911;Woma_00000997;Woma_00001021;Woma_00001026;Woma_00001049;Woma_00001051;Woma_00001099;Woma_00001331;Woma_00001335;Woma_00001440;Woma_00…
GO:0002009	Biological Process	morphogenesis of an epithelium	230	807	9.23201e-30	2.05943e-26	Woma_00000084;Woma_00000094;Woma_00000095;Woma_00000188;Woma_00000279;Woma_00000491;Woma_00000662;Woma_00000663;Woma_00000777;Woma_00000880;Woma_00000891;Woma_00000910;Woma_00000911;Woma_00001026;Woma_00001195;Woma_00001331;Woma_00001333;Woma_00001403;Woma_00001467;Woma_00001505;Woma_00001578;Woma_00001791;Woma_00001912;Woma_00001936;Woma_00002068;Woma_00002105;Woma_00002135;Woma_00002259;Woma_00…
GO:0048468	Biological Process	cell development	454	2087	3.87115e-29	6.90845e-26	Woma_00000051;Woma_00000072;Woma_00000081;Woma_00000084;Woma_00000094;Woma_00000095;Woma_00000096;Woma_00000127;Woma_00000198;Woma_00000279;Woma_00000281;Woma_00000302;Woma_00000317;Woma_00000319;Woma_00000408;Woma_00000446;Woma_00000491;Woma_00000551;Woma_00000662;Woma_00000663;Woma_00000777;Woma_00000799;Woma_00000814;Woma_00000848;Woma_00000880;Woma_00000891;Woma_00000910;Woma_00000911;Woma_00…
GO:0048729	Biological Process	tissue morphogenesis	242	882	1.23978e-28	1.84376e-25	Woma_00000084;Woma_00000094;Woma_00000095;Woma_00000188;Woma_00000198;Woma_00000279;Woma_00000446;Woma_00000491;Woma_00000662;Woma_00000663;Woma_00000777;Woma_00000799;Woma_00000880;Woma_00000891;Woma_00000910;Woma_00000911;Woma_00001026;Woma_00001069;Woma_00001195;Woma_00001331;Woma_00001333;Woma_00001403;Woma_00001467;Woma_00001505;Woma_00001578;Woma_00001791;Woma_00001912;Woma_00001936;Woma_00…
GO:0060429	Biological Process	epithelium development	326	1342	2.04581e-28	2.60782e-25	Woma_00000084;Woma_00000094;Woma_00000095;Woma_00000188;Woma_00000279;Woma_00000281;Woma_00000446;Woma_00000491;Woma_00000662;Woma_00000663;Woma_00000777;Woma_00000880;Woma_00000891;Woma_00000910;Woma_00000911;Woma_00000951;Woma_00001026;Woma_00001104;Woma_00001195;Woma_00001255;Woma_00001331;Woma_00001333;Woma_00001335;Woma_00001403;Woma_00001467;Woma_00001505;Woma_00001578;Woma_00001791;Woma_00…
GO:0030154	Biological Process	cell differentiation	540	2648	2.9685e-28	3.31099e-25	Woma_00000051;Woma_00000072;Woma_00000081;Woma_00000084;Woma_00000094;Woma_00000095;Woma_00000096;Woma_00000127;Woma_00000198;Woma_00000279;Woma_00000281;Woma_00000302;Woma_00000317;Woma_00000319;Woma_00000408;Woma_00000446;Woma_00000491;Woma_00000496;Woma_00000551;Woma_00000662;Woma_00000663;Woma_00000714;Woma_00000777;Woma_00000799;Woma_00000814;Woma_00000848;Woma_00000880;Woma_00000891;Woma_00…
GO:0032989	Biological Process	cellular component morphogenesis	308	1263	5.91809e-27	5.86746e-24	Woma_00000081;Woma_00000084;Woma_00000094;Woma_00000095;Woma_00000096;Woma_00000127;Woma_00000279;Woma_00000281;Woma_00000408;Woma_00000438;Woma_00000491;Woma_00000662;Woma_00000663;Woma_00000777;Woma_00000814;Woma_00000848;Woma_00000880;Woma_00000910;Woma_00000911;Woma_00000997;Woma_00001021;Woma_00001026;Woma_00001049;Woma_00001051;Woma_00001099;Woma_00001331;Woma_00001335;Woma_00001405;Woma_00…
GO:0032774	Biological Process	RNA biosynthetic process	401	1816	2.34037e-26	1.92353e-23	Woma_00000081;Woma_00000084;Woma_00000094;Woma_00000095;Woma_00000106;Woma_00000188;Woma_00000196;Woma_00000197;Woma_00000281;Woma_00000354;Woma_00000446;Woma_00000459;Woma_00000494;Woma_00000598;Woma_00000662;Woma_00000663;Woma_00000714;Woma_00000777;Woma_00000891;Woma_00000910;Woma_00000911;Woma_00000997;Woma_00001006;Woma_00001020;Woma_00001028;Woma_00001049;Woma_00001051;Woma_00001069;Woma_00…
GO:0006351	Biological Process	transcription, DNA-templated	397	1792	2.37127e-26	1.92353e-23	Woma_00000081;Woma_00000084;Woma_00000094;Woma_00000095;Woma_00000106;Woma_00000188;Woma_00000196;Woma_00000197;Woma_00000281;Woma_00000354;Woma_00000446;Woma_00000459;Woma_00000494;Woma_00000598;Woma_00000662;Woma_00000663;Woma_00000714;Woma_00000777;Woma_00000891;Woma_00000910;Woma_00000911;Woma_00000997;Woma_00001006;Woma_00001020;Woma_00001028;Woma_00001069;Woma_00001119;Woma_00001227;Woma_00…
GO:0097659	Biological Process	nucleic acid-templated transcription	398	1799	2.67718e-26	1.99071e-23	Woma_00000081;Woma_00000084;Woma_00000094;Woma_00000095;Woma_00000106;Woma_00000188;Woma_00000196;Woma_00000197;Woma_00000281;Woma_00000354;Woma_00000446;Woma_00000459;Woma_00000494;Woma_00000598;Woma_00000662;Woma_00000663;Woma_00000714;Woma_00000777;Woma_00000891;Woma_00000910;Woma_00000911;Woma_00000997;Woma_00001006;Woma_00001020;Woma_00001028;Woma_00001069;Woma_00001119;Woma_00001227;Woma_00…
GO:0051252	Biological Process	regulation of RNA metabolic process	407	1863	8.61145e-26	5.91077e-23	Woma_00000081;Woma_00000084;Woma_00000094;Woma_00000095;Woma_00000106;Woma_00000188;Woma_00000196;Woma_00000197;Woma_00000281;Woma_00000354;Woma_00000382;Woma_00000446;Woma_00000494;Woma_00000662;Woma_00000663;Woma_00000714;Woma_00000777;Woma_00000891;Woma_00000910;Woma_00000911;Woma_00000997;Woma_00001006;Woma_00001020;Woma_00001028;Woma_00001069;Woma_00001119;Woma_00001227;Woma_00001255;Woma_00…
GO:0009888	Biological Process	tissue development	374	1679	5.2149e-25	3.32376e-22	Woma_00000084;Woma_00000094;Woma_00000095;Woma_00000127;Woma_00000188;Woma_00000198;Woma_00000279;Woma_00000281;Woma_00000302;Woma_00000446;Woma_00000491;Woma_00000662;Woma_00000663;Woma_00000714;Woma_00000777;Woma_00000799;Woma_00000880;Woma_00000891;Woma_00000910;Woma_00000911;Woma_00000951;Woma_00001026;Woma_00001049;Woma_00001051;Woma_00001069;Woma_00001104;Woma_00001195;Woma_00001255;Woma_00…
GO:1903506	Biological Process	regulation of nucleic acid-templated transcription	376	1696	9.72376e-25	5.43025e-22	Woma_00000081;Woma_00000084;Woma_00000094;Woma_00000095;Woma_00000106;Woma_00000188;Woma_00000196;Woma_00000197;Woma_00000281;Woma_00000354;Woma_00000446;Woma_00000494;Woma_00000662;Woma_00000663;Woma_00000714;Woma_00000777;Woma_00000891;Woma_00000910;Woma_00000911;Woma_00000997;Woma_00001006;Woma_00001020;Woma_00001028;Woma_00001069;Woma_00001119;Woma_00001227;Woma_00001331;Woma_00001333;Woma_00…
GO:2001141	Biological Process	regulation of RNA biosynthetic process	377	1702	9.73709e-25	5.43025e-22	Woma_00000081;Woma_00000084;Woma_00000094;Woma_00000095;Woma_00000106;Woma_00000188;Woma_00000196;Woma_00000197;Woma_00000281;Woma_00000354;Woma_00000446;Woma_00000494;Woma_00000662;Woma_00000663;Woma_00000714;Woma_00000777;Woma_00000891;Woma_00000910;Woma_00000911;Woma_00000997;Woma_00001006;Woma_00001020;Woma_00001028;Woma_00001069;Woma_00001119;Woma_00001227;Woma_00001331;Woma_00001333;Woma_00…
GO:0007389	Biological Process	pattern specification process	202	724	1.12979e-24	5.93008e-22	Woma_00000072;Woma_00000084;Woma_00000094;Woma_00000095;Woma_00000106;Woma_00000279;Woma_00000281;Woma_00000662;Woma_00000663;Woma_00000777;Woma_00000880;Woma_00000891;Woma_00000911;Woma_00000951;Woma_00001026;Woma_00001255;Woma_00001331;Woma_00001333;Woma_00001335;Woma_00001467;Woma_00001505;Woma_00001578;Woma_00001746;Woma_00001911;Woma_00001936;Woma_00001980;Woma_00002068;Woma_00002102;Woma_00…
GO:0006355	Biological Process	regulation of transcription, DNA-templated	374	1686	1.23868e-24	6.1404e-22	Woma_00000081;Woma_00000084;Woma_00000094;Woma_00000095;Woma_00000106;Woma_00000188;Woma_00000196;Woma_00000197;Woma_00000281;Woma_00000354;Woma_00000446;Woma_00000494;Woma_00000662;Woma_00000663;Woma_00000714;Woma_00000777;Woma_00000891;Woma_00000910;Woma_00000911;Woma_00000997;Woma_00001006;Woma_00001020;Woma_00001028;Woma_00001069;Woma_00001119;Woma_00001227;Woma_00001331;Woma_00001333;Woma_00…
GO:0019219	Biological Process	regulation of nucleobase-containing compound metabolic process	428	2017	1.64862e-24	7.74245e-22	Woma_00000081;Woma_00000084;Woma_00000094;Woma_00000095;Woma_00000106;Woma_00000188;Woma_00000196;Woma_00000197;Woma_00000281;Woma_00000354;Woma_00000382;Woma_00000446;Woma_00000494;Woma_00000662;Woma_00000663;Woma_00000714;Woma_00000777;Woma_00000891;Woma_00000910;Woma_00000911;Woma_00000997;Woma_00001006;Woma_00001020;Woma_00001028;Woma_00001049;Woma_00001051;Woma_00001069;Woma_00001119;Woma_00…
GO:0007399	Biological Process	nervous system development	405	1886	5.42758e-24	2.42151e-21	Woma_00000051;Woma_00000081;Woma_00000094;Woma_00000095;Woma_00000096;Woma_00000127;Woma_00000198;Woma_00000279;Woma_00000281;Woma_00000317;Woma_00000319;Woma_00000408;Woma_00000446;Woma_00000491;Woma_00000551;Woma_00000662;Woma_00000663;Woma_00000777;Woma_00000799;Woma_00000814;Woma_00000848;Woma_00000880;Woma_00000891;Woma_00000910;Woma_00000911;Woma_00000997;Woma_00001001;Woma_00001006;Woma_00…
GO:0000904	Biological Process	cell morphogenesis involved in differentiation	223	847	1.34483e-23	5.71426e-21	Woma_00000081;Woma_00000094;Woma_00000095;Woma_00000096;Woma_00000127;Woma_00000279;Woma_00000281;Woma_00000408;Woma_00000662;Woma_00000663;Woma_00000777;Woma_00000814;Woma_00000848;Woma_00000880;Woma_00000910;Woma_00000911;Woma_00000997;Woma_00001026;Woma_00001049;Woma_00001051;Woma_00001331;Woma_00001335;Woma_00001440;Woma_00001467;Woma_00001505;Woma_00001550;Woma_00001578;Woma_00001747;Woma_00…
GO:0051171	Biological Process	regulation of nitrogen compound metabolic process	546	2799	2.91119e-23	1.15495e-20	Woma_00000055;Woma_00000081;Woma_00000084;Woma_00000094;Woma_00000095;Woma_00000106;Woma_00000127;Woma_00000188;Woma_00000196;Woma_00000197;Woma_00000279;Woma_00000281;Woma_00000354;Woma_00000373;Woma_00000382;Woma_00000446;Woma_00000494;Woma_00000590;Woma_00000662;Woma_00000663;Woma_00000714;Woma_00000777;Woma_00000834;Woma_00000848;Woma_00000891;Woma_00000910;Woma_00000911;Woma_00000997;Woma_00…
GO:0060255	Biological Process	regulation of macromolecule metabolic process	577	3005	2.977e-23	1.15495e-20	Woma_00000055;Woma_00000081;Woma_00000084;Woma_00000094;Woma_00000095;Woma_00000106;Woma_00000127;Woma_00000188;Woma_00000196;Woma_00000197;Woma_00000279;Woma_00000281;Woma_00000354;Woma_00000373;Woma_00000382;Woma_00000446;Woma_00000494;Woma_00000590;Woma_00000662;Woma_00000663;Woma_00000714;Woma_00000777;Woma_00000834;Woma_00000848;Woma_00000880;Woma_00000891;Woma_00000910;Woma_00000911;Woma_00…
GO:0010468	Biological Process	regulation of gene expression	466	2284	3.76336e-23	1.35385e-20	Woma_00000081;Woma_00000084;Woma_00000094;Woma_00000095;Woma_00000106;Woma_00000188;Woma_00000196;Woma_00000197;Woma_00000281;Woma_00000354;Woma_00000373;Woma_00000382;Woma_00000446;Woma_00000494;Woma_00000662;Woma_00000663;Woma_00000714;Woma_00000777;Woma_00000834;Woma_00000880;Woma_00000891;Woma_00000910;Woma_00000911;Woma_00000997;Woma_00001006;Woma_00001020;Woma_00001021;Woma_00001028;Woma_00…
GO:0048858	Biological Process	cell projection morphogenesis	234	912	3.79316e-23	1.35385e-20	Woma_00000081;Woma_00000084;Woma_00000094;Woma_00000095;Woma_00000096;Woma_00000127;Woma_00000279;Woma_00000281;Woma_00000408;Woma_00000438;Woma_00000491;Woma_00000777;Woma_00000814;Woma_00000848;Woma_00000911;Woma_00000997;Woma_00001021;Woma_00001026;Woma_00001049;Woma_00001051;Woma_00001099;Woma_00001331;Woma_00001335;Woma_00001440;Woma_00001467;Woma_00001505;Woma_00001550;Woma_00001578;Woma_00…
GO:0022008	Biological Process	neurogenesis	338	1501	4.36544e-23	1.49819e-20	Woma_00000051;Woma_00000081;Woma_00000094;Woma_00000095;Woma_00000096;Woma_00000127;Woma_00000198;Woma_00000279;Woma_00000281;Woma_00000317;Woma_00000319;Woma_00000408;Woma_00000446;Woma_00000491;Woma_00000551;Woma_00000662;Woma_00000663;Woma_00000777;Woma_00000799;Woma_00000814;Woma_00000848;Woma_00000880;Woma_00000891;Woma_00000910;Woma_00000911;Woma_00000997;Woma_00001001;Woma_00001026;Woma_00…
GO:0060562	Biological Process	epithelial tube morphogenesis	176	612	4.98059e-23	1.64599e-20	Woma_00000084;Woma_00000094;Woma_00000095;Woma_00000188;Woma_00000662;Woma_00000663;Woma_00000777;Woma_00000891;Woma_00000910;Woma_00000911;Woma_00001026;Woma_00001331;Woma_00001333;Woma_00001467;Woma_00001505;Woma_00001578;Woma_00001912;Woma_00001936;Woma_00002068;Woma_00002105;Woma_00002259;Woma_00002267;Woma_00002373;Woma_00002457;Woma_00002618;Woma_00002688;Woma_00002771;Woma_00003042;Woma_00…
GO:0051253	Biological Process	negative regulation of RNA metabolic process	210	789	8.29425e-23	2.6432e-20	Woma_00000084;Woma_00000094;Woma_00000095;Woma_00000196;Woma_00000281;Woma_00000494;Woma_00000714;Woma_00000777;Woma_00000891;Woma_00000911;Woma_00000997;Woma_00001006;Woma_00001331;Woma_00001335;Woma_00001423;Woma_00001429;Woma_00001431;Woma_00001433;Woma_00001505;Woma_00001555;Woma_00001713;Woma_00001714;Woma_00001780;Woma_00001936;Woma_00002086;Woma_00002239;Woma_00002457;Woma_00002543;Woma_00…
GO:0030030	Biological Process	cell projection organization	280	1173	1.08425e-22	3.33612e-20	Woma_00000081;Woma_00000084;Woma_00000094;Woma_00000095;Woma_00000096;Woma_00000127;Woma_00000198;Woma_00000279;Woma_00000281;Woma_00000317;Woma_00000319;Woma_00000408;Woma_00000438;Woma_00000491;Woma_00000551;Woma_00000777;Woma_00000814;Woma_00000848;Woma_00000891;Woma_00000911;Woma_00000997;Woma_00001001;Woma_00001021;Woma_00001026;Woma_00001028;Woma_00001049;Woma_00001051;Woma_00001099;Woma_00…
GO:0045934	Biological Process	negative regulation of nucleobase-containing compound metabolic process	225	873	1.73523e-22	5.16115e-20	Woma_00000084;Woma_00000094;Woma_00000095;Woma_00000196;Woma_00000281;Woma_00000494;Woma_00000714;Woma_00000777;Woma_00000891;Woma_00000911;Woma_00000997;Woma_00001006;Woma_00001049;Woma_00001051;Woma_00001331;Woma_00001335;Woma_00001423;Woma_00001429;Woma_00001431;Woma_00001433;Woma_00001505;Woma_00001555;Woma_00001713;Woma_00001714;Woma_00001780;Woma_00001936;Woma_00002086;Woma_00002239;Woma_00…
GO:0009790	Biological Process	embryo development	295	1263	2.04574e-22	5.88843e-20	Woma_00000072;Woma_00000084;Woma_00000094;Woma_00000095;Woma_00000267;Woma_00000279;Woma_00000281;Woma_00000491;Woma_00000662;Woma_00000663;Woma_00000777;Woma_00000799;Woma_00000814;Woma_00000880;Woma_00000911;Woma_00000951;Woma_00000997;Woma_00001001;Woma_00001026;Woma_00001049;Woma_00001051;Woma_00001195;Woma_00001255;Woma_00001331;Woma_00001335;Woma_00001429;Woma_00001431;Woma_00001433;Woma_00…
GO:0048646	Biological Process	anatomical structure formation involved in morphogenesis	247	994	2.21855e-22	6.18629e-20	Woma_00000094;Woma_00000095;Woma_00000127;Woma_00000198;Woma_00000279;Woma_00000281;Woma_00000408;Woma_00000491;Woma_00000662;Woma_00000663;Woma_00000714;Woma_00000777;Woma_00000880;Woma_00000891;Woma_00000911;Woma_00000951;Woma_00001026;Woma_00001255;Woma_00001331;Woma_00001335;Woma_00001405;Woma_00001429;Woma_00001431;Woma_00001433;Woma_00001467;Woma_00001505;Woma_00001578;Woma_00001800;Woma_00…
GO:1903507	Biological Process	negative regulation of nucleic acid-templated transcription	197	727	2.32662e-22	6.29103e-20	Woma_00000084;Woma_00000094;Woma_00000095;Woma_00000196;Woma_00000281;Woma_00000494;Woma_00000714;Woma_00000777;Woma_00000911;Woma_00000997;Woma_00001006;Woma_00001331;Woma_00001335;Woma_00001423;Woma_00001429;Woma_00001431;Woma_00001433;Woma_00001505;Woma_00001555;Woma_00001713;Woma_00001714;Woma_00001780;Woma_00001936;Woma_00002086;Woma_00002239;Woma_00002457;Woma_00002543;Woma_00002618;Woma_00…
GO:0045892	Biological Process	negative regulation of transcription, DNA-templated	194	714	3.67431e-22	9.64289e-20	Woma_00000094;Woma_00000095;Woma_00000196;Woma_00000281;Woma_00000494;Woma_00000714;Woma_00000777;Woma_00000911;Woma_00000997;Woma_00001006;Woma_00001331;Woma_00001335;Woma_00001423;Woma_00001429;Woma_00001431;Woma_00001433;Woma_00001505;Woma_00001555;Woma_00001713;Woma_00001714;Woma_00001780;Woma_00001936;Woma_00002086;Woma_00002239;Woma_00002457;Woma_00002543;Woma_00002618;Woma_00002640;Woma_00…
GO:0032990	Biological Process	cell part morphogenesis	235	933	4.49712e-22	1.14651e-19	Woma_00000081;Woma_00000084;Woma_00000094;Woma_00000095;Woma_00000096;Woma_00000127;Woma_00000279;Woma_00000281;Woma_00000408;Woma_00000438;Woma_00000491;Woma_00000777;Woma_00000814;Woma_00000848;Woma_00000911;Woma_00000997;Woma_00001021;Woma_00001026;Woma_00001049;Woma_00001051;Woma_00001099;Woma_00001331;Woma_00001335;Woma_00001440;Woma_00001467;Woma_00001505;Woma_00001550;Woma_00001578;Woma_00…
GO:1902679	Biological Process	negative regulation of RNA biosynthetic process	197	731	4.75239e-22	1.15786e-19	Woma_00000084;Woma_00000094;Woma_00000095;Woma_00000196;Woma_00000281;Woma_00000494;Woma_00000714;Woma_00000777;Woma_00000911;Woma_00000997;Woma_00001006;Woma_00001331;Woma_00001335;Woma_00001423;Woma_00001429;Woma_00001431;Woma_00001433;Woma_00001505;Woma_00001555;Woma_00001713;Woma_00001714;Woma_00001780;Woma_00001936;Woma_00002086;Woma_00002239;Woma_00002457;Woma_00002543;Woma_00002618;Woma_00…
GO:0050794	Biological Process	regulation of cellular process	820	4752	4.80115e-22	1.15786e-19	Woma_00000055;Woma_00000081;Woma_00000084;Woma_00000094;Woma_00000095;Woma_00000106;Woma_00000127;Woma_00000188;Woma_00000196;Woma_00000197;Woma_00000198;Woma_00000279;Woma_00000281;Woma_00000354;Woma_00000373;Woma_00000382;Woma_00000408;Woma_00000446;Woma_00000459;Woma_00000491;Woma_00000494;Woma_00000496;Woma_00000505;Woma_00000551;Woma_00000590;Woma_00000636;Woma_00000662;Woma_00000663;Woma_00…
GO:0048699	Biological Process	generation of neurons	321	1424	7.62722e-22	1.79099e-19	Woma_00000051;Woma_00000081;Woma_00000094;Woma_00000095;Woma_00000096;Woma_00000127;Woma_00000198;Woma_00000279;Woma_00000281;Woma_00000317;Woma_00000319;Woma_00000408;Woma_00000446;Woma_00000491;Woma_00000551;Woma_00000662;Woma_00000663;Woma_00000777;Woma_00000799;Woma_00000814;Woma_00000848;Woma_00000880;Woma_00000891;Woma_00000910;Woma_00000911;Woma_00000997;Woma_00001001;Woma_00001026;Woma_00…
GO:0009887	Biological Process	organ morphogenesis	266	1110	1.00866e-21	2.27636e-19	Woma_00000051;Woma_00000084;Woma_00000094;Woma_00000095;Woma_00000127;Woma_00000188;Woma_00000198;Woma_00000279;Woma_00000281;Woma_00000446;Woma_00000491;Woma_00000662;Woma_00000663;Woma_00000799;Woma_00000880;Woma_00000891;Woma_00000910;Woma_00000911;Woma_00001001;Woma_00001026;Woma_00001069;Woma_00001195;Woma_00001331;Woma_00001333;Woma_00001403;Woma_00001467;Woma_00001505;Woma_00001578;Woma_00…
GO:2000112	Biological Process	regulation of cellular macromolecule biosynthetic process	419	2020	1.02044e-21	2.27636e-19	Woma_00000081;Woma_00000084;Woma_00000094;Woma_00000095;Woma_00000106;Woma_00000188;Woma_00000196;Woma_00000197;Woma_00000281;Woma_00000354;Woma_00000373;Woma_00000382;Woma_00000446;Woma_00000494;Woma_00000662;Woma_00000663;Woma_00000714;Woma_00000777;Woma_00000834;Woma_00000891;Woma_00000910;Woma_00000911;Woma_00000997;Woma_00001006;Woma_00001020;Woma_00001028;Woma_00001049;Woma_00001051;Woma_00…
GO:0006366	Biological Process	transcription from RNA polymerase II promoter	289	1241	1.06653e-21	2.32113e-19	Woma_00000081;Woma_00000094;Woma_00000095;Woma_00000106;Woma_00000188;Woma_00000196;Woma_00000281;Woma_00000354;Woma_00000446;Woma_00000459;Woma_00000494;Woma_00000662;Woma_00000663;Woma_00000714;Woma_00000777;Woma_00000891;Woma_00000910;Woma_00000911;Woma_00001006;Woma_00001020;Woma_00001028;Woma_00001069;Woma_00001331;Woma_00001335;Woma_00001429;Woma_00001431;Woma_00001433;Woma_00001505;Woma_00…
GO:0010556	Biological Process	regulation of macromolecule biosynthetic process	424	2055	1.51797e-21	3.20537e-19	Woma_00000081;Woma_00000084;Woma_00000094;Woma_00000095;Woma_00000106;Woma_00000188;Woma_00000196;Woma_00000197;Woma_00000281;Woma_00000354;Woma_00000373;Woma_00000382;Woma_00000446;Woma_00000494;Woma_00000662;Woma_00000663;Woma_00000714;Woma_00000777;Woma_00000834;Woma_00000891;Woma_00000910;Woma_00000911;Woma_00000997;Woma_00001006;Woma_00001020;Woma_00001028;Woma_00001049;Woma_00001051;Woma_00…
GO:0035295	Biological Process	tube development	256	1057	1.54467e-21	3.20537e-19	Woma_00000084;Woma_00000094;Woma_00000095;Woma_00000188;Woma_00000279;Woma_00000446;Woma_00000662;Woma_00000663;Woma_00000777;Woma_00000799;Woma_00000880;Woma_00000891;Woma_00000910;Woma_00000911;Woma_00000951;Woma_00001026;Woma_00001255;Woma_00001331;Woma_00001333;Woma_00001335;Woma_00001467;Woma_00001505;Woma_00001578;Woma_00001713;Woma_00001714;Woma_00001912;Woma_00001936;Woma_00002068;Woma_00…
GO:0045165	Biological Process	cell fate commitment	143	467	1.61101e-21	3.26705e-19	Woma_00000094;Woma_00000095;Woma_00000279;Woma_00000662;Woma_00000663;Woma_00000911;Woma_00001331;Woma_00001333;Woma_00001335;Woma_00001505;Woma_00001578;Woma_00001791;Woma_00001936;Woma_00001966;Woma_00001967;Woma_00002068;Woma_00002135;Woma_00002227;Woma_00002457;Woma_00002458;Woma_00002618;Woma_00002640;Woma_00002771;Woma_00002918;Woma_00003162;Woma_00003355;Woma_00003402;Woma_00003439;Woma_00…
GO:2000026	Biological Process	regulation of multicellular organismal development	304	1331	1.66905e-21	3.28003e-19	Woma_00000081;Woma_00000084;Woma_00000094;Woma_00000095;Woma_00000127;Woma_00000198;Woma_00000279;Woma_00000281;Woma_00000551;Woma_00000662;Woma_00000663;Woma_00000777;Woma_00000799;Woma_00000814;Woma_00000848;Woma_00000880;Woma_00000891;Woma_00000910;Woma_00000911;Woma_00001028;Woma_00001049;Woma_00001051;Woma_00001403;Woma_00001408;Woma_00001433;Woma_00001440;Woma_00001467;Woma_00001505;Woma_00…
GO:0003002	Biological Process	regionalization	176	630	1.69092e-21	3.28003e-19	Woma_00000072;Woma_00000094;Woma_00000095;Woma_00000106;Woma_00000279;Woma_00000281;Woma_00000662;Woma_00000663;Woma_00000880;Woma_00000911;Woma_00000951;Woma_00001026;Woma_00001255;Woma_00001331;Woma_00001333;Woma_00001335;Woma_00001467;Woma_00001505;Woma_00001578;Woma_00001746;Woma_00001911;Woma_00001936;Woma_00001980;Woma_00002068;Woma_00002102;Woma_00002105;Woma_00002457;Woma_00002640;Woma_00…
GO:0006928	Biological Process	movement of cell or subcellular component	286	1228	1.8584e-21	3.52819e-19	Woma_00000081;Woma_00000094;Woma_00000095;Woma_00000096;Woma_00000127;Woma_00000279;Woma_00000281;Woma_00000408;Woma_00000590;Woma_00000662;Woma_00000663;Woma_00000777;Woma_00000814;Woma_00000848;Woma_00000880;Woma_00000910;Woma_00000911;Woma_00000997;Woma_00001021;Woma_00001026;Woma_00001331;Woma_00001335;Woma_00001467;Woma_00001505;Woma_00001561;Woma_00001578;Woma_00001747;Woma_00001849;Woma_00…
GO:0007423	Biological Process	sensory organ development	202	766	2.19752e-21	4.0851e-19	Woma_00000051;Woma_00000094;Woma_00000095;Woma_00000127;Woma_00000198;Woma_00000281;Woma_00000446;Woma_00000459;Woma_00000662;Woma_00000663;Woma_00000799;Woma_00000880;Woma_00000910;Woma_00000911;Woma_00001001;Woma_00001026;Woma_00001505;Woma_00001558;Woma_00001578;Woma_00001713;Woma_00001800;Woma_00001936;Woma_00001966;Woma_00001967;Woma_00001980;Woma_00002135;Woma_00002227;Woma_00002267;Woma_00…
GO:0030182	Biological Process	neuron differentiation	299	1307	3.15934e-21	5.75322e-19	Woma_00000051;Woma_00000081;Woma_00000094;Woma_00000095;Woma_00000096;Woma_00000127;Woma_00000198;Woma_00000279;Woma_00000281;Woma_00000317;Woma_00000319;Woma_00000408;Woma_00000446;Woma_00000491;Woma_00000551;Woma_00000662;Woma_00000663;Woma_00000777;Woma_00000814;Woma_00000848;Woma_00000880;Woma_00000891;Woma_00000910;Woma_00000911;Woma_00000997;Woma_00001001;Woma_00001026;Woma_00001028;Woma_00…
GO:0048856	Biological Process	anatomical structure development	716	4024	5.36266e-21	9.57021e-19	Woma_00000051;Woma_00000072;Woma_00000081;Woma_00000084;Woma_00000094;Woma_00000095;Woma_00000096;Woma_00000106;Woma_00000127;Woma_00000188;Woma_00000198;Woma_00000267;Woma_00000279;Woma_00000281;Woma_00000302;Woma_00000317;Woma_00000319;Woma_00000391;Woma_00000394;Woma_00000408;Woma_00000438;Woma_00000446;Woma_00000459;Woma_00000491;Woma_00000551;Woma_00000662;Woma_00000663;Woma_00000714;Woma_00…
GO:0080090	Biological Process	regulation of primary metabolic process	561	2964	1.22302e-20	2.1398e-18	Woma_00000055;Woma_00000081;Woma_00000084;Woma_00000094;Woma_00000095;Woma_00000106;Woma_00000127;Woma_00000188;Woma_00000196;Woma_00000197;Woma_00000279;Woma_00000281;Woma_00000354;Woma_00000373;Woma_00000382;Woma_00000446;Woma_00000494;Woma_00000505;Woma_00000590;Woma_00000662;Woma_00000663;Woma_00000714;Woma_00000777;Woma_00000834;Woma_00000848;Woma_00000891;Woma_00000910;Woma_00000911;Woma_00…
GO:0007275	Biological Process	multicellular organism development	674	3746	2.49536e-20	4.28195e-18	Woma_00000051;Woma_00000072;Woma_00000081;Woma_00000084;Woma_00000094;Woma_00000095;Woma_00000096;Woma_00000106;Woma_00000127;Woma_00000188;Woma_00000198;Woma_00000267;Woma_00000279;Woma_00000281;Woma_00000302;Woma_00000317;Woma_00000319;Woma_00000391;Woma_00000394;Woma_00000408;Woma_00000446;Woma_00000459;Woma_00000491;Woma_00000551;Woma_00000662;Woma_00000663;Woma_00000714;Woma_00000777;Woma_00…
GO:2000113	Biological Process	negative regulation of cellular macromolecule biosynthetic process	225	905	2.59324e-20	4.36595e-18	Woma_00000084;Woma_00000094;Woma_00000095;Woma_00000196;Woma_00000281;Woma_00000373;Woma_00000382;Woma_00000494;Woma_00000714;Woma_00000777;Woma_00000891;Woma_00000910;Woma_00000911;Woma_00000997;Woma_00001006;Woma_00001049;Woma_00001051;Woma_00001331;Woma_00001335;Woma_00001423;Woma_00001429;Woma_00001431;Woma_00001433;Woma_00001467;Woma_00001505;Woma_00001555;Woma_00001713;Woma_00001714;Woma_00…
GO:0048731	Biological Process	system development	564	2996	3.48044e-20	5.75111e-18	Woma_00000051;Woma_00000081;Woma_00000084;Woma_00000094;Woma_00000095;Woma_00000096;Woma_00000127;Woma_00000188;Woma_00000198;Woma_00000279;Woma_00000281;Woma_00000317;Woma_00000319;Woma_00000408;Woma_00000446;Woma_00000459;Woma_00000491;Woma_00000551;Woma_00000662;Woma_00000663;Woma_00000714;Woma_00000777;Woma_00000799;Woma_00000814;Woma_00000848;Woma_00000880;Woma_00000891;Woma_00000910;Woma_00…
GO:0035239	Biological Process	tube morphogenesis	201	778	3.87562e-20	6.28766e-18	Woma_00000084;Woma_00000094;Woma_00000095;Woma_00000188;Woma_00000279;Woma_00000662;Woma_00000663;Woma_00000777;Woma_00000880;Woma_00000891;Woma_00000910;Woma_00000911;Woma_00000951;Woma_00001026;Woma_00001255;Woma_00001331;Woma_00001333;Woma_00001467;Woma_00001505;Woma_00001578;Woma_00001912;Woma_00001936;Woma_00002068;Woma_00002105;Woma_00002259;Woma_00002267;Woma_00002373;Woma_00002449;Woma_00…
GO:0010558	Biological Process	negative regulation of macromolecule biosynthetic process	228	929	7.91507e-20	1.26118e-17	Woma_00000084;Woma_00000094;Woma_00000095;Woma_00000196;Woma_00000281;Woma_00000373;Woma_00000382;Woma_00000494;Woma_00000714;Woma_00000777;Woma_00000891;Woma_00000910;Woma_00000911;Woma_00000997;Woma_00001006;Woma_00001049;Woma_00001051;Woma_00001331;Woma_00001335;Woma_00001423;Woma_00001429;Woma_00001431;Woma_00001433;Woma_00001467;Woma_00001505;Woma_00001555;Woma_00001713;Woma_00001714;Woma_00…
GO:0044767	Biological Process	single-organism developmental process	728	4147	1.09766e-19	1.71831e-17	Woma_00000051;Woma_00000072;Woma_00000081;Woma_00000084;Woma_00000094;Woma_00000095;Woma_00000096;Woma_00000106;Woma_00000127;Woma_00000188;Woma_00000198;Woma_00000267;Woma_00000279;Woma_00000281;Woma_00000302;Woma_00000317;Woma_00000319;Woma_00000391;Woma_00000394;Woma_00000408;Woma_00000438;Woma_00000446;Woma_00000459;Woma_00000491;Woma_00000496;Woma_00000551;Woma_00000662;Woma_00000663;Woma_00…
GO:0006357	Biological Process	regulation of transcription from RNA polymerase II promoter	268	1163	2.67402e-19	4.11384e-17	Woma_00000081;Woma_00000094;Woma_00000095;Woma_00000106;Woma_00000188;Woma_00000196;Woma_00000281;Woma_00000354;Woma_00000446;Woma_00000494;Woma_00000662;Woma_00000663;Woma_00000714;Woma_00000777;Woma_00000891;Woma_00000910;Woma_00000911;Woma_00001006;Woma_00001020;Woma_00001028;Woma_00001069;Woma_00001331;Woma_00001335;Woma_00001429;Woma_00001431;Woma_00001433;Woma_00001505;Woma_00001550;Woma_00…
GO:0031326	Biological Process	regulation of cellular biosynthetic process	430	2146	3.1063e-19	4.69788e-17	Woma_00000081;Woma_00000084;Woma_00000094;Woma_00000095;Woma_00000106;Woma_00000188;Woma_00000196;Woma_00000197;Woma_00000281;Woma_00000354;Woma_00000373;Woma_00000382;Woma_00000446;Woma_00000494;Woma_00000662;Woma_00000663;Woma_00000714;Woma_00000777;Woma_00000834;Woma_00000891;Woma_00000910;Woma_00000911;Woma_00000997;Woma_00001006;Woma_00001020;Woma_00001021;Woma_00001028;Woma_00001049;Woma_00…
GO:0032502	Biological Process	developmental process	732	4191	3.66547e-19	5.45116e-17	Woma_00000051;Woma_00000072;Woma_00000081;Woma_00000084;Woma_00000094;Woma_00000095;Woma_00000096;Woma_00000106;Woma_00000127;Woma_00000188;Woma_00000198;Woma_00000267;Woma_00000279;Woma_00000281;Woma_00000302;Woma_00000317;Woma_00000319;Woma_00000391;Woma_00000394;Woma_00000408;Woma_00000438;Woma_00000446;Woma_00000459;Woma_00000491;Woma_00000496;Woma_00000551;Woma_00000662;Woma_00000663;Woma_00…
GO:0009889	Biological Process	regulation of biosynthetic process	435	2181	4.23824e-19	6.19965e-17	Woma_00000081;Woma_00000084;Woma_00000094;Woma_00000095;Woma_00000106;Woma_00000188;Woma_00000196;Woma_00000197;Woma_00000281;Woma_00000354;Woma_00000373;Woma_00000382;Woma_00000446;Woma_00000494;Woma_00000505;Woma_00000662;Woma_00000663;Woma_00000714;Woma_00000777;Woma_00000834;Woma_00000891;Woma_00000910;Woma_00000911;Woma_00000997;Woma_00001006;Woma_00001020;Woma_00001021;Woma_00001028;Woma_00…
GO:0031327	Biological Process	negative regulation of cellular biosynthetic process	230	959	1.16322e-18	1.67409e-16	Woma_00000084;Woma_00000094;Woma_00000095;Woma_00000196;Woma_00000281;Woma_00000373;Woma_00000382;Woma_00000494;Woma_00000714;Woma_00000777;Woma_00000891;Woma_00000910;Woma_00000911;Woma_00000997;Woma_00001006;Woma_00001021;Woma_00001049;Woma_00001051;Woma_00001331;Woma_00001335;Woma_00001423;Woma_00001429;Woma_00001431;Woma_00001433;Woma_00001467;Woma_00001505;Woma_00001555;Woma_00001713;Woma_00…
GO:0031323	Biological Process	regulation of cellular metabolic process	562	3028	1.6457e-18	2.33089e-16	Woma_00000055;Woma_00000081;Woma_00000084;Woma_00000094;Woma_00000095;Woma_00000106;Woma_00000127;Woma_00000188;Woma_00000196;Woma_00000197;Woma_00000279;Woma_00000281;Woma_00000354;Woma_00000373;Woma_00000382;Woma_00000446;Woma_00000494;Woma_00000590;Woma_00000662;Woma_00000663;Woma_00000714;Woma_00000777;Woma_00000834;Woma_00000848;Woma_00000891;Woma_00000910;Woma_00000911;Woma_00000997;Woma_00…
GO:0050793	Biological Process	regulation of developmental process	348	1653	1.6998e-18	2.36989e-16	Woma_00000081;Woma_00000084;Woma_00000094;Woma_00000095;Woma_00000127;Woma_00000198;Woma_00000279;Woma_00000281;Woma_00000496;Woma_00000551;Woma_00000662;Woma_00000663;Woma_00000777;Woma_00000799;Woma_00000814;Woma_00000848;Woma_00000880;Woma_00000891;Woma_00000910;Woma_00000911;Woma_00001028;Woma_00001049;Woma_00001051;Woma_00001403;Woma_00001408;Woma_00001433;Woma_00001440;Woma_00001467;Woma_00…
GO:0048666	Biological Process	neuron development	259	1128	2.21012e-18	3.03399e-16	Woma_00000051;Woma_00000081;Woma_00000094;Woma_00000095;Woma_00000096;Woma_00000127;Woma_00000198;Woma_00000279;Woma_00000281;Woma_00000317;Woma_00000319;Woma_00000408;Woma_00000446;Woma_00000491;Woma_00000551;Woma_00000662;Woma_00000663;Woma_00000777;Woma_00000814;Woma_00000848;Woma_00000880;Woma_00000891;Woma_00000910;Woma_00000911;Woma_00000997;Woma_00001001;Woma_00001026;Woma_00001028;Woma_00…
GO:0097485	Biological Process	neuron projection guidance	121	398	5.24241e-18	7.08757e-16	Woma_00000081;Woma_00000094;Woma_00000095;Woma_00000096;Woma_00000279;Woma_00000281;Woma_00000408;Woma_00000848;Woma_00000911;Woma_00000997;Woma_00001026;Woma_00001331;Woma_00001335;Woma_00001467;Woma_00001505;Woma_00001578;Woma_00001747;Woma_00001849;Woma_00002267;Woma_00002457;Woma_00002771;Woma_00002918;Woma_00003118;Woma_00003119;Woma_00003204;Woma_00003515;Woma_00003517;Woma_00003951;Woma_00…
GO:0016331	Biological Process	morphogenesis of embryonic epithelium	82	222	5.33941e-18	7.11097e-16	Woma_00000094;Woma_00000095;Woma_00000279;Woma_00000491;Woma_00000662;Woma_00000663;Woma_00000777;Woma_00000880;Woma_00000911;Woma_00001195;Woma_00001578;Woma_00001912;Woma_00001936;Woma_00002068;Woma_00002397;Woma_00002449;Woma_00002618;Woma_00003162;Woma_00003346;Woma_00003439;Woma_00003440;Woma_00003515;Woma_00003517;Woma_00003741;Woma_00004027;Woma_00004049;Woma_00004087;Woma_00004159;Woma_00…
GO:0009890	Biological Process	negative regulation of biosynthetic process	231	976	5.49496e-18	7.21052e-16	Woma_00000084;Woma_00000094;Woma_00000095;Woma_00000196;Woma_00000281;Woma_00000373;Woma_00000382;Woma_00000494;Woma_00000714;Woma_00000777;Woma_00000891;Woma_00000910;Woma_00000911;Woma_00000997;Woma_00001006;Woma_00001021;Woma_00001049;Woma_00001051;Woma_00001331;Woma_00001335;Woma_00001423;Woma_00001429;Woma_00001431;Woma_00001433;Woma_00001467;Woma_00001505;Woma_00001555;Woma_00001713;Woma_00…
GO:0048513	Biological Process	animal organ development	455	2338	6.04293e-18	7.81464e-16	Woma_00000051;Woma_00000081;Woma_00000084;Woma_00000094;Woma_00000095;Woma_00000127;Woma_00000188;Woma_00000198;Woma_00000279;Woma_00000281;Woma_00000446;Woma_00000459;Woma_00000491;Woma_00000551;Woma_00000662;Woma_00000663;Woma_00000714;Woma_00000777;Woma_00000799;Woma_00000814;Woma_00000848;Woma_00000880;Woma_00000891;Woma_00000910;Woma_00000911;Woma_00001001;Woma_00001006;Woma_00001021;Woma_00…
GO:0048812	Biological Process	neuron projection morphogenesis	189	748	8.62456e-18	1.09111e-15	Woma_00000081;Woma_00000094;Woma_00000095;Woma_00000096;Woma_00000127;Woma_00000279;Woma_00000281;Woma_00000408;Woma_00000491;Woma_00000777;Woma_00000814;Woma_00000848;Woma_00000911;Woma_00000997;Woma_00001026;Woma_00001049;Woma_00001051;Woma_00001331;Woma_00001335;Woma_00001440;Woma_00001467;Woma_00001505;Woma_00001550;Woma_00001578;Woma_00001747;Woma_00001800;Woma_00001849;Woma_00001936;Woma_00…
GO:0007409	Biological Process	axonogenesis	153	559	8.68195e-18	1.09111e-15	Woma_00000081;Woma_00000094;Woma_00000095;Woma_00000096;Woma_00000127;Woma_00000279;Woma_00000281;Woma_00000408;Woma_00000848;Woma_00000911;Woma_00000997;Woma_00001026;Woma_00001049;Woma_00001051;Woma_00001331;Woma_00001335;Woma_00001467;Woma_00001505;Woma_00001550;Woma_00001578;Woma_00001747;Woma_00001800;Woma_00001849;Woma_00002068;Woma_00002267;Woma_00002457;Woma_00002713;Woma_00002771;Woma_00…
GO:0019222	Biological Process	regulation of metabolic process	619	3438	9.44104e-18	1.17003e-15	Woma_00000055;Woma_00000081;Woma_00000084;Woma_00000094;Woma_00000095;Woma_00000106;Woma_00000127;Woma_00000188;Woma_00000196;Woma_00000197;Woma_00000279;Woma_00000281;Woma_00000354;Woma_00000373;Woma_00000382;Woma_00000446;Woma_00000494;Woma_00000505;Woma_00000590;Woma_00000662;Woma_00000663;Woma_00000714;Woma_00000777;Woma_00000814;Woma_00000834;Woma_00000848;Woma_00000880;Woma_00000891;Woma_00…
GO:0001654	Biological Process	eye development	162	607	1.15704e-17	1.41429e-15	Woma_00000051;Woma_00000094;Woma_00000095;Woma_00000127;Woma_00000198;Woma_00000281;Woma_00000446;Woma_00000459;Woma_00000662;Woma_00000663;Woma_00000799;Woma_00000880;Woma_00000910;Woma_00000911;Woma_00001026;Woma_00001505;Woma_00001558;Woma_00001578;Woma_00001713;Woma_00001800;Woma_00001936;Woma_00001966;Woma_00001967;Woma_00001980;Woma_00002135;Woma_00002267;Woma_00002618;Woma_00002640;Woma_00…
GO:0061564	Biological Process	axon development	158	587	1.30891e-17	1.57829e-15	Woma_00000081;Woma_00000094;Woma_00000095;Woma_00000096;Woma_00000127;Woma_00000279;Woma_00000281;Woma_00000317;Woma_00000319;Woma_00000408;Woma_00000551;Woma_00000848;Woma_00000911;Woma_00000997;Woma_00001026;Woma_00001049;Woma_00001051;Woma_00001331;Woma_00001335;Woma_00001467;Woma_00001505;Woma_00001550;Woma_00001578;Woma_00001747;Woma_00001800;Woma_00001849;Woma_00002068;Woma_00002267;Woma_00…
GO:0048598	Biological Process	embryonic morphogenesis	163	613	1.32684e-17	1.57858e-15	Woma_00000084;Woma_00000094;Woma_00000095;Woma_00000279;Woma_00000281;Woma_00000491;Woma_00000662;Woma_00000663;Woma_00000777;Woma_00000814;Woma_00000880;Woma_00000911;Woma_00001001;Woma_00001026;Woma_00001195;Woma_00001331;Woma_00001335;Woma_00001467;Woma_00001505;Woma_00001578;Woma_00001791;Woma_00001912;Woma_00001936;Woma_00001966;Woma_00001967;Woma_00002068;Woma_00002135;Woma_00002373;Woma_00…
GO:0050789	Biological Process	regulation of biological process	842	5047	1.37502e-17	1.61438e-15	Woma_00000055;Woma_00000081;Woma_00000084;Woma_00000094;Woma_00000095;Woma_00000106;Woma_00000127;Woma_00000188;Woma_00000196;Woma_00000197;Woma_00000198;Woma_00000279;Woma_00000281;Woma_00000354;Woma_00000373;Woma_00000382;Woma_00000408;Woma_00000446;Woma_00000459;Woma_00000491;Woma_00000494;Woma_00000496;Woma_00000505;Woma_00000551;Woma_00000590;Woma_00000636;Woma_00000662;Woma_00000663;Woma_00…
GO:0048667	Biological Process	cell morphogenesis involved in neuron differentiation	183	721	1.92891e-17	2.23528e-15	Woma_00000081;Woma_00000094;Woma_00000095;Woma_00000096;Woma_00000127;Woma_00000279;Woma_00000281;Woma_00000408;Woma_00000777;Woma_00000848;Woma_00000910;Woma_00000911;Woma_00000997;Woma_00001026;Woma_00001049;Woma_00001051;Woma_00001331;Woma_00001335;Woma_00001440;Woma_00001467;Woma_00001505;Woma_00001550;Woma_00001578;Woma_00001747;Woma_00001800;Woma_00001849;Woma_00002068;Woma_00002267;Woma_00…
GO:0090304	Biological Process	nucleic acid metabolic process	510	2718	3.48797e-17	3.99014e-15	Woma_00000081;Woma_00000084;Woma_00000094;Woma_00000095;Woma_00000106;Woma_00000188;Woma_00000196;Woma_00000197;Woma_00000281;Woma_00000354;Woma_00000373;Woma_00000382;Woma_00000446;Woma_00000459;Woma_00000494;Woma_00000598;Woma_00000662;Woma_00000663;Woma_00000714;Woma_00000777;Woma_00000891;Woma_00000910;Woma_00000911;Woma_00000926;Woma_00000997;Woma_00001006;Woma_00001020;Woma_00001022;Woma_00…
GO:0007444	Biological Process	imaginal disc development	152	562	3.69334e-17	4.1716e-15	Woma_00000084;Woma_00000094;Woma_00000095;Woma_00000188;Woma_00000662;Woma_00000663;Woma_00000891;Woma_00000910;Woma_00000911;Woma_00001026;Woma_00001331;Woma_00001333;Woma_00001467;Woma_00001505;Woma_00001578;Woma_00001912;Woma_00001936;Woma_00002105;Woma_00002267;Woma_00002373;Woma_00002618;Woma_00002640;Woma_00003162;Woma_00003307;Woma_00003308;Woma_00003345;Woma_00003429;Woma_00003439;Woma_00…
GO:0007411	Biological Process	axon guidance	117	388	3.91326e-17	4.36476e-15	Woma_00000081;Woma_00000094;Woma_00000095;Woma_00000096;Woma_00000279;Woma_00000408;Woma_00000848;Woma_00000911;Woma_00000997;Woma_00001026;Woma_00001331;Woma_00001335;Woma_00001467;Woma_00001505;Woma_00001578;Woma_00001747;Woma_00001849;Woma_00002267;Woma_00002457;Woma_00002771;Woma_00002918;Woma_00003118;Woma_00003119;Woma_00003204;Woma_00003515;Woma_00003517;Woma_00003951;Woma_00003962;Woma_00…
GO:0034654	Biological Process	nucleobase-containing compound biosynthetic process	422	2149	4.58165e-17	5.04717e-15	Woma_00000081;Woma_00000084;Woma_00000094;Woma_00000095;Woma_00000106;Woma_00000188;Woma_00000196;Woma_00000197;Woma_00000281;Woma_00000354;Woma_00000446;Woma_00000459;Woma_00000494;Woma_00000598;Woma_00000662;Woma_00000663;Woma_00000714;Woma_00000777;Woma_00000891;Woma_00000910;Woma_00000911;Woma_00000997;Woma_00001006;Woma_00001020;Woma_00001028;Woma_00001049;Woma_00001051;Woma_00001069;Woma_00…
GO:0031175	Biological Process	neuron projection development	219	928	7.26616e-17	7.81674e-15	Woma_00000081;Woma_00000094;Woma_00000095;Woma_00000096;Woma_00000127;Woma_00000198;Woma_00000279;Woma_00000281;Woma_00000317;Woma_00000319;Woma_00000408;Woma_00000491;Woma_00000551;Woma_00000777;Woma_00000814;Woma_00000848;Woma_00000891;Woma_00000911;Woma_00000997;Woma_00001001;Woma_00001026;Woma_00001028;Woma_00001049;Woma_00001051;Woma_00001331;Woma_00001335;Woma_00001440;Woma_00001467;Woma_00…
GO:0010629	Biological Process	negative regulation of gene expression	257	1145	7.27098e-17	7.81674e-15	Woma_00000081;Woma_00000084;Woma_00000094;Woma_00000095;Woma_00000196;Woma_00000281;Woma_00000373;Woma_00000382;Woma_00000494;Woma_00000714;Woma_00000777;Woma_00000891;Woma_00000910;Woma_00000911;Woma_00000997;Woma_00001006;Woma_00001021;Woma_00001331;Woma_00001335;Woma_00001423;Woma_00001429;Woma_00001431;Woma_00001433;Woma_00001467;Woma_00001505;Woma_00001555;Woma_00001713;Woma_00001714;Woma_00…
GO:0003006	Biological Process	developmental process involved in reproduction	261	1170	8.93514e-17	9.49146e-15	Woma_00000072;Woma_00000084;Woma_00000094;Woma_00000095;Woma_00000279;Woma_00000281;Woma_00000662;Woma_00000663;Woma_00000777;Woma_00000891;Woma_00000911;Woma_00001026;Woma_00001049;Woma_00001051;Woma_00001331;Woma_00001429;Woma_00001431;Woma_00001467;Woma_00001505;Woma_00001578;Woma_00001713;Woma_00001714;Woma_00001936;Woma_00002068;Woma_00002086;Woma_00002102;Woma_00002149;Woma_00002227;Woma_00…
GO:0000122	Biological Process	negative regulation of transcription from RNA polymerase II promoter	135	481	9.90684e-17	1.03999e-14	Woma_00000094;Woma_00000095;Woma_00000196;Woma_00000281;Woma_00000714;Woma_00000911;Woma_00001006;Woma_00001331;Woma_00001335;Woma_00001429;Woma_00001431;Woma_00001505;Woma_00001555;Woma_00001713;Woma_00001714;Woma_00001780;Woma_00001936;Woma_00002086;Woma_00002239;Woma_00002457;Woma_00002640;Woma_00002713;Woma_00002733;Woma_00002771;Woma_00003162;Woma_00003203;Woma_00003282;Woma_00003345;Woma_00…
GO:0007155	Biological Process	cell adhesion	150	559	1.32035e-16	1.36994e-14	Woma_00000094;Woma_00000095;Woma_00000127;Woma_00000198;Woma_00000279;Woma_00000317;Woma_00000319;Woma_00000491;Woma_00000637;Woma_00000662;Woma_00000663;Woma_00000814;Woma_00000848;Woma_00000880;Woma_00000911;Woma_00001026;Woma_00001195;Woma_00001467;Woma_00001747;Woma_00001791;Woma_00001800;Woma_00001936;Woma_00002068;Woma_00002105;Woma_00002135;Woma_00002259;Woma_00002267;Woma_00002640;Woma_00…
GO:0006935	Biological Process	chemotaxis	138	499	1.69149e-16	1.73485e-14	Woma_00000081;Woma_00000094;Woma_00000095;Woma_00000096;Woma_00000279;Woma_00000281;Woma_00000317;Woma_00000319;Woma_00000408;Woma_00000848;Woma_00000911;Woma_00000997;Woma_00001021;Woma_00001026;Woma_00001331;Woma_00001335;Woma_00001467;Woma_00001505;Woma_00001578;Woma_00001747;Woma_00001849;Woma_00002267;Woma_00002457;Woma_00002640;Woma_00002771;Woma_00002918;Woma_00003118;Woma_00003119;Woma_00…
GO:0022610	Biological Process	biological adhesion	150	561	1.8628e-16	1.88884e-14	Woma_00000094;Woma_00000095;Woma_00000127;Woma_00000198;Woma_00000279;Woma_00000317;Woma_00000319;Woma_00000491;Woma_00000637;Woma_00000662;Woma_00000663;Woma_00000814;Woma_00000848;Woma_00000880;Woma_00000911;Woma_00001026;Woma_00001195;Woma_00001467;Woma_00001747;Woma_00001791;Woma_00001800;Woma_00001936;Woma_00002068;Woma_00002105;Woma_00002135;Woma_00002259;Woma_00002267;Woma_00002640;Woma_00…
GO:0032501	Biological Process	multicellular organismal process	774	4579	1.88993e-16	1.89481e-14	Woma_00000051;Woma_00000072;Woma_00000075;Woma_00000081;Woma_00000084;Woma_00000094;Woma_00000095;Woma_00000096;Woma_00000106;Woma_00000127;Woma_00000188;Woma_00000198;Woma_00000267;Woma_00000279;Woma_00000281;Woma_00000302;Woma_00000317;Woma_00000319;Woma_00000390;Woma_00000391;Woma_00000394;Woma_00000408;Woma_00000446;Woma_00000459;Woma_00000491;Woma_00000551;Woma_00000636;Woma_00000662;Woma_00…
GO:0034645	Biological Process	cellular macromolecule biosynthetic process	494	2634	2.05446e-16	2.03688e-14	Woma_00000051;Woma_00000081;Woma_00000084;Woma_00000094;Woma_00000095;Woma_00000106;Woma_00000188;Woma_00000196;Woma_00000197;Woma_00000281;Woma_00000302;Woma_00000354;Woma_00000373;Woma_00000382;Woma_00000446;Woma_00000459;Woma_00000494;Woma_00000505;Woma_00000598;Woma_00000662;Woma_00000663;Woma_00000668;Woma_00000714;Woma_00000777;Woma_00000799;Woma_00000834;Woma_00000891;Woma_00000910;Woma_00…
GO:0016070	Biological Process	RNA metabolic process	466	2456	3.28761e-16	3.22367e-14	Woma_00000081;Woma_00000084;Woma_00000094;Woma_00000095;Woma_00000106;Woma_00000188;Woma_00000196;Woma_00000197;Woma_00000281;Woma_00000354;Woma_00000373;Woma_00000382;Woma_00000446;Woma_00000459;Woma_00000494;Woma_00000598;Woma_00000662;Woma_00000663;Woma_00000714;Woma_00000777;Woma_00000891;Woma_00000910;Woma_00000911;Woma_00000926;Woma_00000997;Woma_00001006;Woma_00001020;Woma_00001022;Woma_00…
GO:0007417	Biological Process	central nervous system development	184	747	4.18851e-16	4.0624e-14	Woma_00000081;Woma_00000094;Woma_00000095;Woma_00000127;Woma_00000279;Woma_00000281;Woma_00000408;Woma_00000491;Woma_00000551;Woma_00000662;Woma_00000663;Woma_00000814;Woma_00000848;Woma_00000891;Woma_00000911;Woma_00001026;Woma_00001049;Woma_00001051;Woma_00001331;Woma_00001335;Woma_00001374;Woma_00001429;Woma_00001431;Woma_00001433;Woma_00001467;Woma_00001505;Woma_00001578;Woma_00001713;Woma_00…
GO:0035107	Biological Process	appendage morphogenesis	117	400	4.93508e-16	4.73502e-14	Woma_00000094;Woma_00000095;Woma_00000188;Woma_00000281;Woma_00000662;Woma_00000663;Woma_00000891;Woma_00000910;Woma_00000911;Woma_00001026;Woma_00001331;Woma_00001333;Woma_00001335;Woma_00001467;Woma_00001505;Woma_00001578;Woma_00001936;Woma_00002105;Woma_00002267;Woma_00002373;Woma_00002618;Woma_00003162;Woma_00003307;Woma_00003308;Woma_00003346;Woma_00003429;Woma_00003509;Woma_00003741;Woma_00…
GO:0009059	Biological Process	macromolecule biosynthetic process	499	2684	7.95625e-16	7.55252e-14	Woma_00000051;Woma_00000081;Woma_00000084;Woma_00000094;Woma_00000095;Woma_00000106;Woma_00000188;Woma_00000196;Woma_00000197;Woma_00000281;Woma_00000302;Woma_00000354;Woma_00000373;Woma_00000382;Woma_00000446;Woma_00000459;Woma_00000494;Woma_00000505;Woma_00000598;Woma_00000662;Woma_00000663;Woma_00000668;Woma_00000714;Woma_00000777;Woma_00000799;Woma_00000834;Woma_00000891;Woma_00000910;Woma_00…
GO:0048523	Biological Process	negative regulation of cellular process	471	2501	8.96351e-16	8.41909e-14	Woma_00000081;Woma_00000084;Woma_00000094;Woma_00000095;Woma_00000127;Woma_00000196;Woma_00000198;Woma_00000279;Woma_00000281;Woma_00000373;Woma_00000382;Woma_00000459;Woma_00000494;Woma_00000496;Woma_00000590;Woma_00000662;Woma_00000663;Woma_00000714;Woma_00000777;Woma_00000814;Woma_00000848;Woma_00000880;Woma_00000891;Woma_00000910;Woma_00000911;Woma_00000951;Woma_00000997;Woma_00001006;Woma_00…
GO:0098609	Biological Process	cell-cell adhesion	106	351	1.19236e-15	1.10827e-13	Woma_00000094;Woma_00000095;Woma_00000127;Woma_00000198;Woma_00000279;Woma_00000317;Woma_00000319;Woma_00000637;Woma_00000662;Woma_00000663;Woma_00000814;Woma_00000880;Woma_00000911;Woma_00001026;Woma_00001195;Woma_00001747;Woma_00001791;Woma_00001936;Woma_00002105;Woma_00002267;Woma_00002640;Woma_00002787;Woma_00002789;Woma_00003204;Woma_00003439;Woma_00003440;Woma_00003515;Woma_00003517;Woma_00…
GO:0035114	Biological Process	imaginal disc-derived appendage morphogenesis	104	342	1.34355e-15	1.23593e-13	Woma_00000094;Woma_00000095;Woma_00000188;Woma_00000662;Woma_00000663;Woma_00000891;Woma_00000910;Woma_00000911;Woma_00001026;Woma_00001331;Woma_00001333;Woma_00001467;Woma_00001505;Woma_00001578;Woma_00001936;Woma_00002105;Woma_00002267;Woma_00002373;Woma_00002618;Woma_00003162;Woma_00003307;Woma_00003308;Woma_00003429;Woma_00003509;Woma_00003741;Woma_00003843;Woma_00003905;Woma_00004051;Woma_00…
GO:0009792	Biological Process	embryo development ending in birth or egg hatching	188	778	1.50993e-15	1.37481e-13	Woma_00000094;Woma_00000095;Woma_00000279;Woma_00000491;Woma_00000662;Woma_00000663;Woma_00000777;Woma_00000799;Woma_00000880;Woma_00000911;Woma_00000951;Woma_00001026;Woma_00001049;Woma_00001051;Woma_00001255;Woma_00001331;Woma_00001335;Woma_00001433;Woma_00001495;Woma_00001505;Woma_00001578;Woma_00001911;Woma_00001912;Woma_00001936;Woma_00001966;Woma_00001967;Woma_00002086;Woma_00002135;Woma_00…
GO:2000027	Biological Process	regulation of organ morphogenesis	72	198	1.60167e-15	1.44361e-13	Woma_00000094;Woma_00000095;Woma_00000911;Woma_00001403;Woma_00001505;Woma_00001578;Woma_00001936;Woma_00002068;Woma_00002618;Woma_00002671;Woma_00002771;Woma_00003515;Woma_00003517;Woma_00003741;Woma_00003951;Woma_00004159;Woma_00004162;Woma_00004438;Woma_00004484;Woma_00004599;Woma_00004776;Woma_00005173;Woma_00005237;Woma_00005779;Woma_00005841;Woma_00005980;Woma_00006372;Woma_00006486;Woma_00…
GO:0007507	Biological Process	heart development	117	406	1.65529e-15	1.47702e-13	Woma_00000084;Woma_00000094;Woma_00000095;Woma_00000281;Woma_00000491;Woma_00000662;Woma_00000663;Woma_00000891;Woma_00000911;Woma_00001026;Woma_00001049;Woma_00001051;Woma_00001069;Woma_00001195;Woma_00001255;Woma_00001505;Woma_00001578;Woma_00001747;Woma_00001936;Woma_00002135;Woma_00002457;Woma_00002618;Woma_00002688;Woma_00002771;Woma_00003162;Woma_00003204;Woma_00003307;Woma_00003308;Woma_00…
GO:0044707	Biological Process	single-multicellular organism process	709	4142	1.90098e-15	1.67945e-13	Woma_00000051;Woma_00000072;Woma_00000081;Woma_00000084;Woma_00000094;Woma_00000095;Woma_00000096;Woma_00000106;Woma_00000127;Woma_00000188;Woma_00000198;Woma_00000267;Woma_00000279;Woma_00000281;Woma_00000302;Woma_00000317;Woma_00000319;Woma_00000391;Woma_00000394;Woma_00000408;Woma_00000446;Woma_00000459;Woma_00000491;Woma_00000551;Woma_00000662;Woma_00000663;Woma_00000714;Woma_00000777;Woma_00…
GO:0048736	Biological Process	appendage development	120	422	2.07678e-15	1.81678e-13	Woma_00000094;Woma_00000095;Woma_00000188;Woma_00000281;Woma_00000662;Woma_00000663;Woma_00000891;Woma_00000910;Woma_00000911;Woma_00001026;Woma_00001331;Woma_00001333;Woma_00001335;Woma_00001467;Woma_00001505;Woma_00001578;Woma_00001936;Woma_00002105;Woma_00002267;Woma_00002373;Woma_00002618;Woma_00003162;Woma_00003307;Woma_00003308;Woma_00003346;Woma_00003429;Woma_00003509;Woma_00003741;Woma_00…
GO:0000278	Biological Process	mitotic cell cycle	198	836	2.12863e-15	1.84405e-13	Woma_00000055;Woma_00000072;Woma_00000084;Woma_00000094;Woma_00000095;Woma_00000279;Woma_00000494;Woma_00000662;Woma_00000663;Woma_00000911;Woma_00000997;Woma_00001197;Woma_00001224;Woma_00001403;Woma_00001429;Woma_00001431;Woma_00001505;Woma_00001578;Woma_00001611;Woma_00001613;Woma_00001780;Woma_00001936;Woma_00001980;Woma_00002068;Woma_00002135;Woma_00002287;Woma_00002368;Woma_00002424;Woma_00…
GO:0098742	Biological Process	cell-cell adhesion via plasma-membrane adhesion molecules	44	90	2.24532e-15	1.92644e-13	Woma_00000094;Woma_00000095;Woma_00000127;Woma_00000198;Woma_00000317;Woma_00000319;Woma_00000637;Woma_00000814;Woma_00001026;Woma_00001195;Woma_00002789;Woma_00003915;Woma_00005841;Woma_00006253;Woma_00006303;Woma_00006316;Woma_00007183;Woma_00007184;Woma_00007185;Woma_00007208;Woma_00007212;Woma_00007325;Woma_00007601;Woma_00008717;Woma_00009302;Woma_00009595;Woma_00010770;Woma_00010773;Woma_00…
GO:0048737	Biological Process	imaginal disc-derived appendage development	105	350	2.70754e-15	2.30089e-13	Woma_00000094;Woma_00000095;Woma_00000188;Woma_00000662;Woma_00000663;Woma_00000891;Woma_00000910;Woma_00000911;Woma_00001026;Woma_00001331;Woma_00001333;Woma_00001467;Woma_00001505;Woma_00001578;Woma_00001936;Woma_00002105;Woma_00002267;Woma_00002373;Woma_00002618;Woma_00003162;Woma_00003307;Woma_00003308;Woma_00003429;Woma_00003509;Woma_00003741;Woma_00003843;Woma_00003905;Woma_00004051;Woma_00…
GO:0065007	Biological Process	biological regulation	878	5396	3.3023e-15	2.77985e-13	Woma_00000051;Woma_00000055;Woma_00000081;Woma_00000084;Woma_00000094;Woma_00000095;Woma_00000106;Woma_00000127;Woma_00000188;Woma_00000196;Woma_00000197;Woma_00000198;Woma_00000279;Woma_00000281;Woma_00000354;Woma_00000373;Woma_00000382;Woma_00000408;Woma_00000446;Woma_00000459;Woma_00000491;Woma_00000494;Woma_00000496;Woma_00000505;Woma_00000551;Woma_00000590;Woma_00000636;Woma_00000662;Woma_00…
GO:0048569	Biological Process	post-embryonic organ development	148	568	3.39508e-15	2.83124e-13	Woma_00000094;Woma_00000095;Woma_00000188;Woma_00000662;Woma_00000663;Woma_00000891;Woma_00000910;Woma_00000911;Woma_00001026;Woma_00001331;Woma_00001333;Woma_00001467;Woma_00001505;Woma_00001578;Woma_00001746;Woma_00001791;Woma_00001936;Woma_00002086;Woma_00002105;Woma_00002267;Woma_00002373;Woma_00002618;Woma_00002640;Woma_00002918;Woma_00003162;Woma_00003307;Woma_00003308;Woma_00003345;Woma_00…
GO:0018130	Biological Process	heterocycle biosynthetic process	425	2221	4.25106e-15	3.51224e-13	Woma_00000081;Woma_00000084;Woma_00000094;Woma_00000095;Woma_00000106;Woma_00000188;Woma_00000196;Woma_00000197;Woma_00000281;Woma_00000354;Woma_00000446;Woma_00000459;Woma_00000494;Woma_00000598;Woma_00000662;Woma_00000663;Woma_00000714;Woma_00000777;Woma_00000891;Woma_00000910;Woma_00000911;Woma_00000997;Woma_00001006;Woma_00001020;Woma_00001028;Woma_00001049;Woma_00001051;Woma_00001069;Woma_00…
GO:0019438	Biological Process	aromatic compound biosynthetic process	427	2237	5.47702e-15	4.48362e-13	Woma_00000081;Woma_00000084;Woma_00000094;Woma_00000095;Woma_00000106;Woma_00000188;Woma_00000196;Woma_00000197;Woma_00000281;Woma_00000354;Woma_00000446;Woma_00000459;Woma_00000494;Woma_00000598;Woma_00000662;Woma_00000663;Woma_00000714;Woma_00000777;Woma_00000891;Woma_00000910;Woma_00000911;Woma_00000997;Woma_00001006;Woma_00001020;Woma_00001028;Woma_00001049;Woma_00001051;Woma_00001069;Woma_00…
GO:0051172	Biological Process	negative regulation of nitrogen compound metabolic process	287	1364	6.88451e-15	5.58459e-13	Woma_00000081;Woma_00000084;Woma_00000094;Woma_00000095;Woma_00000127;Woma_00000196;Woma_00000281;Woma_00000373;Woma_00000382;Woma_00000494;Woma_00000590;Woma_00000714;Woma_00000777;Woma_00000891;Woma_00000910;Woma_00000911;Woma_00000997;Woma_00001006;Woma_00001021;Woma_00001049;Woma_00001051;Woma_00001331;Woma_00001335;Woma_00001423;Woma_00001429;Woma_00001431;Woma_00001433;Woma_00001467;Woma_00…
GO:0007166	Biological Process	cell surface receptor signaling pathway	288	1371	7.59627e-15	6.10644e-13	Woma_00000081;Woma_00000094;Woma_00000095;Woma_00000279;Woma_00000281;Woma_00000373;Woma_00000408;Woma_00000662;Woma_00000663;Woma_00000848;Woma_00000891;Woma_00000911;Woma_00001006;Woma_00001255;Woma_00001402;Woma_00001408;Woma_00001440;Woma_00001495;Woma_00001505;Woma_00001550;Woma_00001578;Woma_00001713;Woma_00001714;Woma_00001746;Woma_00001747;Woma_00001936;Woma_00001981;Woma_00002068;Woma_00…
GO:0051276	Biological Process	chromosome organization	194	826	1.0721e-14	8.54135e-13	Woma_00000196;Woma_00000279;Woma_00000281;Woma_00000446;Woma_00000494;Woma_00000997;Woma_00001049;Woma_00001051;Woma_00001069;Woma_00001423;Woma_00001429;Woma_00001431;Woma_00001433;Woma_00001555;Woma_00001675;Woma_00001713;Woma_00001714;Woma_00001780;Woma_00001936;Woma_00001980;Woma_00002086;Woma_00002117;Woma_00002149;Woma_00002239;Woma_00002287;Woma_00002356;Woma_00002640;Woma_00002690;Woma_00…
GO:0044702	Biological Process	single organism reproductive process	307	1491	1.20563e-14	9.52024e-13	Woma_00000072;Woma_00000084;Woma_00000094;Woma_00000095;Woma_00000279;Woma_00000281;Woma_00000662;Woma_00000663;Woma_00000777;Woma_00000891;Woma_00000911;Woma_00001020;Woma_00001026;Woma_00001049;Woma_00001051;Woma_00001331;Woma_00001429;Woma_00001431;Woma_00001467;Woma_00001505;Woma_00001561;Woma_00001578;Woma_00001611;Woma_00001613;Woma_00001713;Woma_00001714;Woma_00001867;Woma_00001936;Woma_00…
GO:0042330	Biological Process	taxis	144	556	1.44655e-14	1.13224e-12	Woma_00000081;Woma_00000094;Woma_00000095;Woma_00000096;Woma_00000279;Woma_00000281;Woma_00000317;Woma_00000319;Woma_00000408;Woma_00000848;Woma_00000911;Woma_00000997;Woma_00001021;Woma_00001026;Woma_00001331;Woma_00001335;Woma_00001467;Woma_00001505;Woma_00001555;Woma_00001578;Woma_00001747;Woma_00001800;Woma_00001849;Woma_00002267;Woma_00002457;Woma_00002640;Woma_00002771;Woma_00002918;Woma_00…
GO:0051239	Biological Process	regulation of multicellular organismal process	350	1760	1.61011e-14	1.24931e-12	Woma_00000081;Woma_00000084;Woma_00000094;Woma_00000095;Woma_00000127;Woma_00000198;Woma_00000279;Woma_00000281;Woma_00000551;Woma_00000662;Woma_00000663;Woma_00000777;Woma_00000799;Woma_00000814;Woma_00000848;Woma_00000880;Woma_00000891;Woma_00000910;Woma_00000911;Woma_00001028;Woma_00001049;Woma_00001051;Woma_00001255;Woma_00001403;Woma_00001408;Woma_00001433;Woma_00001440;Woma_00001467;Woma_00…
GO:0007560	Biological Process	imaginal disc morphogenesis	113	399	2.00859e-14	1.53797e-12	Woma_00000094;Woma_00000095;Woma_00000188;Woma_00000662;Woma_00000663;Woma_00000891;Woma_00000910;Woma_00000911;Woma_00001026;Woma_00001331;Woma_00001333;Woma_00001467;Woma_00001505;Woma_00001578;Woma_00001936;Woma_00002105;Woma_00002267;Woma_00002373;Woma_00002618;Woma_00003162;Woma_00003307;Woma_00003308;Woma_00003429;Woma_00003509;Woma_00003741;Woma_00003843;Woma_00003905;Woma_00004027;Woma_00…
GO:0048563	Biological Process	post-embryonic organ morphogenesis	114	404	2.01661e-14	1.53797e-12	Woma_00000094;Woma_00000095;Woma_00000188;Woma_00000662;Woma_00000663;Woma_00000891;Woma_00000910;Woma_00000911;Woma_00001026;Woma_00001331;Woma_00001333;Woma_00001467;Woma_00001505;Woma_00001578;Woma_00001936;Woma_00002105;Woma_00002267;Woma_00002373;Woma_00002618;Woma_00003162;Woma_00003307;Woma_00003308;Woma_00003429;Woma_00003509;Woma_00003741;Woma_00003843;Woma_00003905;Woma_00004027;Woma_00…
GO:0007156	Biological Process	homophilic cell adhesion via plasma membrane adhesion molecules	34	61	2.32706e-14	1.75969e-12	Woma_00000127;Woma_00000198;Woma_00000317;Woma_00000319;Woma_00000637;Woma_00001026;Woma_00001195;Woma_00002789;Woma_00003915;Woma_00005841;Woma_00006253;Woma_00006303;Woma_00006316;Woma_00007183;Woma_00007184;Woma_00007185;Woma_00007325;Woma_00007601;Woma_00008717;Woma_00009302;Woma_00010770;Woma_00010773;Woma_00011476;Woma_00012825;Woma_00012827;Woma_00012828;Woma_00012893;Woma_00012986;Woma_00…
GO:0051093	Biological Process	negative regulation of developmental process	154	613	2.62742e-14	1.97013e-12	Woma_00000081;Woma_00000094;Woma_00000095;Woma_00000198;Woma_00000279;Woma_00000281;Woma_00000662;Woma_00000663;Woma_00000814;Woma_00000848;Woma_00000891;Woma_00000911;Woma_00001433;Woma_00001505;Woma_00001747;Woma_00001936;Woma_00002086;Woma_00002105;Woma_00002259;Woma_00002457;Woma_00002640;Woma_00002771;Woma_00002918;Woma_00002920;Woma_00003162;Woma_00003204;Woma_00003395;Woma_00003439;Woma_00…
GO:0010628	Biological Process	positive regulation of gene expression	247	1140	3.08591e-14	2.29463e-12	Woma_00000094;Woma_00000095;Woma_00000281;Woma_00000373;Woma_00000382;Woma_00000446;Woma_00000494;Woma_00000662;Woma_00000663;Woma_00000714;Woma_00000777;Woma_00000880;Woma_00000891;Woma_00000911;Woma_00001006;Woma_00001020;Woma_00001028;Woma_00001255;Woma_00001331;Woma_00001335;Woma_00001433;Woma_00001505;Woma_00001555;Woma_00001578;Woma_00001713;Woma_00001714;Woma_00001747;Woma_00001780;Woma_00…
GO:0048870	Biological Process	cell motility	198	859	4.03115e-14	2.97272e-12	Woma_00000094;Woma_00000095;Woma_00000096;Woma_00000127;Woma_00000279;Woma_00000590;Woma_00000662;Woma_00000663;Woma_00000777;Woma_00000814;Woma_00000848;Woma_00000880;Woma_00000910;Woma_00000911;Woma_00001026;Woma_00001467;Woma_00001505;Woma_00001578;Woma_00001747;Woma_00001936;Woma_00002068;Woma_00002135;Woma_00002259;Woma_00002373;Woma_00002397;Woma_00002457;Woma_00002640;Woma_00002713;Woma_00…
GO:0051674	Biological Process	localization of cell	199	865	4.20176e-14	3.07314e-12	Woma_00000094;Woma_00000095;Woma_00000096;Woma_00000127;Woma_00000279;Woma_00000590;Woma_00000662;Woma_00000663;Woma_00000777;Woma_00000814;Woma_00000848;Woma_00000880;Woma_00000910;Woma_00000911;Woma_00001026;Woma_00001467;Woma_00001505;Woma_00001578;Woma_00001747;Woma_00001936;Woma_00002068;Woma_00002135;Woma_00002259;Woma_00002373;Woma_00002397;Woma_00002457;Woma_00002640;Woma_00002713;Woma_00…
GO:0060284	Biological Process	regulation of cell development	187	798	4.53699e-14	3.29134e-12	Woma_00000081;Woma_00000094;Woma_00000095;Woma_00000198;Woma_00000281;Woma_00000551;Woma_00000662;Woma_00000663;Woma_00000777;Woma_00000799;Woma_00000814;Woma_00000848;Woma_00000880;Woma_00000891;Woma_00000910;Woma_00000911;Woma_00001028;Woma_00001049;Woma_00001051;Woma_00001433;Woma_00001467;Woma_00001505;Woma_00001578;Woma_00001747;Woma_00001791;Woma_00001800;Woma_00001936;Woma_00002105;Woma_00…
GO:0051128	Biological Process	regulation of cellular component organization	338	1698	5.0691e-14	3.64771e-12	Woma_00000081;Woma_00000084;Woma_00000094;Woma_00000095;Woma_00000127;Woma_00000198;Woma_00000279;Woma_00000281;Woma_00000496;Woma_00000551;Woma_00000777;Woma_00000814;Woma_00000848;Woma_00000880;Woma_00000891;Woma_00000911;Woma_00001021;Woma_00001028;Woma_00001049;Woma_00001051;Woma_00001408;Woma_00001429;Woma_00001431;Woma_00001433;Woma_00001440;Woma_00001467;Woma_00001505;Woma_00001555;Woma_00…
GO:0040011	Biological Process	locomotion	272	1294	5.27968e-14	3.76885e-12	Woma_00000081;Woma_00000094;Woma_00000095;Woma_00000096;Woma_00000127;Woma_00000279;Woma_00000281;Woma_00000317;Woma_00000319;Woma_00000408;Woma_00000590;Woma_00000662;Woma_00000663;Woma_00000777;Woma_00000814;Woma_00000848;Woma_00000880;Woma_00000910;Woma_00000911;Woma_00000997;Woma_00001021;Woma_00001026;Woma_00001331;Woma_00001335;Woma_00001467;Woma_00001505;Woma_00001555;Woma_00001578;Woma_00…
GO:0045595	Biological Process	regulation of cell differentiation	240	1106	6.70665e-14	4.74948e-12	Woma_00000081;Woma_00000094;Woma_00000095;Woma_00000198;Woma_00000281;Woma_00000496;Woma_00000551;Woma_00000662;Woma_00000663;Woma_00000777;Woma_00000799;Woma_00000814;Woma_00000848;Woma_00000880;Woma_00000891;Woma_00000910;Woma_00000911;Woma_00001028;Woma_00001049;Woma_00001051;Woma_00001433;Woma_00001467;Woma_00001505;Woma_00001578;Woma_00001747;Woma_00001791;Woma_00001800;Woma_00001936;Woma_00…
GO:0007049	Biological Process	cell cycle	272	1299	8.68363e-14	6.10111e-12	Woma_00000055;Woma_00000072;Woma_00000084;Woma_00000094;Woma_00000095;Woma_00000279;Woma_00000459;Woma_00000494;Woma_00000662;Woma_00000663;Woma_00000911;Woma_00000997;Woma_00001020;Woma_00001197;Woma_00001224;Woma_00001403;Woma_00001429;Woma_00001431;Woma_00001505;Woma_00001555;Woma_00001561;Woma_00001578;Woma_00001611;Woma_00001613;Woma_00001780;Woma_00001837;Woma_00001936;Woma_00001980;Woma_00…
GO:0022414	Biological Process	reproductive process	344	1742	8.93001e-14	6.2252e-12	Woma_00000072;Woma_00000081;Woma_00000084;Woma_00000094;Woma_00000095;Woma_00000279;Woma_00000281;Woma_00000662;Woma_00000663;Woma_00000777;Woma_00000891;Woma_00000911;Woma_00001020;Woma_00001026;Woma_00001049;Woma_00001051;Woma_00001272;Woma_00001331;Woma_00001429;Woma_00001431;Woma_00001467;Woma_00001495;Woma_00001505;Woma_00001555;Woma_00001561;Woma_00001578;Woma_00001611;Woma_00001613;Woma_00…
GO:0035220	Biological Process	wing disc development	108	382	9.0189e-14	6.23842e-12	Woma_00000094;Woma_00000095;Woma_00000662;Woma_00000663;Woma_00000891;Woma_00000910;Woma_00000911;Woma_00001026;Woma_00001331;Woma_00001333;Woma_00001467;Woma_00001505;Woma_00001578;Woma_00001936;Woma_00002105;Woma_00002373;Woma_00002618;Woma_00003162;Woma_00003307;Woma_00003308;Woma_00003345;Woma_00003429;Woma_00003439;Woma_00003440;Woma_00003509;Woma_00003727;Woma_00003741;Woma_00003843;Woma_00…
GO:0042127	Biological Process	regulation of cell proliferation	187	804	9.72065e-14	6.6721e-12	Woma_00000094;Woma_00000095;Woma_00000279;Woma_00000281;Woma_00000505;Woma_00000662;Woma_00000663;Woma_00000848;Woma_00000891;Woma_00000911;Woma_00000951;Woma_00001255;Woma_00001403;Woma_00001433;Woma_00001505;Woma_00001578;Woma_00001800;Woma_00001867;Woma_00001936;Woma_00001966;Woma_00001967;Woma_00002239;Woma_00002457;Woma_00002618;Woma_00002640;Woma_00002713;Woma_00002771;Woma_00002806;Woma_00…
GO:0048522	Biological Process	positive regulation of cellular process	488	2676	1.09364e-13	7.44929e-12	Woma_00000055;Woma_00000081;Woma_00000084;Woma_00000094;Woma_00000095;Woma_00000127;Woma_00000196;Woma_00000279;Woma_00000281;Woma_00000373;Woma_00000382;Woma_00000446;Woma_00000491;Woma_00000494;Woma_00000505;Woma_00000551;Woma_00000662;Woma_00000663;Woma_00000714;Woma_00000777;Woma_00000799;Woma_00000814;Woma_00000848;Woma_00000880;Woma_00000891;Woma_00000911;Woma_00000951;Woma_00001006;Woma_00…
GO:0008283	Biological Process	cell proliferation	236	1088	1.21379e-13	8.20505e-12	Woma_00000094;Woma_00000095;Woma_00000279;Woma_00000281;Woma_00000505;Woma_00000662;Woma_00000663;Woma_00000848;Woma_00000891;Woma_00000911;Woma_00000951;Woma_00001255;Woma_00001403;Woma_00001433;Woma_00001505;Woma_00001578;Woma_00001746;Woma_00001800;Woma_00001867;Woma_00001936;Woma_00001966;Woma_00001967;Woma_00002068;Woma_00002135;Woma_00002149;Woma_00002239;Woma_00002424;Woma_00002449;Woma_00…
GO:0003007	Biological Process	heart morphogenesis	63	174	1.24067e-13	8.26708e-12	Woma_00000084;Woma_00000094;Woma_00000491;Woma_00000662;Woma_00000663;Woma_00000911;Woma_00001026;Woma_00001069;Woma_00001195;Woma_00001505;Woma_00001578;Woma_00001747;Woma_00001936;Woma_00002135;Woma_00002618;Woma_00002771;Woma_00003162;Woma_00003509;Woma_00003889;Woma_00003912;Woma_00003951;Woma_00004049;Woma_00004159;Woma_00004599;Woma_00004999;Woma_00005003;Woma_00005530;Woma_00005696;Woma_00…
GO:1901362	Biological Process	organic cyclic compound biosynthetic process	436	2335	1.2415e-13	8.26708e-12	Woma_00000081;Woma_00000084;Woma_00000094;Woma_00000095;Woma_00000106;Woma_00000188;Woma_00000196;Woma_00000197;Woma_00000281;Woma_00000354;Woma_00000446;Woma_00000459;Woma_00000494;Woma_00000505;Woma_00000598;Woma_00000662;Woma_00000663;Woma_00000714;Woma_00000777;Woma_00000891;Woma_00000910;Woma_00000911;Woma_00000997;Woma_00001006;Woma_00001020;Woma_00001028;Woma_00001049;Woma_00001051;Woma_00…
GO:0044260	Biological Process	cellular macromolecule metabolic process	723	4306	1.36047e-13	8.99221e-12	Woma_00000051;Woma_00000055;Woma_00000081;Woma_00000084;Woma_00000094;Woma_00000095;Woma_00000106;Woma_00000127;Woma_00000188;Woma_00000196;Woma_00000197;Woma_00000279;Woma_00000281;Woma_00000302;Woma_00000354;Woma_00000373;Woma_00000382;Woma_00000446;Woma_00000459;Woma_00000494;Woma_00000505;Woma_00000590;Woma_00000598;Woma_00000662;Woma_00000663;Woma_00000668;Woma_00000714;Woma_00000777;Woma_00…
GO:0035120	Biological Process	post-embryonic appendage morphogenesis	98	335	1.39479e-13	9.15123e-12	Woma_00000094;Woma_00000095;Woma_00000188;Woma_00000662;Woma_00000663;Woma_00000891;Woma_00000910;Woma_00000911;Woma_00001026;Woma_00001331;Woma_00001333;Woma_00001467;Woma_00001505;Woma_00001578;Woma_00001936;Woma_00002105;Woma_00002267;Woma_00002373;Woma_00002618;Woma_00003162;Woma_00003307;Woma_00003308;Woma_00003429;Woma_00003509;Woma_00003741;Woma_00003843;Woma_00003905;Woma_00003962;Woma_00…
GO:0048863	Biological Process	stem cell differentiation	83	264	1.53391e-13	9.99059e-12	Woma_00000084;Woma_00000094;Woma_00000095;Woma_00000281;Woma_00000662;Woma_00000663;Woma_00000880;Woma_00000911;Woma_00001331;Woma_00001333;Woma_00001433;Woma_00001467;Woma_00001495;Woma_00001505;Woma_00001800;Woma_00001936;Woma_00002227;Woma_00002457;Woma_00002458;Woma_00002618;Woma_00002771;Woma_00002945;Woma_00003204;Woma_00003355;Woma_00003367;Woma_00003369;Woma_00003515;Woma_00003517;Woma_00…
GO:0048519	Biological Process	negative regulation of biological process	501	2770	1.84468e-13	1.19276e-11	Woma_00000081;Woma_00000084;Woma_00000094;Woma_00000095;Woma_00000127;Woma_00000196;Woma_00000198;Woma_00000279;Woma_00000281;Woma_00000373;Woma_00000382;Woma_00000459;Woma_00000494;Woma_00000496;Woma_00000590;Woma_00000662;Woma_00000663;Woma_00000714;Woma_00000777;Woma_00000814;Woma_00000848;Woma_00000880;Woma_00000891;Woma_00000910;Woma_00000911;Woma_00000951;Woma_00000997;Woma_00001006;Woma_00…
GO:0022603	Biological Process	regulation of anatomical structure morphogenesis	171	720	1.93427e-13	1.24169e-11	Woma_00000081;Woma_00000084;Woma_00000094;Woma_00000095;Woma_00000281;Woma_00000777;Woma_00000814;Woma_00000848;Woma_00000880;Woma_00000911;Woma_00001403;Woma_00001467;Woma_00001505;Woma_00001578;Woma_00001747;Woma_00001800;Woma_00001936;Woma_00002068;Woma_00002135;Woma_00002259;Woma_00002267;Woma_00002397;Woma_00002457;Woma_00002618;Woma_00002640;Woma_00002671;Woma_00002688;Woma_00002713;Woma_00…
GO:0010605	Biological Process	negative regulation of macromolecule metabolic process	321	1608	2.04575e-13	1.30387e-11	Woma_00000081;Woma_00000084;Woma_00000094;Woma_00000095;Woma_00000127;Woma_00000196;Woma_00000281;Woma_00000373;Woma_00000382;Woma_00000494;Woma_00000590;Woma_00000714;Woma_00000777;Woma_00000891;Woma_00000910;Woma_00000911;Woma_00000997;Woma_00001006;Woma_00001021;Woma_00001049;Woma_00001051;Woma_00001331;Woma_00001335;Woma_00001423;Woma_00001429;Woma_00001431;Woma_00001433;Woma_00001467;Woma_00…
GO:0060541	Biological Process	respiratory system development	103	362	2.26706e-13	1.43468e-11	Woma_00000094;Woma_00000095;Woma_00000279;Woma_00000491;Woma_00000799;Woma_00000911;Woma_00001026;Woma_00001070;Woma_00001195;Woma_00001331;Woma_00001467;Woma_00001505;Woma_00001578;Woma_00001713;Woma_00001714;Woma_00001936;Woma_00002068;Woma_00002446;Woma_00002457;Woma_00002640;Woma_00002738;Woma_00002771;Woma_00002789;Woma_00003042;Woma_00003106;Woma_00003118;Woma_00003119;Woma_00003162;Woma_00…
GO:0000003	Biological Process	reproduction	354	1817	2.48746e-13	1.56307e-11	Woma_00000072;Woma_00000081;Woma_00000084;Woma_00000094;Woma_00000095;Woma_00000279;Woma_00000281;Woma_00000662;Woma_00000663;Woma_00000777;Woma_00000891;Woma_00000911;Woma_00001020;Woma_00001026;Woma_00001049;Woma_00001051;Woma_00001272;Woma_00001331;Woma_00001429;Woma_00001431;Woma_00001467;Woma_00001495;Woma_00001505;Woma_00001555;Woma_00001561;Woma_00001578;Woma_00001611;Woma_00001613;Woma_00…
GO:0090596	Biological Process	sensory organ morphogenesis	123	464	2.54878e-13	1.5904e-11	Woma_00000051;Woma_00000094;Woma_00000095;Woma_00000127;Woma_00000198;Woma_00000281;Woma_00000446;Woma_00000662;Woma_00000663;Woma_00000799;Woma_00000880;Woma_00000911;Woma_00001001;Woma_00001026;Woma_00001578;Woma_00001713;Woma_00001936;Woma_00001966;Woma_00001967;Woma_00002457;Woma_00002618;Woma_00002671;Woma_00002771;Woma_00003162;Woma_00003203;Woma_00003429;Woma_00003439;Woma_00003440;Woma_00…
GO:0001763	Biological Process	morphogenesis of a branching structure	59	160	3.03143e-13	1.87843e-11	Woma_00000094;Woma_00000127;Woma_00000911;Woma_00001026;Woma_00001467;Woma_00001936;Woma_00002068;Woma_00002688;Woma_00002771;Woma_00003118;Woma_00003119;Woma_00003429;Woma_00003439;Woma_00003440;Woma_00003515;Woma_00003517;Woma_00003741;Woma_00004015;Woma_00004027;Woma_00004159;Woma_00004162;Woma_00004599;Woma_00004776;Woma_00004999;Woma_00005003;Woma_00005053;Woma_00005779;Woma_00005841;Woma_00…
GO:0010467	Biological Process	gene expression	522	2920	3.45243e-13	2.12455e-11	Woma_00000081;Woma_00000084;Woma_00000094;Woma_00000095;Woma_00000106;Woma_00000188;Woma_00000196;Woma_00000197;Woma_00000281;Woma_00000354;Woma_00000373;Woma_00000382;Woma_00000446;Woma_00000459;Woma_00000494;Woma_00000598;Woma_00000662;Woma_00000663;Woma_00000714;Woma_00000777;Woma_00000834;Woma_00000880;Woma_00000891;Woma_00000910;Woma_00000911;Woma_00000951;Woma_00000997;Woma_00001006;Woma_00…
GO:0045935	Biological Process	positive regulation of nucleobase-containing compound metabolic process	237	1104	3.53363e-13	2.15963e-11	Woma_00000081;Woma_00000094;Woma_00000095;Woma_00000281;Woma_00000382;Woma_00000446;Woma_00000494;Woma_00000662;Woma_00000663;Woma_00000714;Woma_00000777;Woma_00000891;Woma_00000911;Woma_00001006;Woma_00001020;Woma_00001028;Woma_00001224;Woma_00001255;Woma_00001331;Woma_00001335;Woma_00001505;Woma_00001555;Woma_00001558;Woma_00001578;Woma_00001713;Woma_00001714;Woma_00001780;Woma_00001936;Woma_00…
GO:0045596	Biological Process	negative regulation of cell differentiation	116	433	6.00963e-13	3.64789e-11	Woma_00000081;Woma_00000094;Woma_00000095;Woma_00000198;Woma_00000281;Woma_00000662;Woma_00000663;Woma_00000814;Woma_00000848;Woma_00000891;Woma_00000911;Woma_00001433;Woma_00001505;Woma_00001747;Woma_00001936;Woma_00002105;Woma_00002259;Woma_00002457;Woma_00002640;Woma_00002771;Woma_00002918;Woma_00002920;Woma_00003162;Woma_00003439;Woma_00003440;Woma_00003515;Woma_00003517;Woma_00003741;Woma_00…
GO:0009886	Biological Process	post-embryonic morphogenesis	126	485	6.12974e-13	3.69566e-11	Woma_00000094;Woma_00000095;Woma_00000188;Woma_00000302;Woma_00000446;Woma_00000662;Woma_00000663;Woma_00000891;Woma_00000910;Woma_00000911;Woma_00001026;Woma_00001049;Woma_00001051;Woma_00001331;Woma_00001333;Woma_00001467;Woma_00001505;Woma_00001578;Woma_00001936;Woma_00002105;Woma_00002267;Woma_00002373;Woma_00002618;Woma_00003162;Woma_00003307;Woma_00003308;Woma_00003429;Woma_00003509;Woma_00…
GO:0008038	Biological Process	neuron recognition	57	154	6.43048e-13	3.85095e-11	Woma_00000081;Woma_00000127;Woma_00000317;Woma_00000319;Woma_00000491;Woma_00000848;Woma_00001578;Woma_00001747;Woma_00003515;Woma_00003517;Woma_00004005;Woma_00004162;Woma_00004484;Woma_00004553;Woma_00004565;Woma_00004567;Woma_00004599;Woma_00004999;Woma_00005068;Woma_00005662;Woma_00006077;Woma_00006253;Woma_00007183;Woma_00007184;Woma_00007185;Woma_00007601;Woma_00008695;Woma_00008717;Woma_00…
GO:0051254	Biological Process	positive regulation of RNA metabolic process	217	993	7.04475e-13	4.19069e-11	Woma_00000081;Woma_00000094;Woma_00000095;Woma_00000281;Woma_00000382;Woma_00000446;Woma_00000494;Woma_00000662;Woma_00000663;Woma_00000714;Woma_00000777;Woma_00000891;Woma_00000911;Woma_00001006;Woma_00001020;Woma_00001028;Woma_00001331;Woma_00001335;Woma_00001505;Woma_00001555;Woma_00001558;Woma_00001578;Woma_00001780;Woma_00001936;Woma_00002086;Woma_00002105;Woma_00002239;Woma_00002281;Woma_00…
GO:0021953	Biological Process	central nervous system neuron differentiation	50	126	7.96752e-13	4.70822e-11	Woma_00000081;Woma_00000094;Woma_00000911;Woma_00001049;Woma_00001051;Woma_00001331;Woma_00001578;Woma_00001747;Woma_00001791;Woma_00001936;Woma_00002457;Woma_00002771;Woma_00002938;Woma_00003035;Woma_00003843;Woma_00004159;Woma_00004162;Woma_00004447;Woma_00004449;Woma_00004484;Woma_00004999;Woma_00005003;Woma_00005530;Woma_00005696;Woma_00005697;Woma_00005779;Woma_00006751;Woma_00007378;Woma_00…
GO:0051241	Biological Process	negative regulation of multicellular organismal process	159	665	8.68477e-13	5.0983e-11	Woma_00000081;Woma_00000094;Woma_00000095;Woma_00000198;Woma_00000279;Woma_00000281;Woma_00000662;Woma_00000663;Woma_00000814;Woma_00000848;Woma_00000911;Woma_00001255;Woma_00001433;Woma_00001505;Woma_00001747;Woma_00001843;Woma_00001936;Woma_00002086;Woma_00002105;Woma_00002259;Woma_00002457;Woma_00002640;Woma_00002771;Woma_00002910;Woma_00003162;Woma_00003203;Woma_00003204;Woma_00003395;Woma_00…
GO:0010604	Biological Process	positive regulation of macromolecule metabolic process	332	1694	9.05659e-13	5.28183e-11	Woma_00000055;Woma_00000081;Woma_00000094;Woma_00000095;Woma_00000279;Woma_00000281;Woma_00000373;Woma_00000382;Woma_00000446;Woma_00000494;Woma_00000662;Woma_00000663;Woma_00000714;Woma_00000777;Woma_00000848;Woma_00000880;Woma_00000891;Woma_00000911;Woma_00001006;Woma_00001020;Woma_00001021;Woma_00001028;Woma_00001049;Woma_00001051;Woma_00001197;Woma_00001224;Woma_00001255;Woma_00001331;Woma_00…
GO:0048592	Biological Process	eye morphogenesis	111	410	9.39836e-13	5.44555e-11	Woma_00000051;Woma_00000094;Woma_00000095;Woma_00000127;Woma_00000198;Woma_00000446;Woma_00000662;Woma_00000663;Woma_00000799;Woma_00000880;Woma_00000911;Woma_00001026;Woma_00001578;Woma_00001713;Woma_00001936;Woma_00001966;Woma_00001967;Woma_00002618;Woma_00002671;Woma_00002771;Woma_00003162;Woma_00003203;Woma_00003429;Woma_00003439;Woma_00003440;Woma_00003741;Woma_00003951;Woma_00004049;Woma_00…
GO:0048609	Biological Process	multicellular organismal reproductive process	285	1408	1.47467e-12	8.48936e-11	Woma_00000072;Woma_00000081;Woma_00000084;Woma_00000094;Woma_00000095;Woma_00000279;Woma_00000281;Woma_00000662;Woma_00000663;Woma_00000777;Woma_00000891;Woma_00000911;Woma_00001020;Woma_00001026;Woma_00001049;Woma_00001051;Woma_00001272;Woma_00001429;Woma_00001431;Woma_00001467;Woma_00001495;Woma_00001505;Woma_00001555;Woma_00001561;Woma_00001578;Woma_00001611;Woma_00001613;Woma_00001713;Woma_00…
GO:0007281	Biological Process	germ cell development	194	868	1.76139e-12	1.00749e-10	Woma_00000072;Woma_00000084;Woma_00000094;Woma_00000095;Woma_00000279;Woma_00000281;Woma_00000777;Woma_00000891;Woma_00000911;Woma_00001026;Woma_00001049;Woma_00001051;Woma_00001467;Woma_00001578;Woma_00001713;Woma_00001936;Woma_00002068;Woma_00002086;Woma_00002102;Woma_00002149;Woma_00002227;Woma_00002267;Woma_00002377;Woma_00002449;Woma_00002543;Woma_00002640;Woma_00002713;Woma_00002832;Woma_00…
GO:0048589	Biological Process	developmental growth	176	766	1.88569e-12	1.07172e-10	Woma_00000081;Woma_00000084;Woma_00000094;Woma_00000095;Woma_00000127;Woma_00000279;Woma_00000281;Woma_00000662;Woma_00000663;Woma_00000880;Woma_00000911;Woma_00001026;Woma_00001331;Woma_00001335;Woma_00001408;Woma_00001440;Woma_00001467;Woma_00001505;Woma_00001558;Woma_00001578;Woma_00001936;Woma_00002397;Woma_00002457;Woma_00002458;Woma_00002713;Woma_00002771;Woma_00002884;Woma_00002938;Woma_00…
GO:0048707	Biological Process	instar larval or pupal morphogenesis	119	456	2.06628e-12	1.16084e-10	Woma_00000094;Woma_00000095;Woma_00000188;Woma_00000302;Woma_00000446;Woma_00000662;Woma_00000663;Woma_00000891;Woma_00000910;Woma_00000911;Woma_00001026;Woma_00001049;Woma_00001051;Woma_00001331;Woma_00001333;Woma_00001467;Woma_00001505;Woma_00001578;Woma_00001936;Woma_00002105;Woma_00002267;Woma_00002373;Woma_00002618;Woma_00003162;Woma_00003307;Woma_00003308;Woma_00003429;Woma_00003509;Woma_00…
GO:0032504	Biological Process	multicellular organism reproduction	293	1461	2.06852e-12	1.16084e-10	Woma_00000072;Woma_00000081;Woma_00000084;Woma_00000094;Woma_00000095;Woma_00000279;Woma_00000281;Woma_00000662;Woma_00000663;Woma_00000777;Woma_00000891;Woma_00000911;Woma_00001020;Woma_00001026;Woma_00001049;Woma_00001051;Woma_00001272;Woma_00001429;Woma_00001431;Woma_00001467;Woma_00001495;Woma_00001505;Woma_00001555;Woma_00001561;Woma_00001578;Woma_00001611;Woma_00001613;Woma_00001713;Woma_00…
GO:0048749	Biological Process	compound eye development	104	379	2.09807e-12	1.17007e-10	Woma_00000051;Woma_00000094;Woma_00000095;Woma_00000127;Woma_00000198;Woma_00000662;Woma_00000663;Woma_00000910;Woma_00000911;Woma_00001026;Woma_00001558;Woma_00001578;Woma_00001713;Woma_00001936;Woma_00001980;Woma_00002267;Woma_00002618;Woma_00002671;Woma_00002771;Woma_00003162;Woma_00003395;Woma_00003439;Woma_00003440;Woma_00003515;Woma_00003517;Woma_00003741;Woma_00003895;Woma_00003905;Woma_00…
GO:0007276	Biological Process	gamete generation	246	1178	2.74117e-12	1.51922e-10	Woma_00000072;Woma_00000084;Woma_00000094;Woma_00000095;Woma_00000279;Woma_00000281;Woma_00000662;Woma_00000663;Woma_00000777;Woma_00000891;Woma_00000911;Woma_00001020;Woma_00001026;Woma_00001049;Woma_00001051;Woma_00001429;Woma_00001431;Woma_00001467;Woma_00001505;Woma_00001561;Woma_00001578;Woma_00001611;Woma_00001613;Woma_00001713;Woma_00001867;Woma_00001936;Woma_00002068;Woma_00002086;Woma_00…
GO:0051960	Biological Process	regulation of nervous system development	174	758	2.81196e-12	1.54883e-10	Woma_00000081;Woma_00000094;Woma_00000095;Woma_00000198;Woma_00000279;Woma_00000281;Woma_00000551;Woma_00000662;Woma_00000663;Woma_00000799;Woma_00000814;Woma_00000848;Woma_00000891;Woma_00000910;Woma_00000911;Woma_00001028;Woma_00001408;Woma_00001433;Woma_00001440;Woma_00001467;Woma_00001558;Woma_00001578;Woma_00001747;Woma_00001791;Woma_00001800;Woma_00001936;Woma_00002105;Woma_00002267;Woma_00…
GO:0007424	Biological Process	open tracheal system development	76	244	2.87124e-12	1.57178e-10	Woma_00000094;Woma_00000095;Woma_00000279;Woma_00000491;Woma_00000911;Woma_00001026;Woma_00001070;Woma_00001195;Woma_00001331;Woma_00001578;Woma_00001936;Woma_00002068;Woma_00002446;Woma_00002738;Woma_00002789;Woma_00003042;Woma_00003106;Woma_00003204;Woma_00003429;Woma_00003439;Woma_00003440;Woma_00003741;Woma_00004015;Woma_00004159;Woma_00004776;Woma_00005173;Woma_00005574;Woma_00005645;Woma_00…
GO:0022412	Biological Process	cellular process involved in reproduction in multicellular organism	218	1016	4.31235e-12	2.34629e-10	Woma_00000072;Woma_00000084;Woma_00000094;Woma_00000095;Woma_00000279;Woma_00000281;Woma_00000777;Woma_00000891;Woma_00000911;Woma_00001020;Woma_00001026;Woma_00001049;Woma_00001051;Woma_00001429;Woma_00001431;Woma_00001467;Woma_00001505;Woma_00001561;Woma_00001578;Woma_00001611;Woma_00001613;Woma_00001713;Woma_00001936;Woma_00002068;Woma_00002086;Woma_00002102;Woma_00002149;Woma_00002227;Woma_00…
GO:0006325	Biological Process	chromatin organization	127	503	4.3746e-12	2.36573e-10	Woma_00000196;Woma_00000281;Woma_00000446;Woma_00000494;Woma_00000997;Woma_00001049;Woma_00001051;Woma_00001069;Woma_00001423;Woma_00001433;Woma_00001555;Woma_00001675;Woma_00001780;Woma_00001936;Woma_00002086;Woma_00002117;Woma_00002149;Woma_00002239;Woma_00002356;Woma_00002640;Woma_00002690;Woma_00002787;Woma_00003035;Woma_00003402;Woma_00003509;Woma_00003713;Woma_00003722;Woma_00003745;Woma_00…
GO:0016043	Biological Process	cellular component organization	652	3856	4.40944e-12	2.37021e-10	Woma_00000051;Woma_00000055;Woma_00000072;Woma_00000081;Woma_00000084;Woma_00000094;Woma_00000095;Woma_00000096;Woma_00000127;Woma_00000196;Woma_00000198;Woma_00000279;Woma_00000281;Woma_00000302;Woma_00000317;Woma_00000319;Woma_00000408;Woma_00000438;Woma_00000446;Woma_00000491;Woma_00000494;Woma_00000496;Woma_00000551;Woma_00000590;Woma_00000662;Woma_00000663;Woma_00000668;Woma_00000777;Woma_00…
GO:0031324	Biological Process	negative regulation of cellular metabolic process	300	1514	4.77667e-12	2.55223e-10	Woma_00000081;Woma_00000084;Woma_00000094;Woma_00000095;Woma_00000127;Woma_00000196;Woma_00000281;Woma_00000373;Woma_00000382;Woma_00000494;Woma_00000590;Woma_00000714;Woma_00000777;Woma_00000891;Woma_00000910;Woma_00000911;Woma_00000997;Woma_00001006;Woma_00001021;Woma_00001049;Woma_00001051;Woma_00001331;Woma_00001335;Woma_00001423;Woma_00001429;Woma_00001431;Woma_00001433;Woma_00001467;Woma_00…
GO:0002064	Biological Process	epithelial cell development	117	451	4.93239e-12	2.61975e-10	Woma_00000084;Woma_00000094;Woma_00000095;Woma_00000279;Woma_00000662;Woma_00000663;Woma_00000777;Woma_00000880;Woma_00000911;Woma_00001026;Woma_00001104;Woma_00001578;Woma_00001936;Woma_00002068;Woma_00002086;Woma_00002457;Woma_00002713;Woma_00002738;Woma_00002771;Woma_00002832;Woma_00003045;Woma_00003162;Woma_00003402;Woma_00003439;Woma_00003440;Woma_00003515;Woma_00003517;Woma_00003741;Woma_00…
GO:0007010	Biological Process	cytoskeleton organization	203	930	5.26801e-12	2.78144e-10	Woma_00000072;Woma_00000081;Woma_00000084;Woma_00000094;Woma_00000095;Woma_00000096;Woma_00000127;Woma_00000279;Woma_00000281;Woma_00000438;Woma_00000491;Woma_00000494;Woma_00000590;Woma_00000814;Woma_00000880;Woma_00000891;Woma_00000911;Woma_00001374;Woma_00001403;Woma_00001405;Woma_00001429;Woma_00001431;Woma_00001440;Woma_00001467;Woma_00001505;Woma_00001561;Woma_00001578;Woma_00001611;Woma_00…
GO:0007552	Biological Process	metamorphosis	121	475	7.80545e-12	4.09694e-10	Woma_00000094;Woma_00000095;Woma_00000188;Woma_00000302;Woma_00000446;Woma_00000662;Woma_00000663;Woma_00000891;Woma_00000910;Woma_00000911;Woma_00001026;Woma_00001049;Woma_00001051;Woma_00001331;Woma_00001333;Woma_00001467;Woma_00001505;Woma_00001578;Woma_00001936;Woma_00002105;Woma_00002267;Woma_00002373;Woma_00002618;Woma_00003162;Woma_00003307;Woma_00003308;Woma_00003429;Woma_00003509;Woma_00…
GO:1902589	Biological Process	single-organism organelle organization	373	1983	8.5445e-12	4.45863e-10	Woma_00000055;Woma_00000072;Woma_00000084;Woma_00000094;Woma_00000095;Woma_00000096;Woma_00000127;Woma_00000196;Woma_00000279;Woma_00000281;Woma_00000302;Woma_00000438;Woma_00000446;Woma_00000494;Woma_00000590;Woma_00000668;Woma_00000777;Woma_00000814;Woma_00000880;Woma_00000891;Woma_00000911;Woma_00001020;Woma_00001021;Woma_00001049;Woma_00001051;Woma_00001099;Woma_00001272;Woma_00001374;Woma_00…
GO:1903047	Biological Process	mitotic cell cycle process	159	683	8.8245e-12	4.57797e-10	Woma_00000055;Woma_00000072;Woma_00000084;Woma_00000094;Woma_00000095;Woma_00000279;Woma_00001197;Woma_00001224;Woma_00001403;Woma_00001429;Woma_00001431;Woma_00001505;Woma_00001578;Woma_00001611;Woma_00001613;Woma_00001936;Woma_00001980;Woma_00002068;Woma_00002135;Woma_00002287;Woma_00002368;Woma_00002424;Woma_00002545;Woma_00002618;Woma_00002690;Woma_00002787;Woma_00002832;Woma_00002938;Woma_00…
GO:0016477	Biological Process	cell migration	179	797	9.77356e-12	5.04101e-10	Woma_00000094;Woma_00000095;Woma_00000096;Woma_00000127;Woma_00000279;Woma_00000662;Woma_00000663;Woma_00000814;Woma_00000848;Woma_00000880;Woma_00000910;Woma_00000911;Woma_00001026;Woma_00001467;Woma_00001505;Woma_00001578;Woma_00001747;Woma_00001936;Woma_00002068;Woma_00002135;Woma_00002259;Woma_00002373;Woma_00002397;Woma_00002457;Woma_00002640;Woma_00002713;Woma_00002771;Woma_00002938;Woma_00…
GO:0043009	Biological Process	chordate embryonic development	108	409	1.07536e-11	5.51464e-10	Woma_00000094;Woma_00000662;Woma_00000663;Woma_00000777;Woma_00000799;Woma_00000880;Woma_00000911;Woma_00000951;Woma_00001255;Woma_00001331;Woma_00001335;Woma_00001433;Woma_00001495;Woma_00001505;Woma_00001578;Woma_00001911;Woma_00001912;Woma_00001936;Woma_00001966;Woma_00001967;Woma_00002457;Woma_00002618;Woma_00002771;Woma_00002945;Woma_00003346;Woma_00003429;Woma_00003439;Woma_00003440;Woma_00…
GO:0001738	Biological Process	morphogenesis of a polarized epithelium	57	165	1.70246e-11	8.6806e-10	Woma_00000094;Woma_00000095;Woma_00000880;Woma_00001026;Woma_00001403;Woma_00001578;Woma_00002068;Woma_00002671;Woma_00003118;Woma_00003119;Woma_00003346;Woma_00003515;Woma_00003517;Woma_00004027;Woma_00004159;Woma_00004162;Woma_00004599;Woma_00005035;Woma_00005841;Woma_00006435;Woma_00006991;Woma_00007115;Woma_00007185;Woma_00008300;Woma_00008695;Woma_00008717;Woma_00009258;Woma_00009431;Woma_00…
GO:0051173	Biological Process	positive regulation of nitrogen compound metabolic process	316	1630	1.78725e-11	9.06116e-10	Woma_00000055;Woma_00000081;Woma_00000094;Woma_00000095;Woma_00000279;Woma_00000281;Woma_00000373;Woma_00000382;Woma_00000446;Woma_00000494;Woma_00000662;Woma_00000663;Woma_00000714;Woma_00000777;Woma_00000848;Woma_00000891;Woma_00000911;Woma_00001006;Woma_00001020;Woma_00001021;Woma_00001028;Woma_00001049;Woma_00001051;Woma_00001197;Woma_00001224;Woma_00001255;Woma_00001331;Woma_00001335;Woma_00…
GO:0060485	Biological Process	mesenchyme development	52	144	1.99695e-11	1.00671e-09	Woma_00000084;Woma_00000094;Woma_00000281;Woma_00000662;Woma_00000663;Woma_00000880;Woma_00000911;Woma_00001026;Woma_00001467;Woma_00001495;Woma_00001505;Woma_00001936;Woma_00002068;Woma_00002618;Woma_00003355;Woma_00004027;Woma_00004599;Woma_00004999;Woma_00005003;Woma_00005237;Woma_00005305;Woma_00005779;Woma_00005841;Woma_00006825;Woma_00007331;Woma_00007383;Woma_00007601;Woma_00007705;Woma_00…
GO:0072358	Biological Process	cardiovascular system development	141	590	2.11799e-11	1.0558e-09	Woma_00000084;Woma_00000094;Woma_00000095;Woma_00000281;Woma_00000491;Woma_00000662;Woma_00000663;Woma_00000891;Woma_00000911;Woma_00000951;Woma_00001026;Woma_00001049;Woma_00001051;Woma_00001069;Woma_00001195;Woma_00001255;Woma_00001467;Woma_00001505;Woma_00001578;Woma_00001747;Woma_00001936;Woma_00002135;Woma_00002457;Woma_00002618;Woma_00002640;Woma_00002688;Woma_00002771;Woma_00003118;Woma_00…
GO:0072359	Biological Process	circulatory system development	141	590	2.11799e-11	1.0558e-09	Woma_00000084;Woma_00000094;Woma_00000095;Woma_00000281;Woma_00000491;Woma_00000662;Woma_00000663;Woma_00000891;Woma_00000911;Woma_00000951;Woma_00001026;Woma_00001049;Woma_00001051;Woma_00001069;Woma_00001195;Woma_00001255;Woma_00001467;Woma_00001505;Woma_00001578;Woma_00001747;Woma_00001936;Woma_00002135;Woma_00002457;Woma_00002618;Woma_00002640;Woma_00002688;Woma_00002771;Woma_00003118;Woma_00…
GO:0048568	Biological Process	embryonic organ development	94	342	2.34007e-11	1.16003e-09	Woma_00000084;Woma_00000094;Woma_00000095;Woma_00000279;Woma_00000662;Woma_00000663;Woma_00000911;Woma_00001001;Woma_00001026;Woma_00001331;Woma_00001335;Woma_00001505;Woma_00001578;Woma_00001936;Woma_00001966;Woma_00001967;Woma_00002397;Woma_00002457;Woma_00002618;Woma_00002771;Woma_00002918;Woma_00002920;Woma_00003162;Woma_00003429;Woma_00003509;Woma_00003741;Woma_00003940;Woma_00003951;Woma_00…
GO:1902680	Biological Process	positive regulation of RNA biosynthetic process	199	921	2.40518e-11	1.18571e-09	Woma_00000094;Woma_00000095;Woma_00000281;Woma_00000446;Woma_00000494;Woma_00000662;Woma_00000663;Woma_00000714;Woma_00000777;Woma_00000891;Woma_00000911;Woma_00001006;Woma_00001020;Woma_00001028;Woma_00001331;Woma_00001335;Woma_00001505;Woma_00001555;Woma_00001558;Woma_00001578;Woma_00001780;Woma_00001936;Woma_00002086;Woma_00002105;Woma_00002239;Woma_00002281;Woma_00002369;Woma_00002457;Woma_00…
GO:0051961	Biological Process	negative regulation of nervous system development	83	288	2.66778e-11	1.30795e-09	Woma_00000081;Woma_00000094;Woma_00000095;Woma_00000198;Woma_00000279;Woma_00000281;Woma_00000662;Woma_00000663;Woma_00000814;Woma_00000848;Woma_00000911;Woma_00001433;Woma_00001747;Woma_00001936;Woma_00002105;Woma_00002457;Woma_00002771;Woma_00003162;Woma_00003515;Woma_00003517;Woma_00003843;Woma_00003937;Woma_00004027;Woma_00004101;Woma_00004438;Woma_00004447;Woma_00004449;Woma_00004484;Woma_00…
GO:0021510	Biological Process	spinal cord development	36	81	2.75351e-11	1.3426e-09	Woma_00000094;Woma_00000891;Woma_00000911;Woma_00001791;Woma_00002457;Woma_00002771;Woma_00003346;Woma_00004159;Woma_00004236;Woma_00004484;Woma_00004999;Woma_00005003;Woma_00005530;Woma_00005696;Woma_00005697;Woma_00005779;Woma_00007371;Woma_00007378;Woma_00007601;Woma_00008269;Woma_00008291;Woma_00010770;Woma_00010773;Woma_00010833;Woma_00010896;Woma_00011148;Woma_00011959;Woma_00012219;Woma_00…
GO:0007447	Biological Process	imaginal disc pattern formation	42	104	2.81466e-11	1.36496e-09	Woma_00000094;Woma_00000095;Woma_00000662;Woma_00000663;Woma_00000911;Woma_00001331;Woma_00001333;Woma_00003345;Woma_00004043;Woma_00004101;Woma_00004138;Woma_00004159;Woma_00004438;Woma_00004447;Woma_00004449;Woma_00004624;Woma_00004776;Woma_00004999;Woma_00005003;Woma_00005369;Woma_00005779;Woma_00005841;Woma_00006232;Woma_00007383;Woma_00007705;Woma_00008000;Woma_00008269;Woma_00008493;Woma_00…
GO:1903508	Biological Process	positive regulation of nucleic acid-templated transcription	198	917	2.91678e-11	1.40683e-09	Woma_00000094;Woma_00000095;Woma_00000281;Woma_00000446;Woma_00000494;Woma_00000662;Woma_00000663;Woma_00000714;Woma_00000777;Woma_00000891;Woma_00000911;Woma_00001006;Woma_00001020;Woma_00001028;Woma_00001331;Woma_00001335;Woma_00001505;Woma_00001555;Woma_00001558;Woma_00001578;Woma_00001780;Woma_00001936;Woma_00002086;Woma_00002105;Woma_00002239;Woma_00002281;Woma_00002369;Woma_00002457;Woma_00…
GO:0044331	Biological Process	cell-cell adhesion mediated by cadherin	21	32	2.94476e-11	1.41269e-09	Woma_00000094;Woma_00000095;Woma_00000637;Woma_00001026;Woma_00002789;Woma_00003915;Woma_00004356;Woma_00005841;Woma_00006316;Woma_00007325;Woma_00008695;Woma_00009595;Woma_00009761;Woma_00011476;Woma_00012825;Woma_00012827;Woma_00012828;Woma_00013143;Woma_00013144;Woma_00013878;Woma_00016567
GO:0008037	Biological Process	cell recognition	59	176	3.07267e-11	1.46617e-09	Woma_00000081;Woma_00000127;Woma_00000317;Woma_00000319;Woma_00000491;Woma_00000848;Woma_00001578;Woma_00001747;Woma_00003515;Woma_00003517;Woma_00004005;Woma_00004162;Woma_00004484;Woma_00004553;Woma_00004565;Woma_00004567;Woma_00004599;Woma_00004878;Woma_00004999;Woma_00005068;Woma_00005662;Woma_00006077;Woma_00006253;Woma_00007183;Woma_00007184;Woma_00007185;Woma_00007601;Woma_00008695;Woma_00…
GO:0050767	Biological Process	regulation of neurogenesis	152	654	3.10899e-11	1.47561e-09	Woma_00000081;Woma_00000094;Woma_00000095;Woma_00000198;Woma_00000281;Woma_00000551;Woma_00000662;Woma_00000663;Woma_00000799;Woma_00000814;Woma_00000848;Woma_00000891;Woma_00000910;Woma_00000911;Woma_00001028;Woma_00001433;Woma_00001467;Woma_00001578;Woma_00001747;Woma_00001791;Woma_00001800;Woma_00001936;Woma_00002105;Woma_00002267;Woma_00002397;Woma_00002457;Woma_00002458;Woma_00002640;Woma_00…
GO:0022402	Biological Process	cell cycle process	217	1030	3.18877e-11	1.50547e-09	Woma_00000055;Woma_00000072;Woma_00000084;Woma_00000094;Woma_00000095;Woma_00000279;Woma_00000459;Woma_00001020;Woma_00001197;Woma_00001224;Woma_00001403;Woma_00001429;Woma_00001431;Woma_00001505;Woma_00001555;Woma_00001561;Woma_00001578;Woma_00001611;Woma_00001613;Woma_00001936;Woma_00001980;Woma_00002068;Woma_00002086;Woma_00002135;Woma_00002287;Woma_00002368;Woma_00002397;Woma_00002424;Woma_00…
GO:0048645	Biological Process	organ formation	35	78	3.72903e-11	1.75127e-09	Woma_00000094;Woma_00000095;Woma_00000911;Woma_00001578;Woma_00001936;Woma_00003905;Woma_00004043;Woma_00004159;Woma_00004438;Woma_00004447;Woma_00004449;Woma_00004484;Woma_00004776;Woma_00005173;Woma_00005369;Woma_00005980;Woma_00006372;Woma_00007371;Woma_00007383;Woma_00007470;Woma_00007601;Woma_00007705;Woma_00007933;Woma_00008291;Woma_00008493;Woma_00008523;Woma_00008695;Woma_00010130;Woma_00…
GO:0001708	Biological Process	cell fate specification	61	186	4.00927e-11	1.87302e-09	Woma_00000094;Woma_00000095;Woma_00000279;Woma_00000911;Woma_00001331;Woma_00001335;Woma_00001578;Woma_00001791;Woma_00001936;Woma_00002457;Woma_00002618;Woma_00002640;Woma_00002771;Woma_00003439;Woma_00003440;Woma_00003741;Woma_00003896;Woma_00003898;Woma_00003951;Woma_00004043;Woma_00004159;Woma_00004438;Woma_00004484;Woma_00004624;Woma_00004776;Woma_00004999;Woma_00005003;Woma_00005247;Woma_00…
GO:0022604	Biological Process	regulation of cell morphogenesis	112	439	4.53981e-11	2.10983e-09	Woma_00000081;Woma_00000084;Woma_00000094;Woma_00000281;Woma_00000777;Woma_00000848;Woma_00000880;Woma_00000911;Woma_00001467;Woma_00001505;Woma_00001578;Woma_00001747;Woma_00001800;Woma_00001936;Woma_00002267;Woma_00002397;Woma_00002457;Woma_00002688;Woma_00002713;Woma_00002771;Woma_00002884;Woma_00003162;Woma_00003355;Woma_00003439;Woma_00003440;Woma_00003515;Woma_00003517;Woma_00004027;Woma_00…
GO:0007476	Biological Process	imaginal disc-derived wing morphogenesis	82	286	4.71069e-11	2.1779e-09	Woma_00000094;Woma_00000095;Woma_00000662;Woma_00000663;Woma_00000891;Woma_00000910;Woma_00000911;Woma_00001026;Woma_00001331;Woma_00001333;Woma_00001467;Woma_00001505;Woma_00001578;Woma_00001936;Woma_00002373;Woma_00002618;Woma_00003162;Woma_00003307;Woma_00003308;Woma_00003429;Woma_00003509;Woma_00003741;Woma_00003843;Woma_00003905;Woma_00004159;Woma_00004438;Woma_00004447;Woma_00004449;Woma_00…
GO:0007472	Biological Process	wing disc morphogenesis	83	291	4.78455e-11	2.20065e-09	Woma_00000094;Woma_00000095;Woma_00000662;Woma_00000663;Woma_00000891;Woma_00000910;Woma_00000911;Woma_00001026;Woma_00001331;Woma_00001333;Woma_00001467;Woma_00001505;Woma_00001578;Woma_00001936;Woma_00002373;Woma_00002618;Woma_00003162;Woma_00003307;Woma_00003308;Woma_00003429;Woma_00003509;Woma_00003741;Woma_00003843;Woma_00003905;Woma_00004159;Woma_00004438;Woma_00004447;Woma_00004449;Woma_00…
GO:0045893	Biological Process	positive regulation of transcription, DNA-templated	190	876	5.31521e-11	2.43219e-09	Woma_00000094;Woma_00000095;Woma_00000281;Woma_00000446;Woma_00000494;Woma_00000662;Woma_00000663;Woma_00000714;Woma_00000777;Woma_00000891;Woma_00000911;Woma_00001006;Woma_00001020;Woma_00001028;Woma_00001331;Woma_00001335;Woma_00001505;Woma_00001555;Woma_00001578;Woma_00001780;Woma_00001936;Woma_00002086;Woma_00002239;Woma_00002281;Woma_00002369;Woma_00002457;Woma_00002458;Woma_00002618;Woma_00…
GO:0030855	Biological Process	epithelial cell differentiation	152	662	8.24061e-11	3.75158e-09	Woma_00000084;Woma_00000094;Woma_00000095;Woma_00000279;Woma_00000281;Woma_00000446;Woma_00000662;Woma_00000663;Woma_00000777;Woma_00000880;Woma_00000911;Woma_00001026;Woma_00001104;Woma_00001331;Woma_00001335;Woma_00001505;Woma_00001578;Woma_00001936;Woma_00002068;Woma_00002086;Woma_00002227;Woma_00002457;Woma_00002458;Woma_00002713;Woma_00002738;Woma_00002771;Woma_00002832;Woma_00003045;Woma_00…
GO:0010721	Biological Process	negative regulation of cell development	81	284	8.28922e-11	3.75455e-09	Woma_00000081;Woma_00000094;Woma_00000095;Woma_00000198;Woma_00000281;Woma_00000662;Woma_00000663;Woma_00000814;Woma_00000848;Woma_00000911;Woma_00001433;Woma_00001747;Woma_00001936;Woma_00002105;Woma_00002457;Woma_00002771;Woma_00003162;Woma_00003439;Woma_00003440;Woma_00003515;Woma_00003517;Woma_00003741;Woma_00003843;Woma_00003937;Woma_00004027;Woma_00004101;Woma_00004162;Woma_00004438;Woma_00…
GO:0035218	Biological Process	leg disc development	41	103	8.33432e-11	3.75592e-09	Woma_00000094;Woma_00000095;Woma_00000188;Woma_00000662;Woma_00000663;Woma_00000911;Woma_00001578;Woma_00002105;Woma_00002267;Woma_00002618;Woma_00002640;Woma_00003509;Woma_00003843;Woma_00004051;Woma_00004058;Woma_00004438;Woma_00004447;Woma_00004449;Woma_00004624;Woma_00004999;Woma_00005003;Woma_00005696;Woma_00005697;Woma_00005841;Woma_00005979;Woma_00006080;Woma_00006232;Woma_00006882;Woma_00…
GO:0001736	Biological Process	establishment of planar polarity	51	145	9.52744e-11	4.25067e-09	Woma_00000094;Woma_00000095;Woma_00001026;Woma_00001403;Woma_00001578;Woma_00002068;Woma_00002671;Woma_00003515;Woma_00003517;Woma_00004159;Woma_00004162;Woma_00004599;Woma_00005035;Woma_00005841;Woma_00006435;Woma_00006991;Woma_00007115;Woma_00007185;Woma_00008695;Woma_00008717;Woma_00009258;Woma_00009431;Woma_00009618;Woma_00009677;Woma_00009786;Woma_00010267;Woma_00010586;Woma_00010833;Woma_00…
GO:0061138	Biological Process	morphogenesis of a branching epithelium	51	145	9.52744e-11	4.25067e-09	Woma_00000094;Woma_00000911;Woma_00001026;Woma_00001467;Woma_00001936;Woma_00002068;Woma_00002688;Woma_00002771;Woma_00003118;Woma_00003119;Woma_00003429;Woma_00003439;Woma_00003440;Woma_00003741;Woma_00004015;Woma_00004027;Woma_00004159;Woma_00004162;Woma_00004599;Woma_00004999;Woma_00005003;Woma_00005053;Woma_00005779;Woma_00005841;Woma_00007318;Woma_00007398;Woma_00007705;Woma_00007933;Woma_00…
GO:0007548	Biological Process	sex differentiation	95	356	1.09455e-10	4.85905e-09	Woma_00000094;Woma_00000095;Woma_00000279;Woma_00000662;Woma_00000663;Woma_00000911;Woma_00001026;Woma_00001331;Woma_00001467;Woma_00001505;Woma_00001578;Woma_00001713;Woma_00001714;Woma_00001936;Woma_00002068;Woma_00002086;Woma_00002640;Woma_00003118;Woma_00003119;Woma_00003355;Woma_00003745;Woma_00003843;Woma_00003889;Woma_00003937;Woma_00003962;Woma_00004082;Woma_00004159;Woma_00004162;Woma_00…
GO:0019953	Biological Process	sexual reproduction	262	1317	1.18195e-10	5.22105e-09	Woma_00000072;Woma_00000084;Woma_00000094;Woma_00000095;Woma_00000279;Woma_00000281;Woma_00000662;Woma_00000663;Woma_00000777;Woma_00000891;Woma_00000911;Woma_00001020;Woma_00001026;Woma_00001049;Woma_00001051;Woma_00001272;Woma_00001429;Woma_00001431;Woma_00001467;Woma_00001495;Woma_00001505;Woma_00001555;Woma_00001561;Woma_00001578;Woma_00001611;Woma_00001613;Woma_00001713;Woma_00001867;Woma_00…
GO:0043170	Biological Process	macromolecule metabolic process	772	4774	1.21603e-10	5.34513e-09	Woma_00000051;Woma_00000055;Woma_00000081;Woma_00000084;Woma_00000094;Woma_00000095;Woma_00000106;Woma_00000127;Woma_00000188;Woma_00000196;Woma_00000197;Woma_00000279;Woma_00000281;Woma_00000302;Woma_00000354;Woma_00000373;Woma_00000382;Woma_00000446;Woma_00000459;Woma_00000491;Woma_00000494;Woma_00000505;Woma_00000551;Woma_00000590;Woma_00000598;Woma_00000662;Woma_00000663;Woma_00000668;Woma_00…
GO:0007164	Biological Process	establishment of tissue polarity	51	146	1.26916e-10	5.55134e-09	Woma_00000094;Woma_00000095;Woma_00001026;Woma_00001403;Woma_00001578;Woma_00002068;Woma_00002671;Woma_00003515;Woma_00003517;Woma_00004159;Woma_00004162;Woma_00004599;Woma_00005035;Woma_00005841;Woma_00006435;Woma_00006991;Woma_00007115;Woma_00007185;Woma_00008695;Woma_00008717;Woma_00009258;Woma_00009431;Woma_00009618;Woma_00009677;Woma_00009786;Woma_00010267;Woma_00010586;Woma_00010833;Woma_00…
GO:0031325	Biological Process	positive regulation of cellular metabolic process	324	1707	1.37329e-10	5.9775e-09	Woma_00000055;Woma_00000081;Woma_00000094;Woma_00000095;Woma_00000279;Woma_00000281;Woma_00000373;Woma_00000382;Woma_00000446;Woma_00000494;Woma_00000662;Woma_00000663;Woma_00000714;Woma_00000777;Woma_00000848;Woma_00000891;Woma_00000911;Woma_00001006;Woma_00001020;Woma_00001021;Woma_00001028;Woma_00001049;Woma_00001051;Woma_00001197;Woma_00001224;Woma_00001255;Woma_00001331;Woma_00001335;Woma_00…
GO:0010557	Biological Process	positive regulation of macromolecule biosynthetic process	225	1095	1.60414e-10	6.9484e-09	Woma_00000094;Woma_00000095;Woma_00000281;Woma_00000373;Woma_00000446;Woma_00000494;Woma_00000662;Woma_00000663;Woma_00000714;Woma_00000777;Woma_00000891;Woma_00000911;Woma_00001006;Woma_00001020;Woma_00001028;Woma_00001224;Woma_00001331;Woma_00001335;Woma_00001505;Woma_00001555;Woma_00001558;Woma_00001578;Woma_00001713;Woma_00001714;Woma_00001780;Woma_00001936;Woma_00002086;Woma_00002105;Woma_00…
GO:0007163	Biological Process	establishment or maintenance of cell polarity	89	328	1.71299e-10	7.38405e-09	Woma_00000084;Woma_00000094;Woma_00000095;Woma_00000096;Woma_00000279;Woma_00000491;Woma_00000880;Woma_00000891;Woma_00000911;Woma_00001026;Woma_00001403;Woma_00001429;Woma_00001431;Woma_00001440;Woma_00001467;Woma_00001561;Woma_00001578;Woma_00001747;Woma_00001936;Woma_00002068;Woma_00002135;Woma_00002397;Woma_00002530;Woma_00002671;Woma_00003118;Woma_00003119;Woma_00003415;Woma_00003439;Woma_00…
GO:0016568	Biological Process	chromatin modification	104	406	1.83856e-10	7.88723e-09	Woma_00000196;Woma_00000281;Woma_00000446;Woma_00000494;Woma_00000997;Woma_00001049;Woma_00001051;Woma_00001069;Woma_00001433;Woma_00001555;Woma_00001675;Woma_00001780;Woma_00001936;Woma_00002149;Woma_00002239;Woma_00002640;Woma_00003509;Woma_00003713;Woma_00003722;Woma_00003745;Woma_00003843;Woma_00003937;Woma_00003940;Woma_00003962;Woma_00004013;Woma_00004043;Woma_00004082;Woma_00004198;Woma_00…
GO:0009892	Biological Process	negative regulation of metabolic process	333	1772	2.40758e-10	1.02789e-08	Woma_00000081;Woma_00000084;Woma_00000094;Woma_00000095;Woma_00000127;Woma_00000196;Woma_00000281;Woma_00000373;Woma_00000382;Woma_00000494;Woma_00000590;Woma_00000714;Woma_00000777;Woma_00000891;Woma_00000910;Woma_00000911;Woma_00000997;Woma_00001006;Woma_00001021;Woma_00001049;Woma_00001051;Woma_00001331;Woma_00001335;Woma_00001423;Woma_00001429;Woma_00001431;Woma_00001433;Woma_00001467;Woma_00…
GO:0030900	Biological Process	forebrain development	76	265	2.44129e-10	1.03732e-08	Woma_00000081;Woma_00000094;Woma_00000127;Woma_00000281;Woma_00000491;Woma_00000814;Woma_00000848;Woma_00000911;Woma_00001049;Woma_00001051;Woma_00001331;Woma_00001429;Woma_00001431;Woma_00001505;Woma_00001747;Woma_00001936;Woma_00002457;Woma_00002771;Woma_00002938;Woma_00003035;Woma_00003162;Woma_00003307;Woma_00003308;Woma_00003843;Woma_00003889;Woma_00003951;Woma_00003962;Woma_00004113;Woma_00…
GO:0060322	Biological Process	head development	136	584	3.37719e-10	1.42819e-08	Woma_00000081;Woma_00000094;Woma_00000127;Woma_00000279;Woma_00000281;Woma_00000491;Woma_00000662;Woma_00000663;Woma_00000814;Woma_00000848;Woma_00000891;Woma_00000911;Woma_00001026;Woma_00001049;Woma_00001051;Woma_00001331;Woma_00001335;Woma_00001374;Woma_00001429;Woma_00001431;Woma_00001505;Woma_00001578;Woma_00001747;Woma_00001936;Woma_00002457;Woma_00002713;Woma_00002771;Woma_00002918;Woma_00…
GO:0009791	Biological Process	post-embryonic development	200	954	3.59856e-10	1.51462e-08	Woma_00000094;Woma_00000095;Woma_00000188;Woma_00000302;Woma_00000446;Woma_00000662;Woma_00000663;Woma_00000891;Woma_00000910;Woma_00000911;Woma_00000951;Woma_00001026;Woma_00001049;Woma_00001051;Woma_00001242;Woma_00001331;Woma_00001333;Woma_00001467;Woma_00001505;Woma_00001578;Woma_00001746;Woma_00001780;Woma_00001791;Woma_00001800;Woma_00001936;Woma_00002086;Woma_00002105;Woma_00002149;Woma_00…
GO:0048518	Biological Process	positive regulation of biological process	516	2988	3.63012e-10	1.52073e-08	Woma_00000055;Woma_00000081;Woma_00000084;Woma_00000094;Woma_00000095;Woma_00000127;Woma_00000196;Woma_00000279;Woma_00000281;Woma_00000373;Woma_00000382;Woma_00000446;Woma_00000491;Woma_00000494;Woma_00000505;Woma_00000551;Woma_00000662;Woma_00000663;Woma_00000714;Woma_00000777;Woma_00000799;Woma_00000814;Woma_00000848;Woma_00000880;Woma_00000891;Woma_00000911;Woma_00000951;Woma_00001006;Woma_00…
GO:0048754	Biological Process	branching morphogenesis of an epithelial tube	48	137	3.97449e-10	1.65721e-08	Woma_00000094;Woma_00000911;Woma_00001026;Woma_00001467;Woma_00001936;Woma_00002068;Woma_00002688;Woma_00003118;Woma_00003119;Woma_00003429;Woma_00003439;Woma_00003440;Woma_00003741;Woma_00004015;Woma_00004159;Woma_00004162;Woma_00004599;Woma_00004999;Woma_00005003;Woma_00005053;Woma_00005779;Woma_00005841;Woma_00007318;Woma_00007398;Woma_00007705;Woma_00007933;Woma_00008269;Woma_00008300;Woma_00…
GO:0019827	Biological Process	stem cell population maintenance	61	196	4.45245e-10	1.84787e-08	Woma_00000094;Woma_00000095;Woma_00000446;Woma_00000662;Woma_00000663;Woma_00001026;Woma_00001429;Woma_00001431;Woma_00001433;Woma_00001578;Woma_00001713;Woma_00001936;Woma_00002227;Woma_00002449;Woma_00002457;Woma_00002618;Woma_00002771;Woma_00002842;Woma_00002945;Woma_00003745;Woma_00003961;Woma_00004162;Woma_00004599;Woma_00004776;Woma_00005369;Woma_00005779;Woma_00005962;Woma_00005979;Woma_00…
GO:0048663	Biological Process	neuron fate commitment	41	108	4.70891e-10	1.94526e-08	Woma_00000094;Woma_00000095;Woma_00000662;Woma_00000663;Woma_00000911;Woma_00001505;Woma_00001791;Woma_00002457;Woma_00002771;Woma_00003162;Woma_00003741;Woma_00003843;Woma_00004101;Woma_00004159;Woma_00004438;Woma_00004447;Woma_00004449;Woma_00004624;Woma_00004999;Woma_00005530;Woma_00005696;Woma_00005697;Woma_00005941;Woma_00007378;Woma_00007383;Woma_00008291;Woma_00008493;Woma_00008523;Woma_00…
GO:0010001	Biological Process	glial cell differentiation	55	169	5.13812e-10	2.11278e-08	Woma_00000094;Woma_00000095;Woma_00000281;Woma_00000491;Woma_00000848;Woma_00000911;Woma_00001070;Woma_00001433;Woma_00001467;Woma_00001713;Woma_00001714;Woma_00001747;Woma_00001936;Woma_00002105;Woma_00002457;Woma_00002738;Woma_00002771;Woma_00002918;Woma_00002920;Woma_00003118;Woma_00003119;Woma_00003162;Woma_00003355;Woma_00003515;Woma_00003517;Woma_00004447;Woma_00004449;Woma_00004854;Woma_00…
GO:0003279	Biological Process	cardiac septum development	29	62	5.29952e-10	2.16916e-08	Woma_00000094;Woma_00000662;Woma_00000663;Woma_00001505;Woma_00001578;Woma_00002771;Woma_00003162;Woma_00004599;Woma_00004999;Woma_00005003;Woma_00005779;Woma_00007371;Woma_00007378;Woma_00007601;Woma_00007705;Woma_00008493;Woma_00008695;Woma_00008750;Woma_00010119;Woma_00010770;Woma_00010773;Woma_00010896;Woma_00011370;Woma_00012078;Woma_00012307;Woma_00013687;Woma_00014181;Woma_00014660;Woma_00…
GO:0045995	Biological Process	regulation of embryonic development	64	211	5.43944e-10	2.21626e-08	Woma_00000094;Woma_00000279;Woma_00000814;Woma_00000911;Woma_00001467;Woma_00001578;Woma_00001936;Woma_00002135;Woma_00002149;Woma_00003118;Woma_00003119;Woma_00003402;Woma_00003439;Woma_00003440;Woma_00003573;Woma_00003889;Woma_00004051;Woma_00004159;Woma_00004162;Woma_00004198;Woma_00004356;Woma_00004484;Woma_00004599;Woma_00004869;Woma_00005185;Woma_00005190;Woma_00005191;Woma_00005574;Woma_00…
GO:0007420	Biological Process	brain development	129	549	5.47972e-10	2.22252e-08	Woma_00000081;Woma_00000094;Woma_00000127;Woma_00000279;Woma_00000281;Woma_00000491;Woma_00000662;Woma_00000663;Woma_00000814;Woma_00000848;Woma_00000891;Woma_00000911;Woma_00001026;Woma_00001049;Woma_00001051;Woma_00001331;Woma_00001335;Woma_00001374;Woma_00001429;Woma_00001431;Woma_00001505;Woma_00001578;Woma_00001747;Woma_00001936;Woma_00002457;Woma_00002713;Woma_00002771;Woma_00002938;Woma_00…
GO:0098727	Biological Process	maintenance of cell number	61	197	5.59056e-10	2.25722e-08	Woma_00000094;Woma_00000095;Woma_00000446;Woma_00000662;Woma_00000663;Woma_00001026;Woma_00001429;Woma_00001431;Woma_00001433;Woma_00001578;Woma_00001713;Woma_00001936;Woma_00002227;Woma_00002449;Woma_00002457;Woma_00002618;Woma_00002771;Woma_00002842;Woma_00002945;Woma_00003745;Woma_00003961;Woma_00004162;Woma_00004599;Woma_00004776;Woma_00005369;Woma_00005779;Woma_00005962;Woma_00005979;Woma_00…
GO:0071840	Biological Process	cellular component organization or biogenesis	658	3990	8.74112e-10	3.51338e-08	Woma_00000051;Woma_00000055;Woma_00000072;Woma_00000081;Woma_00000084;Woma_00000094;Woma_00000095;Woma_00000096;Woma_00000127;Woma_00000196;Woma_00000198;Woma_00000279;Woma_00000281;Woma_00000302;Woma_00000317;Woma_00000319;Woma_00000408;Woma_00000438;Woma_00000446;Woma_00000491;Woma_00000494;Woma_00000496;Woma_00000551;Woma_00000590;Woma_00000662;Woma_00000663;Woma_00000668;Woma_00000777;Woma_00…
GO:0009893	Biological Process	positive regulation of metabolic process	364	1991	9.12208e-10	3.65006e-08	Woma_00000055;Woma_00000081;Woma_00000094;Woma_00000095;Woma_00000279;Woma_00000281;Woma_00000373;Woma_00000382;Woma_00000446;Woma_00000494;Woma_00000662;Woma_00000663;Woma_00000714;Woma_00000777;Woma_00000814;Woma_00000848;Woma_00000880;Woma_00000891;Woma_00000911;Woma_00001006;Woma_00001020;Woma_00001021;Woma_00001028;Woma_00001049;Woma_00001051;Woma_00001197;Woma_00001224;Woma_00001255;Woma_00…
GO:0001709	Biological Process	cell fate determination	59	190	9.52276e-10	3.79337e-08	Woma_00000094;Woma_00000095;Woma_00000662;Woma_00000663;Woma_00000911;Woma_00001331;Woma_00001333;Woma_00001936;Woma_00002227;Woma_00002457;Woma_00002458;Woma_00002771;Woma_00002918;Woma_00003355;Woma_00003402;Woma_00003741;Woma_00003905;Woma_00004027;Woma_00004043;Woma_00004087;Woma_00004159;Woma_00004776;Woma_00004867;Woma_00004999;Woma_00005173;Woma_00005369;Woma_00005696;Woma_00005697;Woma_00…
GO:0002165	Biological Process	instar larval or pupal development	133	576	9.83358e-10	3.89978e-08	Woma_00000094;Woma_00000095;Woma_00000188;Woma_00000302;Woma_00000446;Woma_00000662;Woma_00000663;Woma_00000891;Woma_00000910;Woma_00000911;Woma_00001026;Woma_00001049;Woma_00001051;Woma_00001242;Woma_00001331;Woma_00001333;Woma_00001467;Woma_00001505;Woma_00001578;Woma_00001936;Woma_00002105;Woma_00002149;Woma_00002267;Woma_00002373;Woma_00002618;Woma_00002882;Woma_00003162;Woma_00003307;Woma_00…
GO:0035282	Biological Process	segmentation	83	308	1.04615e-09	4.13042e-08	Woma_00000072;Woma_00000094;Woma_00000095;Woma_00000106;Woma_00000279;Woma_00000281;Woma_00000662;Woma_00000663;Woma_00000880;Woma_00000911;Woma_00000951;Woma_00001026;Woma_00001255;Woma_00001331;Woma_00001467;Woma_00001578;Woma_00001936;Woma_00002102;Woma_00002105;Woma_00002640;Woma_00002918;Woma_00003344;Woma_00003367;Woma_00003369;Woma_00003402;Woma_00003741;Woma_00004027;Woma_00004051;Woma_00…
GO:0048477	Biological Process	oogenesis	157	713	1.06796e-09	4.19796e-08	Woma_00000072;Woma_00000084;Woma_00000094;Woma_00000095;Woma_00000279;Woma_00000281;Woma_00000891;Woma_00000911;Woma_00001026;Woma_00001049;Woma_00001051;Woma_00001467;Woma_00001578;Woma_00001713;Woma_00001936;Woma_00002068;Woma_00002086;Woma_00002102;Woma_00002149;Woma_00002377;Woma_00002449;Woma_00002543;Woma_00002713;Woma_00002832;Woma_00003045;Woma_00003162;Woma_00003282;Woma_00003307;Woma_00…
GO:0021915	Biological Process	neural tube development	43	119	1.0903e-09	4.267e-08	Woma_00000094;Woma_00000777;Woma_00000911;Woma_00001331;Woma_00001335;Woma_00001578;Woma_00001912;Woma_00002618;Woma_00002771;Woma_00003346;Woma_00003515;Woma_00003517;Woma_00004049;Woma_00004159;Woma_00004599;Woma_00005305;Woma_00005779;Woma_00005841;Woma_00007064;Woma_00007378;Woma_00007705;Woma_00008000;Woma_00008269;Woma_00008291;Woma_00008300;Woma_00008522;Woma_00008695;Woma_00008717;Woma_00…
GO:0060411	Biological Process	cardiac septum morphogenesis	23	43	1.16704e-09	4.54738e-08	Woma_00000094;Woma_00000662;Woma_00000663;Woma_00001505;Woma_00001578;Woma_00002771;Woma_00003162;Woma_00004599;Woma_00004999;Woma_00005003;Woma_00005779;Woma_00007371;Woma_00007601;Woma_00007705;Woma_00008493;Woma_00008695;Woma_00010119;Woma_00010770;Woma_00010773;Woma_00011370;Woma_00012078;Woma_00013687;Woma_00014660
GO:0044703	Biological Process	multi-organism reproductive process	281	1465	1.26599e-09	4.91149e-08	Woma_00000072;Woma_00000081;Woma_00000084;Woma_00000094;Woma_00000095;Woma_00000279;Woma_00000281;Woma_00000662;Woma_00000663;Woma_00000777;Woma_00000891;Woma_00000911;Woma_00001020;Woma_00001026;Woma_00001049;Woma_00001051;Woma_00001272;Woma_00001429;Woma_00001431;Woma_00001467;Woma_00001495;Woma_00001505;Woma_00001555;Woma_00001561;Woma_00001578;Woma_00001611;Woma_00001613;Woma_00001713;Woma_00…
GO:0048859	Biological Process	formation of anatomical boundary	30	68	1.55596e-09	6.01033e-08	Woma_00000094;Woma_00000095;Woma_00000911;Woma_00001331;Woma_00001335;Woma_00003905;Woma_00004043;Woma_00004438;Woma_00004484;Woma_00004776;Woma_00005173;Woma_00005369;Woma_00005841;Woma_00005980;Woma_00006372;Woma_00007470;Woma_00007601;Woma_00008493;Woma_00010770;Woma_00011533;Woma_00011537;Woma_00011540;Woma_00012825;Woma_00012827;Woma_00012828;Woma_00014342;Woma_00014660;Woma_00014874;Woma_00…
GO:0000280	Biological Process	nuclear division	123	525	1.74582e-09	6.71465e-08	Woma_00000055;Woma_00000072;Woma_00000084;Woma_00000279;Woma_00001020;Woma_00001403;Woma_00001429;Woma_00001431;Woma_00001561;Woma_00001578;Woma_00001611;Woma_00001613;Woma_00001936;Woma_00001980;Woma_00002068;Woma_00002086;Woma_00002135;Woma_00002287;Woma_00002397;Woma_00002424;Woma_00002618;Woma_00002787;Woma_00002832;Woma_00002938;Woma_00003035;Woma_00003042;Woma_00003367;Woma_00003369;Woma_00…
GO:0051301	Biological Process	cell division	148	666	1.77245e-09	6.78778e-08	Woma_00000055;Woma_00000072;Woma_00000094;Woma_00000095;Woma_00000267;Woma_00000911;Woma_00000968;Woma_00001026;Woma_00001403;Woma_00001578;Woma_00001837;Woma_00001936;Woma_00001980;Woma_00002068;Woma_00002135;Woma_00002149;Woma_00002227;Woma_00002287;Woma_00002368;Woma_00002397;Woma_00002457;Woma_00002545;Woma_00002618;Woma_00002771;Woma_00002787;Woma_00002832;Woma_00003035;Woma_00003042;Woma_00…
GO:0072089	Biological Process	stem cell proliferation	59	193	1.86581e-09	7.11481e-08	Woma_00000094;Woma_00000095;Woma_00000281;Woma_00000911;Woma_00001505;Woma_00001936;Woma_00002068;Woma_00002135;Woma_00002457;Woma_00002618;Woma_00002640;Woma_00002771;Woma_00003741;Woma_00003843;Woma_00003895;Woma_00003937;Woma_00004027;Woma_00004101;Woma_00004113;Woma_00004159;Woma_00004196;Woma_00004641;Woma_00005779;Woma_00005841;Woma_00006171;Woma_00006372;Woma_00006978;Woma_00007006;Woma_00…
GO:0016337	Biological Process	single organismal cell-cell adhesion	77	282	2.2512e-09	8.54787e-08	Woma_00000094;Woma_00000095;Woma_00000279;Woma_00000637;Woma_00000662;Woma_00000663;Woma_00000814;Woma_00000880;Woma_00000911;Woma_00001026;Woma_00001747;Woma_00001936;Woma_00002105;Woma_00002640;Woma_00002787;Woma_00002789;Woma_00003515;Woma_00003517;Woma_00003915;Woma_00004159;Woma_00004356;Woma_00004776;Woma_00004878;Woma_00005320;Woma_00005841;Woma_00006253;Woma_00006316;Woma_00006435;Woma_00…
GO:0007391	Biological Process	dorsal closure	40	109	2.47116e-09	9.34328e-08	Woma_00000094;Woma_00000095;Woma_00000279;Woma_00000491;Woma_00000880;Woma_00001578;Woma_00001936;Woma_00003162;Woma_00003439;Woma_00003440;Woma_00003515;Woma_00003517;Woma_00003741;Woma_00004027;Woma_00004087;Woma_00004159;Woma_00004356;Woma_00004776;Woma_00005173;Woma_00005530;Woma_00006435;Woma_00007189;Woma_00007705;Woma_00009054;Woma_00009632;Woma_00009786;Woma_00010119;Woma_00010736;Woma_00…
GO:0050768	Biological Process	negative regulation of neurogenesis	68	238	2.62778e-09	9.89353e-08	Woma_00000081;Woma_00000094;Woma_00000095;Woma_00000198;Woma_00000281;Woma_00000662;Woma_00000663;Woma_00000814;Woma_00000848;Woma_00000911;Woma_00001433;Woma_00001747;Woma_00001936;Woma_00002105;Woma_00002457;Woma_00002771;Woma_00003162;Woma_00003515;Woma_00003517;Woma_00003843;Woma_00003937;Woma_00004027;Woma_00004101;Woma_00004438;Woma_00004447;Woma_00004449;Woma_00004484;Woma_00005068;Woma_00…
GO:0007416	Biological Process	synapse assembly	71	253	2.72067e-09	1.02002e-07	Woma_00000081;Woma_00000127;Woma_00000198;Woma_00000279;Woma_00000491;Woma_00001028;Woma_00001408;Woma_00001440;Woma_00001558;Woma_00001578;Woma_00001800;Woma_00002068;Woma_00002397;Woma_00002771;Woma_00003367;Woma_00003369;Woma_00003515;Woma_00003517;Woma_00003889;Woma_00004159;Woma_00004533;Woma_00004697;Woma_00004776;Woma_00004862;Woma_00005355;Woma_00005487;Woma_00006077;Woma_00006253;Woma_00…
GO:0007224	Biological Process	smoothened signaling pathway	44	127	3.20649e-09	1.19713e-07	Woma_00000281;Woma_00000911;Woma_00001006;Woma_00003346;Woma_00004049;Woma_00004101;Woma_00004162;Woma_00004954;Woma_00004970;Woma_00005035;Woma_00005247;Woma_00005662;Woma_00005779;Woma_00005979;Woma_00006528;Woma_00006751;Woma_00006839;Woma_00006926;Woma_00007371;Woma_00007378;Woma_00008188;Woma_00008269;Woma_00008522;Woma_00008879;Woma_00010130;Woma_00010267;Woma_00010533;Woma_00010833;Woma_00…
GO:0001745	Biological Process	compound eye morphogenesis	81	305	3.52403e-09	1.3102e-07	Woma_00000051;Woma_00000094;Woma_00000095;Woma_00000127;Woma_00000198;Woma_00000662;Woma_00000663;Woma_00000911;Woma_00001026;Woma_00001578;Woma_00001713;Woma_00001936;Woma_00002618;Woma_00002671;Woma_00002771;Woma_00003162;Woma_00003439;Woma_00003440;Woma_00003741;Woma_00003951;Woma_00004101;Woma_00004138;Woma_00004159;Woma_00004438;Woma_00004599;Woma_00004624;Woma_00004776;Woma_00004854;Woma_00…
GO:0045664	Biological Process	regulation of neuron differentiation	125	542	3.58268e-09	1.32648e-07	Woma_00000081;Woma_00000094;Woma_00000095;Woma_00000198;Woma_00000281;Woma_00000551;Woma_00000662;Woma_00000663;Woma_00000814;Woma_00000848;Woma_00000891;Woma_00000911;Woma_00001028;Woma_00001433;Woma_00001578;Woma_00001747;Woma_00001791;Woma_00001800;Woma_00002105;Woma_00002267;Woma_00002397;Woma_00002457;Woma_00002640;Woma_00002713;Woma_00002771;Woma_00002884;Woma_00003162;Woma_00003204;Woma_00…
GO:0007292	Biological Process	female gamete generation	168	789	3.6936e-09	1.3619e-07	Woma_00000072;Woma_00000084;Woma_00000094;Woma_00000095;Woma_00000279;Woma_00000281;Woma_00000891;Woma_00000911;Woma_00001020;Woma_00001026;Woma_00001049;Woma_00001051;Woma_00001467;Woma_00001561;Woma_00001578;Woma_00001713;Woma_00001936;Woma_00002068;Woma_00002086;Woma_00002102;Woma_00002149;Woma_00002377;Woma_00002449;Woma_00002543;Woma_00002713;Woma_00002787;Woma_00002832;Woma_00003035;Woma_00…
GO:0003272	Biological Process	endocardial cushion formation	12	14	3.89289e-09	1.42948e-07	Woma_00000094;Woma_00001505;Woma_00004999;Woma_00005003;Woma_00005841;Woma_00007601;Woma_00007705;Woma_00008493;Woma_00010754;Woma_00010770;Woma_00010773;Woma_00011370
GO:0031328	Biological Process	positive regulation of cellular biosynthetic process	230	1163	4.06391e-09	1.48616e-07	Woma_00000094;Woma_00000095;Woma_00000281;Woma_00000373;Woma_00000446;Woma_00000494;Woma_00000662;Woma_00000663;Woma_00000714;Woma_00000777;Woma_00000891;Woma_00000911;Woma_00001006;Woma_00001020;Woma_00001028;Woma_00001224;Woma_00001255;Woma_00001331;Woma_00001335;Woma_00001505;Woma_00001555;Woma_00001558;Woma_00001578;Woma_00001713;Woma_00001714;Woma_00001780;Woma_00001936;Woma_00002086;Woma_00…
GO:0072073	Biological Process	kidney epithelium development	32	78	4.08949e-09	1.48941e-07	Woma_00000094;Woma_00000662;Woma_00000663;Woma_00000911;Woma_00001104;Woma_00001936;Woma_00004159;Woma_00004162;Woma_00005254;Woma_00005719;Woma_00005779;Woma_00005841;Woma_00007183;Woma_00007184;Woma_00007185;Woma_00007601;Woma_00007705;Woma_00008269;Woma_00008300;Woma_00008523;Woma_00009025;Woma_00009618;Woma_00010770;Woma_00010773;Woma_00012307;Woma_00013425;Woma_00013559;Woma_00014342;Woma_00…
GO:0035567	Biological Process	non-canonical Wnt signaling pathway	28	63	4.46336e-09	1.61897e-07	Woma_00001578;Woma_00001936;Woma_00002068;Woma_00002135;Woma_00002530;Woma_00003515;Woma_00003517;Woma_00004159;Woma_00004162;Woma_00004599;Woma_00004954;Woma_00006991;Woma_00008695;Woma_00008717;Woma_00009431;Woma_00009618;Woma_00009677;Woma_00009786;Woma_00010267;Woma_00010923;Woma_00011148;Woma_00011324;Woma_00011328;Woma_00011409;Woma_00013262;Woma_00013264;Woma_00014099;Woma_00014612
GO:0007017	Biological Process	microtubule-based process	141	635	4.7769e-09	1.72568e-07	Woma_00000072;Woma_00000084;Woma_00000279;Woma_00000438;Woma_00000777;Woma_00000814;Woma_00000891;Woma_00001021;Woma_00001403;Woma_00001429;Woma_00001431;Woma_00001467;Woma_00001561;Woma_00001578;Woma_00001611;Woma_00001613;Woma_00001747;Woma_00001936;Woma_00001980;Woma_00002068;Woma_00002086;Woma_00002102;Woma_00002135;Woma_00002397;Woma_00002450;Woma_00002688;Woma_00002809;Woma_00002832;Woma_00…
GO:0001700	Biological Process	embryonic development via the syncytial blastoderm	57	188	4.93954e-09	1.77724e-07	Woma_00000094;Woma_00000095;Woma_00000279;Woma_00000491;Woma_00000880;Woma_00001026;Woma_00001578;Woma_00001936;Woma_00003042;Woma_00003162;Woma_00003367;Woma_00003369;Woma_00003439;Woma_00003440;Woma_00003515;Woma_00003517;Woma_00003741;Woma_00004027;Woma_00004087;Woma_00004159;Woma_00004356;Woma_00004776;Woma_00005173;Woma_00005530;Woma_00006128;Woma_00006435;Woma_00007183;Woma_00007184;Woma_00…
GO:0044271	Biological Process	cellular nitrogen compound biosynthetic process	463	2676	5.4969e-09	1.96307e-07	Woma_00000081;Woma_00000084;Woma_00000094;Woma_00000095;Woma_00000106;Woma_00000188;Woma_00000196;Woma_00000197;Woma_00000281;Woma_00000354;Woma_00000373;Woma_00000382;Woma_00000446;Woma_00000459;Woma_00000494;Woma_00000598;Woma_00000662;Woma_00000663;Woma_00000714;Woma_00000777;Woma_00000834;Woma_00000891;Woma_00000910;Woma_00000911;Woma_00000997;Woma_00001006;Woma_00001020;Woma_00001021;Woma_00…
GO:0072175	Biological Process	epithelial tube formation	37	99	5.50002e-09	1.96307e-07	Woma_00000777;Woma_00000911;Woma_00001578;Woma_00001912;Woma_00001936;Woma_00002618;Woma_00002771;Woma_00003346;Woma_00003515;Woma_00003517;Woma_00004049;Woma_00004159;Woma_00004162;Woma_00004599;Woma_00007064;Woma_00007378;Woma_00007705;Woma_00008269;Woma_00008291;Woma_00008300;Woma_00008522;Woma_00008695;Woma_00008717;Woma_00009373;Woma_00009595;Woma_00010312;Woma_00010533;Woma_00010896;Woma_00…
GO:0008284	Biological Process	positive regulation of cell proliferation	99	403	5.79204e-09	2.05906e-07	Woma_00000094;Woma_00000095;Woma_00000281;Woma_00000505;Woma_00000848;Woma_00000911;Woma_00000951;Woma_00001255;Woma_00001403;Woma_00001433;Woma_00001505;Woma_00001936;Woma_00001966;Woma_00001967;Woma_00002239;Woma_00002457;Woma_00002640;Woma_00002713;Woma_00002771;Woma_00002918;Woma_00003162;Woma_00003204;Woma_00003355;Woma_00003515;Woma_00003517;Woma_00003741;Woma_00003889;Woma_00003895;Woma_00…
GO:0050919	Biological Process	negative chemotaxis	17	27	6.08269e-09	2.14529e-07	Woma_00001578;Woma_00004162;Woma_00004553;Woma_00007115;Woma_00007601;Woma_00008695;Woma_00009431;Woma_00010130;Woma_00010300;Woma_00010770;Woma_00010773;Woma_00011313;Woma_00014099;Woma_00014222;Woma_00014452;Woma_00014660;Woma_00015106
GO:0072132	Biological Process	mesenchyme morphogenesis	17	27	6.08269e-09	2.14529e-07	Woma_00000094;Woma_00001505;Woma_00001936;Woma_00004999;Woma_00005003;Woma_00005841;Woma_00006825;Woma_00007601;Woma_00007705;Woma_00008493;Woma_00008695;Woma_00010312;Woma_00010754;Woma_00010770;Woma_00010773;Woma_00011370;Woma_00013687
GO:0031290	Biological Process	retinal ganglion cell axon guidance	19	33	6.4263e-09	2.25755e-07	Woma_00000081;Woma_00001578;Woma_00002918;Woma_00004162;Woma_00005247;Woma_00006253;Woma_00007010;Woma_00007011;Woma_00007601;Woma_00008269;Woma_00010770;Woma_00010773;Woma_00013068;Woma_00013143;Woma_00013144;Woma_00013687;Woma_00014660;Woma_00015106;Woma_00015909
GO:0044087	Biological Process	regulation of cellular component biogenesis	153	707	6.45773e-09	2.2597e-07	Woma_00000081;Woma_00000094;Woma_00000095;Woma_00000127;Woma_00000279;Woma_00000281;Woma_00000777;Woma_00000814;Woma_00000880;Woma_00001049;Woma_00001051;Woma_00001408;Woma_00001440;Woma_00001467;Woma_00001505;Woma_00001558;Woma_00001561;Woma_00001578;Woma_00001780;Woma_00001936;Woma_00002068;Woma_00002397;Woma_00002640;Woma_00002688;Woma_00002713;Woma_00002771;Woma_00002809;Woma_00003162;Woma_00…
GO:0050684	Biological Process	regulation of mRNA processing	49	152	6.50012e-09	2.26565e-07	Woma_00000382;Woma_00000891;Woma_00001713;Woma_00001714;Woma_00002841;Woma_00003285;Woma_00003307;Woma_00003308;Woma_00003367;Woma_00003369;Woma_00003402;Woma_00003722;Woma_00005237;Woma_00005238;Woma_00005979;Woma_00006124;Woma_00006171;Woma_00006449;Woma_00006451;Woma_00006569;Woma_00006617;Woma_00006839;Woma_00007009;Woma_00008264;Woma_00008709;Woma_00009504;Woma_00010197;Woma_00010207;Woma_00…
GO:0030902	Biological Process	hindbrain development	39	108	6.64715e-09	2.30788e-07	Woma_00000891;Woma_00000911;Woma_00001049;Woma_00001051;Woma_00001331;Woma_00001335;Woma_00001505;Woma_00001747;Woma_00001936;Woma_00002457;Woma_00002771;Woma_00003035;Woma_00003307;Woma_00003308;Woma_00003515;Woma_00003517;Woma_00003889;Woma_00004159;Woma_00004438;Woma_00004599;Woma_00005068;Woma_00005779;Woma_00005941;Woma_00006870;Woma_00007470;Woma_00007705;Woma_00008300;Woma_00008750;Woma_00…
GO:0009891	Biological Process	positive regulation of biosynthetic process	231	1176	7.03563e-09	2.43329e-07	Woma_00000094;Woma_00000095;Woma_00000281;Woma_00000373;Woma_00000446;Woma_00000494;Woma_00000662;Woma_00000663;Woma_00000714;Woma_00000777;Woma_00000891;Woma_00000911;Woma_00001006;Woma_00001020;Woma_00001028;Woma_00001224;Woma_00001255;Woma_00001331;Woma_00001335;Woma_00001505;Woma_00001555;Woma_00001558;Woma_00001578;Woma_00001713;Woma_00001714;Woma_00001780;Woma_00001936;Woma_00002086;Woma_00…
GO:0016055	Biological Process	Wnt signaling pathway	76	284	7.59032e-09	2.615e-07	Woma_00000094;Woma_00000281;Woma_00000373;Woma_00000911;Woma_00001495;Woma_00001578;Woma_00001936;Woma_00002068;Woma_00002135;Woma_00002530;Woma_00002640;Woma_00003124;Woma_00003515;Woma_00003517;Woma_00003940;Woma_00004101;Woma_00004159;Woma_00004162;Woma_00004356;Woma_00004533;Woma_00004599;Woma_00004692;Woma_00004885;Woma_00004954;Woma_00005253;Woma_00005662;Woma_00005979;Woma_00006528;Woma_00…
GO:0009954	Biological Process	proximal/distal pattern formation	22	43	8.06106e-09	2.76649e-07	Woma_00000094;Woma_00000095;Woma_00000911;Woma_00001331;Woma_00001335;Woma_00001936;Woma_00004438;Woma_00004447;Woma_00004449;Woma_00004624;Woma_00006232;Woma_00008269;Woma_00008528;Woma_00009166;Woma_00009431;Woma_00011959;Woma_00012726;Woma_00012728;Woma_00012907;Woma_00014099;Woma_00014612;Woma_00014874
GO:0001838	Biological Process	embryonic epithelial tube formation	35	92	8.28872e-09	2.83373e-07	Woma_00000777;Woma_00000911;Woma_00001578;Woma_00001912;Woma_00001936;Woma_00002618;Woma_00003346;Woma_00003515;Woma_00003517;Woma_00004049;Woma_00004162;Woma_00004599;Woma_00007064;Woma_00007378;Woma_00007705;Woma_00008269;Woma_00008291;Woma_00008300;Woma_00008522;Woma_00008695;Woma_00008717;Woma_00009373;Woma_00009595;Woma_00010312;Woma_00010533;Woma_00010896;Woma_00011324;Woma_00011328;Woma_00…
GO:0051094	Biological Process	positive regulation of developmental process	174	836	1.11415e-08	3.7945e-07	Woma_00000081;Woma_00000084;Woma_00000094;Woma_00000095;Woma_00000279;Woma_00000281;Woma_00000551;Woma_00000662;Woma_00000663;Woma_00000777;Woma_00000799;Woma_00000814;Woma_00000848;Woma_00000880;Woma_00000891;Woma_00000911;Woma_00001433;Woma_00001440;Woma_00001467;Woma_00001505;Woma_00001558;Woma_00001578;Woma_00001747;Woma_00001791;Woma_00001800;Woma_00001936;Woma_00002397;Woma_00002457;Woma_00…
GO:0008589	Biological Process	regulation of smoothened signaling pathway	34	89	1.19567e-08	4.05665e-07	Woma_00000281;Woma_00000911;Woma_00001006;Woma_00003346;Woma_00004101;Woma_00004162;Woma_00004954;Woma_00005035;Woma_00005247;Woma_00005662;Woma_00005779;Woma_00005979;Woma_00006528;Woma_00006751;Woma_00006926;Woma_00007371;Woma_00007378;Woma_00008188;Woma_00008269;Woma_00010130;Woma_00010267;Woma_00010833;Woma_00010896;Woma_00012289;Woma_00012721;Woma_00012726;Woma_00012728;Woma_00013443;Woma_00…
GO:0007478	Biological Process	leg disc morphogenesis	33	85	1.22444e-08	4.12675e-07	Woma_00000094;Woma_00000095;Woma_00000188;Woma_00000662;Woma_00000663;Woma_00000911;Woma_00001578;Woma_00002105;Woma_00002267;Woma_00002618;Woma_00003509;Woma_00003843;Woma_00004051;Woma_00004058;Woma_00004438;Woma_00004447;Woma_00004449;Woma_00005696;Woma_00005697;Woma_00005841;Woma_00005979;Woma_00006080;Woma_00006882;Woma_00007321;Woma_00007733;Woma_00007933;Woma_00008750;Woma_00010409;Woma_00…
GO:0001841	Biological Process	neural tube formation	31	77	1.22558e-08	4.12675e-07	Woma_00000777;Woma_00000911;Woma_00001578;Woma_00001912;Woma_00002618;Woma_00003346;Woma_00003515;Woma_00003517;Woma_00004049;Woma_00004599;Woma_00007064;Woma_00007378;Woma_00007705;Woma_00008269;Woma_00008291;Woma_00008300;Woma_00008522;Woma_00008695;Woma_00008717;Woma_00009373;Woma_00010312;Woma_00010533;Woma_00010896;Woma_00011324;Woma_00011328;Woma_00011341;Woma_00011523;Woma_00011959;Woma_00…
GO:0007480	Biological Process	imaginal disc-derived leg morphogenesis	32	81	1.23546e-08	4.14437e-07	Woma_00000094;Woma_00000095;Woma_00000188;Woma_00000662;Woma_00000663;Woma_00001578;Woma_00002105;Woma_00002267;Woma_00002618;Woma_00003509;Woma_00003843;Woma_00004051;Woma_00004058;Woma_00004438;Woma_00004447;Woma_00004449;Woma_00005696;Woma_00005697;Woma_00005841;Woma_00005979;Woma_00006080;Woma_00006882;Woma_00007321;Woma_00007733;Woma_00007933;Woma_00008750;Woma_00010409;Woma_00011328;Woma_00…
GO:0003197	Biological Process	endocardial cushion development	17	28	1.34618e-08	4.49886e-07	Woma_00000094;Woma_00000662;Woma_00000663;Woma_00001505;Woma_00004999;Woma_00005003;Woma_00005841;Woma_00007601;Woma_00007705;Woma_00008493;Woma_00010119;Woma_00010754;Woma_00010770;Woma_00010773;Woma_00011370;Woma_00013687;Woma_00015106
GO:0008285	Biological Process	negative regulation of cell proliferation	92	372	1.4522e-08	4.83507e-07	Woma_00000094;Woma_00000281;Woma_00000848;Woma_00000911;Woma_00001505;Woma_00001800;Woma_00001936;Woma_00002457;Woma_00002771;Woma_00002806;Woma_00003162;Woma_00003282;Woma_00003509;Woma_00003843;Woma_00003937;Woma_00004027;Woma_00004049;Woma_00004101;Woma_00004162;Woma_00004438;Woma_00004511;Woma_00004624;Woma_00004641;Woma_00004692;Woma_00004718;Woma_00004719;Woma_00004878;Woma_00004954;Woma_00…
GO:0045944	Biological Process	positive regulation of transcription from RNA polymerase II promoter	141	646	1.54861e-08	5.13689e-07	Woma_00000094;Woma_00000095;Woma_00000281;Woma_00000494;Woma_00000662;Woma_00000663;Woma_00000714;Woma_00000777;Woma_00000891;Woma_00000911;Woma_00001006;Woma_00001020;Woma_00001028;Woma_00001331;Woma_00001335;Woma_00001505;Woma_00001555;Woma_00001780;Woma_00001936;Woma_00002086;Woma_00002239;Woma_00002281;Woma_00002457;Woma_00002458;Woma_00002618;Woma_00002640;Woma_00002713;Woma_00002771;Woma_00…
GO:0030010	Biological Process	establishment of cell polarity	51	165	1.57306e-08	5.19867e-07	Woma_00000084;Woma_00000096;Woma_00000279;Woma_00000880;Woma_00000911;Woma_00001403;Woma_00001429;Woma_00001431;Woma_00001467;Woma_00001561;Woma_00001578;Woma_00001936;Woma_00002068;Woma_00002135;Woma_00003118;Woma_00003119;Woma_00003415;Woma_00003709;Woma_00003889;Woma_00004027;Woma_00004101;Woma_00004113;Woma_00004599;Woma_00005713;Woma_00005841;Woma_00006128;Woma_00006166;Woma_00006435;Woma_00…
GO:1902667	Biological Process	regulation of axon guidance	28	66	1.5811e-08	5.20596e-07	Woma_00000081;Woma_00001578;Woma_00002457;Woma_00004484;Woma_00004553;Woma_00004565;Woma_00004567;Woma_00004599;Woma_00006077;Woma_00007601;Woma_00008695;Woma_00008717;Woma_00009431;Woma_00009687;Woma_00010300;Woma_00010770;Woma_00010773;Woma_00011328;Woma_00011959;Woma_00013068;Woma_00013143;Woma_00013144;Woma_00014099;Woma_00014660;Woma_00015106;Woma_00015314;Woma_00015813;Woma_00016531
GO:0007067	Biological Process	mitotic nuclear division	90	362	1.60137e-08	5.25331e-07	Woma_00000055;Woma_00000072;Woma_00000084;Woma_00000279;Woma_00001403;Woma_00001429;Woma_00001431;Woma_00001578;Woma_00001611;Woma_00001613;Woma_00001936;Woma_00001980;Woma_00002068;Woma_00002135;Woma_00002287;Woma_00002618;Woma_00002787;Woma_00002832;Woma_00002938;Woma_00003035;Woma_00003042;Woma_00003402;Woma_00003889;Woma_00003962;Woma_00004027;Woma_00004101;Woma_00004196;Woma_00004511;Woma_00…
GO:0003205	Biological Process	cardiac chamber development	34	90	1.66644e-08	5.44396e-07	Woma_00000094;Woma_00000662;Woma_00000663;Woma_00000891;Woma_00001505;Woma_00001578;Woma_00001936;Woma_00002771;Woma_00003162;Woma_00003889;Woma_00003951;Woma_00004599;Woma_00004999;Woma_00005003;Woma_00005779;Woma_00007371;Woma_00007378;Woma_00007601;Woma_00007705;Woma_00007933;Woma_00008493;Woma_00008695;Woma_00008750;Woma_00010119;Woma_00010770;Woma_00010773;Woma_00010896;Woma_00011370;Woma_00…
GO:0042063	Biological Process	gliogenesis	67	243	1.67169e-08	5.44396e-07	Woma_00000094;Woma_00000095;Woma_00000281;Woma_00000491;Woma_00000662;Woma_00000663;Woma_00000814;Woma_00000848;Woma_00000911;Woma_00001070;Woma_00001433;Woma_00001467;Woma_00001713;Woma_00001714;Woma_00001747;Woma_00001936;Woma_00002105;Woma_00002457;Woma_00002738;Woma_00002771;Woma_00002918;Woma_00002920;Woma_00003118;Woma_00003119;Woma_00003162;Woma_00003355;Woma_00003515;Woma_00003517;Woma_00…
GO:0030031	Biological Process	cell projection assembly	86	342	1.92414e-08	6.24331e-07	Woma_00000084;Woma_00000094;Woma_00000095;Woma_00000438;Woma_00000777;Woma_00000814;Woma_00000911;Woma_00001021;Woma_00001026;Woma_00001099;Woma_00001505;Woma_00001578;Woma_00002068;Woma_00002397;Woma_00002688;Woma_00002713;Woma_00003346;Woma_00003415;Woma_00003515;Woma_00003517;Woma_00003906;Woma_00003998;Woma_00004027;Woma_00004049;Woma_00004159;Woma_00004356;Woma_00004599;Woma_00004708;Woma_00…
GO:0048232	Biological Process	male gamete generation	111	478	1.95344e-08	6.31541e-07	Woma_00000072;Woma_00000094;Woma_00000662;Woma_00000663;Woma_00000777;Woma_00000891;Woma_00000911;Woma_00001611;Woma_00001613;Woma_00002086;Woma_00002267;Woma_00002449;Woma_00002543;Woma_00002640;Woma_00002787;Woma_00002832;Woma_00003035;Woma_00003203;Woma_00003367;Woma_00003369;Woma_00003402;Woma_00003515;Woma_00003517;Woma_00003745;Woma_00003906;Woma_00003962;Woma_00004419;Woma_00004511;Woma_00…
GO:0040007	Biological Process	growth	201	1005	1.97981e-08	6.37755e-07	Woma_00000081;Woma_00000084;Woma_00000094;Woma_00000095;Woma_00000127;Woma_00000279;Woma_00000281;Woma_00000494;Woma_00000496;Woma_00000662;Woma_00000663;Woma_00000880;Woma_00000911;Woma_00001026;Woma_00001331;Woma_00001335;Woma_00001408;Woma_00001440;Woma_00001467;Woma_00001505;Woma_00001558;Woma_00001578;Woma_00001780;Woma_00001936;Woma_00002397;Woma_00002457;Woma_00002458;Woma_00002713;Woma_00…
GO:0048762	Biological Process	mesenchymal cell differentiation	35	95	2.18615e-08	7.01692e-07	Woma_00000084;Woma_00000094;Woma_00000281;Woma_00000662;Woma_00000663;Woma_00000880;Woma_00000911;Woma_00001467;Woma_00001495;Woma_00001505;Woma_00001936;Woma_00004027;Woma_00004599;Woma_00004999;Woma_00005003;Woma_00005779;Woma_00007383;Woma_00007705;Woma_00008291;Woma_00008493;Woma_00008695;Woma_00009215;Woma_00010754;Woma_00010896;Woma_00011370;Woma_00011837;Woma_00012219;Woma_00012473;Woma_00…
GO:0009953	Biological Process	dorsal/ventral pattern formation	59	205	2.25806e-08	7.22175e-07	Woma_00000094;Woma_00000095;Woma_00000662;Woma_00000663;Woma_00000911;Woma_00001331;Woma_00001335;Woma_00001578;Woma_00001746;Woma_00001936;Woma_00002457;Woma_00002832;Woma_00003345;Woma_00003346;Woma_00003402;Woma_00003937;Woma_00004043;Woma_00004101;Woma_00004138;Woma_00004159;Woma_00004447;Woma_00004449;Woma_00004776;Woma_00004970;Woma_00004999;Woma_00005003;Woma_00005247;Woma_00005355;Woma_00…
GO:0048285	Biological Process	organelle fission	125	558	2.28143e-08	7.27043e-07	Woma_00000055;Woma_00000072;Woma_00000084;Woma_00000279;Woma_00001020;Woma_00001403;Woma_00001429;Woma_00001431;Woma_00001561;Woma_00001578;Woma_00001611;Woma_00001613;Woma_00001936;Woma_00001980;Woma_00002068;Woma_00002086;Woma_00002135;Woma_00002287;Woma_00002397;Woma_00002424;Woma_00002618;Woma_00002787;Woma_00002832;Woma_00002938;Woma_00003035;Woma_00003042;Woma_00003367;Woma_00003369;Woma_00…
GO:0009952	Biological Process	anterior/posterior pattern specification	81	317	2.35921e-08	7.49154e-07	Woma_00000072;Woma_00000094;Woma_00000095;Woma_00000279;Woma_00000880;Woma_00000911;Woma_00000951;Woma_00001026;Woma_00001255;Woma_00001331;Woma_00001333;Woma_00001335;Woma_00001467;Woma_00001505;Woma_00001578;Woma_00001911;Woma_00001936;Woma_00001980;Woma_00002068;Woma_00002102;Woma_00002832;Woma_00003203;Woma_00003344;Woma_00003367;Woma_00003369;Woma_00003402;Woma_00003741;Woma_00004027;Woma_00…
GO:0007157	Biological Process	heterophilic cell-cell adhesion via plasma membrane cell adhesion molecules	18	32	2.68131e-08	8.48415e-07	Woma_00000094;Woma_00000095;Woma_00005841;Woma_00006253;Woma_00007183;Woma_00007184;Woma_00007185;Woma_00007208;Woma_00007212;Woma_00009302;Woma_00012412;Woma_00012413;Woma_00012415;Woma_00012825;Woma_00012827;Woma_00012828;Woma_00013068;Woma_00015909
GO:0090175	Biological Process	regulation of establishment of planar polarity	25	56	2.69794e-08	8.50661e-07	Woma_00001403;Woma_00001578;Woma_00002068;Woma_00003515;Woma_00003517;Woma_00004159;Woma_00004162;Woma_00004599;Woma_00005841;Woma_00006991;Woma_00007115;Woma_00008695;Woma_00008717;Woma_00009431;Woma_00009618;Woma_00009677;Woma_00009786;Woma_00010267;Woma_00010586;Woma_00010893;Woma_00010923;Woma_00011148;Woma_00011324;Woma_00011328;Woma_00014099
GO:0007369	Biological Process	gastrulation	64	231	2.8757e-08	9.0293e-07	Woma_00000094;Woma_00000279;Woma_00000814;Woma_00000880;Woma_00001026;Woma_00001467;Woma_00001578;Woma_00001936;Woma_00002068;Woma_00002135;Woma_00002373;Woma_00002397;Woma_00003355;Woma_00003515;Woma_00003517;Woma_00003741;Woma_00004051;Woma_00004087;Woma_00004484;Woma_00004599;Woma_00004776;Woma_00004999;Woma_00005003;Woma_00005574;Woma_00005696;Woma_00005697;Woma_00005750;Woma_00005979;Woma_00…
GO:0000226	Biological Process	microtubule cytoskeleton organization	114	498	2.88395e-08	9.0293e-07	Woma_00000072;Woma_00000084;Woma_00000279;Woma_00000438;Woma_00000814;Woma_00000891;Woma_00001403;Woma_00001429;Woma_00001431;Woma_00001467;Woma_00001561;Woma_00001578;Woma_00001611;Woma_00001613;Woma_00001747;Woma_00001936;Woma_00001980;Woma_00002068;Woma_00002086;Woma_00002135;Woma_00002688;Woma_00002809;Woma_00002832;Woma_00002938;Woma_00003415;Woma_00003515;Woma_00003517;Woma_00003709;Woma_00…
GO:0033044	Biological Process	regulation of chromosome organization	83	329	2.93721e-08	9.15796e-07	Woma_00000281;Woma_00001049;Woma_00001051;Woma_00001429;Woma_00001431;Woma_00001433;Woma_00001555;Woma_00001713;Woma_00001714;Woma_00001936;Woma_00001980;Woma_00002239;Woma_00002287;Woma_00002690;Woma_00003035;Woma_00003509;Woma_00003713;Woma_00003722;Woma_00003745;Woma_00003962;Woma_00004043;Woma_00004082;Woma_00004236;Woma_00004489;Woma_00004528;Woma_00004692;Woma_00004885;Woma_00005238;Woma_00…
GO:0045597	Biological Process	positive regulation of cell differentiation	126	566	2.94557e-08	9.15796e-07	Woma_00000094;Woma_00000095;Woma_00000281;Woma_00000551;Woma_00000662;Woma_00000663;Woma_00000777;Woma_00000799;Woma_00000814;Woma_00000848;Woma_00000880;Woma_00000891;Woma_00000911;Woma_00001433;Woma_00001467;Woma_00001505;Woma_00001578;Woma_00001747;Woma_00001791;Woma_00001800;Woma_00001936;Woma_00002397;Woma_00002457;Woma_00002618;Woma_00002640;Woma_00002671;Woma_00002713;Woma_00002771;Woma_00…
GO:0098602	Biological Process	single organism cell adhesion	79	308	2.95703e-08	9.16165e-07	Woma_00000094;Woma_00000095;Woma_00000279;Woma_00000637;Woma_00000662;Woma_00000663;Woma_00000814;Woma_00000880;Woma_00000911;Woma_00001026;Woma_00001747;Woma_00001936;Woma_00002105;Woma_00002640;Woma_00002787;Woma_00002789;Woma_00003515;Woma_00003517;Woma_00003915;Woma_00004159;Woma_00004356;Woma_00004776;Woma_00004878;Woma_00005320;Woma_00005841;Woma_00006253;Woma_00006316;Woma_00006435;Woma_00…
GO:0048608	Biological Process	reproductive structure development	89	362	3.40371e-08	1.05091e-06	Woma_00000094;Woma_00000095;Woma_00000279;Woma_00000662;Woma_00000663;Woma_00000911;Woma_00001026;Woma_00001331;Woma_00001467;Woma_00001505;Woma_00001578;Woma_00001713;Woma_00001714;Woma_00001936;Woma_00002068;Woma_00002086;Woma_00002457;Woma_00002640;Woma_00003118;Woma_00003119;Woma_00003355;Woma_00003429;Woma_00003745;Woma_00003843;Woma_00003889;Woma_00003951;Woma_00003962;Woma_00004027;Woma_00…
GO:0003206	Biological Process	cardiac chamber morphogenesis	28	68	3.47619e-08	1.06959e-06	Woma_00000094;Woma_00000662;Woma_00000663;Woma_00001505;Woma_00001578;Woma_00001936;Woma_00002771;Woma_00003162;Woma_00003951;Woma_00004599;Woma_00004999;Woma_00005003;Woma_00005779;Woma_00007371;Woma_00007601;Woma_00007705;Woma_00007933;Woma_00008493;Woma_00008695;Woma_00008750;Woma_00010119;Woma_00010770;Woma_00010773;Woma_00011370;Woma_00012078;Woma_00012307;Woma_00013687;Woma_00014660
GO:0061351	Biological Process	neural precursor cell proliferation	55	188	3.66776e-08	1.12465e-06	Woma_00000094;Woma_00000095;Woma_00000281;Woma_00000848;Woma_00000891;Woma_00000911;Woma_00001505;Woma_00001936;Woma_00002068;Woma_00002135;Woma_00002457;Woma_00002618;Woma_00002771;Woma_00003162;Woma_00003843;Woma_00003895;Woma_00003937;Woma_00004027;Woma_00004101;Woma_00004113;Woma_00004159;Woma_00004196;Woma_00005441;Woma_00005779;Woma_00006372;Woma_00007006;Woma_00007018;Woma_00007252;Woma_00…
GO:0045137	Biological Process	development of primary sexual characteristics	64	233	4.1134e-08	1.25587e-06	Woma_00000279;Woma_00000662;Woma_00000663;Woma_00000911;Woma_00001026;Woma_00001331;Woma_00001467;Woma_00001505;Woma_00001578;Woma_00001713;Woma_00001714;Woma_00002068;Woma_00002086;Woma_00002640;Woma_00003118;Woma_00003119;Woma_00003355;Woma_00003745;Woma_00003843;Woma_00003889;Woma_00003962;Woma_00004082;Woma_00004162;Woma_00004484;Woma_00004624;Woma_00004999;Woma_00005237;Woma_00005238;Woma_00…
GO:0007219	Biological Process	Notch signaling pathway	63	228	4.12382e-08	1.25587e-06	Woma_00000094;Woma_00000095;Woma_00000662;Woma_00000663;Woma_00001408;Woma_00001578;Woma_00001747;Woma_00002105;Woma_00002107;Woma_00002457;Woma_00003439;Woma_00003440;Woma_00003846;Woma_00003896;Woma_00003898;Woma_00003905;Woma_00004027;Woma_00004159;Woma_00004197;Woma_00004447;Woma_00004449;Woma_00004885;Woma_00005369;Woma_00005779;Woma_00005910;Woma_00005980;Woma_00007018;Woma_00007185;Woma_00…
GO:0071103	Biological Process	DNA conformation change	56	194	4.60771e-08	1.39845e-06	Woma_00000281;Woma_00001429;Woma_00001431;Woma_00001713;Woma_00001714;Woma_00002117;Woma_00002149;Woma_00002356;Woma_00002640;Woma_00002690;Woma_00002787;Woma_00003035;Woma_00003042;Woma_00003045;Woma_00003220;Woma_00003402;Woma_00003843;Woma_00003940;Woma_00003962;Woma_00004082;Woma_00004528;Woma_00004749;Woma_00004867;Woma_00005238;Woma_00005569;Woma_00005589;Woma_00005700;Woma_00005713;Woma_00…
GO:0001655	Biological Process	urogenital system development	68	254	4.68149e-08	1.41603e-06	Woma_00000084;Woma_00000094;Woma_00000095;Woma_00000127;Woma_00000662;Woma_00000663;Woma_00000911;Woma_00001006;Woma_00001104;Woma_00001505;Woma_00001936;Woma_00002457;Woma_00002458;Woma_00002771;Woma_00003042;Woma_00003162;Woma_00003355;Woma_00003741;Woma_00003843;Woma_00003889;Woma_00004051;Woma_00004159;Woma_00004162;Woma_00004197;Woma_00004438;Woma_00004599;Woma_00004776;Woma_00004970;Woma_00…
GO:0035051	Biological Process	cardiocyte differentiation	39	115	4.90594e-08	1.47891e-06	Woma_00000094;Woma_00000095;Woma_00000281;Woma_00000662;Woma_00000663;Woma_00000911;Woma_00001049;Woma_00001051;Woma_00001936;Woma_00002618;Woma_00002771;Woma_00003307;Woma_00003308;Woma_00003355;Woma_00003937;Woma_00004159;Woma_00004599;Woma_00004999;Woma_00005003;Woma_00006171;Woma_00006253;Woma_00007321;Woma_00007371;Woma_00007585;Woma_00008269;Woma_00008291;Woma_00008493;Woma_00010119;Woma_00…
GO:0016569	Biological Process	covalent chromatin modification	81	322	4.97072e-08	1.49339e-06	Woma_00000196;Woma_00000281;Woma_00000446;Woma_00000494;Woma_00001049;Woma_00001051;Woma_00001433;Woma_00001555;Woma_00001675;Woma_00001780;Woma_00001936;Woma_00002239;Woma_00003713;Woma_00003722;Woma_00003745;Woma_00003937;Woma_00003940;Woma_00003962;Woma_00004013;Woma_00004043;Woma_00004082;Woma_00004198;Woma_00004236;Woma_00004489;Woma_00004528;Woma_00004692;Woma_00004749;Woma_00004885;Woma_00…
GO:0003382	Biological Process	epithelial cell morphogenesis	28	69	5.07606e-08	1.51992e-06	Woma_00000880;Woma_00000911;Woma_00001936;Woma_00003162;Woma_00003515;Woma_00003517;Woma_00003745;Woma_00004087;Woma_00004162;Woma_00004911;Woma_00005185;Woma_00005190;Woma_00005191;Woma_00005779;Woma_00006882;Woma_00007371;Woma_00008300;Woma_00008308;Woma_00008811;Woma_00010889;Woma_00012307;Woma_00013143;Woma_00013144;Woma_00013878;Woma_00014177;Woma_00014259;Woma_00015250;Woma_00016030
GO:1902275	Biological Process	regulation of chromatin organization	53	180	5.13132e-08	1.53133e-06	Woma_00000281;Woma_00001049;Woma_00001051;Woma_00001433;Woma_00001936;Woma_00002239;Woma_00003509;Woma_00003722;Woma_00003745;Woma_00003962;Woma_00004043;Woma_00004082;Woma_00004236;Woma_00004489;Woma_00004528;Woma_00004692;Woma_00004885;Woma_00005569;Woma_00005589;Woma_00005700;Woma_00005969;Woma_00006171;Woma_00006543;Woma_00007018;Woma_00007321;Woma_00008057;Woma_00008291;Woma_00009758;Woma_00…
GO:0030029	Biological Process	actin filament-based process	117	520	5.1864e-08	1.54261e-06	Woma_00000094;Woma_00000095;Woma_00000096;Woma_00000127;Woma_00000279;Woma_00000281;Woma_00000590;Woma_00000814;Woma_00000880;Woma_00001374;Woma_00001405;Woma_00001440;Woma_00001467;Woma_00001505;Woma_00001578;Woma_00001800;Woma_00001849;Woma_00001936;Woma_00002135;Woma_00002373;Woma_00002397;Woma_00002640;Woma_00002713;Woma_00002771;Woma_00003162;Woma_00003204;Woma_00003439;Woma_00003440;Woma_00…
GO:0010769	Biological Process	regulation of cell morphogenesis involved in differentiation	78	307	5.62454e-08	1.66737e-06	Woma_00000081;Woma_00000094;Woma_00000281;Woma_00000848;Woma_00000880;Woma_00000911;Woma_00001467;Woma_00001505;Woma_00001578;Woma_00001747;Woma_00001800;Woma_00001936;Woma_00002267;Woma_00002397;Woma_00002457;Woma_00002713;Woma_00002771;Woma_00002884;Woma_00003162;Woma_00003515;Woma_00003517;Woma_00004027;Woma_00004162;Woma_00004484;Woma_00004553;Woma_00004565;Woma_00004567;Woma_00004599;Woma_00…
GO:0016358	Biological Process	dendrite development	81	323	5.75139e-08	1.69933e-06	Woma_00000198;Woma_00000281;Woma_00000777;Woma_00000814;Woma_00000848;Woma_00001028;Woma_00001440;Woma_00001505;Woma_00001578;Woma_00001800;Woma_00002397;Woma_00002733;Woma_00002771;Woma_00002918;Woma_00002920;Woma_00002938;Woma_00003162;Woma_00003307;Woma_00003308;Woma_00003367;Woma_00003369;Woma_00003515;Woma_00003517;Woma_00003905;Woma_00004064;Woma_00004196;Woma_00004484;Woma_00004553;Woma_00…
GO:0061458	Biological Process	reproductive system development	89	366	5.89305e-08	1.72511e-06	Woma_00000094;Woma_00000095;Woma_00000279;Woma_00000662;Woma_00000663;Woma_00000911;Woma_00001026;Woma_00001331;Woma_00001467;Woma_00001505;Woma_00001578;Woma_00001713;Woma_00001714;Woma_00001936;Woma_00002068;Woma_00002086;Woma_00002457;Woma_00002640;Woma_00003118;Woma_00003119;Woma_00003355;Woma_00003429;Woma_00003745;Woma_00003843;Woma_00003889;Woma_00003951;Woma_00003962;Woma_00004027;Woma_00…
GO:0016339	Biological Process	calcium-dependent cell-cell adhesion via plasma membrane cell adhesion molecules	16	27	5.91494e-08	1.72511e-06	Woma_00000637;Woma_00001026;Woma_00002789;Woma_00003915;Woma_00005841;Woma_00006316;Woma_00007325;Woma_00008717;Woma_00011476;Woma_00012825;Woma_00012827;Woma_00012828;Woma_00013143;Woma_00013144;Woma_00013878;Woma_00016567
GO:0050922	Biological Process	negative regulation of chemotaxis	12	16	5.91597e-08	1.72511e-06	Woma_00000081;Woma_00000094;Woma_00004484;Woma_00007601;Woma_00008695;Woma_00009431;Woma_00010260;Woma_00010300;Woma_00010770;Woma_00010773;Woma_00014099;Woma_00014660
GO:0071679	Biological Process	commissural neuron axon guidance	12	16	5.91597e-08	1.72511e-06	Woma_00000279;Woma_00000911;Woma_00001467;Woma_00004599;Woma_00005779;Woma_00007601;Woma_00008269;Woma_00009431;Woma_00010770;Woma_00010773;Woma_00014099;Woma_00015106
GO:0048864	Biological Process	stem cell development	39	116	6.40812e-08	1.86253e-06	Woma_00000084;Woma_00000094;Woma_00000095;Woma_00000281;Woma_00000662;Woma_00000663;Woma_00000880;Woma_00000911;Woma_00001467;Woma_00001505;Woma_00001936;Woma_00002227;Woma_00004027;Woma_00004159;Woma_00004599;Woma_00004999;Woma_00005003;Woma_00005779;Woma_00006372;Woma_00007383;Woma_00007514;Woma_00007705;Woma_00008291;Woma_00008493;Woma_00008695;Woma_00009215;Woma_00010754;Woma_00010896;Woma_00…
GO:0019991	Biological Process	septate junction assembly	22	47	6.46363e-08	1.87256e-06	Woma_00000491;Woma_00001070;Woma_00001195;Woma_00001747;Woma_00002446;Woma_00002738;Woma_00004027;Woma_00005068;Woma_00005645;Woma_00007115;Woma_00008125;Woma_00008787;Woma_00009016;Woma_00009054;Woma_00009166;Woma_00009749;Woma_00010271;Woma_00011209;Woma_00011527;Woma_00013262;Woma_00013264;Woma_00014428
GO:0051726	Biological Process	regulation of cell cycle	163	790	6.54641e-08	1.89041e-06	Woma_00000094;Woma_00000095;Woma_00000459;Woma_00000911;Woma_00001197;Woma_00001224;Woma_00001429;Woma_00001431;Woma_00001505;Woma_00001555;Woma_00001578;Woma_00001780;Woma_00001936;Woma_00001980;Woma_00002086;Woma_00002287;Woma_00002424;Woma_00002457;Woma_00002458;Woma_00002618;Woma_00002640;Woma_00002688;Woma_00002771;Woma_00002832;Woma_00002945;Woma_00003035;Woma_00003162;Woma_00003367;Woma_00…
GO:0008406	Biological Process	gonad development	63	231	7.01524e-08	2.01926e-06	Woma_00000279;Woma_00000662;Woma_00000663;Woma_00000911;Woma_00001026;Woma_00001331;Woma_00001467;Woma_00001505;Woma_00001578;Woma_00001713;Woma_00001714;Woma_00002068;Woma_00002086;Woma_00002640;Woma_00003118;Woma_00003119;Woma_00003355;Woma_00003745;Woma_00003843;Woma_00003889;Woma_00003962;Woma_00004082;Woma_00004162;Woma_00004484;Woma_00004999;Woma_00005237;Woma_00005238;Woma_00006127;Woma_00…
GO:0008356	Biological Process	asymmetric cell division	47	153	7.11925e-08	2.04261e-06	Woma_00000094;Woma_00000095;Woma_00001026;Woma_00001578;Woma_00001980;Woma_00002068;Woma_00002135;Woma_00002397;Woma_00002457;Woma_00002618;Woma_00002771;Woma_00004027;Woma_00004101;Woma_00004113;Woma_00004162;Woma_00004196;Woma_00004489;Woma_00005962;Woma_00005980;Woma_00006584;Woma_00006903;Woma_00007252;Woma_00008300;Woma_00008486;Woma_00008493;Woma_00009431;Woma_00009786;Woma_00010202;Woma_00…
GO:0022607	Biological Process	cellular component assembly	349	1964	7.69261e-08	2.20004e-06	Woma_00000051;Woma_00000055;Woma_00000072;Woma_00000081;Woma_00000084;Woma_00000094;Woma_00000095;Woma_00000096;Woma_00000127;Woma_00000198;Woma_00000279;Woma_00000281;Woma_00000302;Woma_00000438;Woma_00000446;Woma_00000491;Woma_00000590;Woma_00000668;Woma_00000777;Woma_00000814;Woma_00000880;Woma_00000891;Woma_00000911;Woma_00001021;Woma_00001026;Woma_00001028;Woma_00001049;Woma_00001051;Woma_00…
GO:0014031	Biological Process	mesenchymal cell development	33	91	8.58214e-08	2.4466e-06	Woma_00000084;Woma_00000094;Woma_00000281;Woma_00000662;Woma_00000663;Woma_00000880;Woma_00000911;Woma_00001467;Woma_00001505;Woma_00001936;Woma_00004027;Woma_00004599;Woma_00004999;Woma_00005003;Woma_00005779;Woma_00007383;Woma_00007705;Woma_00008291;Woma_00008493;Woma_00008695;Woma_00009215;Woma_00010754;Woma_00010896;Woma_00011370;Woma_00011837;Woma_00012219;Woma_00012473;Woma_00013559;Woma_00…
GO:0003203	Biological Process	endocardial cushion morphogenesis	13	19	9.29228e-08	2.64061e-06	Woma_00000094;Woma_00001505;Woma_00004999;Woma_00005003;Woma_00005841;Woma_00007601;Woma_00007705;Woma_00008493;Woma_00010754;Woma_00010770;Woma_00010773;Woma_00011370;Woma_00013687
GO:0060071	Biological Process	Wnt signaling pathway, planar cell polarity pathway	20	41	1.08836e-07	3.083e-06	Woma_00001578;Woma_00002068;Woma_00003515;Woma_00003517;Woma_00004159;Woma_00004162;Woma_00004599;Woma_00006991;Woma_00008695;Woma_00008717;Woma_00009431;Woma_00009618;Woma_00009677;Woma_00009786;Woma_00010267;Woma_00010923;Woma_00011148;Woma_00011324;Woma_00011328;Woma_00014099
GO:0051270	Biological Process	regulation of cellular component movement	105	459	1.09704e-07	3.09776e-06	Woma_00000081;Woma_00000094;Woma_00000662;Woma_00000663;Woma_00000814;Woma_00000848;Woma_00000880;Woma_00000911;Woma_00001467;Woma_00001505;Woma_00001578;Woma_00002068;Woma_00002102;Woma_00002135;Woma_00002457;Woma_00002640;Woma_00002771;Woma_00003118;Woma_00003119;Woma_00003509;Woma_00003515;Woma_00003517;Woma_00003592;Woma_00003889;Woma_00004027;Woma_00004113;Woma_00004356;Woma_00004484;Woma_00…
GO:0050673	Biological Process	epithelial cell proliferation	56	199	1.20028e-07	3.37483e-06	Woma_00000094;Woma_00000095;Woma_00000911;Woma_00001505;Woma_00001936;Woma_00002457;Woma_00002640;Woma_00002771;Woma_00003162;Woma_00003951;Woma_00004027;Woma_00004049;Woma_00004051;Woma_00004159;Woma_00004718;Woma_00004719;Woma_00004954;Woma_00005173;Woma_00005237;Woma_00005487;Woma_00005779;Woma_00005979;Woma_00007064;Woma_00007371;Woma_00007601;Woma_00007702;Woma_00007705;Woma_00008269;Woma_00…
GO:0051130	Biological Process	positive regulation of cellular component organization	174	863	1.20273e-07	3.37483e-06	Woma_00000081;Woma_00000094;Woma_00000127;Woma_00000281;Woma_00000551;Woma_00000848;Woma_00000880;Woma_00000891;Woma_00000911;Woma_00001021;Woma_00001049;Woma_00001051;Woma_00001440;Woma_00001467;Woma_00001505;Woma_00001555;Woma_00001558;Woma_00001561;Woma_00001578;Woma_00001713;Woma_00001714;Woma_00001747;Woma_00001800;Woma_00001936;Woma_00002068;Woma_00002239;Woma_00002287;Woma_00002397;Woma_00…
GO:0060560	Biological Process	developmental growth involved in morphogenesis	70	271	1.37856e-07	3.85607e-06	Woma_00000081;Woma_00000094;Woma_00000127;Woma_00000880;Woma_00000911;Woma_00001026;Woma_00001467;Woma_00001578;Woma_00001936;Woma_00002457;Woma_00002713;Woma_00002884;Woma_00002938;Woma_00003515;Woma_00003517;Woma_00004159;Woma_00004356;Woma_00004484;Woma_00004599;Woma_00004697;Woma_00004776;Woma_00005053;Woma_00005287;Woma_00005779;Woma_00006991;Woma_00007018;Woma_00007183;Woma_00007184;Woma_00…
GO:0040012	Biological Process	regulation of locomotion	121	552	1.40907e-07	3.92812e-06	Woma_00000081;Woma_00000094;Woma_00000279;Woma_00000662;Woma_00000663;Woma_00000814;Woma_00000848;Woma_00000880;Woma_00000911;Woma_00001467;Woma_00001505;Woma_00001578;Woma_00001800;Woma_00002068;Woma_00002135;Woma_00002457;Woma_00002640;Woma_00002771;Woma_00002880;Woma_00002910;Woma_00003118;Woma_00003119;Woma_00003509;Woma_00003515;Woma_00003517;Woma_00003592;Woma_00003889;Woma_00004015;Woma_00…
GO:0060271	Biological Process	cilium morphogenesis	54	190	1.41312e-07	3.92812e-06	Woma_00000084;Woma_00000094;Woma_00000438;Woma_00000777;Woma_00001021;Woma_00001099;Woma_00001578;Woma_00002397;Woma_00002688;Woma_00003346;Woma_00003415;Woma_00003906;Woma_00003998;Woma_00004027;Woma_00004049;Woma_00004599;Woma_00004708;Woma_00004869;Woma_00004954;Woma_00004970;Woma_00005035;Woma_00005077;Woma_00005245;Woma_00005980;Woma_00006569;Woma_00006577;Woma_00006934;Woma_00006985;Woma_00…
GO:0050678	Biological Process	regulation of epithelial cell proliferation	48	161	1.44163e-07	3.99493e-06	Woma_00000094;Woma_00000911;Woma_00001505;Woma_00001936;Woma_00002640;Woma_00002771;Woma_00003162;Woma_00003951;Woma_00004027;Woma_00004049;Woma_00004051;Woma_00004718;Woma_00004719;Woma_00004954;Woma_00005237;Woma_00005487;Woma_00005779;Woma_00005979;Woma_00007064;Woma_00007371;Woma_00007601;Woma_00007702;Woma_00007705;Woma_00008269;Woma_00008486;Woma_00008522;Woma_00008523;Woma_00008695;Woma_00…
GO:0007283	Biological Process	spermatogenesis	101	439	1.44664e-07	3.9964e-06	Woma_00000094;Woma_00000662;Woma_00000663;Woma_00000777;Woma_00000891;Woma_00000911;Woma_00002086;Woma_00002267;Woma_00002449;Woma_00002543;Woma_00002640;Woma_00002832;Woma_00003203;Woma_00003367;Woma_00003369;Woma_00003402;Woma_00003515;Woma_00003517;Woma_00003745;Woma_00003906;Woma_00003962;Woma_00004419;Woma_00004511;Woma_00004820;Woma_00005035;Woma_00005237;Woma_00005397;Woma_00005400;Woma_00…
GO:0061053	Biological Process	somite development	26	64	1.4824e-07	4.08256e-06	Woma_00000094;Woma_00000880;Woma_00000911;Woma_00000951;Woma_00001255;Woma_00004159;Woma_00004599;Woma_00005305;Woma_00005779;Woma_00006435;Woma_00006991;Woma_00007331;Woma_00007383;Woma_00008269;Woma_00008291;Woma_00008493;Woma_00008695;Woma_00010312;Woma_00010923;Woma_00011523;Woma_00012219;Woma_00012690;Woma_00013083;Woma_00014342;Woma_00015106;Woma_00015321
GO:0030261	Biological Process	chromosome condensation	28	72	1.49345e-07	4.10032e-06	Woma_00000281;Woma_00001429;Woma_00001431;Woma_00002149;Woma_00002690;Woma_00002787;Woma_00003035;Woma_00003042;Woma_00003402;Woma_00003940;Woma_00004528;Woma_00004867;Woma_00005569;Woma_00005700;Woma_00005713;Woma_00007362;Woma_00007398;Woma_00009758;Woma_00010619;Woma_00010636;Woma_00011309;Woma_00011342;Woma_00011367;Woma_00011837;Woma_00012282;Woma_00012780;Woma_00014917;Woma_00015545
GO:0003176	Biological Process	aortic valve development	12	17	1.75366e-07	4.79997e-06	Woma_00000094;Woma_00000662;Woma_00000663;Woma_00004999;Woma_00005003;Woma_00007601;Woma_00008493;Woma_00010119;Woma_00010770;Woma_00010773;Woma_00012307;Woma_00014660
GO:0006139	Biological Process	nucleobase-containing compound metabolic process	525	3165	1.76591e-07	4.81873e-06	Woma_00000081;Woma_00000084;Woma_00000094;Woma_00000095;Woma_00000106;Woma_00000153;Woma_00000188;Woma_00000196;Woma_00000197;Woma_00000281;Woma_00000354;Woma_00000373;Woma_00000382;Woma_00000446;Woma_00000459;Woma_00000494;Woma_00000505;Woma_00000598;Woma_00000662;Woma_00000663;Woma_00000714;Woma_00000777;Woma_00000891;Woma_00000910;Woma_00000911;Woma_00000926;Woma_00000997;Woma_00001006;Woma_00…
GO:1903308	Biological Process	regulation of chromatin modification	50	172	1.90777e-07	5.18996e-06	Woma_00000281;Woma_00001049;Woma_00001051;Woma_00001433;Woma_00001936;Woma_00002239;Woma_00003509;Woma_00003722;Woma_00003745;Woma_00003962;Woma_00004043;Woma_00004082;Woma_00004236;Woma_00004489;Woma_00004528;Woma_00004692;Woma_00004885;Woma_00005569;Woma_00005589;Woma_00005969;Woma_00006543;Woma_00007018;Woma_00007321;Woma_00008291;Woma_00009758;Woma_00010148;Woma_00010207;Woma_00010754;Woma_00…
GO:0051704	Biological Process	multi-organism process	370	2119	1.9751e-07	5.35679e-06	Woma_00000072;Woma_00000081;Woma_00000084;Woma_00000094;Woma_00000095;Woma_00000127;Woma_00000152;Woma_00000279;Woma_00000281;Woma_00000491;Woma_00000662;Woma_00000663;Woma_00000777;Woma_00000891;Woma_00000911;Woma_00001020;Woma_00001021;Woma_00001026;Woma_00001049;Woma_00001051;Woma_00001104;Woma_00001272;Woma_00001331;Woma_00001333;Woma_00001335;Woma_00001429;Woma_00001431;Woma_00001433;Woma_00…
GO:0040029	Biological Process	regulation of gene expression, epigenetic	72	284	2.02411e-07	5.46678e-06	Woma_00000084;Woma_00000281;Woma_00000494;Woma_00000997;Woma_00001423;Woma_00001467;Woma_00001713;Woma_00001714;Woma_00001911;Woma_00001936;Woma_00003035;Woma_00003285;Woma_00003307;Woma_00003308;Woma_00003367;Woma_00003369;Woma_00003402;Woma_00003509;Woma_00003745;Woma_00003937;Woma_00003940;Woma_00003962;Woma_00004013;Woma_00004082;Woma_00004236;Woma_00004489;Woma_00005238;Woma_00005750;Woma_00…
GO:0070983	Biological Process	dendrite guidance	17	32	2.02791e-07	5.46678e-06	Woma_00000281;Woma_00002771;Woma_00004484;Woma_00004553;Woma_00004565;Woma_00004567;Woma_00006253;Woma_00007514;Woma_00007601;Woma_00008695;Woma_00008750;Woma_00012136;Woma_00012588;Woma_00012804;Woma_00013687;Woma_00014099;Woma_00015909
GO:0009855	Biological Process	determination of bilateral symmetry	38	116	2.03735e-07	5.47569e-06	Woma_00000084;Woma_00000094;Woma_00000777;Woma_00000911;Woma_00001026;Woma_00001746;Woma_00001936;Woma_00002688;Woma_00004049;Woma_00004447;Woma_00004449;Woma_00004484;Woma_00004599;Woma_00004970;Woma_00004999;Woma_00005003;Woma_00005247;Woma_00005530;Woma_00005696;Woma_00005697;Woma_00005779;Woma_00006751;Woma_00006991;Woma_00007371;Woma_00007378;Woma_00007383;Woma_00008271;Woma_00008493;Woma_00…
GO:0048562	Biological Process	embryonic organ morphogenesis	58	212	2.07355e-07	5.55625e-06	Woma_00000084;Woma_00000094;Woma_00000279;Woma_00000662;Woma_00000663;Woma_00000911;Woma_00001001;Woma_00001505;Woma_00001578;Woma_00001936;Woma_00001966;Woma_00001967;Woma_00002618;Woma_00002771;Woma_00003162;Woma_00003429;Woma_00004049;Woma_00004051;Woma_00004159;Woma_00004162;Woma_00004447;Woma_00004449;Woma_00004599;Woma_00004999;Woma_00005003;Woma_00005247;Woma_00005530;Woma_00005696;Woma_00…
GO:0044782	Biological Process	cilium organization	56	202	2.08203e-07	5.56225e-06	Woma_00000084;Woma_00000094;Woma_00000438;Woma_00000777;Woma_00001021;Woma_00001099;Woma_00001578;Woma_00002397;Woma_00002688;Woma_00003346;Woma_00003415;Woma_00003906;Woma_00003998;Woma_00004027;Woma_00004049;Woma_00004599;Woma_00004708;Woma_00004869;Woma_00004954;Woma_00004970;Woma_00005035;Woma_00005077;Woma_00005245;Woma_00005980;Woma_00006569;Woma_00006577;Woma_00006934;Woma_00006985;Woma_00…
GO:0030036	Biological Process	actin cytoskeleton organization	107	476	2.11684e-07	5.63839e-06	Woma_00000094;Woma_00000095;Woma_00000096;Woma_00000127;Woma_00000279;Woma_00000281;Woma_00000590;Woma_00000880;Woma_00001374;Woma_00001405;Woma_00001440;Woma_00001467;Woma_00001505;Woma_00001578;Woma_00001800;Woma_00001849;Woma_00001936;Woma_00002135;Woma_00002373;Woma_00002397;Woma_00002640;Woma_00002713;Woma_00002771;Woma_00003162;Woma_00003204;Woma_00003439;Woma_00003440;Woma_00003515;Woma_00…
GO:0031344	Biological Process	regulation of cell projection organization	117	533	2.13269e-07	5.6637e-06	Woma_00000081;Woma_00000094;Woma_00000095;Woma_00000198;Woma_00000281;Woma_00000551;Woma_00000777;Woma_00000814;Woma_00000848;Woma_00000891;Woma_00001028;Woma_00001505;Woma_00001578;Woma_00001747;Woma_00001800;Woma_00002068;Woma_00002267;Woma_00002397;Woma_00002457;Woma_00002640;Woma_00002688;Woma_00002713;Woma_00002771;Woma_00002884;Woma_00002910;Woma_00003162;Woma_00003204;Woma_00003355;Woma_00…
GO:0014020	Biological Process	primary neural tube formation	26	65	2.1445e-07	5.67816e-06	Woma_00000777;Woma_00001578;Woma_00002618;Woma_00003346;Woma_00003515;Woma_00003517;Woma_00004049;Woma_00004599;Woma_00007064;Woma_00007378;Woma_00007705;Woma_00008269;Woma_00008291;Woma_00008695;Woma_00008717;Woma_00009373;Woma_00010312;Woma_00010533;Woma_00010896;Woma_00011324;Woma_00011328;Woma_00011523;Woma_00011959;Woma_00013559;Woma_00014289;Woma_00016030
GO:0016570	Biological Process	histone modification	76	306	2.27791e-07	6.01354e-06	Woma_00000196;Woma_00000281;Woma_00000446;Woma_00000494;Woma_00001049;Woma_00001051;Woma_00001433;Woma_00001555;Woma_00001675;Woma_00001780;Woma_00001936;Woma_00002239;Woma_00003713;Woma_00003722;Woma_00003745;Woma_00003937;Woma_00003940;Woma_00003962;Woma_00004013;Woma_00004043;Woma_00004082;Woma_00004198;Woma_00004236;Woma_00004489;Woma_00004528;Woma_00004692;Woma_00004885;Woma_00005253;Woma_00…
GO:0010092	Biological Process	specification of organ identity	13	20	2.31324e-07	6.0709e-06	Woma_00001936;Woma_00004438;Woma_00004447;Woma_00004449;Woma_00007383;Woma_00007601;Woma_00007933;Woma_00008291;Woma_00008493;Woma_00010770;Woma_00010773;Woma_00013687;Woma_00016030
GO:0061311	Biological Process	cell surface receptor signaling pathway involved in heart development	13	20	2.31324e-07	6.0709e-06	Woma_00000094;Woma_00000662;Woma_00000663;Woma_00000911;Woma_00001936;Woma_00004159;Woma_00004599;Woma_00007601;Woma_00008493;Woma_00008695;Woma_00010770;Woma_00010773;Woma_00011370
GO:0045665	Biological Process	negative regulation of neuron differentiation	50	173	2.32595e-07	6.08635e-06	Woma_00000081;Woma_00000094;Woma_00000095;Woma_00000198;Woma_00000281;Woma_00000662;Woma_00000663;Woma_00000814;Woma_00000848;Woma_00000911;Woma_00001747;Woma_00002105;Woma_00002457;Woma_00002771;Woma_00003162;Woma_00003515;Woma_00003517;Woma_00004438;Woma_00004447;Woma_00004449;Woma_00004484;Woma_00005068;Woma_00005696;Woma_00005697;Woma_00005723;Woma_00006486;Woma_00007407;Woma_00007705;Woma_00…
GO:0048534	Biological Process	hematopoietic or lymphoid organ development	110	494	2.36302e-07	6.16527e-06	Woma_00000094;Woma_00000095;Woma_00000127;Woma_00000281;Woma_00000446;Woma_00000662;Woma_00000663;Woma_00000848;Woma_00000891;Woma_00000911;Woma_00001026;Woma_00001049;Woma_00001051;Woma_00001255;Woma_00001505;Woma_00001746;Woma_00001936;Woma_00002105;Woma_00002397;Woma_00002640;Woma_00002713;Woma_00002787;Woma_00002918;Woma_00002920;Woma_00003035;Woma_00003162;Woma_00003307;Woma_00003308;Woma_00…
GO:0050808	Biological Process	synapse organization	95	410	2.44313e-07	6.3557e-06	Woma_00000081;Woma_00000096;Woma_00000127;Woma_00000198;Woma_00000279;Woma_00000491;Woma_00001028;Woma_00001408;Woma_00001440;Woma_00001558;Woma_00001578;Woma_00001747;Woma_00001791;Woma_00001800;Woma_00001936;Woma_00002068;Woma_00002397;Woma_00002713;Woma_00002771;Woma_00002884;Woma_00002910;Woma_00003282;Woma_00003367;Woma_00003369;Woma_00003515;Woma_00003517;Woma_00003889;Woma_00004159;Woma_00…
GO:0033043	Biological Process	regulation of organelle organization	181	915	2.61127e-07	6.76714e-06	Woma_00000081;Woma_00000127;Woma_00000279;Woma_00000281;Woma_00000777;Woma_00000891;Woma_00001021;Woma_00001049;Woma_00001051;Woma_00001429;Woma_00001431;Woma_00001433;Woma_00001505;Woma_00001555;Woma_00001561;Woma_00001578;Woma_00001713;Woma_00001714;Woma_00001936;Woma_00001980;Woma_00002135;Woma_00002239;Woma_00002287;Woma_00002373;Woma_00002397;Woma_00002618;Woma_00002688;Woma_00002690;Woma_00…
GO:0009799	Biological Process	specification of symmetry	38	117	2.61646e-07	6.76714e-06	Woma_00000084;Woma_00000094;Woma_00000777;Woma_00000911;Woma_00001026;Woma_00001746;Woma_00001936;Woma_00002688;Woma_00004049;Woma_00004447;Woma_00004449;Woma_00004484;Woma_00004599;Woma_00004970;Woma_00004999;Woma_00005003;Woma_00005247;Woma_00005530;Woma_00005696;Woma_00005697;Woma_00005779;Woma_00006751;Woma_00006991;Woma_00007371;Woma_00007378;Woma_00007383;Woma_00008271;Woma_00008493;Woma_00…
GO:0045685	Biological Process	regulation of glial cell differentiation	18	36	2.94821e-07	7.60315e-06	Woma_00000094;Woma_00000281;Woma_00000911;Woma_00001433;Woma_00001467;Woma_00001747;Woma_00001936;Woma_00002918;Woma_00003162;Woma_00004447;Woma_00004449;Woma_00006253;Woma_00011148;Woma_00013533;Woma_00014532;Woma_00014612;Woma_00015106;Woma_00015909
GO:0001837	Biological Process	epithelial to mesenchymal transition	27	70	3.02833e-07	7.78726e-06	Woma_00000094;Woma_00000281;Woma_00000662;Woma_00000663;Woma_00000880;Woma_00001467;Woma_00001505;Woma_00001936;Woma_00004027;Woma_00004599;Woma_00004999;Woma_00005003;Woma_00007383;Woma_00007705;Woma_00008291;Woma_00008493;Woma_00008695;Woma_00010754;Woma_00010896;Woma_00011370;Woma_00011837;Woma_00012219;Woma_00012473;Woma_00013687;Woma_00014612;Woma_00014874;Woma_00015106
GO:0001843	Biological Process	neural tube closure	25	62	3.05237e-07	7.80409e-06	Woma_00000777;Woma_00001578;Woma_00002618;Woma_00003346;Woma_00003515;Woma_00003517;Woma_00004049;Woma_00004599;Woma_00007064;Woma_00007378;Woma_00008269;Woma_00008291;Woma_00008695;Woma_00008717;Woma_00009373;Woma_00010312;Woma_00010533;Woma_00010896;Woma_00011324;Woma_00011328;Woma_00011523;Woma_00011959;Woma_00013559;Woma_00014289;Woma_00016030
GO:0060606	Biological Process	tube closure	25	62	3.05237e-07	7.80409e-06	Woma_00000777;Woma_00001578;Woma_00002618;Woma_00003346;Woma_00003515;Woma_00003517;Woma_00004049;Woma_00004599;Woma_00007064;Woma_00007378;Woma_00008269;Woma_00008291;Woma_00008695;Woma_00008717;Woma_00009373;Woma_00010312;Woma_00010533;Woma_00010896;Woma_00011324;Woma_00011328;Woma_00011523;Woma_00011959;Woma_00013559;Woma_00014289;Woma_00016030
GO:0042692	Biological Process	muscle cell differentiation	83	346	3.12128e-07	7.94766e-06	Woma_00000094;Woma_00000095;Woma_00000127;Woma_00000281;Woma_00000662;Woma_00000663;Woma_00000714;Woma_00000891;Woma_00000911;Woma_00001049;Woma_00001051;Woma_00001405;Woma_00001467;Woma_00001800;Woma_00001936;Woma_00002167;Woma_00002457;Woma_00002618;Woma_00002640;Woma_00002771;Woma_00002910;Woma_00003307;Woma_00003308;Woma_00003355;Woma_00003515;Woma_00003517;Woma_00003937;Woma_00003961;Woma_00…
GO:0009968	Biological Process	negative regulation of signal transduction	155	760	3.12634e-07	7.94766e-06	Woma_00000081;Woma_00000084;Woma_00000094;Woma_00000095;Woma_00000281;Woma_00000373;Woma_00000662;Woma_00000663;Woma_00000911;Woma_00001006;Woma_00001255;Woma_00001408;Woma_00001440;Woma_00001467;Woma_00001495;Woma_00001505;Woma_00001555;Woma_00001578;Woma_00001936;Woma_00001981;Woma_00002105;Woma_00002259;Woma_00002640;Woma_00002713;Woma_00002910;Woma_00002945;Woma_00003367;Woma_00003369;Woma_00…
GO:2000736	Biological Process	regulation of stem cell differentiation	40	127	3.20722e-07	8.13013e-06	Woma_00000094;Woma_00000095;Woma_00000281;Woma_00000662;Woma_00000663;Woma_00000880;Woma_00001433;Woma_00001467;Woma_00001505;Woma_00001936;Woma_00002618;Woma_00002945;Woma_00003515;Woma_00003517;Woma_00003745;Woma_00004027;Woma_00004162;Woma_00004999;Woma_00005003;Woma_00005779;Woma_00006171;Woma_00007383;Woma_00007705;Woma_00010119;Woma_00010896;Woma_00011324;Woma_00011328;Woma_00011370;Woma_00…
GO:0002520	Biological Process	immune system development	113	514	3.22121e-07	8.14245e-06	Woma_00000094;Woma_00000095;Woma_00000127;Woma_00000281;Woma_00000446;Woma_00000662;Woma_00000663;Woma_00000848;Woma_00000891;Woma_00000911;Woma_00001026;Woma_00001049;Woma_00001051;Woma_00001255;Woma_00001505;Woma_00001746;Woma_00001936;Woma_00002105;Woma_00002397;Woma_00002640;Woma_00002713;Woma_00002787;Woma_00002918;Woma_00002920;Woma_00003035;Woma_00003162;Woma_00003307;Woma_00003308;Woma_00…
GO:0043297	Biological Process	apical junction assembly	31	87	3.32248e-07	8.37472e-06	Woma_00000491;Woma_00001026;Woma_00001070;Woma_00001195;Woma_00001747;Woma_00001936;Woma_00002068;Woma_00002446;Woma_00002738;Woma_00003439;Woma_00003440;Woma_00004027;Woma_00004196;Woma_00005068;Woma_00005645;Woma_00007115;Woma_00008125;Woma_00008300;Woma_00008787;Woma_00009016;Woma_00009054;Woma_00009166;Woma_00009749;Woma_00010271;Woma_00010754;Woma_00011209;Woma_00011527;Woma_00013262;Woma_00…
GO:0007043	Biological Process	cell-cell junction assembly	36	109	3.38452e-07	8.50707e-06	Woma_00000279;Woma_00000491;Woma_00001026;Woma_00001070;Woma_00001195;Woma_00001747;Woma_00001936;Woma_00002068;Woma_00002446;Woma_00002738;Woma_00003439;Woma_00003440;Woma_00004027;Woma_00004196;Woma_00005068;Woma_00005645;Woma_00007115;Woma_00007183;Woma_00007184;Woma_00008125;Woma_00008200;Woma_00008300;Woma_00008787;Woma_00009016;Woma_00009054;Woma_00009166;Woma_00009749;Woma_00010271;Woma_00…
GO:0031503	Biological Process	protein complex localization	56	205	3.55071e-07	8.89971e-06	Woma_00001021;Woma_00001713;Woma_00001714;Woma_00001837;Woma_00003285;Woma_00003345;Woma_00004049;Woma_00004419;Woma_00004511;Woma_00004708;Woma_00004822;Woma_00004918;Woma_00004954;Woma_00004970;Woma_00005237;Woma_00005238;Woma_00005305;Woma_00005713;Woma_00005973;Woma_00006124;Woma_00006482;Woma_00006577;Woma_00007371;Woma_00007673;Woma_00007851;Woma_00008188;Woma_00008212;Woma_00008271;Woma_00…
GO:0021515	Biological Process	cell differentiation in spinal cord	17	33	3.63774e-07	9.09232e-06	Woma_00000094;Woma_00000911;Woma_00001791;Woma_00002457;Woma_00004159;Woma_00004999;Woma_00005003;Woma_00005530;Woma_00005696;Woma_00005697;Woma_00007378;Woma_00008269;Woma_00008291;Woma_00011959;Woma_00012307;Woma_00013687;Woma_00015314
GO:0001822	Biological Process	kidney development	48	166	3.98668e-07	9.93665e-06	Woma_00000094;Woma_00000127;Woma_00000662;Woma_00000663;Woma_00000911;Woma_00001006;Woma_00001104;Woma_00001505;Woma_00001936;Woma_00002771;Woma_00003162;Woma_00004051;Woma_00004159;Woma_00004162;Woma_00004197;Woma_00004599;Woma_00004970;Woma_00005254;Woma_00005719;Woma_00005779;Woma_00005841;Woma_00007183;Woma_00007184;Woma_00007185;Woma_00007371;Woma_00007601;Woma_00007705;Woma_00007733;Woma_00…
GO:0003231	Biological Process	cardiac ventricle development	27	71	4.24122e-07	1.05416e-05	Woma_00000094;Woma_00000662;Woma_00000663;Woma_00000891;Woma_00001505;Woma_00001936;Woma_00002771;Woma_00003162;Woma_00003951;Woma_00004599;Woma_00004999;Woma_00005003;Woma_00007378;Woma_00007601;Woma_00007933;Woma_00008493;Woma_00008695;Woma_00008750;Woma_00010119;Woma_00010770;Woma_00010773;Woma_00011370;Woma_00012078;Woma_00012307;Woma_00013687;Woma_00014660;Woma_00016030
GO:0045216	Biological Process	cell-cell junction organization	53	191	4.26794e-07	1.05786e-05	Woma_00000198;Woma_00000279;Woma_00000491;Woma_00000880;Woma_00001026;Woma_00001070;Woma_00001195;Woma_00001747;Woma_00001936;Woma_00002068;Woma_00002267;Woma_00002446;Woma_00002713;Woma_00002738;Woma_00003395;Woma_00003439;Woma_00003440;Woma_00003515;Woma_00003517;Woma_00004027;Woma_00004087;Woma_00004196;Woma_00005068;Woma_00005645;Woma_00006435;Woma_00007115;Woma_00007183;Woma_00007184;Woma_00…
GO:0021879	Biological Process	forebrain neuron differentiation	20	44	4.67278e-07	1.15499e-05	Woma_00001049;Woma_00001051;Woma_00001747;Woma_00002457;Woma_00002771;Woma_00002938;Woma_00003843;Woma_00004447;Woma_00004449;Woma_00007383;Woma_00007601;Woma_00008695;Woma_00010770;Woma_00010773;Woma_00012307;Woma_00013559;Woma_00013600;Woma_00014177;Woma_00014660;Woma_00015314
GO:0006323	Biological Process	DNA packaging	43	143	4.94493e-07	1.21888e-05	Woma_00000281;Woma_00001429;Woma_00001431;Woma_00002117;Woma_00002149;Woma_00002356;Woma_00002640;Woma_00002690;Woma_00002787;Woma_00003035;Woma_00003042;Woma_00003402;Woma_00003843;Woma_00003940;Woma_00003962;Woma_00004082;Woma_00004528;Woma_00004867;Woma_00005569;Woma_00005589;Woma_00005700;Woma_00005713;Woma_00007323;Woma_00007362;Woma_00007398;Woma_00008750;Woma_00009758;Woma_00010141;Woma_00…
GO:0021537	Biological Process	telencephalon development	51	182	5.07342e-07	1.24621e-05	Woma_00000127;Woma_00000281;Woma_00000491;Woma_00000814;Woma_00000848;Woma_00000911;Woma_00001049;Woma_00001051;Woma_00001331;Woma_00001429;Woma_00001431;Woma_00001505;Woma_00001747;Woma_00001936;Woma_00002457;Woma_00002771;Woma_00002938;Woma_00003162;Woma_00003889;Woma_00004447;Woma_00004449;Woma_00005487;Woma_00005779;Woma_00007018;Woma_00007371;Woma_00007470;Woma_00007601;Woma_00008152;Woma_00…
GO:0045814	Biological Process	negative regulation of gene expression, epigenetic	40	129	5.08371e-07	1.24621e-05	Woma_00000281;Woma_00000494;Woma_00000997;Woma_00001423;Woma_00003035;Woma_00003402;Woma_00003509;Woma_00003745;Woma_00003937;Woma_00003940;Woma_00003962;Woma_00004082;Woma_00004236;Woma_00004489;Woma_00005969;Woma_00006232;Woma_00006543;Woma_00006617;Woma_00007018;Woma_00007321;Woma_00007629;Woma_00008249;Woma_00008750;Woma_00009758;Woma_00010460;Woma_00010650;Woma_00011308;Woma_00011503;Woma_00…
GO:0016458	Biological Process	gene silencing	67	264	5.17791e-07	1.26582e-05	Woma_00000084;Woma_00000281;Woma_00000494;Woma_00000997;Woma_00001423;Woma_00001467;Woma_00001713;Woma_00001714;Woma_00002377;Woma_00002543;Woma_00002945;Woma_00003035;Woma_00003042;Woma_00003203;Woma_00003367;Woma_00003369;Woma_00003402;Woma_00003509;Woma_00003745;Woma_00003937;Woma_00003940;Woma_00003962;Woma_00004043;Woma_00004082;Woma_00004489;Woma_00005089;Woma_00005238;Woma_00005400;Woma_00…
GO:0072006	Biological Process	nephron development	29	80	5.23063e-07	1.27522e-05	Woma_00000094;Woma_00000127;Woma_00000662;Woma_00000663;Woma_00000911;Woma_00001104;Woma_00001936;Woma_00004159;Woma_00004162;Woma_00004599;Woma_00005254;Woma_00005719;Woma_00005779;Woma_00005841;Woma_00007183;Woma_00007184;Woma_00007185;Woma_00007705;Woma_00007933;Woma_00008269;Woma_00008300;Woma_00008523;Woma_00009025;Woma_00009618;Woma_00010130;Woma_00012307;Woma_00013559;Woma_00014874;Woma_00…
GO:0001756	Biological Process	somitogenesis	21	48	5.33824e-07	1.2979e-05	Woma_00000094;Woma_00000880;Woma_00000911;Woma_00000951;Woma_00001255;Woma_00004599;Woma_00006435;Woma_00006991;Woma_00007331;Woma_00007383;Woma_00008291;Woma_00008493;Woma_00008695;Woma_00010312;Woma_00010923;Woma_00011523;Woma_00012690;Woma_00013083;Woma_00014342;Woma_00015106;Woma_00015321
GO:0097374	Biological Process	sensory neuron axon guidance	10	13	5.52011e-07	1.33848e-05	Woma_00004484;Woma_00004553;Woma_00007601;Woma_00010770;Woma_00010773;Woma_00011540;Woma_00013068;Woma_00014660;Woma_00015813;Woma_00016531
GO:0045197	Biological Process	establishment or maintenance of epithelial cell apical/basal polarity	23	56	6.13437e-07	1.48339e-05	Woma_00000880;Woma_00001467;Woma_00001578;Woma_00001747;Woma_00002068;Woma_00003118;Woma_00003119;Woma_00004027;Woma_00004599;Woma_00005841;Woma_00007189;Woma_00008300;Woma_00008695;Woma_00009786;Woma_00011324;Woma_00011328;Woma_00011959;Woma_00012825;Woma_00012827;Woma_00012828;Woma_00013130;Woma_00013878;Woma_00014912
GO:0008544	Biological Process	epidermis development	59	224	6.65539e-07	1.60503e-05	Woma_00000094;Woma_00000281;Woma_00000662;Woma_00000663;Woma_00000911;Woma_00001331;Woma_00001335;Woma_00001505;Woma_00001578;Woma_00001791;Woma_00001936;Woma_00003889;Woma_00004027;Woma_00004159;Woma_00004356;Woma_00004599;Woma_00004718;Woma_00004719;Woma_00005237;Woma_00005287;Woma_00005696;Woma_00005697;Woma_00005779;Woma_00005841;Woma_00006435;Woma_00007325;Woma_00007371;Woma_00007573;Woma_00…
GO:0034330	Biological Process	cell junction organization	56	209	7.05324e-07	1.69639e-05	Woma_00000198;Woma_00000279;Woma_00000491;Woma_00000880;Woma_00001026;Woma_00001070;Woma_00001195;Woma_00001714;Woma_00001747;Woma_00001936;Woma_00002068;Woma_00002267;Woma_00002446;Woma_00002713;Woma_00002738;Woma_00003395;Woma_00003439;Woma_00003440;Woma_00003515;Woma_00003517;Woma_00004027;Woma_00004087;Woma_00004196;Woma_00005068;Woma_00005645;Woma_00006435;Woma_00007115;Woma_00007183;Woma_00…
GO:0006405	Biological Process	RNA export from nucleus	40	131	7.94799e-07	1.90645e-05	Woma_00001713;Woma_00001714;Woma_00001837;Woma_00003285;Woma_00003345;Woma_00004419;Woma_00004511;Woma_00004822;Woma_00004918;Woma_00005237;Woma_00005238;Woma_00005305;Woma_00005713;Woma_00005973;Woma_00006124;Woma_00006449;Woma_00006451;Woma_00006482;Woma_00007335;Woma_00007411;Woma_00007673;Woma_00008212;Woma_00008271;Woma_00009727;Woma_00009772;Woma_00009889;Woma_00010647;Woma_00010674;Woma_00…
GO:0048813	Biological Process	dendrite morphogenesis	66	262	8.39481e-07	2.00823e-05	Woma_00000281;Woma_00000777;Woma_00000848;Woma_00001440;Woma_00001505;Woma_00001578;Woma_00001800;Woma_00002397;Woma_00002733;Woma_00002771;Woma_00002918;Woma_00002920;Woma_00002938;Woma_00003162;Woma_00003307;Woma_00003308;Woma_00003367;Woma_00003369;Woma_00003515;Woma_00003517;Woma_00003905;Woma_00004064;Woma_00004196;Woma_00004484;Woma_00004553;Woma_00004565;Woma_00004567;Woma_00005487;Woma_00…
GO:0072001	Biological Process	renal system development	61	236	8.65453e-07	2.0627e-05	Woma_00000094;Woma_00000095;Woma_00000127;Woma_00000662;Woma_00000663;Woma_00000911;Woma_00001006;Woma_00001104;Woma_00001505;Woma_00001936;Woma_00002457;Woma_00002458;Woma_00002771;Woma_00003042;Woma_00003162;Woma_00003355;Woma_00003741;Woma_00004051;Woma_00004159;Woma_00004162;Woma_00004197;Woma_00004438;Woma_00004599;Woma_00004776;Woma_00004970;Woma_00005173;Woma_00005254;Woma_00005719;Woma_00…
GO:0007498	Biological Process	mesoderm development	53	195	8.66873e-07	2.0627e-05	Woma_00000084;Woma_00000094;Woma_00000095;Woma_00000880;Woma_00000911;Woma_00001026;Woma_00001505;Woma_00002068;Woma_00002135;Woma_00002373;Woma_00002618;Woma_00003118;Woma_00003119;Woma_00003355;Woma_00003905;Woma_00004159;Woma_00004484;Woma_00004999;Woma_00005003;Woma_00005237;Woma_00005305;Woma_00005574;Woma_00005696;Woma_00005697;Woma_00005779;Woma_00005980;Woma_00006528;Woma_00006728;Woma_00…
GO:0035161	Biological Process	imaginal disc lineage restriction	9	11	8.73101e-07	2.06883e-05	Woma_00000094;Woma_00000095;Woma_00000662;Woma_00000663;Woma_00000911;Woma_00001331;Woma_00005779;Woma_00008269;Woma_00011959
GO:0050770	Biological Process	regulation of axonogenesis	50	180	8.74089e-07	2.06883e-05	Woma_00000081;Woma_00000281;Woma_00001578;Woma_00001747;Woma_00001800;Woma_00002267;Woma_00002457;Woma_00002713;Woma_00002771;Woma_00002884;Woma_00003515;Woma_00003517;Woma_00004484;Woma_00004553;Woma_00004565;Woma_00004567;Woma_00004599;Woma_00004697;Woma_00006077;Woma_00007601;Woma_00007918;Woma_00008695;Woma_00008717;Woma_00009431;Woma_00009670;Woma_00009687;Woma_00009786;Woma_00009921;Woma_00…
GO:0003180	Biological Process	aortic valve morphogenesis	11	16	8.92439e-07	2.10112e-05	Woma_00000094;Woma_00000662;Woma_00000663;Woma_00004999;Woma_00005003;Woma_00007601;Woma_00010119;Woma_00010770;Woma_00010773;Woma_00012307;Woma_00014660
GO:0061343	Biological Process	cell adhesion involved in heart morphogenesis	11	16	8.92439e-07	2.10112e-05	Woma_00000094;Woma_00000491;Woma_00001195;Woma_00001747;Woma_00002135;Woma_00008493;Woma_00009054;Woma_00009166;Woma_00011370;Woma_00013262;Woma_00013264
GO:0008039	Biological Process	synaptic target recognition	24	61	8.97854e-07	2.1083e-05	Woma_00000127;Woma_00000317;Woma_00000319;Woma_00000491;Woma_00001578;Woma_00004005;Woma_00004162;Woma_00004553;Woma_00004565;Woma_00004567;Woma_00005662;Woma_00006077;Woma_00006253;Woma_00007183;Woma_00007184;Woma_00007185;Woma_00009166;Woma_00009302;Woma_00010130;Woma_00010770;Woma_00011313;Woma_00014222;Woma_00014342;Woma_00015909
GO:2000826	Biological Process	regulation of heart morphogenesis	15	28	9.31632e-07	2.18188e-05	Woma_00000094;Woma_00000911;Woma_00001505;Woma_00001936;Woma_00002618;Woma_00005779;Woma_00007601;Woma_00007705;Woma_00008493;Woma_00008523;Woma_00010770;Woma_00010773;Woma_00011370;Woma_00013083;Woma_00013687
GO:0051169	Biological Process	nuclear transport	75	311	9.45237e-07	2.20794e-05	Woma_00000911;Woma_00001505;Woma_00001713;Woma_00001714;Woma_00001837;Woma_00002713;Woma_00002806;Woma_00003282;Woma_00003285;Woma_00003323;Woma_00003345;Woma_00003346;Woma_00003515;Woma_00003517;Woma_00003741;Woma_00003803;Woma_00003889;Woma_00003937;Woma_00004419;Woma_00004438;Woma_00004511;Woma_00004822;Woma_00004918;Woma_00005237;Woma_00005238;Woma_00005305;Woma_00005327;Woma_00005713;Woma_00…
GO:0010720	Biological Process	positive regulation of cell development	97	433	9.528e-07	2.2198e-05	Woma_00000094;Woma_00000095;Woma_00000281;Woma_00000551;Woma_00000777;Woma_00000799;Woma_00000814;Woma_00000848;Woma_00000880;Woma_00000891;Woma_00000911;Woma_00001433;Woma_00001467;Woma_00001505;Woma_00001578;Woma_00001747;Woma_00001791;Woma_00001800;Woma_00001936;Woma_00002397;Woma_00002457;Woma_00002618;Woma_00002640;Woma_00002671;Woma_00002771;Woma_00002918;Woma_00003162;Woma_00003204;Woma_00…
GO:0035148	Biological Process	tube formation	40	132	9.88837e-07	2.29776e-05	Woma_00000094;Woma_00000777;Woma_00000911;Woma_00001578;Woma_00001912;Woma_00001936;Woma_00002618;Woma_00002771;Woma_00003346;Woma_00003415;Woma_00003515;Woma_00003517;Woma_00004049;Woma_00004159;Woma_00004162;Woma_00004599;Woma_00007064;Woma_00007378;Woma_00007705;Woma_00008162;Woma_00008269;Woma_00008291;Woma_00008300;Woma_00008522;Woma_00008695;Woma_00008717;Woma_00009373;Woma_00009595;Woma_00…
GO:0034329	Biological Process	cell junction assembly	49	176	1.04451e-06	2.42082e-05	Woma_00000279;Woma_00000491;Woma_00000880;Woma_00001026;Woma_00001070;Woma_00001195;Woma_00001714;Woma_00001747;Woma_00001936;Woma_00002068;Woma_00002446;Woma_00002713;Woma_00002738;Woma_00003439;Woma_00003440;Woma_00003515;Woma_00003517;Woma_00004027;Woma_00004196;Woma_00005068;Woma_00005645;Woma_00006435;Woma_00007115;Woma_00007183;Woma_00007184;Woma_00008125;Woma_00008200;Woma_00008291;Woma_00…
GO:0048025	Biological Process	negative regulation of mRNA splicing, via spliceosome	14	25	1.05957e-06	2.43909e-05	Woma_00000891;Woma_00001713;Woma_00001714;Woma_00002841;Woma_00005237;Woma_00005238;Woma_00006124;Woma_00006839;Woma_00007009;Woma_00009504;Woma_00011306;Woma_00012302;Woma_00014312;Woma_00014458
GO:0048730	Biological Process	epidermis morphogenesis	14	25	1.05957e-06	2.43909e-05	Woma_00000094;Woma_00000911;Woma_00001578;Woma_00001791;Woma_00001936;Woma_00004027;Woma_00005287;Woma_00005779;Woma_00008750;Woma_00009786;Woma_00010267;Woma_00010833;Woma_00013559;Woma_00014342
GO:0048585	Biological Process	negative regulation of response to stimulus	179	921	1.06157e-06	2.43909e-05	Woma_00000081;Woma_00000084;Woma_00000094;Woma_00000095;Woma_00000281;Woma_00000373;Woma_00000662;Woma_00000663;Woma_00000911;Woma_00001006;Woma_00001049;Woma_00001051;Woma_00001255;Woma_00001408;Woma_00001440;Woma_00001467;Woma_00001495;Woma_00001505;Woma_00001555;Woma_00001578;Woma_00001843;Woma_00001936;Woma_00001981;Woma_00002105;Woma_00002259;Woma_00002640;Woma_00002713;Woma_00002910;Woma_00…
GO:0061314	Biological Process	Notch signaling involved in heart development	7	7	1.06333e-06	2.43909e-05	Woma_00000094;Woma_00000662;Woma_00000663;Woma_00007601;Woma_00008493;Woma_00010770;Woma_00010773
GO:0003151	Biological Process	outflow tract morphogenesis	20	46	1.12395e-06	2.57154e-05	Woma_00000094;Woma_00000662;Woma_00000663;Woma_00001026;Woma_00001578;Woma_00001936;Woma_00004599;Woma_00004999;Woma_00005003;Woma_00007601;Woma_00008493;Woma_00008523;Woma_00008695;Woma_00008750;Woma_00010119;Woma_00010770;Woma_00010773;Woma_00013559;Woma_00013687;Woma_00014660
GO:0060581	Biological Process	cell fate commitment involved in pattern specification	21	50	1.21598e-06	2.77499e-05	Woma_00000094;Woma_00000095;Woma_00000911;Woma_00002457;Woma_00003905;Woma_00004043;Woma_00004159;Woma_00004197;Woma_00005369;Woma_00005530;Woma_00005980;Woma_00006372;Woma_00007378;Woma_00007470;Woma_00008486;Woma_00008493;Woma_00008695;Woma_00011533;Woma_00013687;Woma_00015078;Woma_00015314
GO:0007405	Biological Process	neuroblast proliferation	40	133	1.22625e-06	2.79129e-05	Woma_00000094;Woma_00000095;Woma_00000281;Woma_00000911;Woma_00001505;Woma_00001936;Woma_00002068;Woma_00002135;Woma_00002457;Woma_00002618;Woma_00002771;Woma_00003843;Woma_00003895;Woma_00003937;Woma_00004027;Woma_00004101;Woma_00004113;Woma_00004196;Woma_00005779;Woma_00006372;Woma_00007006;Woma_00007018;Woma_00007252;Woma_00008152;Woma_00008300;Woma_00008486;Woma_00008750;Woma_00008832;Woma_00…
GO:0060070	Biological Process	canonical Wnt signaling pathway	51	187	1.24564e-06	2.82541e-05	Woma_00000094;Woma_00000281;Woma_00000373;Woma_00000911;Woma_00001495;Woma_00001578;Woma_00001936;Woma_00002530;Woma_00004101;Woma_00004159;Woma_00004162;Woma_00004533;Woma_00004599;Woma_00004885;Woma_00005662;Woma_00005979;Woma_00006528;Woma_00006991;Woma_00007335;Woma_00007383;Woma_00007398;Woma_00007489;Woma_00007690;Woma_00008000;Woma_00008493;Woma_00008695;Woma_00009431;Woma_00009595;Woma_00…
GO:0006996	Biological Process	organelle organization	438	2611	1.24758e-06	2.82541e-05	Woma_00000051;Woma_00000055;Woma_00000072;Woma_00000081;Woma_00000084;Woma_00000094;Woma_00000095;Woma_00000096;Woma_00000127;Woma_00000196;Woma_00000279;Woma_00000281;Woma_00000302;Woma_00000438;Woma_00000446;Woma_00000491;Woma_00000494;Woma_00000590;Woma_00000668;Woma_00000777;Woma_00000799;Woma_00000814;Woma_00000880;Woma_00000891;Woma_00000911;Woma_00000968;Woma_00000997;Woma_00001020;Woma_00…
GO:0042067	Biological Process	establishment of ommatidial planar polarity	24	62	1.27214e-06	2.86649e-05	Woma_00000094;Woma_00000095;Woma_00001026;Woma_00001578;Woma_00002671;Woma_00004599;Woma_00005841;Woma_00006435;Woma_00007185;Woma_00008717;Woma_00009258;Woma_00011328;Woma_00011365;Woma_00011533;Woma_00011537;Woma_00011540;Woma_00011690;Woma_00011694;Woma_00012825;Woma_00012827;Woma_00012828;Woma_00012893;Woma_00013143;Woma_00013144
GO:0072009	Biological Process	nephron epithelium development	24	62	1.27214e-06	2.86649e-05	Woma_00000094;Woma_00000662;Woma_00000663;Woma_00000911;Woma_00001104;Woma_00001936;Woma_00004159;Woma_00004162;Woma_00005254;Woma_00005719;Woma_00005779;Woma_00005841;Woma_00007183;Woma_00007184;Woma_00007185;Woma_00008269;Woma_00008300;Woma_00008523;Woma_00009025;Woma_00009618;Woma_00012307;Woma_00013559;Woma_00014874;Woma_00016030
GO:0006913	Biological Process	nucleocytoplasmic transport	74	308	1.30074e-06	2.92354e-05	Woma_00000911;Woma_00001505;Woma_00001713;Woma_00001714;Woma_00001837;Woma_00002713;Woma_00002806;Woma_00003282;Woma_00003285;Woma_00003323;Woma_00003345;Woma_00003346;Woma_00003515;Woma_00003517;Woma_00003741;Woma_00003803;Woma_00003889;Woma_00003937;Woma_00004419;Woma_00004438;Woma_00004511;Woma_00004822;Woma_00004918;Woma_00005237;Woma_00005238;Woma_00005305;Woma_00005713;Woma_00005779;Woma_00…
GO:0060976	Biological Process	coronary vasculature development	18	39	1.33194e-06	2.98616e-05	Woma_00000094;Woma_00000911;Woma_00001505;Woma_00001936;Woma_00003509;Woma_00004599;Woma_00007321;Woma_00007378;Woma_00007601;Woma_00008750;Woma_00010119;Woma_00010770;Woma_00010773;Woma_00010896;Woma_00011324;Woma_00011328;Woma_00012542;Woma_00014181
GO:0030097	Biological Process	hemopoiesis	102	465	1.39591e-06	3.12172e-05	Woma_00000094;Woma_00000095;Woma_00000127;Woma_00000281;Woma_00000662;Woma_00000663;Woma_00000848;Woma_00000891;Woma_00000911;Woma_00001026;Woma_00001049;Woma_00001051;Woma_00001255;Woma_00001505;Woma_00001746;Woma_00001936;Woma_00002105;Woma_00002397;Woma_00002640;Woma_00002713;Woma_00002787;Woma_00002918;Woma_00002920;Woma_00003035;Woma_00003162;Woma_00003307;Woma_00003308;Woma_00003345;Woma_00…
GO:0048732	Biological Process	gland development	100	454	1.46071e-06	3.25847e-05	Woma_00000094;Woma_00000095;Woma_00000279;Woma_00000446;Woma_00000662;Woma_00000663;Woma_00000799;Woma_00000911;Woma_00001021;Woma_00001026;Woma_00001049;Woma_00001051;Woma_00001467;Woma_00001505;Woma_00001578;Woma_00001936;Woma_00002457;Woma_00002458;Woma_00002771;Woma_00002918;Woma_00003118;Woma_00003119;Woma_00003162;Woma_00003345;Woma_00003355;Woma_00003515;Woma_00003517;Woma_00003843;Woma_00…
GO:0046661	Biological Process	male sex differentiation	48	173	1.4969e-06	3.33088e-05	Woma_00000094;Woma_00000095;Woma_00000662;Woma_00000663;Woma_00000911;Woma_00001505;Woma_00001713;Woma_00001714;Woma_00001936;Woma_00002086;Woma_00002640;Woma_00003745;Woma_00003889;Woma_00003937;Woma_00003962;Woma_00004162;Woma_00004484;Woma_00004553;Woma_00004565;Woma_00004567;Woma_00004776;Woma_00004999;Woma_00005003;Woma_00005238;Woma_00005287;Woma_00006077;Woma_00007705;Woma_00007733;Woma_00…
GO:0001501	Biological Process	skeletal system development	58	224	1.51288e-06	3.35806e-05	Woma_00000094;Woma_00000662;Woma_00000663;Woma_00000911;Woma_00001331;Woma_00001335;Woma_00001429;Woma_00001431;Woma_00001505;Woma_00001936;Woma_00001966;Woma_00001967;Woma_00002259;Woma_00002618;Woma_00003346;Woma_00003439;Woma_00003440;Woma_00004051;Woma_00004159;Woma_00004162;Woma_00004438;Woma_00004447;Woma_00004449;Woma_00004749;Woma_00004954;Woma_00005247;Woma_00005841;Woma_00006435;Woma_00…
GO:0035222	Biological Process	wing disc pattern formation	26	71	1.61364e-06	3.57282e-05	Woma_00000094;Woma_00000095;Woma_00000911;Woma_00001331;Woma_00001333;Woma_00003345;Woma_00004043;Woma_00004101;Woma_00004138;Woma_00004776;Woma_00005369;Woma_00005779;Woma_00005841;Woma_00007705;Woma_00008000;Woma_00008269;Woma_00008493;Woma_00008762;Woma_00010130;Woma_00010267;Woma_00011156;Woma_00011370;Woma_00011959;Woma_00012078;Woma_00014672;Woma_00014675
GO:0003170	Biological Process	heart valve development	15	29	1.68014e-06	3.70962e-05	Woma_00000094;Woma_00000662;Woma_00000663;Woma_00004999;Woma_00005003;Woma_00005530;Woma_00005841;Woma_00007601;Woma_00008493;Woma_00010119;Woma_00010770;Woma_00010773;Woma_00011370;Woma_00012307;Woma_00014660
GO:0048705	Biological Process	skeletal system morphogenesis	35	111	1.68708e-06	3.70962e-05	Woma_00000662;Woma_00000663;Woma_00000911;Woma_00001505;Woma_00001936;Woma_00001966;Woma_00001967;Woma_00003346;Woma_00004051;Woma_00004162;Woma_00004447;Woma_00004449;Woma_00004954;Woma_00005247;Woma_00006435;Woma_00007331;Woma_00007383;Woma_00007407;Woma_00007705;Woma_00008523;Woma_00008695;Woma_00009431;Woma_00009595;Woma_00010130;Woma_00010896;Woma_00010923;Woma_00011527;Woma_00012006;Woma_00…
GO:0003177	Biological Process	pulmonary valve development	10	14	1.68789e-06	3.70962e-05	Woma_00000094;Woma_00000662;Woma_00000663;Woma_00004999;Woma_00005003;Woma_00007601;Woma_00008493;Woma_00010770;Woma_00010773;Woma_00014660
GO:0031440	Biological Process	regulation of mRNA 3'-end processing	20	47	1.70049e-06	3.72813e-05	Woma_00000382;Woma_00003367;Woma_00003369;Woma_00003402;Woma_00003722;Woma_00005237;Woma_00005979;Woma_00006124;Woma_00007009;Woma_00008709;Woma_00010207;Woma_00010674;Woma_00011837;Woma_00011858;Woma_00013332;Woma_00013333;Woma_00013409;Woma_00014683;Woma_00014855;Woma_00015545
GO:0008045	Biological Process	motor neuron axon guidance	33	102	1.75393e-06	3.83587e-05	Woma_00000081;Woma_00000094;Woma_00000095;Woma_00000408;Woma_00000848;Woma_00001578;Woma_00002267;Woma_00003515;Woma_00003517;Woma_00004162;Woma_00004484;Woma_00005053;Woma_00006077;Woma_00006253;Woma_00007601;Woma_00008000;Woma_00009595;Woma_00009687;Woma_00009786;Woma_00009915;Woma_00010130;Woma_00011899;Woma_00012307;Woma_00012415;Woma_00013068;Woma_00013599;Woma_00013687;Woma_00014222;Woma_00…
GO:0050686	Biological Process	negative regulation of mRNA processing	17	36	1.76427e-06	3.84903e-05	Woma_00000891;Woma_00001713;Woma_00001714;Woma_00002841;Woma_00003722;Woma_00005237;Woma_00005238;Woma_00006124;Woma_00006839;Woma_00007009;Woma_00009504;Woma_00010207;Woma_00011306;Woma_00012302;Woma_00014312;Woma_00014458;Woma_00014683
GO:0060840	Biological Process	artery development	22	55	1.83693e-06	3.99779e-05	Woma_00000094;Woma_00000662;Woma_00000663;Woma_00000911;Woma_00001255;Woma_00001505;Woma_00001936;Woma_00002771;Woma_00003509;Woma_00007378;Woma_00007601;Woma_00008493;Woma_00008523;Woma_00008750;Woma_00010770;Woma_00010773;Woma_00010896;Woma_00011324;Woma_00011328;Woma_00013559;Woma_00014181;Woma_00014342
GO:0007165	Biological Process	signal transduction	422	2511	1.85387e-06	4.02484e-05	Woma_00000081;Woma_00000084;Woma_00000094;Woma_00000095;Woma_00000279;Woma_00000281;Woma_00000373;Woma_00000408;Woma_00000446;Woma_00000491;Woma_00000636;Woma_00000662;Woma_00000663;Woma_00000814;Woma_00000834;Woma_00000848;Woma_00000891;Woma_00000911;Woma_00000951;Woma_00001006;Woma_00001021;Woma_00001069;Woma_00001197;Woma_00001255;Woma_00001402;Woma_00001405;Woma_00001408;Woma_00001440;Woma_00…
GO:0051240	Biological Process	positive regulation of multicellular organismal process	178	923	1.93512e-06	4.19104e-05	Woma_00000081;Woma_00000084;Woma_00000094;Woma_00000095;Woma_00000279;Woma_00000281;Woma_00000551;Woma_00000662;Woma_00000663;Woma_00000777;Woma_00000799;Woma_00000814;Woma_00000848;Woma_00000880;Woma_00000891;Woma_00000911;Woma_00001049;Woma_00001051;Woma_00001433;Woma_00001440;Woma_00001467;Woma_00001505;Woma_00001558;Woma_00001578;Woma_00001747;Woma_00001791;Woma_00001800;Woma_00001936;Woma_00…
GO:0072091	Biological Process	regulation of stem cell proliferation	34	107	1.94655e-06	4.20558e-05	Woma_00000094;Woma_00000095;Woma_00000281;Woma_00000911;Woma_00001936;Woma_00002640;Woma_00002771;Woma_00003843;Woma_00003895;Woma_00003937;Woma_00004027;Woma_00004101;Woma_00004159;Woma_00004641;Woma_00005779;Woma_00006171;Woma_00006372;Woma_00006978;Woma_00007006;Woma_00007018;Woma_00007733;Woma_00008300;Woma_00008695;Woma_00008750;Woma_00008832;Woma_00009595;Woma_00010207;Woma_00010683;Woma_00…
GO:0001764	Biological Process	neuron migration	37	121	1.9691e-06	4.24403e-05	Woma_00000127;Woma_00000814;Woma_00000848;Woma_00000910;Woma_00001747;Woma_00001936;Woma_00002457;Woma_00002938;Woma_00003035;Woma_00003415;Woma_00003515;Woma_00003517;Woma_00003592;Woma_00004484;Woma_00004599;Woma_00004999;Woma_00005003;Woma_00005287;Woma_00006825;Woma_00007601;Woma_00008695;Woma_00008717;Woma_00009431;Woma_00009632;Woma_00009677;Woma_00010267;Woma_00010312;Woma_00010770;Woma_00…
GO:0051962	Biological Process	positive regulation of nervous system development	91	406	2.04501e-06	4.39702e-05	Woma_00000081;Woma_00000094;Woma_00000095;Woma_00000281;Woma_00000551;Woma_00000799;Woma_00000814;Woma_00000848;Woma_00000891;Woma_00000911;Woma_00001433;Woma_00001440;Woma_00001467;Woma_00001558;Woma_00001578;Woma_00001747;Woma_00001791;Woma_00001800;Woma_00001936;Woma_00002397;Woma_00002457;Woma_00002640;Woma_00002771;Woma_00002918;Woma_00003162;Woma_00003204;Woma_00003515;Woma_00003517;Woma_00…
GO:0061005	Biological Process	cell differentiation involved in kidney development	18	40	2.10607e-06	4.51743e-05	Woma_00000094;Woma_00000662;Woma_00000663;Woma_00000911;Woma_00001006;Woma_00001104;Woma_00001936;Woma_00004162;Woma_00005779;Woma_00007183;Woma_00007184;Woma_00007185;Woma_00008269;Woma_00008300;Woma_00009025;Woma_00009618;Woma_00012307;Woma_00016030
GO:0061061	Biological Process	muscle structure development	118	562	2.11615e-06	4.52816e-05	Woma_00000094;Woma_00000095;Woma_00000127;Woma_00000281;Woma_00000551;Woma_00000662;Woma_00000663;Woma_00000714;Woma_00000891;Woma_00000911;Woma_00001049;Woma_00001051;Woma_00001069;Woma_00001405;Woma_00001467;Woma_00001505;Woma_00001746;Woma_00001800;Woma_00001936;Woma_00002167;Woma_00002239;Woma_00002457;Woma_00002618;Woma_00002640;Woma_00002771;Woma_00002910;Woma_00003118;Woma_00003119;Woma_00…
GO:0048638	Biological Process	regulation of developmental growth	100	458	2.21826e-06	4.73529e-05	Woma_00000081;Woma_00000084;Woma_00000094;Woma_00000279;Woma_00000281;Woma_00000911;Woma_00001408;Woma_00001440;Woma_00001505;Woma_00001558;Woma_00001578;Woma_00001936;Woma_00002397;Woma_00002457;Woma_00002713;Woma_00002771;Woma_00002884;Woma_00003043;Woma_00003367;Woma_00003369;Woma_00003395;Woma_00003429;Woma_00003515;Woma_00003517;Woma_00003741;Woma_00003843;Woma_00003889;Woma_00003937;Woma_00…
GO:0060856	Biological Process	establishment of blood-brain barrier	13	23	2.25969e-06	4.81223e-05	Woma_00000491;Woma_00001070;Woma_00001747;Woma_00001936;Woma_00002738;Woma_00002918;Woma_00005645;Woma_00008125;Woma_00009054;Woma_00009677;Woma_00009749;Woma_00013262;Woma_00013264
GO:0030155	Biological Process	regulation of cell adhesion	71	296	2.27965e-06	4.84317e-05	Woma_00000094;Woma_00000095;Woma_00000662;Woma_00000663;Woma_00000814;Woma_00000848;Woma_00000880;Woma_00000911;Woma_00001467;Woma_00001936;Woma_00002105;Woma_00002640;Woma_00003118;Woma_00003119;Woma_00003439;Woma_00003440;Woma_00003515;Woma_00003517;Woma_00004159;Woma_00004196;Woma_00004356;Woma_00004553;Woma_00004565;Woma_00004567;Woma_00004776;Woma_00004878;Woma_00005053;Woma_00005320;Woma_00…
GO:0051321	Biological Process	meiotic cell cycle	81	351	2.29918e-06	4.87307e-05	Woma_00000072;Woma_00000279;Woma_00001020;Woma_00001561;Woma_00001611;Woma_00001613;Woma_00001980;Woma_00002086;Woma_00002397;Woma_00002424;Woma_00002787;Woma_00002832;Woma_00003035;Woma_00003042;Woma_00003367;Woma_00003369;Woma_00003402;Woma_00003573;Woma_00003709;Woma_00003889;Woma_00003962;Woma_00004101;Woma_00004419;Woma_00004489;Woma_00004511;Woma_00004528;Woma_00004867;Woma_00004869;Woma_00…
GO:0035088	Biological Process	establishment or maintenance of apical/basal cell polarity	25	68	2.34769e-06	4.95235e-05	Woma_00000880;Woma_00001467;Woma_00001578;Woma_00001747;Woma_00002068;Woma_00003118;Woma_00003119;Woma_00003741;Woma_00004027;Woma_00004599;Woma_00005841;Woma_00007189;Woma_00008200;Woma_00008300;Woma_00008695;Woma_00009786;Woma_00011324;Woma_00011328;Woma_00011959;Woma_00012825;Woma_00012827;Woma_00012828;Woma_00013130;Woma_00013878;Woma_00014912
GO:0061245	Biological Process	establishment or maintenance of bipolar cell polarity	25	68	2.34769e-06	4.95235e-05	Woma_00000880;Woma_00001467;Woma_00001578;Woma_00001747;Woma_00002068;Woma_00003118;Woma_00003119;Woma_00003741;Woma_00004027;Woma_00004599;Woma_00005841;Woma_00007189;Woma_00008200;Woma_00008300;Woma_00008695;Woma_00009786;Woma_00011324;Woma_00011328;Woma_00011959;Woma_00012825;Woma_00012827;Woma_00012828;Woma_00013130;Woma_00013878;Woma_00014912
GO:0007346	Biological Process	regulation of mitotic cell cycle	107	499	2.36512e-06	4.97734e-05	Woma_00000094;Woma_00000095;Woma_00000911;Woma_00001197;Woma_00001429;Woma_00001431;Woma_00001505;Woma_00001578;Woma_00001780;Woma_00001936;Woma_00001980;Woma_00002287;Woma_00002424;Woma_00002457;Woma_00002458;Woma_00002618;Woma_00002640;Woma_00002832;Woma_00002945;Woma_00003035;Woma_00003162;Woma_00003415;Woma_00003515;Woma_00003517;Woma_00003573;Woma_00003843;Woma_00003889;Woma_00003937;Woma_00…
GO:0048024	Biological Process	regulation of mRNA splicing, via spliceosome	34	108	2.46445e-06	5.17418e-05	Woma_00000891;Woma_00001713;Woma_00001714;Woma_00002841;Woma_00003285;Woma_00003307;Woma_00003308;Woma_00005237;Woma_00005238;Woma_00006124;Woma_00006171;Woma_00006449;Woma_00006451;Woma_00006569;Woma_00006617;Woma_00006839;Woma_00007009;Woma_00008264;Woma_00008709;Woma_00009504;Woma_00010197;Woma_00010674;Woma_00011306;Woma_00011461;Woma_00011858;Woma_00012078;Woma_00012302;Woma_00012473;Woma_00…
GO:0044772	Biological Process	mitotic cell cycle phase transition	85	374	2.49135e-06	5.21839e-05	Woma_00000055;Woma_00000094;Woma_00000095;Woma_00001197;Woma_00001224;Woma_00001505;Woma_00001980;Woma_00002287;Woma_00002424;Woma_00002618;Woma_00002690;Woma_00002945;Woma_00003045;Woma_00003162;Woma_00003220;Woma_00003415;Woma_00003573;Woma_00003741;Woma_00003843;Woma_00003998;Woma_00004198;Woma_00004533;Woma_00004692;Woma_00004869;Woma_00005173;Woma_00005237;Woma_00005253;Woma_00005441;Woma_00…
GO:2001252	Biological Process	positive regulation of chromosome organization	45	161	2.55122e-06	5.33128e-05	Woma_00001555;Woma_00001713;Woma_00001714;Woma_00001936;Woma_00002239;Woma_00002287;Woma_00003722;Woma_00003745;Woma_00003962;Woma_00004043;Woma_00004082;Woma_00004236;Woma_00004489;Woma_00004692;Woma_00004885;Woma_00005238;Woma_00006171;Woma_00006543;Woma_00007018;Woma_00008136;Woma_00008291;Woma_00010021;Woma_00010148;Woma_00010206;Woma_00010207;Woma_00010586;Woma_00010754;Woma_00011258;Woma_00…
GO:0021536	Biological Process	diencephalon development	23	60	2.57783e-06	5.37429e-05	Woma_00000081;Woma_00000094;Woma_00000491;Woma_00000911;Woma_00002457;Woma_00003307;Woma_00003308;Woma_00003951;Woma_00004159;Woma_00005247;Woma_00005254;Woma_00005779;Woma_00007018;Woma_00008493;Woma_00008695;Woma_00010300;Woma_00011959;Woma_00012307;Woma_00013600;Woma_00013687;Woma_00014612;Woma_00015314;Woma_00015321
GO:0007422	Biological Process	peripheral nervous system development	39	132	2.70844e-06	5.63343e-05	Woma_00000094;Woma_00000095;Woma_00000491;Woma_00000551;Woma_00001467;Woma_00002457;Woma_00002458;Woma_00002771;Woma_00003042;Woma_00003118;Woma_00003119;Woma_00003162;Woma_00003741;Woma_00003905;Woma_00004438;Woma_00004484;Woma_00005173;Woma_00005574;Woma_00005980;Woma_00006577;Woma_00008269;Woma_00008271;Woma_00009166;Woma_00009687;Woma_00010168;Woma_00010754;Woma_00011540;Woma_00011677;Woma_00…
GO:0010975	Biological Process	regulation of neuron projection development	93	420	2.73216e-06	5.66954e-05	Woma_00000081;Woma_00000198;Woma_00000281;Woma_00000551;Woma_00000814;Woma_00000848;Woma_00000891;Woma_00001028;Woma_00001578;Woma_00001747;Woma_00001800;Woma_00002267;Woma_00002397;Woma_00002457;Woma_00002640;Woma_00002713;Woma_00002771;Woma_00002884;Woma_00003162;Woma_00003204;Woma_00003515;Woma_00003517;Woma_00003889;Woma_00004356;Woma_00004484;Woma_00004553;Woma_00004565;Woma_00004567;Woma_00…
GO:0000380	Biological Process	alternative mRNA splicing, via spliceosome	31	95	2.93032e-06	6.06665e-05	Woma_00000891;Woma_00001555;Woma_00001713;Woma_00001714;Woma_00003285;Woma_00003307;Woma_00003308;Woma_00003344;Woma_00005237;Woma_00005238;Woma_00006124;Woma_00006171;Woma_00006569;Woma_00006617;Woma_00006839;Woma_00007009;Woma_00007018;Woma_00008709;Woma_00010197;Woma_00010674;Woma_00011306;Woma_00011461;Woma_00011580;Woma_00011858;Woma_00012078;Woma_00012302;Woma_00012473;Woma_00013947;Woma_00…
GO:0007059	Biological Process	chromosome segregation	73	309	2.98218e-06	6.15971e-05	Woma_00001020;Woma_00001555;Woma_00001561;Woma_00001837;Woma_00001936;Woma_00001980;Woma_00002149;Woma_00002287;Woma_00002397;Woma_00002787;Woma_00002879;Woma_00003035;Woma_00003042;Woma_00003367;Woma_00003369;Woma_00003402;Woma_00003573;Woma_00003962;Woma_00004101;Woma_00004419;Woma_00004511;Woma_00004528;Woma_00004869;Woma_00005397;Woma_00005700;Woma_00005713;Woma_00006171;Woma_00006191;Woma_00…
GO:0045686	Biological Process	negative regulation of glial cell differentiation	9	12	3.05489e-06	6.2901e-05	Woma_00000094;Woma_00001433;Woma_00001936;Woma_00003162;Woma_00004447;Woma_00004449;Woma_00011148;Woma_00013533;Woma_00014532
GO:0035272	Biological Process	exocrine system development	45	162	3.0627e-06	6.2901e-05	Woma_00000094;Woma_00000279;Woma_00000446;Woma_00000662;Woma_00000663;Woma_00000911;Woma_00001026;Woma_00001467;Woma_00001578;Woma_00003118;Woma_00003119;Woma_00003355;Woma_00003889;Woma_00004005;Woma_00004006;Woma_00004027;Woma_00004162;Woma_00004438;Woma_00004484;Woma_00004776;Woma_00005173;Woma_00005941;Woma_00007601;Woma_00007705;Woma_00008291;Woma_00008523;Woma_00008695;Woma_00009431;Woma_00…
GO:0051168	Biological Process	nuclear export	46	167	3.06645e-06	6.2901e-05	Woma_00001713;Woma_00001714;Woma_00001837;Woma_00003285;Woma_00003345;Woma_00003515;Woma_00003517;Woma_00003937;Woma_00004419;Woma_00004511;Woma_00004822;Woma_00004918;Woma_00005237;Woma_00005238;Woma_00005305;Woma_00005713;Woma_00005973;Woma_00006124;Woma_00006449;Woma_00006451;Woma_00006482;Woma_00007335;Woma_00007411;Woma_00007673;Woma_00008212;Woma_00008213;Woma_00008271;Woma_00009727;Woma_00…
[truncated: 1,008 more rows]

## Sheet: Blue module
GO ID	Category	Description	Blue module	All	pvalue	p.adjust	Genes
[truncated: 818 more rows]
